# Supplementary material for: Development of a structural growth curve model that considers the causal effect of initial phenotypes
Source: Genet Sel Evol. 2019 May 2;51:19. doi: 10.1186/s12711-019-0461-y (PMC6498631; doi:10.1186/s12711-019-0461-y)
Supplement: Supplementary file 1 — Additional file 1. Phenotype (weight) records of 3831 animals after birth. The first row is days after birth (i.e., age). Missing values are 999,999. [file 12711_2019_461_MOESM1_ESM.csv]

0	7	11	14	15	16	18	21	22	23	24	28	29	30	31	32	34	35	36	37	38	39	41	42	43	44	45	46	47	48	49	50	51	52	53	55	56	57	58	59	60	61	62	63	64	65	66	67	68	69
210	999999	999999	999999	999999	999999	999999	999999	999999	999999	999999	999999	999999	999999	999999	999999	999999	999999	999999	999999	999999	999999	999999	999999	999999	999999	999999	999999	999999	999999	999999	999999	999999	999999	999999	999999	999999	999999	999999	999999	999999	999999	999999	999999	999999	999999	999999	999999	999999	999999
160	999999	999999	999999	999999	999999	999999	999999	999999	999999	999999	999999	999999	999999	999999	999999	999999	999999	999999	999999	999999	999999	999999	999999	999999	999999	999999	999999	999999	999999	999999	197	999999	999999	999999	999999	999999	999999	999999	999999	999999	999999	999999	999999	999999	999999	999999	999999	999999	999999
232	999999	999999	999999	999999	999999	999999	999999	999999	999999	999999	999999	999999	999999	999999	999999	999999	999999	999999	999999	999999	999999	999999	999999	999999	999999	999999	999999	999999	999999	999999	287	999999	999999	999999	999999	999999	999999	999999	999999	999999	999999	999999	999999	999999	999999	999999	999999	999999	999999
223	999999	999999	999999	999999	999999	999999	999999	999999	999999	999999	999999	999999	999999	999999	999999	999999	999999	999999	999999	999999	999999	999999	999999	999999	999999	999999	999999	999999	999999	999999	999999	999999	999999	999999	999999	999999	999999	999999	999999	999999	999999	999999	999999	999999	999999	999999	999999	999999	999999
263	999999	999999	999999	999999	999999	999999	999999	999999	999999	999999	999999	999999	999999	999999	999999	999999	999999	999999	999999	999999	999999	999999	999999	999999	999999	999999	999999	999999	999999	999999	315	999999	999999	999999	999999	999999	999999	999999	999999	999999	999999	999999	999999	999999	999999	999999	999999	999999	999999
226	999999	999999	999999	999999	999999	999999	999999	999999	999999	999999	999999	999999	999999	999999	999999	999999	999999	999999	999999	999999	999999	999999	999999	999999	999999	999999	999999	999999	999999	999999	312	999999	999999	999999	999999	999999	999999	999999	999999	999999	999999	999999	999999	999999	999999	999999	999999	999999	999999
203	999999	999999	999999	999999	999999	999999	999999	999999	999999	999999	999999	999999	999999	999999	999999	999999	999999	999999	999999	999999	999999	999999	999999	999999	999999	999999	999999	999999	999999	999999	999999	999999	999999	999999	999999	999999	999999	999999	999999	999999	999999	999999	999999	999999	999999	999999	999999	999999	999999
197	999999	999999	999999	999999	999999	999999	999999	999999	999999	999999	999999	999999	999999	999999	999999	999999	999999	999999	999999	999999	999999	999999	999999	999999	999999	999999	999999	999999	999999	999999	999999	999999	999999	999999	999999	999999	999999	999999	999999	999999	999999	999999	999999	999999	999999	999999	999999	999999	999999
239	999999	999999	999999	999999	999999	999999	999999	999999	999999	999999	999999	260	999999	999999	999999	999999	999999	999999	999999	999999	999999	999999	999999	999999	999999	999999	999999	999999	999999	999999	999999	999999	999999	999999	999999	999999	999999	999999	999999	999999	999999	999999	999999	999999	999999	999999	999999	999999	999999
228	999999	999999	999999	999999	999999	999999	999999	999999	999999	999999	999999	999999	999999	999999	999999	999999	999999	999999	999999	999999	999999	999999	999999	999999	999999	999999	999999	999999	999999	999999	999999	999999	999999	999999	999999	999999	999999	999999	999999	999999	999999	999999	999999	999999	999999	999999	999999	999999	999999
276	999999	999999	999999	999999	999999	999999	999999	999999	999999	999999	999999	276	999999	999999	999999	999999	999999	999999	999999	999999	999999	999999	999999	999999	999999	999999	999999	999999	999999	999999	999999	999999	999999	999999	999999	999999	999999	999999	999999	999999	999999	999999	999999	999999	999999	999999	999999	999999	999999
176	999999	999999	999999	999999	999999	999999	999999	999999	999999	999999	999999	999999	999999	999999	999999	999999	999999	999999	999999	999999	999999	999999	999999	999999	999999	999999	999999	999999	999999	999999	999999	999999	999999	999999	999999	999999	999999	999999	999999	999999	999999	999999	999999	999999	999999	999999	999999	999999	999999
246	999999	999999	999999	999999	999999	999999	999999	999999	999999	999999	999999	262	999999	999999	999999	999999	999999	999999	999999	999999	999999	999999	999999	999999	999999	999999	999999	999999	999999	999999	999999	999999	999999	999999	999999	999999	999999	999999	999999	999999	999999	999999	999999	999999	999999	999999	999999	999999	999999
139	999999	999999	999999	999999	999999	999999	999999	999999	999999	999999	999999	999999	999999	999999	999999	999999	999999	999999	999999	999999	999999	999999	999999	999999	999999	999999	999999	999999	999999	999999	200	999999	999999	999999	999999	999999	999999	999999	999999	999999	999999	999999	999999	999999	999999	999999	999999	999999	999999
241	999999	999999	999999	999999	999999	999999	999999	999999	999999	999999	999999	263	999999	999999	999999	999999	999999	999999	999999	999999	999999	999999	999999	999999	999999	999999	999999	999999	999999	999999	999999	999999	999999	999999	999999	999999	999999	999999	999999	999999	999999	999999	999999	999999	999999	999999	999999	999999	999999
232	999999	999999	999999	999999	999999	999999	999999	999999	999999	999999	999999	238	999999	999999	999999	999999	999999	999999	999999	999999	999999	999999	999999	999999	999999	999999	999999	999999	999999	999999	999999	999999	999999	999999	999999	999999	999999	999999	999999	999999	999999	999999	999999	999999	999999	999999	999999	999999	999999
247	999999	999999	999999	999999	999999	999999	999999	999999	999999	999999	999999	999999	999999	999999	999999	999999	999999	999999	999999	999999	999999	999999	999999	999999	999999	999999	999999	999999	999999	999999	999999	999999	999999	999999	999999	999999	999999	999999	999999	999999	999999	999999	999999	999999	999999	999999	999999	999999	999999
306	999999	999999	999999	999999	999999	999999	999999	999999	999999	999999	999999	292	999999	999999	999999	999999	999999	999999	999999	999999	999999	999999	999999	999999	999999	999999	999999	999999	999999	999999	999999	999999	999999	999999	999999	999999	999999	999999	999999	999999	999999	999999	999999	999999	999999	999999	999999	999999	999999
265	999999	999999	999999	999999	999999	999999	999999	999999	999999	999999	999999	279	999999	999999	999999	999999	999999	999999	999999	999999	999999	999999	999999	999999	999999	999999	999999	999999	999999	999999	999999	999999	999999	999999	999999	999999	999999	999999	999999	999999	999999	999999	999999	999999	999999	999999	999999	999999	999999
175	999999	999999	999999	999999	999999	999999	999999	999999	999999	999999	999999	168	999999	999999	999999	999999	999999	999999	999999	999999	999999	999999	999999	999999	999999	999999	999999	999999	999999	999999	999999	999999	999999	999999	999999	999999	999999	999999	999999	999999	999999	999999	999999	999999	999999	999999	999999	999999	999999
267	999999	999999	999999	999999	999999	999999	999999	999999	999999	999999	999999	279	999999	999999	999999	999999	999999	999999	999999	999999	999999	999999	999999	999999	999999	999999	999999	999999	999999	999999	999999	999999	999999	999999	999999	999999	999999	999999	999999	999999	999999	999999	999999	999999	999999	999999	999999	999999	999999
274	999999	999999	999999	999999	999999	999999	999999	999999	999999	999999	999999	999999	999999	999999	999999	999999	999999	999999	999999	999999	277	999999	999999	999999	999999	999999	999999	999999	999999	999999	999999	999999	999999	999999	999999	999999	999999	999999	999999	999999	999999	999999	999999	999999	999999	999999	999999	999999	999999
300	999999	999999	999999	999999	999999	999999	999999	999999	999999	999999	999999	999999	999999	999999	999999	999999	999999	999999	999999	999999	311	999999	999999	999999	999999	999999	999999	999999	999999	999999	999999	999999	999999	999999	999999	999999	999999	999999	999999	999999	999999	999999	999999	999999	999999	999999	999999	999999	999999
313	999999	999999	999999	999999	999999	999999	999999	999999	999999	999999	999999	999999	999999	999999	999999	999999	999999	999999	999999	999999	339	999999	999999	999999	999999	999999	999999	999999	999999	999999	999999	999999	999999	999999	999999	999999	999999	999999	999999	999999	999999	999999	999999	999999	999999	999999	999999	999999	999999
313	999999	999999	999999	999999	999999	999999	999999	999999	999999	999999	999999	999999	999999	999999	999999	999999	999999	999999	999999	999999	330	999999	999999	999999	999999	999999	999999	999999	999999	999999	999999	999999	999999	999999	999999	999999	999999	999999	999999	999999	999999	999999	999999	999999	999999	999999	999999	999999	999999
278	999999	999999	999999	999999	999999	999999	999999	999999	999999	999999	999999	999999	999999	999999	999999	999999	999999	999999	999999	999999	300	999999	999999	999999	999999	999999	999999	999999	999999	999999	999999	999999	999999	999999	999999	999999	999999	999999	999999	999999	999999	999999	999999	999999	999999	999999	999999	999999	999999
230	999999	999999	999999	999999	999999	999999	999999	999999	999999	999999	999999	999999	999999	999999	999999	999999	999999	999999	999999	999999	999999	999999	999999	999999	999999	999999	999999	999999	999999	999999	999999	999999	999999	999999	999999	999999	999999	999999	999999	999999	999999	999999	999999	999999	999999	999999	999999	999999	999999
181	999999	999999	999999	999999	999999	999999	999999	999999	999999	999999	999999	999999	999999	999999	999999	999999	999999	999999	999999	999999	999999	999999	999999	999999	999999	999999	999999	999999	999999	999999	999999	999999	999999	999999	999999	999999	999999	999999	999999	999999	999999	999999	999999	999999	999999	999999	999999	999999	999999
210	999999	999999	999999	999999	999999	999999	999999	999999	999999	999999	999999	999999	999999	999999	999999	999999	999999	999999	999999	999999	999999	999999	999999	999999	999999	999999	999999	999999	999999	999999	999999	999999	999999	999999	999999	999999	999999	999999	999999	999999	999999	999999	999999	999999	999999	999999	999999	999999	999999
218	999999	999999	999999	999999	999999	999999	999999	999999	999999	999999	999999	999999	999999	999999	999999	999999	999999	999999	999999	999999	999999	999999	999999	999999	999999	999999	999999	999999	999999	999999	239	999999	999999	999999	999999	999999	999999	999999	999999	999999	999999	999999	999999	999999	999999	999999	999999	999999	999999
208	999999	999999	999999	999999	999999	999999	999999	999999	999999	999999	999999	999999	999999	999999	999999	999999	999999	999999	999999	999999	999999	999999	999999	999999	999999	999999	999999	999999	999999	999999	999999	999999	999999	999999	999999	999999	999999	999999	999999	999999	999999	999999	999999	999999	999999	999999	999999	999999	999999
218	999999	999999	999999	999999	999999	999999	999999	999999	999999	999999	999999	999999	999999	999999	999999	999999	999999	999999	999999	999999	999999	999999	999999	999999	999999	999999	999999	999999	999999	999999	999999	999999	999999	999999	999999	999999	257	999999	999999	999999	999999	999999	999999	999999	999999	999999	999999	999999	999999
227	999999	999999	999999	999999	999999	999999	999999	999999	999999	999999	999999	999999	999999	999999	999999	999999	999999	999999	999999	999999	999999	999999	999999	999999	999999	999999	999999	999999	999999	999999	999999	999999	999999	999999	999999	999999	999999	999999	999999	999999	999999	999999	999999	999999	999999	999999	999999	999999	999999
211	999999	999999	999999	999999	999999	999999	999999	999999	999999	999999	999999	999999	999999	999999	999999	999999	999999	999999	999999	999999	999999	999999	999999	230	999999	999999	999999	999999	999999	999999	999999	999999	999999	999999	999999	999999	999999	999999	999999	999999	999999	999999	999999	999999	999999	999999	999999	999999	999999
262	999999	999999	999999	999999	999999	999999	999999	999999	999999	999999	999999	999999	999999	999999	999999	999999	999999	999999	999999	999999	999999	999999	999999	285	999999	999999	999999	999999	999999	999999	999999	999999	999999	999999	999999	999999	999999	999999	999999	999999	999999	999999	999999	999999	999999	999999	999999	999999	999999
227	999999	999999	999999	999999	999999	999999	999999	999999	999999	999999	999999	999999	999999	999999	999999	999999	999999	999999	999999	999999	999999	999999	999999	999999	999999	999999	999999	999999	999999	999999	999999	999999	999999	999999	999999	999999	999999	999999	999999	999999	999999	999999	999999	999999	999999	999999	999999	999999	999999
211	999999	999999	999999	999999	999999	999999	999999	999999	999999	999999	999999	999999	999999	999999	999999	999999	999999	999999	999999	999999	999999	999999	999999	223	999999	999999	999999	999999	999999	999999	999999	999999	999999	999999	999999	999999	999999	999999	999999	999999	999999	999999	999999	999999	999999	999999	999999	999999	999999
211	999999	999999	999999	999999	999999	999999	999999	999999	999999	999999	999999	999999	999999	999999	999999	999999	999999	999999	999999	999999	999999	999999	999999	999999	999999	999999	999999	999999	999999	999999	999999	999999	999999	999999	999999	999999	999999	999999	999999	999999	999999	999999	999999	999999	999999	999999	999999	999999	999999
330	999999	999999	999999	999999	999999	999999	999999	999999	999999	999999	999999	999999	999999	999999	999999	999999	999999	999999	999999	999999	999999	999999	999999	343	999999	999999	999999	999999	999999	999999	999999	999999	999999	999999	999999	999999	999999	999999	999999	999999	999999	999999	999999	999999	999999	999999	999999	999999	999999
260	999999	999999	999999	999999	999999	999999	999999	999999	999999	999999	999999	999999	999999	999999	999999	999999	999999	999999	999999	999999	999999	999999	999999	999999	999999	999999	999999	999999	999999	999999	999999	999999	999999	999999	999999	999999	999999	999999	999999	999999	999999	999999	999999	999999	999999	999999	999999	999999	999999
243	999999	999999	999999	999999	999999	999999	999999	999999	999999	999999	999999	999999	999999	999999	999999	999999	999999	999999	999999	999999	999999	999999	999999	999999	999999	999999	999999	999999	999999	999999	999999	999999	999999	999999	999999	999999	999999	999999	999999	999999	999999	999999	999999	999999	282	999999	999999	999999	999999
175	999999	999999	999999	999999	999999	999999	999999	999999	999999	999999	999999	999999	999999	999999	999999	999999	999999	999999	999999	999999	999999	999999	999999	999999	999999	999999	999999	999999	999999	999999	999999	999999	999999	999999	999999	999999	999999	999999	999999	999999	999999	999999	999999	999999	999999	999999	999999	999999	999999
306	999999	999999	999999	999999	999999	999999	999999	999999	999999	999999	999999	999999	999999	999999	999999	999999	999999	999999	999999	999999	999999	999999	999999	999999	999999	999999	999999	999999	999999	999999	999999	999999	999999	999999	999999	999999	325	999999	999999	999999	999999	999999	999999	999999	999999	999999	999999	999999	999999
193	999999	999999	999999	999999	999999	999999	999999	999999	999999	999999	999999	999999	999999	999999	999999	999999	999999	999999	999999	999999	999999	999999	999999	999999	999999	999999	999999	999999	999999	999999	999999	999999	999999	999999	999999	999999	999999	999999	999999	999999	999999	999999	999999	999999	999999	999999	999999	999999	999999
214	999999	999999	999999	999999	999999	999999	999999	999999	999999	999999	999999	999999	999999	999999	999999	999999	999999	999999	999999	999999	999999	999999	999999	999999	999999	999999	999999	999999	999999	999999	999999	999999	999999	999999	999999	999999	999999	999999	999999	999999	999999	999999	999999	999999	999999	999999	999999	999999	999999
270	999999	999999	999999	999999	999999	999999	999999	999999	999999	999999	999999	999999	999999	999999	999999	999999	999999	999999	999999	999999	999999	999999	999999	999999	293	999999	999999	999999	999999	999999	999999	999999	999999	999999	999999	999999	999999	999999	999999	999999	999999	999999	999999	999999	999999	999999	999999	999999	999999
190	999999	999999	999999	999999	999999	999999	999999	999999	999999	999999	999999	999999	999999	999999	999999	999999	999999	999999	999999	999999	999999	999999	999999	999999	999999	999999	999999	999999	999999	999999	999999	999999	999999	999999	999999	999999	999999	999999	999999	999999	999999	999999	999999	999999	999999	999999	999999	999999	999999
206	999999	999999	999999	999999	999999	999999	999999	999999	999999	999999	999999	999999	999999	999999	999999	999999	999999	999999	999999	999999	999999	999999	999999	999999	999999	999999	999999	999999	999999	999999	999999	999999	999999	999999	999999	999999	999999	999999	999999	999999	999999	999999	999999	999999	999999	999999	999999	999999	999999
210	999999	999999	999999	999999	999999	999999	999999	999999	999999	999999	999999	999999	999999	999999	999999	999999	999999	999999	999999	999999	999999	999999	999999	999999	999999	999999	999999	999999	999999	999999	999999	999999	999999	999999	999999	999999	999999	999999	999999	999999	999999	999999	999999	999999	999999	999999	999999	999999	999999
241	999999	999999	999999	999999	999999	999999	999999	999999	999999	999999	999999	999999	999999	999999	999999	999999	999999	999999	999999	999999	999999	999999	999999	999999	999999	999999	999999	999999	999999	999999	999999	999999	999999	999999	999999	999999	999999	999999	999999	999999	999999	999999	999999	999999	285	999999	999999	999999	999999
268	999999	999999	999999	999999	999999	999999	999999	999999	999999	999999	999999	999999	999999	999999	999999	999999	999999	999999	999999	999999	999999	999999	999999	283	999999	999999	999999	999999	999999	999999	999999	999999	999999	999999	999999	999999	999999	999999	999999	999999	999999	999999	999999	999999	999999	999999	999999	999999	999999
266	999999	999999	999999	999999	999999	999999	999999	999999	999999	999999	999999	999999	288	999999	999999	999999	999999	999999	999999	999999	999999	999999	999999	999999	999999	999999	999999	999999	999999	999999	999999	999999	999999	999999	999999	999999	999999	999999	999999	999999	999999	999999	999999	999999	999999	999999	999999	999999	999999
254	999999	999999	999999	999999	999999	999999	999999	999999	999999	999999	999999	999999	999999	999999	999999	999999	999999	999999	999999	999999	999999	999999	999999	999999	999999	999999	999999	999999	999999	999999	999999	999999	999999	999999	999999	999999	999999	999999	999999	999999	999999	999999	999999	999999	999999	999999	999999	999999	999999
218	999999	999999	999999	999999	999999	999999	999999	999999	999999	999999	999999	999999	999999	999999	999999	999999	999999	999999	999999	999999	999999	999999	999999	999999	999999	999999	999999	999999	999999	999999	999999	999999	999999	999999	999999	999999	999999	999999	999999	999999	999999	999999	999999	999999	999999	999999	999999	999999	999999
227	999999	999999	999999	999999	999999	999999	999999	227	999999	999999	999999	999999	999999	999999	999999	999999	999999	999999	999999	999999	999999	999999	999999	999999	999999	999999	999999	999999	999999	999999	999999	999999	999999	999999	999999	999999	999999	999999	999999	999999	999999	999999	999999	999999	999999	999999	999999	999999	999999
360	999999	999999	999999	999999	999999	999999	999999	999999	999999	999999	999999	999999	999999	999999	999999	999999	999999	999999	999999	999999	999999	999999	999999	364	999999	999999	999999	999999	999999	999999	999999	999999	999999	999999	999999	999999	999999	999999	999999	999999	999999	999999	999999	999999	999999	999999	999999	999999	999999
171	999999	999999	999999	999999	999999	999999	999999	999999	999999	999999	999999	999999	999999	999999	999999	999999	999999	999999	999999	999999	999999	999999	999999	999999	999999	999999	999999	999999	999999	999999	999999	999999	999999	999999	999999	999999	999999	999999	999999	999999	999999	999999	999999	999999	999999	999999	999999	999999	999999
212	999999	999999	999999	999999	999999	999999	999999	999999	999999	999999	999999	999999	999999	999999	999999	999999	999999	999999	999999	999999	999999	999999	999999	999999	999999	999999	999999	999999	999999	999999	999999	999999	999999	999999	999999	999999	232	999999	999999	999999	999999	999999	999999	999999	999999	999999	999999	999999	999999
254	999999	999999	999999	999999	999999	999999	999999	999999	999999	999999	999999	999999	999999	999999	999999	999999	999999	999999	999999	999999	999999	999999	999999	288	999999	999999	999999	999999	999999	999999	999999	999999	999999	999999	999999	999999	999999	999999	999999	999999	999999	999999	999999	999999	999999	999999	999999	999999	999999
183	999999	999999	999999	999999	999999	999999	999999	999999	999999	999999	999999	999999	999999	999999	999999	999999	999999	999999	999999	999999	999999	999999	999999	999999	999999	999999	999999	999999	999999	999999	999999	999999	999999	999999	999999	999999	999999	999999	999999	999999	999999	999999	999999	999999	999999	999999	999999	999999	999999
225	999999	999999	999999	999999	999999	999999	999999	999999	999999	999999	999999	999999	999999	999999	999999	999999	999999	999999	999999	999999	999999	999999	999999	269	999999	999999	999999	999999	999999	999999	999999	999999	999999	999999	999999	999999	999999	999999	999999	999999	999999	999999	999999	999999	999999	999999	999999	999999	999999
259	999999	999999	999999	999999	999999	999999	999999	999999	999999	999999	999999	999999	999999	999999	999999	999999	999999	999999	999999	999999	999999	999999	999999	999999	999999	999999	999999	999999	999999	999999	999999	999999	999999	999999	999999	999999	288	999999	999999	999999	999999	999999	999999	999999	999999	999999	999999	999999	999999
313	999999	999999	999999	999999	999999	999999	999999	999999	999999	999999	999999	999999	313	999999	999999	999999	999999	999999	999999	999999	999999	999999	999999	999999	999999	999999	999999	999999	999999	999999	999999	999999	999999	999999	999999	999999	999999	999999	999999	999999	999999	999999	999999	999999	999999	999999	999999	999999	999999
232	999999	999999	999999	999999	999999	999999	999999	999999	999999	999999	999999	999999	999999	999999	999999	999999	999999	999999	999999	999999	999999	999999	999999	999999	999999	999999	999999	999999	999999	999999	999999	999999	999999	999999	999999	999999	999999	999999	999999	999999	999999	999999	999999	999999	999999	999999	999999	999999	999999
247	999999	999999	999999	999999	999999	999999	999999	999999	999999	999999	999999	999999	999999	999999	999999	999999	999999	999999	999999	999999	999999	999999	999999	269	999999	999999	999999	999999	999999	999999	999999	999999	999999	999999	999999	999999	999999	999999	999999	999999	999999	999999	999999	999999	999999	999999	999999	999999	999999
171	999999	999999	999999	999999	999999	999999	999999	999999	999999	999999	999999	999999	999999	999999	999999	999999	999999	999999	999999	999999	999999	999999	999999	999999	999999	999999	999999	999999	999999	999999	999999	999999	999999	999999	999999	999999	999999	999999	999999	999999	999999	999999	999999	999999	999999	999999	999999	999999	999999
267	999999	999999	999999	999999	999999	999999	999999	999999	999999	999999	999999	999999	999999	999999	999999	999999	999999	999999	999999	999999	999999	999999	999999	999999	999999	999999	999999	999999	999999	999999	999999	999999	999999	999999	999999	999999	294	999999	999999	999999	999999	999999	999999	999999	999999	999999	999999	999999	999999
249	999999	999999	999999	999999	999999	999999	999999	999999	999999	999999	999999	999999	999999	999999	999999	999999	999999	999999	999999	999999	999999	999999	999999	283	999999	999999	999999	999999	999999	999999	999999	999999	999999	999999	999999	999999	999999	999999	999999	999999	999999	999999	999999	999999	999999	999999	999999	999999	999999
136	999999	999999	999999	999999	999999	999999	999999	999999	999999	999999	999999	999999	999999	999999	999999	999999	999999	999999	999999	999999	999999	999999	999999	999999	999999	999999	999999	999999	999999	999999	999999	999999	999999	999999	999999	999999	999999	999999	999999	999999	999999	999999	999999	999999	999999	999999	999999	999999	999999
267	999999	999999	999999	999999	999999	999999	999999	999999	999999	999999	999999	999999	999999	999999	999999	999999	999999	999999	999999	999999	999999	999999	999999	999999	999999	999999	999999	999999	999999	999999	999999	999999	999999	999999	999999	999999	999999	999999	999999	999999	999999	999999	999999	320	999999	999999	999999	999999	999999
210	999999	999999	999999	999999	999999	999999	999999	999999	999999	999999	999999	999999	999999	999999	999999	999999	999999	999999	999999	999999	999999	999999	999999	999999	999999	999999	999999	999999	999999	999999	999999	999999	999999	999999	999999	999999	999999	999999	999999	999999	999999	999999	999999	999999	999999	999999	999999	999999	999999
197	999999	999999	999999	999999	999999	999999	999999	999999	999999	999999	999999	999999	999999	999999	999999	999999	999999	999999	999999	999999	999999	999999	999999	999999	999999	999999	999999	999999	999999	999999	999999	999999	999999	999999	999999	999999	999999	999999	999999	999999	999999	999999	999999	999999	999999	999999	999999	999999	999999
235	999999	999999	999999	999999	999999	999999	999999	999999	999999	999999	999999	999999	999999	999999	999999	999999	999999	999999	999999	999999	999999	999999	999999	999999	273	999999	999999	999999	999999	999999	999999	999999	999999	999999	999999	999999	999999	999999	999999	999999	999999	999999	999999	999999	999999	999999	999999	999999	999999
255	999999	999999	999999	999999	999999	999999	999999	999999	999999	999999	999999	999999	999999	999999	999999	999999	999999	999999	999999	999999	999999	999999	999999	999999	999999	999999	999999	999999	999999	999999	999999	999999	999999	999999	999999	999999	276	999999	999999	999999	999999	999999	999999	999999	999999	999999	999999	999999	999999
258	999999	999999	999999	999999	999999	999999	999999	999999	999999	999999	999999	999999	999999	999999	999999	999999	999999	999999	999999	999999	999999	999999	999999	999999	999999	999999	999999	999999	999999	999999	999999	999999	999999	999999	999999	999999	999999	999999	999999	999999	999999	999999	999999	999999	999999	999999	999999	999999	999999
235	999999	999999	999999	999999	999999	999999	999999	999999	999999	999999	999999	999999	999999	999999	999999	999999	999999	999999	999999	999999	999999	999999	999999	999999	999999	999999	999999	999999	999999	999999	999999	999999	999999	999999	999999	999999	999999	999999	999999	999999	999999	999999	999999	999999	999999	999999	999999	999999	999999
194	999999	999999	999999	999999	999999	999999	999999	999999	999999	999999	999999	999999	999999	999999	999999	999999	999999	999999	999999	999999	999999	999999	999999	999999	999999	999999	999999	999999	999999	999999	999999	999999	999999	999999	999999	999999	999999	999999	999999	999999	999999	999999	999999	999999	999999	999999	999999	999999	999999
259	999999	999999	999999	999999	999999	999999	999999	999999	999999	999999	999999	999999	999999	999999	999999	999999	999999	999999	999999	999999	999999	999999	999999	999999	280	999999	999999	999999	999999	999999	999999	999999	999999	999999	999999	999999	999999	999999	999999	999999	999999	999999	999999	999999	999999	999999	999999	999999	999999
303	999999	999999	999999	999999	999999	999999	999999	999999	999999	999999	999999	999999	999999	999999	999999	999999	999999	999999	999999	999999	999999	999999	999999	999999	999999	999999	999999	999999	999999	999999	999999	999999	999999	999999	999999	999999	999999	999999	999999	999999	999999	999999	999999	999999	999999	999999	359	999999	999999
295	999999	999999	999999	999999	999999	999999	999999	999999	999999	999999	999999	999999	999999	999999	999999	999999	999999	999999	999999	999999	999999	999999	999999	999999	999999	999999	999999	999999	999999	999999	999999	999999	999999	999999	999999	999999	999999	999999	999999	999999	999999	999999	999999	999999	999999	999999	343	999999	999999
325	999999	999999	999999	999999	999999	999999	999999	999999	999999	999999	999999	999999	999999	999999	999999	999999	999999	999999	999999	999999	999999	999999	999999	999999	999999	999999	999999	999999	999999	999999	999999	999999	999999	999999	999999	999999	999999	999999	999999	999999	999999	999999	999999	999999	999999	999999	378	999999	999999
286	999999	999999	999999	999999	999999	999999	999999	999999	999999	999999	999999	999999	999999	999999	999999	999999	999999	999999	999999	999999	999999	999999	999999	999999	999999	999999	999999	999999	999999	999999	999999	999999	999999	999999	999999	999999	999999	999999	999999	999999	999999	999999	999999	999999	999999	999999	331	999999	999999
209	999999	999999	999999	999999	999999	999999	999999	999999	999999	999999	999999	999999	999999	999999	999999	999999	999999	999999	999999	999999	999999	999999	999999	999999	258	999999	999999	999999	999999	999999	999999	999999	999999	999999	999999	999999	999999	999999	999999	999999	999999	999999	999999	999999	999999	999999	999999	999999	999999
160	999999	999999	999999	999999	999999	999999	999999	999999	999999	999999	999999	999999	999999	999999	999999	999999	999999	999999	999999	999999	999999	999999	999999	999999	999999	999999	999999	999999	999999	999999	999999	999999	999999	999999	999999	999999	999999	999999	999999	999999	999999	999999	999999	999999	999999	999999	999999	999999	999999
190	999999	999999	999999	999999	999999	999999	999999	999999	999999	999999	999999	999999	214	999999	999999	999999	999999	999999	999999	999999	999999	999999	999999	999999	999999	999999	999999	999999	999999	999999	999999	999999	999999	999999	999999	999999	999999	999999	999999	999999	999999	999999	999999	999999	999999	999999	999999	999999	999999
202	999999	999999	999999	999999	999999	999999	999999	999999	999999	999999	999999	999999	999999	999999	999999	999999	999999	999999	999999	999999	999999	999999	999999	999999	260	999999	999999	999999	999999	999999	999999	999999	999999	999999	999999	999999	999999	999999	999999	999999	999999	999999	999999	999999	999999	999999	999999	999999	999999
234	999999	999999	999999	999999	999999	999999	999999	999999	999999	999999	999999	999999	999999	999999	999999	999999	999999	999999	999999	999999	999999	999999	999999	999999	999999	999999	999999	999999	999999	999999	999999	999999	999999	999999	999999	999999	237	999999	999999	999999	999999	999999	999999	999999	999999	999999	999999	999999	999999
210	999999	999999	999999	999999	999999	999999	999999	999999	999999	999999	999999	999999	999999	999999	999999	999999	999999	999999	999999	999999	999999	999999	999999	999999	999999	999999	999999	999999	999999	999999	999999	999999	999999	999999	999999	999999	999999	999999	999999	999999	999999	999999	999999	999999	271	999999	999999	999999	999999
182	999999	999999	999999	999999	999999	999999	999999	999999	999999	999999	999999	999999	999999	999999	999999	999999	999999	999999	999999	999999	999999	999999	999999	999999	999999	999999	999999	999999	999999	999999	999999	999999	999999	999999	999999	999999	999999	999999	999999	999999	999999	999999	999999	999999	999999	999999	999999	999999	999999
215	999999	999999	999999	999999	999999	999999	999999	999999	999999	999999	999999	999999	999999	999999	999999	999999	999999	999999	999999	999999	999999	999999	999999	999999	999999	999999	999999	999999	999999	999999	999999	999999	999999	999999	999999	999999	999999	999999	999999	999999	999999	999999	999999	999999	999999	999999	999999	999999	999999
182	999999	999999	999999	999999	999999	999999	999999	999999	999999	999999	999999	999999	999999	999999	999999	999999	999999	999999	999999	999999	999999	999999	999999	999999	999999	999999	999999	999999	999999	999999	999999	999999	999999	999999	999999	999999	999999	999999	999999	999999	999999	999999	999999	999999	999999	999999	999999	999999	999999
234	999999	999999	999999	999999	999999	999999	999999	999999	999999	999999	999999	999999	999999	999999	999999	999999	999999	999999	999999	999999	999999	999999	999999	999999	284	999999	999999	999999	999999	999999	999999	999999	999999	999999	999999	999999	999999	999999	999999	999999	999999	999999	999999	999999	999999	999999	999999	999999	999999
203	999999	999999	999999	999999	999999	999999	999999	999999	999999	999999	999999	999999	999999	999999	999999	999999	999999	999999	999999	999999	999999	999999	999999	999999	999999	999999	999999	999999	999999	999999	999999	999999	999999	999999	999999	999999	999999	999999	999999	999999	999999	999999	999999	999999	999999	999999	999999	999999	999999
274	999999	999999	999999	999999	999999	999999	999999	999999	999999	999999	999999	999999	999999	999999	999999	999999	999999	999999	999999	999999	999999	999999	999999	999999	999999	999999	999999	999999	999999	999999	999999	999999	999999	999999	999999	999999	999999	999999	999999	999999	999999	999999	999999	999999	358	999999	999999	999999	999999
250	999999	999999	999999	999999	999999	999999	999999	999999	999999	999999	999999	999999	262	999999	999999	999999	999999	999999	999999	999999	999999	999999	999999	999999	999999	999999	999999	999999	999999	999999	999999	999999	999999	999999	999999	999999	999999	999999	999999	999999	999999	999999	999999	999999	999999	999999	999999	999999	999999
258	999999	999999	999999	999999	999999	999999	999999	999999	999999	999999	999999	999999	999999	999999	999999	999999	999999	999999	999999	999999	999999	999999	999999	284	999999	999999	999999	999999	999999	999999	999999	999999	999999	999999	999999	999999	999999	999999	999999	999999	999999	999999	999999	999999	999999	999999	999999	999999	999999
239	999999	999999	999999	999999	999999	999999	999999	999999	999999	999999	999999	999999	999999	999999	999999	999999	999999	999999	999999	999999	999999	999999	999999	999999	999999	999999	999999	999999	999999	999999	999999	999999	999999	999999	999999	999999	999999	999999	999999	999999	999999	999999	999999	999999	999999	999999	999999	999999	999999
134	999999	999999	999999	999999	999999	999999	999999	999999	999999	999999	999999	999999	999999	999999	999999	999999	999999	999999	999999	999999	999999	999999	999999	999999	999999	999999	999999	999999	999999	999999	999999	999999	999999	999999	999999	999999	999999	999999	999999	999999	999999	999999	999999	999999	999999	999999	999999	999999	999999
263	999999	999999	999999	999999	999999	999999	999999	999999	999999	999999	999999	999999	999999	999999	999999	999999	999999	999999	999999	999999	999999	999999	999999	999999	303	999999	999999	999999	999999	999999	999999	999999	999999	999999	999999	999999	999999	999999	999999	999999	999999	999999	999999	999999	999999	999999	999999	999999	999999
285	999999	999999	999999	999999	999999	999999	999999	999999	999999	999999	999999	999999	298	999999	999999	999999	999999	999999	999999	999999	999999	999999	999999	999999	999999	999999	999999	999999	999999	999999	999999	999999	999999	999999	999999	999999	999999	999999	999999	999999	999999	999999	999999	999999	999999	999999	999999	999999	999999
232	999999	999999	999999	999999	999999	999999	999999	999999	999999	999999	999999	999999	999999	999999	999999	999999	999999	999999	999999	999999	999999	999999	999999	999999	271	999999	999999	999999	999999	999999	999999	999999	999999	999999	999999	999999	999999	999999	999999	999999	999999	999999	999999	999999	999999	999999	999999	999999	999999
296	999999	999999	999999	999999	999999	999999	999999	999999	999999	999999	999999	999999	999999	999999	999999	999999	999999	999999	999999	999999	999999	999999	999999	999999	999999	999999	999999	999999	999999	999999	999999	999999	999999	999999	999999	999999	318	999999	999999	999999	999999	999999	999999	999999	999999	999999	999999	999999	999999
222	999999	999999	999999	999999	999999	999999	999999	999999	999999	999999	999999	999999	999999	999999	999999	999999	999999	999999	999999	999999	999999	999999	999999	240	999999	999999	999999	999999	999999	999999	999999	999999	999999	999999	999999	999999	999999	999999	999999	999999	999999	999999	999999	999999	999999	999999	999999	999999	999999
208	999999	999999	999999	999999	999999	999999	999999	999999	999999	999999	999999	999999	999999	999999	999999	999999	999999	999999	999999	999999	999999	999999	999999	999999	999999	999999	999999	999999	999999	999999	999999	999999	999999	999999	999999	999999	999999	999999	999999	999999	999999	999999	999999	999999	999999	999999	999999	999999	999999
207	999999	999999	999999	999999	999999	999999	999999	999999	999999	999999	999999	999999	999999	999999	999999	999999	999999	999999	999999	999999	999999	999999	999999	999999	999999	999999	999999	999999	999999	999999	999999	999999	999999	999999	999999	999999	248	999999	999999	999999	999999	999999	999999	999999	999999	999999	999999	999999	999999
174	999999	999999	999999	999999	999999	999999	999999	999999	999999	999999	999999	999999	999999	999999	999999	999999	999999	999999	999999	999999	999999	999999	999999	999999	999999	999999	999999	999999	999999	999999	999999	999999	999999	999999	999999	999999	999999	999999	999999	999999	999999	999999	999999	999999	999999	999999	999999	999999	999999
230	999999	999999	999999	999999	999999	999999	999999	999999	999999	999999	999999	999999	999999	999999	999999	999999	999999	999999	999999	999999	999999	999999	999999	999999	999999	999999	999999	999999	999999	999999	999999	999999	999999	999999	999999	999999	999999	999999	999999	999999	999999	999999	999999	999999	999999	999999	999999	999999	999999
231	999999	999999	999999	999999	999999	999999	999999	999999	999999	999999	999999	999999	999999	999999	999999	999999	999999	999999	999999	999999	999999	999999	999999	999999	999999	999999	999999	999999	999999	999999	999999	999999	999999	999999	999999	999999	283	999999	999999	999999	999999	999999	999999	999999	999999	999999	999999	999999	999999
207	999999	999999	999999	999999	999999	999999	999999	999999	999999	999999	999999	999999	999999	999999	999999	999999	999999	999999	999999	999999	999999	999999	999999	226	999999	999999	999999	999999	999999	999999	999999	999999	999999	999999	999999	999999	999999	999999	999999	999999	999999	999999	999999	999999	999999	999999	999999	999999	999999
167	999999	999999	999999	999999	999999	999999	999999	999999	999999	999999	999999	999999	999999	999999	999999	999999	999999	999999	999999	999999	999999	999999	999999	999999	999999	999999	999999	999999	999999	999999	999999	999999	999999	999999	999999	999999	999999	999999	999999	999999	999999	999999	999999	999999	999999	999999	999999	999999	999999
234	999999	999999	999999	999999	999999	999999	999999	999999	999999	999999	999999	999999	999999	999999	999999	999999	999999	999999	999999	999999	999999	999999	999999	999999	999999	999999	999999	999999	999999	999999	999999	999999	999999	999999	999999	999999	280	999999	999999	999999	999999	999999	999999	999999	999999	999999	999999	999999	999999
145	999999	999999	999999	999999	999999	999999	999999	999999	999999	999999	999999	999999	999999	999999	999999	999999	999999	999999	999999	999999	999999	999999	999999	999999	999999	999999	999999	999999	999999	999999	999999	999999	999999	999999	999999	999999	999999	999999	999999	999999	999999	999999	999999	999999	999999	999999	999999	999999	999999
227	999999	999999	999999	999999	999999	999999	999999	227	999999	999999	999999	999999	999999	999999	999999	999999	999999	999999	999999	999999	999999	999999	999999	999999	999999	999999	999999	999999	999999	999999	999999	999999	999999	999999	999999	999999	999999	999999	999999	999999	999999	999999	999999	999999	999999	999999	999999	999999	999999
289	999999	999999	999999	999999	999999	999999	999999	999999	999999	999999	999999	999999	999999	999999	999999	999999	999999	999999	999999	999999	999999	999999	999999	331	999999	999999	999999	999999	999999	999999	999999	999999	999999	999999	999999	999999	999999	999999	999999	999999	999999	999999	999999	999999	999999	999999	999999	999999	999999
184	999999	999999	999999	999999	999999	999999	999999	999999	999999	999999	999999	999999	999999	999999	999999	999999	999999	999999	999999	999999	999999	999999	999999	999999	999999	999999	999999	999999	999999	999999	999999	999999	999999	999999	999999	999999	999999	999999	999999	999999	999999	999999	999999	999999	999999	999999	999999	999999	999999
304	999999	999999	999999	999999	999999	999999	999999	999999	999999	999999	999999	999999	999999	999999	999999	999999	999999	999999	999999	999999	999999	999999	999999	999999	999999	999999	999999	999999	999999	999999	999999	999999	999999	999999	999999	999999	337	999999	999999	999999	999999	999999	999999	999999	999999	999999	999999	999999	999999
170	999999	999999	999999	999999	999999	999999	999999	999999	999999	999999	999999	999999	999999	999999	999999	999999	999999	999999	999999	999999	999999	999999	999999	999999	999999	999999	999999	999999	999999	999999	999999	999999	999999	999999	999999	999999	999999	999999	999999	999999	999999	999999	999999	999999	999999	999999	999999	999999	999999
145	999999	999999	999999	999999	999999	999999	999999	999999	999999	999999	999999	999999	999999	999999	999999	999999	999999	999999	999999	999999	999999	999999	999999	999999	999999	999999	999999	999999	999999	999999	999999	999999	999999	999999	999999	999999	999999	999999	999999	999999	999999	999999	999999	999999	999999	999999	999999	999999	999999
154	999999	999999	999999	999999	999999	999999	999999	999999	999999	999999	999999	999999	999999	999999	999999	999999	999999	999999	999999	999999	999999	999999	999999	999999	999999	999999	999999	999999	999999	999999	999999	999999	999999	999999	999999	999999	999999	999999	999999	999999	999999	999999	999999	999999	999999	999999	999999	999999	999999
229	999999	999999	999999	999999	999999	999999	999999	999999	999999	999999	999999	999999	999999	999999	999999	999999	999999	999999	999999	999999	999999	999999	999999	999999	999999	999999	999999	999999	999999	999999	999999	999999	999999	999999	999999	999999	273	999999	999999	999999	999999	999999	999999	999999	999999	999999	999999	999999	999999
133	999999	999999	999999	999999	999999	999999	999999	999999	999999	999999	999999	999999	999999	999999	999999	999999	999999	999999	999999	999999	999999	999999	999999	999999	999999	999999	999999	999999	999999	999999	999999	999999	999999	999999	999999	999999	999999	999999	999999	999999	999999	999999	999999	999999	999999	999999	999999	999999	999999
256	999999	999999	999999	999999	999999	999999	999999	999999	999999	999999	999999	999999	999999	999999	999999	999999	999999	999999	999999	999999	999999	999999	999999	999999	999999	999999	999999	999999	999999	999999	999999	999999	999999	999999	999999	999999	999999	999999	999999	999999	999999	999999	999999	999999	999999	999999	999999	999999	999999
221	999999	999999	999999	999999	999999	999999	999999	999999	999999	999999	999999	999999	999999	999999	999999	999999	999999	999999	999999	999999	999999	999999	999999	273	999999	999999	999999	999999	999999	999999	999999	999999	999999	999999	999999	999999	999999	999999	999999	999999	999999	999999	999999	999999	999999	999999	999999	999999	999999
225	999999	999999	999999	999999	999999	999999	999999	999999	999999	999999	999999	999999	999999	999999	999999	999999	999999	999999	999999	999999	999999	999999	999999	999999	999999	999999	999999	999999	999999	999999	999999	999999	999999	999999	999999	999999	999999	999999	999999	999999	999999	999999	999999	999999	999999	999999	999999	999999	999999
260	999999	999999	999999	999999	999999	999999	999999	999999	999999	999999	999999	999999	999999	999999	999999	999999	999999	999999	999999	999999	999999	999999	999999	302	999999	999999	999999	999999	999999	999999	999999	999999	999999	999999	999999	999999	999999	999999	999999	999999	999999	999999	999999	999999	999999	999999	999999	999999	999999
228	999999	999999	999999	999999	999999	999999	999999	999999	999999	999999	999999	999999	999999	999999	999999	999999	999999	999999	999999	999999	999999	999999	999999	999999	999999	999999	999999	999999	999999	999999	999999	999999	999999	999999	999999	999999	280	999999	999999	999999	999999	999999	999999	999999	999999	999999	999999	999999	999999
225	999999	999999	999999	999999	999999	999999	999999	999999	999999	999999	999999	999999	999999	999999	999999	999999	999999	999999	999999	999999	999999	999999	999999	275	999999	999999	999999	999999	999999	999999	999999	999999	999999	999999	999999	999999	999999	999999	999999	999999	999999	999999	999999	999999	999999	999999	999999	999999	999999
300	999999	999999	999999	999999	999999	999999	999999	999999	999999	999999	999999	999999	999999	999999	999999	999999	999999	999999	999999	999999	999999	999999	999999	340	999999	999999	999999	999999	999999	999999	999999	999999	999999	999999	999999	999999	999999	999999	999999	999999	999999	999999	999999	999999	999999	999999	999999	999999	999999
232	999999	999999	999999	999999	999999	999999	999999	999999	999999	999999	999999	999999	999999	999999	999999	999999	999999	999999	999999	999999	999999	999999	999999	999999	999999	999999	999999	999999	999999	999999	999999	999999	999999	999999	999999	999999	999999	999999	999999	999999	999999	999999	999999	999999	999999	999999	999999	999999	999999
255	999999	999999	999999	999999	999999	999999	999999	999999	999999	999999	999999	999999	999999	999999	999999	999999	999999	999999	999999	999999	999999	999999	999999	290	999999	999999	999999	999999	999999	999999	999999	999999	999999	999999	999999	999999	999999	999999	999999	999999	999999	999999	999999	999999	999999	999999	999999	999999	999999
228	999999	999999	999999	999999	999999	999999	999999	999999	999999	999999	999999	999999	999999	999999	999999	999999	999999	999999	999999	999999	999999	999999	999999	999999	999999	999999	999999	999999	999999	999999	999999	999999	999999	999999	999999	999999	999999	999999	999999	999999	999999	999999	999999	999999	999999	999999	999999	999999	999999
214	999999	999999	999999	999999	999999	999999	999999	999999	999999	999999	999999	999999	999999	999999	999999	999999	999999	999999	999999	999999	999999	999999	999999	259	999999	999999	999999	999999	999999	999999	999999	999999	999999	999999	999999	999999	999999	999999	999999	999999	999999	999999	999999	999999	999999	999999	999999	999999	999999
255	999999	999999	999999	999999	999999	999999	999999	999999	999999	999999	999999	999999	999999	999999	999999	999999	999999	999999	999999	999999	999999	999999	999999	999999	999999	999999	999999	999999	999999	999999	999999	999999	999999	999999	999999	999999	307	999999	999999	999999	999999	999999	999999	999999	999999	999999	999999	999999	999999
233	999999	999999	999999	999999	999999	999999	999999	999999	999999	999999	999999	999999	999999	999999	999999	999999	999999	999999	999999	999999	999999	999999	999999	999999	999999	999999	999999	999999	999999	999999	999999	999999	999999	999999	999999	999999	999999	999999	999999	999999	999999	999999	999999	999999	999999	999999	999999	999999	999999
206	999999	999999	999999	999999	999999	999999	999999	999999	999999	999999	999999	999999	999999	999999	999999	999999	999999	999999	999999	999999	999999	999999	999999	999999	999999	999999	999999	999999	999999	999999	999999	999999	999999	999999	999999	999999	999999	999999	999999	999999	999999	999999	999999	999999	999999	999999	999999	999999	999999
296	999999	999999	999999	999999	999999	999999	999999	999999	999999	999999	999999	999999	999999	999999	999999	999999	999999	999999	999999	999999	999999	999999	999999	353	999999	999999	999999	999999	999999	999999	999999	999999	999999	999999	999999	999999	999999	999999	999999	999999	999999	999999	999999	999999	999999	999999	999999	999999	999999
249	999999	999999	999999	999999	999999	999999	999999	999999	999999	999999	999999	999999	999999	999999	999999	999999	999999	999999	999999	999999	999999	999999	999999	999999	999999	999999	999999	999999	999999	999999	999999	999999	999999	999999	999999	999999	999999	999999	999999	999999	999999	999999	999999	999999	999999	999999	999999	999999	999999
204	999999	999999	999999	999999	999999	999999	999999	999999	999999	999999	999999	999999	999999	999999	999999	999999	999999	999999	999999	999999	999999	999999	999999	999999	999999	999999	999999	999999	999999	999999	999999	999999	999999	999999	999999	999999	255	999999	999999	999999	999999	999999	999999	999999	999999	999999	999999	999999	999999
242	999999	999999	999999	999999	999999	999999	999999	999999	999999	999999	999999	999999	999999	999999	999999	999999	999999	999999	999999	999999	999999	999999	999999	999999	999999	999999	999999	999999	999999	999999	999999	999999	999999	999999	999999	999999	999999	999999	999999	999999	999999	999999	999999	999999	999999	999999	999999	999999	999999
173	999999	999999	999999	999999	999999	999999	999999	999999	999999	999999	999999	999999	999999	999999	999999	999999	999999	999999	999999	999999	999999	999999	999999	999999	999999	999999	999999	999999	999999	999999	999999	999999	999999	999999	999999	999999	999999	999999	999999	999999	999999	999999	999999	999999	999999	999999	999999	999999	999999
196	999999	999999	999999	999999	999999	999999	999999	999999	999999	999999	999999	999999	999999	999999	999999	999999	999999	999999	999999	999999	999999	999999	999999	999999	999999	999999	999999	999999	999999	999999	999999	999999	999999	999999	999999	999999	999999	999999	999999	999999	999999	999999	999999	999999	999999	999999	999999	999999	999999
233	999999	999999	999999	999999	999999	999999	999999	999999	999999	999999	999999	999999	999999	999999	999999	999999	999999	999999	999999	999999	999999	999999	999999	269	999999	999999	999999	999999	999999	999999	999999	999999	999999	999999	999999	999999	999999	999999	999999	999999	999999	999999	999999	999999	999999	999999	999999	999999	999999
242	999999	999999	999999	999999	999999	999999	999999	999999	999999	999999	999999	999999	999999	999999	999999	999999	999999	999999	999999	999999	999999	999999	999999	999999	999999	999999	999999	999999	999999	999999	999999	999999	999999	999999	999999	999999	999999	999999	999999	999999	999999	999999	999999	999999	999999	999999	999999	999999	999999
226	999999	999999	999999	999999	999999	999999	999999	999999	999999	999999	999999	999999	999999	999999	999999	999999	999999	999999	999999	999999	999999	999999	999999	999999	999999	999999	999999	999999	999999	999999	999999	999999	999999	999999	999999	999999	280	999999	999999	999999	999999	999999	999999	999999	999999	999999	999999	999999	999999
241	999999	999999	999999	999999	999999	999999	999999	999999	999999	999999	999999	999999	999999	999999	999999	999999	999999	999999	999999	999999	999999	999999	999999	999999	999999	999999	999999	999999	999999	999999	999999	999999	999999	999999	999999	999999	999999	999999	999999	999999	999999	999999	999999	999999	999999	999999	999999	999999	999999
277	999999	999999	999999	999999	999999	999999	999999	999999	999999	999999	999999	999999	999999	999999	999999	999999	999999	999999	999999	999999	999999	999999	999999	322	999999	999999	999999	999999	999999	999999	999999	999999	999999	999999	999999	999999	999999	999999	999999	999999	999999	999999	999999	999999	999999	999999	999999	999999	999999
261	999999	999999	999999	999999	999999	999999	999999	999999	999999	999999	999999	999999	999999	999999	999999	999999	999999	999999	999999	999999	999999	999999	999999	999999	999999	999999	999999	999999	999999	999999	999999	999999	999999	999999	999999	999999	304	999999	999999	999999	999999	999999	999999	999999	999999	999999	999999	999999	999999
268	999999	999999	999999	999999	999999	999999	999999	999999	999999	999999	999999	999999	999999	999999	999999	999999	999999	999999	999999	999999	999999	999999	999999	999999	999999	999999	999999	999999	999999	999999	999999	999999	999999	999999	999999	999999	301	999999	999999	999999	999999	999999	999999	999999	999999	999999	999999	999999	999999
216	999999	999999	999999	999999	999999	999999	999999	999999	999999	999999	999999	999999	999999	999999	999999	999999	999999	999999	999999	999999	999999	999999	999999	999999	999999	999999	999999	999999	999999	999999	999999	999999	999999	999999	999999	999999	999999	999999	999999	999999	999999	999999	999999	286	999999	999999	999999	999999	999999
187	999999	999999	999999	999999	999999	999999	999999	999999	999999	999999	999999	999999	999999	999999	999999	999999	999999	999999	999999	999999	999999	999999	999999	999999	999999	999999	999999	999999	999999	999999	999999	999999	999999	999999	999999	999999	999999	999999	999999	999999	999999	999999	999999	999999	999999	999999	999999	999999	999999
280	999999	999999	999999	999999	999999	999999	999999	999999	999999	999999	999999	999999	999999	999999	999999	999999	999999	999999	999999	999999	999999	999999	999999	999999	999999	999999	999999	999999	999999	328	999999	999999	999999	999999	999999	999999	999999	999999	999999	999999	999999	999999	999999	999999	999999	999999	999999	999999	999999
176.5	999999	999999	999999	999999	999999	999999	999999	999999	999999	999999	999999	999999	999999	999999	999999	999999	999999	999999	999999	999999	999999	999999	999999	999999	999999	999999	999999	999999	999999	216	999999	999999	999999	999999	999999	999999	999999	999999	999999	999999	999999	999999	999999	999999	999999	999999	999999	999999	999999
217	999999	999999	999999	999999	999999	999999	999999	999999	999999	999999	999999	999999	999999	999999	999999	999999	999999	999999	999999	999999	999999	999999	999999	999999	999999	999999	999999	999999	999999	272	999999	999999	999999	999999	999999	999999	999999	999999	999999	999999	999999	999999	999999	999999	999999	999999	999999	999999	999999
217	999999	999999	999999	999999	999999	999999	999999	999999	999999	999999	999999	999999	999999	999999	999999	999999	999999	999999	999999	999999	999999	999999	999999	999999	999999	999999	999999	999999	999999	268	999999	999999	999999	999999	999999	999999	999999	999999	999999	999999	999999	999999	999999	999999	999999	999999	999999	999999	999999
222	999999	999999	999999	999999	999999	999999	999999	999999	999999	999999	999999	999999	999999	999999	999999	999999	999999	999999	999999	999999	999999	999999	999999	999999	999999	999999	999999	999999	999999	259	999999	999999	999999	999999	999999	999999	999999	999999	999999	999999	999999	999999	999999	999999	999999	999999	999999	999999	999999
161.5	999999	999999	999999	999999	999999	999999	999999	999999	999999	999999	999999	999999	999999	999999	999999	999999	999999	999999	999999	999999	999999	999999	999999	999999	999999	999999	999999	999999	999999	205	999999	999999	999999	999999	999999	999999	999999	999999	999999	999999	999999	999999	999999	999999	999999	999999	999999	999999	999999
235	999999	999999	999999	999999	999999	999999	999999	999999	999999	999999	999999	999999	999999	999999	999999	999999	999999	999999	999999	999999	999999	999999	999999	999999	999999	999999	999999	999999	999999	279	999999	999999	999999	999999	999999	999999	999999	999999	999999	999999	999999	999999	999999	999999	999999	999999	999999	999999	999999
246	999999	999999	999999	999999	999999	999999	999999	999999	999999	999999	999999	999999	999999	999999	999999	999999	999999	999999	999999	999999	999999	999999	999999	999999	999999	999999	999999	999999	999999	291	999999	999999	999999	999999	999999	999999	999999	999999	999999	999999	999999	999999	999999	999999	999999	999999	999999	999999	999999
260	999999	999999	999999	999999	999999	999999	999999	999999	999999	999999	999999	999999	999999	999999	999999	999999	999999	999999	999999	999999	999999	999999	999999	999999	999999	999999	999999	999999	999999	999999	999999	999999	999999	999999	999999	999999	999999	999999	999999	999999	999999	300	999999	999999	999999	999999	999999	999999	999999
194	999999	999999	999999	999999	999999	999999	999999	999999	999999	999999	999999	999999	999999	999999	999999	999999	999999	999999	999999	999999	999999	999999	999999	999999	999999	999999	999999	999999	999999	234	999999	999999	999999	999999	999999	999999	999999	999999	999999	999999	999999	999999	999999	999999	999999	999999	999999	999999	999999
192	999999	999999	999999	999999	999999	999999	999999	999999	999999	999999	999999	999999	999999	999999	999999	999999	999999	999999	999999	999999	999999	999999	999999	999999	999999	999999	999999	999999	999999	257	999999	999999	999999	999999	999999	999999	999999	999999	999999	999999	999999	999999	999999	999999	999999	999999	999999	999999	999999
260	999999	999999	999999	999999	999999	999999	999999	999999	999999	999999	999999	999999	999999	999999	999999	999999	999999	999999	999999	999999	999999	999999	999999	999999	999999	999999	999999	999999	999999	999999	999999	999999	999999	999999	999999	999999	999999	999999	999999	999999	999999	306	999999	999999	999999	999999	999999	999999	999999
215	999999	999999	999999	999999	999999	999999	999999	999999	999999	999999	999999	999999	999999	999999	999999	999999	999999	999999	999999	999999	999999	999999	999999	999999	999999	999999	999999	999999	999999	248	999999	999999	999999	999999	999999	999999	999999	999999	999999	999999	999999	999999	999999	999999	999999	999999	999999	999999	999999
290	999999	999999	999999	999999	999999	999999	999999	999999	999999	999999	999999	999999	999999	999999	999999	999999	999999	999999	999999	999999	999999	999999	999999	999999	999999	999999	999999	999999	999999	999999	999999	999999	999999	999999	999999	999999	999999	999999	999999	999999	999999	358	999999	999999	999999	999999	999999	999999	999999
216	999999	999999	999999	999999	999999	999999	999999	999999	999999	999999	999999	999999	999999	999999	999999	999999	999999	999999	999999	999999	999999	999999	999999	999999	999999	999999	999999	999999	999999	260	999999	999999	999999	999999	999999	999999	999999	999999	999999	999999	999999	999999	999999	999999	999999	999999	999999	999999	999999
215	999999	999999	999999	999999	999999	999999	999999	999999	999999	999999	999999	999999	999999	999999	999999	999999	999999	999999	999999	999999	999999	999999	999999	999999	999999	999999	999999	999999	999999	999999	999999	999999	999999	999999	999999	999999	999999	999999	999999	999999	999999	270	999999	999999	999999	999999	999999	999999	999999
234	999999	999999	999999	999999	999999	999999	999999	999999	999999	999999	999999	999999	999999	999999	999999	999999	999999	999999	999999	999999	999999	999999	999999	999999	999999	999999	999999	999999	999999	279	999999	999999	999999	999999	999999	999999	999999	999999	999999	999999	999999	999999	999999	999999	999999	999999	999999	999999	999999
209	999999	999999	999999	999999	999999	999999	999999	999999	999999	999999	999999	999999	999999	999999	999999	999999	999999	999999	999999	999999	999999	999999	999999	999999	999999	999999	999999	999999	999999	267	999999	999999	999999	999999	999999	999999	999999	999999	999999	999999	999999	999999	999999	999999	999999	999999	999999	999999	999999
242	999999	999999	999999	999999	999999	999999	999999	999999	999999	999999	999999	999999	999999	999999	999999	999999	999999	999999	999999	999999	999999	999999	999999	999999	999999	999999	999999	999999	999999	999999	999999	999999	999999	999999	999999	999999	999999	999999	999999	999999	999999	314	999999	999999	999999	999999	999999	999999	999999
239	999999	999999	999999	999999	999999	999999	999999	999999	999999	999999	999999	999999	999999	999999	999999	999999	999999	999999	999999	999999	999999	999999	999999	999999	999999	999999	999999	999999	999999	288	999999	999999	999999	999999	999999	999999	999999	999999	999999	999999	999999	999999	999999	999999	999999	999999	999999	999999	999999
236	999999	999999	999999	999999	999999	999999	999999	999999	999999	999999	999999	999999	999999	999999	999999	999999	999999	999999	999999	999999	999999	999999	999999	999999	999999	999999	999999	999999	999999	253	999999	999999	999999	999999	999999	999999	999999	999999	999999	999999	999999	999999	999999	999999	999999	999999	999999	999999	999999
290	999999	999999	999999	999999	999999	999999	999999	999999	999999	999999	999999	999999	999999	999999	999999	999999	999999	999999	999999	999999	999999	999999	999999	999999	999999	999999	999999	999999	999999	340	999999	999999	999999	999999	999999	999999	999999	999999	999999	999999	999999	999999	999999	999999	999999	999999	999999	999999	999999
269	999999	999999	999999	999999	999999	999999	999999	999999	999999	999999	999999	999999	999999	999999	999999	999999	999999	999999	999999	999999	999999	999999	999999	999999	999999	999999	999999	999999	999999	999999	999999	999999	999999	999999	999999	999999	999999	999999	999999	999999	999999	336	999999	999999	999999	999999	999999	999999	999999
233	999999	999999	999999	999999	999999	999999	999999	999999	999999	999999	999999	999999	999999	999999	999999	999999	999999	999999	999999	999999	999999	999999	999999	999999	999999	999999	999999	999999	999999	999999	999999	999999	999999	999999	999999	999999	999999	999999	999999	999999	999999	294	999999	999999	999999	999999	999999	999999	999999
265	999999	999999	999999	999999	999999	999999	999999	999999	999999	999999	999999	999999	999999	999999	999999	999999	999999	999999	999999	999999	999999	999999	999999	999999	999999	999999	999999	999999	999999	325	999999	999999	999999	999999	999999	999999	999999	999999	999999	999999	999999	999999	999999	999999	999999	999999	999999	999999	999999
238	999999	999999	999999	999999	999999	999999	999999	999999	999999	999999	999999	999999	999999	999999	999999	999999	999999	999999	999999	999999	999999	999999	999999	999999	999999	999999	999999	999999	999999	999999	999999	999999	999999	999999	999999	999999	999999	999999	999999	999999	999999	295	999999	999999	999999	999999	999999	999999	999999
160	999999	999999	999999	999999	999999	999999	999999	999999	999999	999999	999999	999999	999999	999999	999999	999999	999999	999999	999999	999999	999999	999999	999999	999999	999999	999999	999999	999999	999999	227	999999	999999	999999	999999	999999	999999	999999	999999	999999	999999	999999	999999	999999	999999	999999	999999	999999	999999	999999
215	999999	999999	999999	999999	999999	999999	999999	999999	999999	999999	999999	999999	999999	999999	999999	999999	999999	999999	999999	999999	999999	999999	999999	999999	999999	999999	999999	999999	999999	999999	999999	999999	999999	999999	999999	999999	999999	999999	999999	999999	999999	281	999999	999999	999999	999999	999999	999999	999999
216	999999	999999	999999	999999	999999	999999	999999	999999	999999	999999	999999	999999	999999	999999	999999	999999	999999	999999	999999	999999	999999	999999	999999	999999	999999	999999	999999	999999	999999	999999	999999	999999	999999	999999	999999	999999	999999	999999	999999	999999	999999	293	999999	999999	999999	999999	999999	999999	999999
242	999999	999999	999999	999999	999999	999999	999999	999999	999999	999999	999999	999999	999999	999999	999999	999999	999999	999999	999999	999999	999999	999999	999999	999999	999999	999999	999999	999999	999999	999999	999999	999999	999999	999999	999999	999999	999999	999999	999999	999999	999999	287	999999	999999	999999	999999	999999	999999	999999
281	999999	999999	999999	999999	999999	999999	999999	999999	999999	999999	999999	999999	999999	999999	999999	999999	999999	999999	999999	999999	999999	999999	999999	999999	999999	999999	999999	999999	999999	999999	999999	999999	999999	999999	999999	999999	999999	999999	999999	999999	999999	321	999999	999999	999999	999999	999999	999999	999999
237	999999	999999	999999	999999	999999	999999	999999	999999	999999	999999	999999	999999	999999	999999	999999	999999	999999	999999	999999	999999	999999	999999	999999	999999	999999	999999	999999	999999	999999	999999	999999	999999	999999	999999	999999	999999	999999	999999	999999	999999	999999	294	999999	999999	999999	999999	999999	999999	999999
256	999999	999999	999999	999999	999999	999999	999999	999999	999999	999999	999999	999999	999999	999999	999999	999999	999999	999999	999999	999999	999999	999999	999999	999999	999999	999999	999999	999999	999999	999999	999999	999999	999999	999999	999999	999999	999999	999999	999999	999999	999999	311	999999	999999	999999	999999	999999	999999	999999
316	999999	999999	999999	999999	999999	999999	999999	999999	999999	999999	999999	999999	999999	999999	999999	999999	999999	999999	999999	999999	999999	999999	999999	999999	999999	999999	999999	999999	999999	999999	999999	999999	999999	999999	999999	999999	999999	999999	999999	999999	999999	372	999999	999999	999999	999999	999999	999999	999999
208	999999	999999	999999	999999	999999	999999	999999	999999	999999	999999	999999	999999	999999	999999	999999	999999	999999	999999	999999	999999	999999	999999	999999	999999	999999	999999	999999	999999	999999	999999	999999	999999	999999	999999	999999	999999	999999	999999	999999	999999	999999	289	999999	999999	999999	999999	999999	999999	999999
276	999999	999999	999999	999999	999999	999999	999999	999999	999999	999999	999999	999999	999999	999999	999999	999999	999999	999999	999999	999999	999999	999999	999999	999999	999999	999999	999999	999999	999999	999999	999999	999999	999999	999999	999999	999999	999999	999999	999999	999999	999999	325	999999	999999	999999	999999	999999	999999	999999
212	999999	999999	999999	999999	999999	999999	999999	999999	999999	999999	999999	999999	999999	999999	999999	999999	999999	999999	999999	999999	999999	999999	999999	999999	999999	999999	999999	999999	999999	238	999999	999999	999999	999999	999999	999999	999999	999999	999999	999999	999999	999999	999999	999999	999999	999999	999999	999999	999999
232	999999	999999	999999	999999	999999	999999	999999	999999	999999	999999	999999	999999	999999	999999	999999	999999	999999	999999	999999	999999	999999	999999	999999	999999	999999	999999	999999	999999	999999	277	999999	999999	999999	999999	999999	999999	999999	999999	999999	999999	999999	999999	999999	999999	999999	999999	999999	999999	999999
286	999999	999999	999999	999999	999999	999999	999999	999999	999999	999999	999999	999999	999999	999999	999999	999999	999999	999999	999999	999999	999999	999999	999999	999999	999999	999999	999999	999999	999999	999999	999999	999999	999999	999999	999999	999999	999999	999999	999999	999999	999999	336	999999	999999	999999	999999	999999	999999	999999
323	999999	999999	999999	999999	999999	999999	999999	999999	999999	999999	999999	999999	999999	999999	999999	999999	999999	999999	999999	999999	999999	999999	999999	999999	999999	999999	999999	999999	999999	999999	999999	999999	999999	999999	999999	999999	999999	999999	999999	999999	999999	399	999999	999999	999999	999999	999999	999999	999999
240	999999	999999	999999	999999	999999	999999	999999	999999	999999	999999	999999	999999	999999	999999	999999	999999	999999	999999	999999	999999	999999	999999	999999	999999	999999	999999	999999	999999	999999	999999	999999	999999	999999	999999	999999	999999	999999	999999	999999	999999	999999	306	999999	999999	999999	999999	999999	999999	999999
271	999999	999999	999999	999999	999999	999999	999999	999999	999999	999999	999999	999999	999999	999999	999999	999999	999999	999999	999999	999999	999999	999999	999999	999999	999999	999999	999999	999999	999999	999999	999999	999999	999999	999999	999999	999999	999999	999999	999999	999999	999999	330	999999	999999	999999	999999	999999	999999	999999
323	999999	999999	999999	999999	999999	999999	999999	999999	999999	999999	999999	999999	999999	999999	999999	999999	999999	999999	999999	999999	999999	999999	999999	999999	999999	999999	999999	999999	999999	999999	999999	999999	999999	999999	999999	999999	999999	999999	999999	999999	999999	397	999999	999999	999999	999999	999999	999999	999999
218	999999	999999	999999	999999	999999	999999	999999	999999	999999	999999	999999	999999	999999	999999	999999	999999	999999	999999	999999	999999	999999	999999	999999	999999	999999	999999	999999	999999	999999	269	999999	999999	999999	999999	999999	999999	999999	999999	999999	999999	999999	999999	999999	999999	999999	999999	999999	999999	999999
246	999999	999999	999999	999999	999999	999999	999999	999999	999999	999999	999999	999999	999999	999999	999999	999999	999999	999999	999999	999999	999999	999999	999999	999999	999999	999999	999999	999999	999999	307	999999	999999	999999	999999	999999	999999	999999	999999	999999	999999	999999	999999	999999	999999	999999	999999	999999	999999	999999
276	999999	999999	999999	999999	999999	999999	999999	999999	999999	999999	999999	999999	999999	999999	999999	999999	999999	999999	999999	999999	999999	999999	999999	999999	999999	999999	999999	999999	999999	999999	999999	999999	999999	999999	999999	999999	999999	999999	999999	999999	999999	329	999999	999999	999999	999999	999999	999999	999999
169.5	999999	999999	999999	999999	999999	999999	999999	999999	999999	999999	999999	999999	999999	999999	999999	999999	999999	999999	999999	999999	999999	999999	999999	999999	999999	999999	999999	999999	999999	999999	999999	999999	999999	999999	999999	999999	999999	999999	999999	999999	999999	234	999999	999999	999999	999999	999999	999999	999999
190	999999	999999	999999	999999	999999	999999	999999	999999	999999	999999	999999	999999	999999	999999	999999	999999	999999	999999	999999	999999	999999	999999	999999	999999	999999	999999	999999	999999	999999	999999	999999	999999	999999	999999	999999	999999	999999	999999	999999	999999	999999	255	999999	999999	999999	999999	999999	999999	999999
207	999999	999999	999999	999999	999999	999999	999999	999999	999999	999999	999999	999999	999999	999999	999999	999999	999999	999999	999999	999999	999999	999999	999999	999999	999999	999999	999999	999999	999999	261	999999	999999	999999	999999	999999	999999	999999	999999	999999	999999	999999	999999	999999	999999	999999	999999	999999	999999	999999
230	999999	999999	999999	999999	999999	999999	999999	999999	999999	999999	999999	999999	999999	999999	999999	999999	999999	999999	999999	999999	999999	999999	999999	999999	999999	999999	999999	999999	999999	999999	999999	999999	999999	999999	999999	999999	999999	999999	999999	999999	999999	295	999999	999999	999999	999999	999999	999999	999999
274	999999	999999	999999	999999	999999	999999	999999	999999	999999	999999	999999	999999	999999	999999	999999	999999	999999	999999	999999	999999	999999	999999	999999	999999	999999	999999	999999	999999	999999	999999	999999	999999	999999	999999	999999	999999	999999	999999	999999	999999	999999	322	999999	999999	999999	999999	999999	999999	999999
248	999999	999999	999999	999999	999999	999999	999999	999999	999999	999999	999999	999999	999999	999999	999999	999999	999999	999999	999999	999999	999999	999999	999999	999999	999999	999999	999999	999999	999999	999999	999999	999999	999999	999999	999999	999999	999999	999999	999999	999999	999999	315	999999	999999	999999	999999	999999	999999	999999
267	999999	999999	999999	999999	999999	999999	999999	999999	999999	999999	999999	999999	999999	999999	999999	999999	999999	999999	999999	999999	999999	999999	999999	999999	999999	999999	999999	999999	999999	999999	999999	999999	999999	999999	999999	999999	999999	999999	999999	999999	999999	355	999999	999999	999999	999999	999999	999999	999999
215	999999	999999	999999	999999	999999	999999	999999	999999	999999	999999	999999	999999	999999	999999	999999	999999	999999	999999	999999	999999	999999	999999	999999	999999	999999	999999	999999	999999	999999	259	999999	999999	999999	999999	999999	999999	999999	999999	999999	999999	999999	999999	999999	999999	999999	999999	999999	999999	999999
212	999999	999999	999999	999999	999999	999999	999999	999999	999999	999999	999999	999999	999999	999999	999999	999999	999999	999999	999999	999999	999999	999999	999999	999999	999999	999999	999999	999999	999999	999999	999999	999999	999999	999999	999999	999999	999999	999999	999999	999999	999999	257	999999	999999	999999	999999	999999	999999	999999
199.5	999999	999999	999999	999999	999999	999999	999999	999999	999999	999999	999999	999999	999999	999999	999999	999999	999999	999999	999999	999999	999999	999999	999999	999999	999999	999999	999999	999999	999999	999999	999999	999999	999999	999999	999999	999999	999999	999999	999999	999999	999999	330	999999	999999	999999	999999	999999	999999	999999
268	999999	999999	999999	999999	999999	999999	999999	999999	999999	999999	999999	999999	999999	999999	999999	999999	999999	999999	999999	999999	999999	999999	999999	999999	999999	999999	999999	999999	999999	999999	999999	999999	999999	999999	999999	999999	999999	999999	999999	999999	999999	319	999999	999999	999999	999999	999999	999999	999999
291	999999	999999	999999	999999	999999	999999	999999	999999	999999	999999	999999	999999	999999	999999	999999	999999	999999	999999	999999	999999	999999	999999	999999	999999	999999	999999	999999	999999	999999	999999	999999	999999	999999	999999	999999	999999	999999	999999	999999	999999	999999	353	999999	999999	999999	999999	999999	999999	999999
175.5	999999	999999	999999	999999	999999	999999	999999	999999	999999	999999	999999	999999	999999	999999	999999	999999	999999	999999	999999	999999	999999	999999	999999	999999	999999	999999	999999	999999	999999	237	999999	999999	999999	999999	999999	999999	999999	999999	999999	999999	999999	999999	999999	999999	999999	999999	999999	999999	999999
292	999999	999999	999999	999999	999999	999999	999999	999999	999999	999999	999999	999999	999999	999999	999999	999999	999999	999999	999999	999999	999999	999999	999999	999999	999999	999999	999999	999999	999999	999999	999999	999999	999999	999999	999999	999999	999999	999999	999999	999999	999999	350	999999	999999	999999	999999	999999	999999	999999
282	999999	999999	999999	999999	999999	999999	999999	999999	999999	999999	999999	999999	999999	999999	999999	999999	999999	999999	999999	999999	999999	999999	999999	999999	999999	999999	999999	999999	999999	999999	999999	999999	999999	999999	999999	999999	999999	999999	999999	999999	999999	343	999999	999999	999999	999999	999999	999999	999999
287	999999	999999	999999	999999	999999	999999	999999	999999	999999	999999	999999	999999	999999	999999	999999	999999	999999	999999	999999	999999	999999	999999	999999	999999	999999	999999	999999	999999	999999	999999	999999	999999	999999	999999	999999	999999	999999	999999	999999	999999	999999	371	999999	999999	999999	999999	999999	999999	999999
237	999999	999999	999999	999999	999999	999999	999999	999999	999999	999999	999999	999999	999999	999999	999999	999999	999999	999999	999999	999999	999999	999999	999999	999999	999999	999999	999999	999999	999999	999999	999999	999999	999999	999999	999999	999999	999999	999999	999999	999999	999999	269	999999	999999	999999	999999	999999	999999	999999
241	999999	999999	999999	999999	999999	999999	999999	999999	999999	999999	999999	999999	999999	999999	999999	999999	999999	999999	999999	999999	999999	999999	999999	999999	999999	999999	999999	999999	999999	999999	999999	999999	999999	999999	999999	999999	999999	999999	999999	999999	999999	296	999999	999999	999999	999999	999999	999999	999999
248	999999	999999	999999	999999	999999	999999	999999	999999	999999	999999	999999	999999	999999	999999	999999	999999	999999	999999	999999	999999	999999	999999	999999	999999	999999	999999	999999	999999	999999	999999	999999	999999	999999	999999	999999	999999	999999	999999	999999	999999	999999	330	999999	999999	999999	999999	999999	999999	999999
294	999999	999999	999999	999999	999999	999999	999999	999999	999999	999999	999999	999999	999999	999999	999999	999999	999999	999999	999999	999999	999999	999999	999999	999999	999999	999999	999999	999999	999999	999999	999999	999999	999999	999999	999999	999999	999999	999999	999999	999999	999999	358	999999	999999	999999	999999	999999	999999	999999
235	999999	999999	999999	999999	999999	999999	999999	999999	999999	999999	999999	999999	999999	999999	999999	999999	999999	999999	999999	999999	999999	999999	999999	999999	999999	999999	999999	999999	999999	999999	999999	999999	999999	999999	999999	999999	999999	999999	999999	999999	999999	321	999999	999999	999999	999999	999999	999999	999999
260	999999	999999	999999	999999	999999	999999	999999	999999	999999	999999	999999	999999	999999	999999	999999	999999	999999	999999	999999	999999	999999	999999	999999	999999	999999	999999	999999	999999	999999	999999	999999	999999	999999	999999	999999	999999	999999	999999	999999	999999	999999	302	999999	999999	999999	999999	999999	999999	999999
211	999999	999999	999999	999999	999999	999999	999999	999999	999999	999999	999999	999999	999999	999999	999999	999999	999999	999999	999999	999999	999999	999999	999999	999999	999999	999999	999999	999999	999999	255	999999	999999	999999	999999	999999	999999	999999	999999	999999	999999	999999	999999	999999	999999	999999	999999	999999	999999	999999
211	999999	999999	999999	999999	999999	999999	999999	999999	999999	999999	999999	999999	999999	999999	999999	999999	999999	999999	999999	999999	999999	999999	999999	999999	999999	999999	999999	999999	999999	280	999999	999999	999999	999999	999999	999999	999999	999999	999999	999999	999999	999999	999999	999999	999999	999999	999999	999999	999999
189	999999	999999	999999	999999	999999	999999	999999	999999	999999	999999	999999	999999	999999	999999	999999	999999	999999	999999	999999	999999	999999	999999	999999	999999	999999	999999	999999	999999	999999	231	999999	999999	999999	999999	999999	999999	999999	999999	999999	999999	999999	999999	999999	999999	999999	999999	999999	999999	999999
252	999999	999999	999999	999999	999999	999999	999999	999999	999999	999999	999999	999999	999999	999999	999999	999999	999999	999999	999999	999999	999999	999999	999999	999999	999999	999999	999999	999999	999999	297	999999	999999	999999	999999	999999	999999	999999	999999	999999	999999	999999	999999	999999	999999	999999	999999	999999	999999	999999
172	999999	999999	999999	999999	999999	999999	999999	999999	999999	999999	999999	999999	999999	999999	999999	999999	999999	999999	999999	999999	999999	999999	999999	999999	999999	999999	999999	999999	999999	221	999999	999999	999999	999999	999999	999999	999999	999999	999999	999999	999999	999999	999999	999999	999999	999999	999999	999999	999999
178	999999	999999	999999	999999	999999	999999	999999	999999	999999	999999	999999	999999	999999	999999	999999	999999	999999	999999	999999	999999	999999	999999	999999	999999	999999	999999	999999	999999	999999	198.5	999999	999999	999999	999999	999999	999999	999999	999999	999999	999999	999999	999999	999999	999999	999999	999999	999999	999999	999999
191	999999	999999	999999	999999	999999	999999	999999	999999	999999	999999	999999	999999	999999	999999	999999	999999	999999	999999	999999	999999	999999	999999	999999	999999	999999	999999	999999	999999	999999	267	999999	999999	999999	999999	999999	999999	999999	999999	999999	999999	999999	999999	999999	999999	999999	999999	999999	999999	999999
222	999999	999999	999999	999999	999999	999999	999999	999999	999999	999999	999999	999999	999999	999999	999999	999999	999999	999999	999999	999999	999999	999999	999999	999999	999999	999999	999999	999999	999999	260	999999	999999	999999	999999	999999	999999	999999	999999	999999	999999	999999	999999	999999	999999	999999	999999	999999	999999	999999
259	999999	999999	999999	999999	999999	999999	999999	999999	999999	999999	999999	999999	999999	999999	999999	999999	999999	999999	999999	999999	999999	999999	999999	999999	999999	999999	999999	999999	999999	317	999999	999999	999999	999999	999999	999999	999999	999999	999999	999999	999999	999999	999999	999999	999999	999999	999999	999999	999999
218	999999	999999	999999	999999	999999	999999	999999	999999	999999	999999	999999	999999	999999	999999	999999	999999	999999	999999	999999	999999	999999	999999	999999	999999	999999	999999	999999	999999	999999	271	999999	999999	999999	999999	999999	999999	999999	999999	999999	999999	999999	999999	999999	999999	999999	999999	999999	999999	999999
257	999999	999999	999999	999999	999999	999999	999999	999999	999999	999999	999999	999999	999999	999999	999999	999999	999999	999999	999999	999999	999999	999999	999999	999999	999999	999999	999999	999999	999999	304	999999	999999	999999	999999	999999	999999	999999	999999	999999	999999	999999	999999	999999	999999	999999	999999	999999	999999	999999
234	999999	999999	999999	999999	999999	999999	999999	999999	999999	999999	999999	999999	999999	999999	999999	999999	999999	999999	999999	999999	999999	999999	999999	999999	999999	999999	999999	999999	999999	279	999999	999999	999999	999999	999999	999999	999999	999999	999999	999999	999999	999999	999999	999999	999999	999999	999999	999999	999999
290	999999	999999	999999	999999	999999	999999	999999	999999	999999	999999	999999	999999	999999	999999	999999	999999	999999	999999	999999	999999	999999	999999	999999	999999	999999	999999	999999	999999	999999	999999	999999	999999	999999	999999	999999	999999	999999	999999	999999	999999	999999	999999	999999	999999	999999	999999	999999	999999	999999
207	999999	999999	999999	999999	999999	999999	999999	999999	999999	999999	999999	999999	999999	999999	999999	999999	999999	999999	999999	999999	999999	999999	999999	999999	999999	999999	999999	999999	999999	999999	999999	999999	999999	999999	999999	999999	999999	999999	999999	999999	999999	999999	999999	999999	999999	999999	999999	999999	999999
209	999999	999999	999999	999999	999999	999999	999999	999999	999999	999999	999999	999999	999999	999999	999999	999999	999999	999999	999999	999999	999999	999999	999999	999999	999999	999999	999999	999999	999999	999999	999999	999999	999999	999999	999999	999999	999999	999999	999999	999999	999999	999999	999999	999999	999999	999999	999999	999999	999999
202	999999	999999	999999	999999	999999	999999	999999	999999	999999	999999	999999	999999	999999	999999	999999	999999	999999	999999	999999	999999	999999	999999	999999	999999	999999	999999	999999	999999	999999	999999	999999	999999	999999	999999	999999	999999	268	999999	999999	999999	999999	999999	999999	999999	999999	999999	999999	999999	999999
232	999999	999999	999999	999999	999999	999999	999999	999999	999999	999999	999999	999999	999999	999999	999999	999999	999999	999999	999999	999999	999999	999999	999999	999999	999999	999999	999999	999999	999999	999999	999999	999999	999999	999999	999999	999999	999999	999999	999999	999999	999999	999999	999999	999999	999999	999999	999999	999999	999999
198	999999	999999	999999	999999	999999	999999	999999	999999	999999	999999	999999	999999	999999	999999	999999	999999	999999	999999	999999	999999	999999	999999	999999	999999	999999	999999	999999	999999	999999	999999	999999	999999	999999	999999	999999	999999	999999	999999	999999	999999	999999	999999	999999	999999	999999	999999	999999	999999	999999
243	999999	999999	999999	999999	999999	999999	999999	999999	999999	999999	999999	999999	999999	999999	999999	999999	999999	999999	999999	999999	999999	999999	999999	999999	999999	999999	999999	999999	999999	999999	999999	999999	999999	999999	999999	999999	999999	999999	999999	999999	999999	999999	999999	999999	999999	999999	999999	999999	999999
294	999999	999999	999999	999999	999999	999999	999999	999999	999999	999999	999999	999999	999999	999999	999999	999999	999999	999999	999999	999999	999999	999999	999999	348	999999	999999	999999	999999	999999	999999	999999	999999	999999	999999	999999	999999	999999	999999	999999	999999	999999	999999	999999	999999	999999	999999	999999	999999	999999
263	999999	999999	999999	999999	999999	999999	999999	999999	999999	999999	999999	999999	999999	999999	999999	999999	999999	999999	999999	999999	999999	999999	999999	999999	999999	999999	999999	999999	999999	999999	999999	999999	999999	999999	999999	999999	999999	999999	999999	999999	999999	999999	999999	999999	999999	999999	999999	999999	999999
207	999999	999999	999999	999999	999999	999999	999999	999999	999999	999999	999999	999999	999999	999999	999999	999999	999999	999999	999999	999999	999999	999999	999999	228	999999	999999	999999	999999	999999	999999	999999	999999	999999	999999	999999	999999	999999	999999	999999	999999	999999	999999	999999	999999	999999	999999	999999	999999	999999
250	999999	999999	999999	999999	999999	999999	999999	999999	999999	999999	999999	999999	999999	999999	999999	999999	999999	999999	999999	999999	999999	999999	999999	999999	999999	999999	999999	999999	999999	999999	999999	999999	999999	999999	999999	999999	291	999999	999999	999999	999999	999999	999999	999999	999999	999999	999999	999999	999999
335	999999	999999	999999	999999	341	999999	999999	999999	999999	999999	999999	999999	999999	999999	999999	999999	999999	999999	999999	999999	999999	999999	999999	999999	999999	999999	999999	999999	999999	999999	999999	999999	999999	999999	999999	999999	999999	999999	999999	999999	999999	999999	999999	999999	999999	999999	999999	999999	999999
302	999999	999999	999999	999999	327	999999	999999	999999	999999	999999	999999	999999	999999	999999	999999	999999	999999	999999	999999	999999	999999	999999	999999	999999	999999	999999	999999	999999	999999	999999	999999	999999	999999	999999	999999	999999	999999	999999	999999	999999	999999	999999	999999	999999	999999	999999	999999	999999	999999
310	999999	999999	999999	999999	324	999999	999999	999999	999999	999999	999999	999999	999999	999999	999999	999999	999999	999999	999999	999999	999999	999999	999999	999999	999999	999999	999999	999999	999999	999999	999999	999999	999999	999999	999999	999999	999999	999999	999999	999999	999999	999999	999999	999999	999999	999999	999999	999999	999999
163	999999	999999	999999	999999	999999	999999	999999	999999	999999	999999	999999	999999	999999	999999	999999	999999	999999	999999	999999	999999	999999	999999	999999	999999	999999	999999	999999	999999	999999	999999	999999	999999	999999	999999	999999	999999	999999	999999	999999	999999	999999	999999	999999	999999	999999	999999	999999	999999	999999
198	999999	999999	999999	999999	999999	999999	999999	999999	999999	999999	999999	999999	999999	999999	999999	999999	999999	999999	999999	999999	999999	999999	999999	252	999999	999999	999999	999999	999999	999999	999999	999999	999999	999999	999999	999999	999999	999999	999999	999999	999999	999999	999999	999999	999999	999999	999999	999999	999999
193	999999	999999	999999	999999	999999	999999	999999	999999	999999	999999	999999	999999	999999	999999	999999	999999	999999	999999	999999	999999	999999	999999	999999	224	999999	999999	999999	999999	999999	999999	999999	999999	999999	999999	999999	999999	999999	999999	999999	999999	999999	999999	999999	999999	999999	999999	999999	999999	999999
167	999999	999999	999999	999999	999999	999999	999999	999999	999999	999999	999999	999999	999999	999999	999999	999999	999999	999999	999999	999999	999999	999999	999999	999999	999999	999999	999999	999999	999999	999999	999999	999999	999999	999999	999999	999999	999999	999999	999999	999999	999999	999999	999999	999999	999999	999999	999999	999999	999999
147	999999	999999	999999	999999	999999	999999	999999	999999	999999	999999	999999	999999	999999	999999	999999	999999	999999	999999	999999	999999	999999	999999	999999	999999	999999	999999	999999	999999	999999	999999	999999	999999	999999	999999	999999	999999	999999	999999	999999	999999	999999	999999	999999	999999	999999	999999	999999	999999	999999
219	999999	999999	999999	999999	999999	999999	999999	999999	999999	999999	999999	999999	999999	999999	999999	999999	999999	999999	999999	999999	999999	999999	999999	999999	999999	999999	999999	999999	999999	999999	999999	999999	999999	999999	999999	999999	999999	999999	999999	999999	999999	999999	999999	999999	999999	999999	999999	999999	999999
187	999999	999999	999999	999999	999999	999999	999999	999999	999999	999999	999999	999999	999999	999999	999999	999999	999999	999999	999999	999999	999999	999999	999999	999999	999999	999999	999999	999999	999999	999999	999999	999999	999999	999999	999999	999999	999999	999999	999999	999999	999999	999999	999999	248	999999	999999	999999	999999	999999
206	999999	999999	999999	999999	999999	999999	999999	999999	999999	999999	999999	999999	999999	999999	999999	999999	999999	999999	999999	999999	999999	999999	999999	999999	999999	999999	999999	999999	999999	999999	999999	999999	999999	999999	999999	999999	999999	999999	999999	999999	999999	999999	999999	257	999999	999999	999999	999999	999999
181	999999	999999	999999	999999	999999	999999	999999	999999	999999	999999	999999	999999	999999	999999	999999	999999	999999	999999	999999	999999	999999	999999	999999	999999	999999	999999	999999	999999	999999	999999	999999	999999	999999	999999	999999	999999	999999	999999	999999	999999	999999	999999	999999	999999	999999	999999	999999	999999	999999
245	999999	999999	999999	999999	999999	999999	999999	999999	999999	999999	999999	999999	999999	999999	999999	999999	999999	999999	999999	999999	999999	999999	999999	999999	999999	999999	999999	999999	999999	999999	999999	999999	999999	999999	999999	999999	999999	999999	999999	999999	999999	999999	999999	999999	999999	999999	999999	999999	999999
192	999999	999999	999999	999999	999999	999999	999999	999999	999999	999999	999999	999999	999999	999999	999999	999999	999999	999999	999999	999999	999999	999999	999999	999999	999999	999999	999999	999999	999999	999999	999999	999999	999999	999999	999999	999999	999999	999999	999999	999999	999999	999999	999999	999999	999999	999999	999999	999999	999999
168	999999	999999	999999	999999	999999	999999	999999	999999	999999	999999	999999	999999	999999	999999	999999	999999	999999	999999	999999	999999	999999	999999	999999	999999	999999	999999	999999	999999	999999	999999	999999	999999	999999	999999	999999	999999	999999	999999	999999	999999	999999	999999	999999	999999	999999	999999	999999	999999	999999
194	999999	999999	999999	999999	999999	999999	999999	999999	999999	999999	999999	999999	999999	999999	999999	999999	999999	999999	999999	999999	999999	999999	999999	999999	999999	999999	999999	999999	999999	999999	999999	999999	999999	999999	999999	999999	999999	999999	999999	999999	999999	999999	999999	245	999999	999999	999999	999999	999999
225	999999	999999	999999	999999	999999	999999	999999	999999	999999	999999	999999	999999	999999	999999	999999	999999	999999	999999	999999	999999	999999	999999	999999	999999	999999	999999	999999	999999	999999	999999	999999	999999	999999	999999	999999	999999	999999	999999	999999	999999	999999	999999	999999	999999	999999	999999	999999	999999	999999
186	999999	999999	999999	999999	999999	999999	999999	999999	999999	999999	999999	999999	999999	999999	999999	999999	999999	999999	999999	999999	999999	999999	999999	999999	999999	999999	999999	999999	999999	999999	999999	999999	999999	999999	999999	999999	999999	999999	999999	999999	999999	999999	999999	999999	999999	999999	999999	999999	999999
267	999999	999999	999999	999999	999999	999999	999999	999999	999999	999999	999999	999999	999999	999999	999999	999999	999999	999999	999999	999999	999999	999999	999999	999999	999999	999999	999999	999999	999999	999999	999999	999999	999999	999999	999999	999999	331	999999	999999	999999	999999	999999	999999	999999	999999	999999	999999	999999	999999
256	999999	999999	999999	999999	999999	999999	999999	999999	999999	999999	999999	999999	999999	999999	999999	999999	999999	999999	999999	999999	999999	999999	999999	271	999999	999999	999999	999999	999999	999999	999999	999999	999999	999999	999999	999999	999999	999999	999999	999999	999999	999999	999999	999999	999999	999999	999999	999999	999999
208	999999	999999	999999	999999	999999	999999	999999	999999	999999	999999	999999	999999	999999	999999	999999	999999	999999	999999	999999	999999	999999	999999	999999	999999	999999	999999	999999	999999	999999	999999	999999	999999	285	999999	999999	999999	999999	999999	999999	999999	999999	999999	999999	999999	999999	999999	999999	999999	999999
222	999999	999999	999999	999999	999999	999999	999999	999999	999999	999999	999999	999999	999999	999999	999999	999999	999999	999999	999999	999999	999999	999999	999999	999999	999999	999999	999999	999999	999999	999999	269	999999	999999	999999	999999	999999	999999	999999	999999	999999	999999	999999	999999	999999	999999	999999	999999	999999	999999
221	999999	999999	999999	999999	999999	999999	999999	999999	999999	999999	999999	999999	999999	999999	999999	999999	999999	999999	999999	999999	999999	999999	999999	999999	999999	999999	999999	999999	999999	999999	999999	999999	999999	999999	999999	999999	280	999999	999999	999999	999999	999999	999999	999999	999999	999999	999999	999999	999999
256	999999	999999	999999	999999	999999	999999	999999	999999	999999	999999	999999	999999	999999	999999	999999	999999	999999	999999	999999	999999	999999	999999	999999	277	999999	999999	999999	999999	999999	999999	999999	999999	999999	999999	999999	999999	999999	999999	999999	999999	999999	999999	999999	999999	999999	999999	999999	999999	999999
230	999999	999999	999999	999999	999999	999999	999999	999999	999999	999999	999999	999999	999999	999999	999999	999999	999999	999999	999999	999999	999999	999999	999999	999999	999999	999999	999999	999999	999999	999999	999999	999999	999999	999999	999999	999999	999999	999999	999999	999999	999999	999999	999999	999999	999999	335	999999	999999	999999
199	999999	999999	999999	999999	999999	999999	999999	999999	999999	999999	999999	999999	999999	999999	999999	999999	999999	999999	999999	999999	999999	999999	999999	999999	999999	999999	999999	999999	999999	999999	999999	999999	999999	999999	999999	234	999999	999999	999999	999999	999999	999999	999999	999999	999999	999999	999999	999999	999999
218	999999	999999	999999	999999	999999	999999	999999	999999	999999	999999	999999	999999	999999	999999	999999	999999	999999	999999	999999	999999	999999	999999	999999	999999	999999	999999	999999	999999	999999	999999	999999	999999	999999	999999	999999	251	999999	999999	999999	999999	999999	999999	999999	999999	999999	999999	999999	999999	999999
262	999999	999999	999999	999999	999999	999999	999999	999999	999999	999999	999999	999999	999999	999999	999999	999999	999999	999999	999999	999999	999999	999999	999999	285	999999	999999	999999	999999	999999	999999	999999	999999	999999	999999	999999	999999	999999	999999	999999	999999	999999	999999	999999	999999	999999	999999	999999	999999	999999
238	999999	999999	999999	999999	999999	999999	999999	999999	999999	999999	999999	999999	999999	999999	999999	999999	999999	999999	999999	999999	999999	999999	999999	999999	999999	271	999999	999999	999999	999999	999999	999999	999999	999999	999999	999999	999999	999999	999999	999999	999999	999999	999999	999999	999999	999999	999999	999999	999999
219	999999	999999	999999	999999	999999	999999	999999	999999	999999	999999	999999	999999	999999	999999	999999	999999	999999	999999	999999	999999	999999	999999	260	999999	999999	999999	999999	999999	999999	999999	999999	999999	999999	999999	999999	999999	999999	999999	999999	999999	999999	999999	999999	999999	999999	999999	999999	999999	999999
286	999999	999999	999999	999999	999999	999999	999999	999999	999999	999999	999999	999999	999999	999999	999999	999999	999999	999999	999999	999999	999999	999999	999999	999999	999999	999999	999999	999999	999999	999999	999999	999999	335	999999	999999	999999	999999	999999	999999	999999	999999	999999	999999	999999	999999	999999	999999	999999	999999
224	999999	999999	999999	999999	999999	999999	999999	999999	999999	999999	999999	999999	999999	999999	999999	999999	999999	999999	999999	999999	999999	999999	999999	999999	999999	999999	999999	999999	999999	999999	261	999999	999999	999999	999999	999999	999999	999999	999999	999999	999999	999999	999999	999999	999999	999999	999999	999999	999999
221	999999	999999	999999	999999	999999	999999	999999	999999	999999	999999	999999	999999	999999	999999	999999	999999	999999	999999	999999	999999	999999	999999	999999	999999	999999	999999	999999	999999	999999	999999	999999	999999	999999	999999	999999	999999	272	999999	999999	999999	999999	999999	999999	999999	999999	999999	999999	999999	999999
291	999999	999999	999999	999999	999999	999999	999999	999999	999999	999999	999999	999999	999999	999999	999999	999999	999999	999999	999999	999999	999999	999999	999999	999999	999999	999999	999999	999999	999999	999999	999999	999999	999999	999999	999999	347	999999	999999	999999	999999	999999	999999	999999	999999	999999	999999	999999	999999	999999
192	999999	999999	999999	999999	999999	999999	999999	999999	999999	999999	999999	999999	999999	999999	999999	999999	999999	999999	999999	999999	999999	999999	999999	233	999999	999999	999999	999999	999999	999999	999999	999999	999999	999999	999999	999999	999999	999999	999999	999999	999999	999999	999999	999999	999999	999999	999999	999999	999999
248	999999	999999	999999	999999	999999	999999	999999	999999	999999	999999	999999	999999	999999	999999	999999	999999	999999	999999	999999	999999	999999	999999	999999	999999	999999	999999	999999	999999	999999	999999	999999	999999	284	999999	999999	999999	999999	999999	999999	999999	999999	999999	999999	999999	999999	999999	999999	999999	999999
279	999999	999999	999999	999999	999999	999999	999999	999999	999999	999999	999999	999999	999999	999999	999999	999999	999999	999999	999999	999999	999999	999999	999999	999999	999999	999999	999999	999999	999999	327	999999	999999	999999	999999	999999	999999	999999	999999	999999	999999	999999	999999	999999	999999	999999	999999	999999	999999	999999
245	999999	999999	999999	999999	999999	999999	999999	999999	999999	999999	999999	999999	999999	999999	999999	999999	999999	999999	999999	999999	999999	999999	999999	277	999999	999999	999999	999999	999999	999999	999999	999999	999999	999999	999999	999999	999999	999999	999999	999999	999999	999999	999999	999999	999999	999999	999999	999999	999999
247	999999	999999	999999	999999	999999	999999	999999	999999	999999	999999	999999	999999	999999	999999	999999	999999	999999	999999	999999	999999	999999	999999	999999	280	999999	999999	999999	999999	999999	999999	999999	999999	999999	999999	999999	999999	999999	999999	999999	999999	999999	999999	999999	999999	999999	999999	999999	999999	999999
242	999999	999999	999999	999999	999999	999999	999999	999999	999999	999999	999999	999999	999999	999999	999999	999999	999999	999999	999999	999999	999999	999999	999999	999999	999999	999999	999999	999999	999999	999999	999999	999999	999999	999999	999999	999999	999999	999999	999999	999999	999999	999999	999999	999999	999999	248	999999	999999	999999
288	999999	999999	999999	999999	999999	999999	999999	999999	999999	999999	999999	999999	999999	999999	999999	999999	999999	999999	999999	999999	999999	999999	999999	999999	999999	999999	999999	999999	999999	999999	999999	999999	999999	999999	999999	333	999999	999999	999999	999999	999999	999999	999999	999999	999999	999999	999999	999999	999999
270	999999	999999	999999	999999	999999	999999	999999	999999	999999	999999	999999	999999	999999	999999	999999	999999	999999	999999	999999	999999	999999	999999	999999	999999	999999	999999	999999	999999	999999	999999	999999	999999	999999	999999	999999	999999	321	999999	999999	999999	999999	999999	999999	999999	999999	999999	999999	999999	999999
204	999999	999999	999999	999999	999999	999999	999999	999999	999999	999999	999999	999999	999999	999999	999999	999999	999999	999999	999999	999999	999999	999999	999999	238	999999	999999	999999	999999	999999	999999	999999	999999	999999	999999	999999	999999	999999	999999	999999	999999	999999	999999	999999	999999	999999	999999	999999	999999	999999
279	999999	999999	999999	999999	999999	999999	999999	999999	999999	999999	999999	999999	999999	999999	999999	999999	999999	999999	999999	999999	999999	999999	999999	311	999999	999999	999999	999999	999999	999999	999999	999999	999999	999999	999999	999999	999999	999999	999999	999999	999999	999999	999999	999999	999999	999999	999999	999999	999999
242	999999	999999	999999	999999	999999	999999	999999	999999	999999	999999	999999	999999	999999	999999	999999	999999	999999	999999	999999	999999	999999	999999	999999	999999	999999	275	999999	999999	999999	999999	999999	999999	999999	999999	999999	999999	999999	999999	999999	999999	999999	999999	999999	999999	999999	999999	999999	999999	999999
263	999999	999999	999999	999999	999999	999999	999999	999999	999999	999999	999999	999999	999999	999999	999999	999999	999999	999999	999999	999999	999999	999999	999999	999999	999999	999999	999999	999999	999999	999999	999999	999999	999999	999999	999999	330	999999	999999	999999	999999	999999	999999	999999	999999	999999	999999	999999	999999	999999
229	999999	999999	999999	999999	999999	999999	999999	999999	999999	999999	999999	999999	999999	999999	999999	999999	999999	999999	999999	999999	999999	999999	999999	999999	999999	999999	999999	999999	999999	999999	999999	999999	999999	999999	999999	999999	292	999999	999999	999999	999999	999999	999999	999999	999999	999999	999999	999999	999999
298	999999	999999	999999	999999	999999	999999	999999	999999	999999	999999	999999	999999	999999	999999	999999	999999	999999	999999	999999	999999	999999	999999	999999	342	999999	999999	999999	999999	999999	999999	999999	999999	999999	999999	999999	999999	999999	999999	999999	999999	999999	999999	999999	999999	999999	999999	999999	999999	999999
275	999999	999999	999999	999999	999999	999999	999999	999999	999999	999999	999999	999999	999999	999999	999999	999999	999999	999999	999999	999999	999999	999999	999999	999999	999999	999999	999999	999999	999999	999999	999999	999999	999999	999999	999999	322	999999	999999	999999	999999	999999	999999	999999	999999	999999	999999	999999	999999	999999
244	999999	999999	999999	999999	999999	999999	999999	999999	999999	999999	999999	999999	999999	999999	999999	999999	999999	999999	999999	999999	999999	999999	999999	272	999999	999999	999999	999999	999999	999999	999999	999999	999999	999999	999999	999999	999999	999999	999999	999999	999999	999999	999999	999999	999999	999999	999999	999999	999999
288	999999	999999	999999	999999	999999	999999	999999	999999	999999	999999	999999	999999	999999	999999	999999	999999	999999	999999	999999	999999	999999	999999	999999	999999	999999	999999	999999	999999	999999	999999	353	999999	999999	999999	999999	999999	999999	999999	999999	999999	999999	999999	999999	999999	999999	999999	999999	999999	999999
306	999999	999999	999999	999999	999999	999999	999999	999999	999999	999999	999999	999999	999999	999999	999999	999999	999999	999999	999999	999999	999999	999999	999999	999999	999999	344	999999	999999	999999	999999	999999	999999	999999	999999	999999	999999	999999	999999	999999	999999	999999	999999	999999	999999	999999	999999	999999	999999	999999
235	999999	999999	999999	999999	999999	999999	999999	999999	999999	999999	999999	999999	999999	999999	999999	999999	999999	999999	999999	999999	999999	999999	999999	999999	999999	999999	999999	999999	999999	999999	289	999999	999999	999999	999999	999999	999999	999999	999999	999999	999999	999999	999999	999999	999999	999999	999999	999999	999999
244	999999	999999	999999	999999	999999	999999	999999	999999	999999	999999	999999	999999	999999	999999	999999	999999	999999	999999	999999	999999	999999	999999	999999	999999	999999	295	999999	999999	999999	999999	999999	999999	999999	999999	999999	999999	999999	999999	999999	999999	999999	999999	999999	999999	999999	999999	999999	999999	999999
195	999999	999999	999999	999999	999999	999999	999999	999999	999999	999999	999999	999999	999999	999999	999999	999999	999999	999999	999999	999999	999999	999999	999999	999999	999999	999999	999999	999999	999999	999999	999999	999999	290	999999	999999	999999	999999	999999	999999	999999	999999	999999	999999	999999	999999	999999	999999	999999	999999
217	999999	999999	999999	999999	999999	999999	999999	999999	999999	999999	999999	999999	999999	999999	999999	999999	999999	999999	999999	999999	999999	999999	999999	999999	999999	999999	999999	999999	999999	999999	999999	999999	999999	999999	999999	261	999999	999999	999999	999999	999999	999999	999999	999999	999999	999999	999999	999999	999999
301	999999	999999	999999	999999	999999	999999	999999	999999	999999	999999	999999	999999	999999	999999	999999	999999	999999	999999	999999	999999	999999	999999	999999	999999	999999	325	999999	999999	999999	999999	999999	999999	999999	999999	999999	999999	999999	999999	999999	999999	999999	999999	999999	999999	999999	999999	999999	999999	999999
256	999999	999999	999999	999999	999999	999999	999999	999999	999999	999999	999999	999999	999999	999999	999999	999999	999999	999999	999999	999999	999999	999999	999999	999999	999999	999999	999999	999999	999999	999999	293	999999	999999	999999	999999	999999	999999	999999	999999	999999	999999	999999	999999	999999	999999	999999	999999	999999	999999
231	999999	999999	999999	999999	999999	999999	999999	999999	999999	999999	999999	999999	999999	999999	999999	999999	999999	999999	999999	999999	999999	999999	999999	999999	999999	999999	999999	999999	999999	999999	999999	999999	999999	999999	999999	282	999999	999999	999999	999999	999999	999999	999999	999999	999999	999999	999999	999999	999999
275	999999	999999	999999	999999	999999	999999	999999	999999	999999	999999	999999	999999	999999	999999	999999	999999	999999	999999	999999	999999	999999	999999	999999	317	999999	999999	999999	999999	999999	999999	999999	999999	999999	999999	999999	999999	999999	999999	999999	999999	999999	999999	999999	999999	999999	999999	999999	999999	999999
202	999999	999999	999999	999999	999999	999999	999999	999999	999999	999999	999999	999999	999999	999999	999999	999999	999999	999999	999999	999999	999999	999999	999999	999999	999999	999999	999999	999999	999999	999999	999999	999999	999999	999999	999999	999999	999999	999999	999999	999999	999999	999999	999999	999999	999999	245	999999	999999	999999
150	999999	999999	999999	999999	999999	999999	999999	999999	999999	999999	999999	999999	999999	999999	999999	999999	999999	999999	999999	999999	999999	999999	999999	999999	999999	999999	999999	999999	999999	999999	999999	999999	999999	999999	999999	999999	183	999999	999999	999999	999999	999999	999999	999999	999999	999999	999999	999999	999999
221	999999	999999	999999	999999	999999	999999	999999	999999	999999	999999	999999	999999	999999	999999	999999	999999	999999	999999	999999	999999	999999	999999	999999	999999	999999	999999	999999	999999	999999	999999	999999	999999	999999	999999	999999	248	999999	999999	999999	999999	999999	999999	999999	999999	999999	999999	999999	999999	999999
283	999999	999999	999999	999999	999999	999999	999999	999999	999999	999999	999999	999999	999999	999999	999999	999999	999999	999999	999999	999999	999999	999999	999999	294	999999	999999	999999	999999	999999	999999	999999	999999	999999	999999	999999	999999	999999	999999	999999	999999	999999	999999	999999	999999	999999	999999	999999	999999	999999
239	999999	999999	999999	999999	999999	999999	999999	999999	999999	999999	999999	999999	999999	999999	999999	999999	999999	999999	999999	999999	999999	999999	999999	999999	999999	272	999999	999999	999999	999999	999999	999999	999999	999999	999999	999999	999999	999999	999999	999999	999999	999999	999999	999999	999999	999999	999999	999999	999999
201	999999	999999	999999	999999	999999	999999	999999	999999	999999	999999	999999	999999	999999	999999	999999	999999	999999	999999	999999	999999	999999	999999	999999	999999	999999	999999	999999	999999	999999	999999	999999	999999	999999	999999	999999	999999	241	999999	999999	999999	999999	999999	999999	999999	999999	999999	999999	999999	999999
252	999999	999999	999999	999999	999999	999999	999999	999999	999999	999999	999999	999999	999999	999999	999999	999999	999999	999999	999999	999999	999999	999999	999999	999999	999999	999999	999999	999999	999999	999999	999999	999999	278	999999	999999	999999	999999	999999	999999	999999	999999	999999	999999	999999	999999	999999	999999	999999	999999
266	999999	999999	999999	999999	999999	999999	999999	999999	999999	999999	999999	999999	999999	999999	999999	999999	999999	286	999999	999999	999999	999999	999999	999999	999999	999999	999999	999999	999999	999999	999999	999999	999999	999999	999999	999999	999999	999999	999999	999999	999999	999999	999999	999999	999999	999999	999999	999999	999999
234	999999	999999	999999	999999	999999	999999	999999	999999	999999	999999	999999	999999	999999	999999	999999	999999	999999	999999	999999	999999	999999	999999	999999	274	999999	999999	999999	999999	999999	999999	999999	999999	999999	999999	999999	999999	999999	999999	999999	999999	999999	999999	999999	999999	999999	999999	999999	999999	999999
247	999999	999999	999999	999999	999999	999999	999999	999999	999999	999999	999999	999999	999999	999999	999999	999999	999999	999999	999999	999999	999999	999999	999999	999999	999999	999999	999999	999999	999999	999999	999999	298	999999	999999	999999	999999	999999	999999	999999	999999	999999	999999	999999	999999	999999	999999	999999	999999	999999
223	999999	999999	999999	999999	999999	999999	999999	999999	999999	999999	999999	999999	999999	999999	999999	999999	999999	256	999999	999999	999999	999999	999999	999999	999999	999999	999999	999999	999999	999999	999999	999999	999999	999999	999999	999999	999999	999999	999999	999999	999999	999999	999999	999999	999999	999999	999999	999999	999999
287	999999	999999	999999	999999	999999	999999	999999	999999	999999	999999	999999	999999	999999	999999	999999	999999	999999	999999	999999	999999	999999	999999	999999	337	999999	999999	999999	999999	999999	999999	999999	999999	999999	999999	999999	999999	999999	999999	999999	999999	999999	999999	999999	999999	999999	999999	999999	999999	999999
218	999999	999999	999999	999999	999999	999999	999999	999999	999999	999999	999999	999999	999999	999999	999999	999999	999999	999999	999999	999999	999999	999999	999999	999999	999999	999999	999999	999999	999999	999999	264	999999	999999	999999	999999	999999	999999	999999	999999	999999	999999	999999	999999	999999	999999	999999	999999	999999	999999
230	999999	999999	999999	999999	999999	999999	999999	999999	999999	999999	999999	999999	999999	999999	999999	999999	999999	999999	999999	999999	999999	999999	999999	999999	999999	999999	999999	999999	999999	999999	269	999999	999999	999999	999999	999999	999999	999999	999999	999999	999999	999999	999999	999999	999999	999999	999999	999999	999999
257	999999	999999	999999	999999	999999	999999	999999	999999	999999	999999	999999	999999	999999	999999	999999	999999	999999	999999	999999	999999	999999	999999	999999	999999	999999	999999	999999	999999	999999	999999	999999	999999	999999	999999	999999	999999	329	999999	999999	999999	999999	999999	999999	999999	999999	999999	999999	999999	999999
206	999999	999999	999999	999999	999999	999999	999999	999999	999999	999999	999999	999999	999999	999999	999999	999999	999999	999999	999999	999999	999999	999999	999999	999999	999999	999999	999999	999999	999999	999999	999999	254	999999	999999	999999	999999	999999	999999	999999	999999	999999	999999	999999	999999	999999	999999	999999	999999	999999
207	999999	999999	999999	999999	999999	999999	999999	999999	999999	999999	999999	999999	999999	999999	999999	999999	999999	244	999999	999999	999999	999999	999999	999999	999999	999999	999999	999999	999999	999999	999999	999999	999999	999999	999999	999999	999999	999999	999999	999999	999999	999999	999999	999999	999999	999999	999999	999999	999999
223	999999	999999	999999	999999	999999	999999	999999	999999	999999	999999	999999	999999	999999	999999	999999	999999	999999	999999	999999	999999	999999	999999	999999	999999	999999	999999	999999	999999	999999	999999	999999	999999	999999	999999	999999	999999	999999	999999	999999	999999	999999	999999	999999	999999	999999	999999	999999	999999	999999
219	999999	999999	999999	999999	999999	999999	999999	999999	999999	999999	999999	999999	999999	999999	999999	999999	999999	999999	999999	999999	999999	999999	999999	255	999999	999999	999999	999999	999999	999999	999999	999999	999999	999999	999999	999999	999999	999999	999999	999999	999999	999999	999999	999999	999999	999999	999999	999999	999999
254	999999	999999	999999	999999	999999	999999	999999	999999	999999	999999	999999	999999	999999	999999	999999	999999	999999	999999	999999	999999	999999	999999	999999	999999	999999	999999	999999	999999	999999	999999	999999	999999	999999	999999	999999	999999	307	999999	999999	999999	999999	999999	999999	999999	999999	999999	999999	999999	999999
183	999999	999999	999999	999999	999999	999999	999999	999999	999999	999999	999999	999999	999999	999999	999999	999999	999999	999999	999999	999999	999999	999999	999999	999999	999999	999999	999999	999999	999999	999999	999999	225	999999	999999	999999	999999	999999	999999	999999	999999	999999	999999	999999	999999	999999	999999	999999	999999	999999
255	999999	999999	999999	999999	999999	999999	999999	999999	999999	999999	999999	999999	999999	999999	999999	999999	999999	999999	999999	999999	999999	999999	999999	999999	999999	999999	999999	999999	999999	999999	999999	999999	999999	999999	999999	999999	307	999999	999999	999999	999999	999999	999999	999999	999999	999999	999999	999999	999999
209	999999	999999	999999	999999	999999	999999	999999	999999	999999	999999	999999	999999	999999	999999	999999	999999	999999	999999	999999	999999	999999	999999	999999	999999	999999	999999	999999	999999	999999	999999	999999	999999	999999	999999	999999	999999	262	999999	999999	999999	999999	999999	999999	999999	999999	999999	999999	999999	999999
203	999999	999999	999999	999999	999999	999999	999999	999999	999999	999999	999999	999999	999999	999999	999999	999999	999999	999999	999999	999999	999999	999999	999999	999999	999999	999999	999999	999999	999999	999999	999999	999999	999999	999999	999999	999999	263	999999	999999	999999	999999	999999	999999	999999	999999	999999	999999	999999	999999
240	999999	999999	999999	999999	999999	999999	999999	999999	999999	999999	999999	999999	999999	999999	999999	999999	999999	999999	999999	999999	999999	999999	999999	999999	999999	999999	999999	999999	999999	999999	999999	999999	999999	999999	999999	999999	286	999999	999999	999999	999999	999999	999999	999999	999999	999999	999999	999999	999999
232	999999	999999	999999	999999	999999	999999	999999	999999	999999	999999	999999	999999	999999	999999	999999	999999	999999	999999	999999	999999	999999	999999	999999	999999	999999	999999	999999	999999	999999	999999	999999	282	999999	999999	999999	999999	999999	999999	999999	999999	999999	999999	999999	999999	999999	999999	999999	999999	999999
224	999999	999999	999999	999999	999999	999999	999999	999999	999999	999999	999999	999999	999999	999999	999999	999999	999999	246	999999	999999	999999	999999	999999	999999	999999	999999	999999	999999	999999	999999	999999	999999	999999	999999	999999	999999	999999	999999	999999	999999	999999	999999	999999	999999	999999	999999	999999	999999	999999
246	999999	999999	999999	999999	999999	999999	999999	999999	999999	999999	999999	999999	999999	999999	999999	999999	999999	999999	999999	999999	999999	999999	999999	293	999999	999999	999999	999999	999999	999999	999999	999999	999999	999999	999999	999999	999999	999999	999999	999999	999999	999999	999999	999999	999999	999999	999999	999999	999999
213	999999	999999	999999	999999	999999	999999	999999	999999	999999	999999	999999	999999	999999	999999	999999	999999	999999	999999	999999	999999	999999	999999	999999	999999	999999	999999	999999	999999	999999	999999	999999	999999	999999	999999	999999	999999	257	999999	999999	999999	999999	999999	999999	999999	999999	999999	999999	999999	999999
234	999999	999999	999999	999999	999999	999999	999999	999999	999999	999999	999999	999999	999999	999999	999999	999999	999999	999999	999999	999999	999999	999999	999999	266	999999	999999	999999	999999	999999	999999	999999	999999	999999	999999	999999	999999	999999	999999	999999	999999	999999	999999	999999	999999	999999	999999	999999	999999	999999
235	999999	999999	999999	999999	999999	999999	999999	999999	999999	999999	999999	999999	999999	999999	999999	999999	999999	999999	999999	999999	999999	999999	999999	999999	999999	999999	999999	999999	999999	999999	999999	280	999999	999999	999999	999999	999999	999999	999999	999999	999999	999999	999999	999999	999999	999999	999999	999999	999999
204	999999	999999	999999	999999	999999	999999	999999	999999	999999	999999	999999	999999	999999	999999	999999	999999	999999	999999	999999	999999	999999	999999	999999	999999	999999	999999	999999	999999	999999	999999	999999	999999	999999	999999	999999	999999	248	999999	999999	999999	999999	999999	999999	999999	999999	999999	999999	999999	999999
193	999999	999999	999999	999999	999999	999999	999999	999999	999999	999999	999999	999999	999999	999999	999999	999999	999999	999999	999999	999999	999999	999999	999999	999999	999999	999999	999999	999999	999999	999999	239	999999	999999	999999	999999	999999	999999	999999	999999	999999	999999	999999	999999	999999	999999	999999	999999	999999	999999
279	999999	999999	999999	999999	999999	999999	999999	999999	999999	999999	999999	999999	999999	999999	999999	999999	999999	999999	999999	999999	999999	999999	999999	322	999999	999999	999999	999999	999999	999999	999999	999999	999999	999999	999999	999999	999999	999999	999999	999999	999999	999999	999999	999999	999999	999999	999999	999999	999999
263	999999	999999	999999	999999	999999	999999	999999	999999	999999	999999	999999	999999	999999	999999	999999	999999	999999	999999	999999	999999	999999	999999	999999	999999	999999	999999	999999	999999	999999	999999	999999	999999	999999	999999	999999	328	999999	999999	999999	999999	999999	999999	999999	999999	999999	999999	999999	999999	999999
267	999999	999999	999999	999999	999999	999999	999999	999999	999999	999999	999999	999999	999999	999999	999999	999999	999999	999999	999999	999999	999999	999999	999999	999999	999999	999999	999999	999999	999999	999999	999999	999999	278	999999	999999	999999	999999	999999	999999	999999	999999	999999	999999	999999	999999	999999	999999	999999	999999
255	999999	999999	999999	999999	999999	999999	999999	999999	999999	999999	999999	999999	999999	999999	999999	999999	999999	999999	999999	999999	999999	999999	999999	303	999999	999999	999999	999999	999999	999999	999999	999999	999999	999999	999999	999999	999999	999999	999999	999999	999999	999999	999999	999999	999999	999999	999999	999999	999999
266	999999	999999	999999	999999	999999	999999	999999	999999	999999	999999	999999	999999	999999	999999	999999	999999	999999	999999	999999	999999	999999	999999	999999	999999	999999	999999	999999	999999	999999	999999	999999	999999	999999	999999	999999	999999	317	999999	999999	999999	999999	999999	999999	999999	999999	999999	999999	999999	999999
236	999999	999999	999999	999999	999999	999999	999999	999999	999999	999999	999999	999999	999999	999999	999999	999999	999999	999999	999999	999999	999999	999999	999999	999999	999999	999999	999999	999999	999999	999999	999999	999999	263	999999	999999	999999	999999	999999	999999	999999	999999	999999	999999	999999	999999	999999	999999	999999	999999
221	999999	999999	999999	999999	999999	999999	999999	999999	999999	999999	999999	999999	999999	999999	999999	999999	999999	999999	999999	999999	999999	999999	999999	999999	999999	999999	999999	999999	999999	999999	999999	999999	999999	999999	999999	287	999999	999999	999999	999999	999999	999999	999999	999999	999999	999999	999999	999999	999999
217	999999	999999	999999	999999	999999	999999	999999	999999	999999	999999	999999	999999	999999	999999	999999	999999	999999	999999	999999	999999	999999	999999	999999	999999	999999	999999	999999	999999	999999	999999	999999	999999	283	999999	999999	999999	999999	999999	999999	999999	999999	999999	999999	999999	999999	999999	999999	999999	999999
239	999999	999999	999999	999999	999999	999999	999999	999999	999999	999999	999999	999999	999999	999999	999999	999999	999999	999999	999999	999999	999999	999999	999999	999999	999999	999999	999999	999999	999999	999999	999999	999999	299	999999	999999	999999	999999	999999	999999	999999	999999	999999	999999	999999	999999	999999	999999	999999	999999
242	999999	999999	999999	999999	999999	999999	999999	999999	999999	999999	999999	999999	999999	999999	999999	999999	999999	999999	999999	999999	999999	999999	257	999999	999999	999999	999999	999999	999999	999999	999999	999999	999999	999999	999999	999999	999999	999999	999999	999999	999999	999999	999999	999999	999999	999999	999999	999999	999999
176	999999	999999	999999	999999	999999	999999	999999	999999	999999	999999	999999	999999	999999	999999	999999	999999	999999	999999	999999	999999	999999	999999	999999	999999	999999	999999	999999	999999	999999	999999	999999	999999	999999	999999	999999	999999	999999	999999	999999	999999	999999	999999	999999	233	999999	999999	999999	999999	999999
200	999999	999999	999999	999999	999999	999999	999999	999999	999999	999999	999999	999999	999999	999999	999999	999999	999999	999999	999999	999999	999999	999999	999999	999999	999999	999999	999999	999999	999999	999999	999999	999999	999999	999999	999999	999999	244	999999	999999	999999	999999	999999	999999	999999	999999	999999	999999	999999	999999
223	999999	999999	999999	999999	999999	999999	999999	999999	999999	999999	999999	999999	999999	999999	999999	999999	999999	999999	999999	999999	999999	999999	999999	999999	999999	999999	999999	999999	999999	999999	999999	999999	999999	999999	999999	999999	999999	999999	999999	999999	999999	999999	999999	306	999999	999999	999999	999999	999999
177	999999	999999	999999	999999	999999	999999	999999	999999	999999	999999	999999	999999	999999	999999	999999	999999	999999	999999	999999	999999	999999	999999	999999	999999	999999	999999	999999	999999	999999	999999	999999	999999	999999	999999	999999	999999	999999	999999	999999	999999	999999	999999	999999	246	999999	999999	999999	999999	999999
191	999999	999999	999999	999999	999999	999999	999999	999999	999999	999999	999999	999999	999999	999999	999999	999999	999999	999999	999999	999999	999999	999999	999999	999999	999999	999999	999999	999999	999999	999999	999999	999999	999999	999999	999999	999999	215	999999	999999	999999	999999	999999	999999	999999	999999	999999	999999	999999	999999
211	999999	999999	999999	999999	999999	999999	999999	999999	999999	999999	999999	999999	999999	999999	999999	999999	999999	999999	999999	999999	999999	999999	999999	999999	999999	999999	999999	999999	999999	999999	268	999999	999999	999999	999999	999999	999999	999999	999999	999999	999999	999999	999999	999999	999999	999999	999999	999999	999999
211	999999	999999	999999	999999	999999	999999	999999	999999	999999	999999	999999	999999	999999	999999	999999	999999	999999	999999	999999	999999	999999	999999	999999	999999	999999	999999	999999	999999	999999	999999	272	999999	999999	999999	999999	999999	999999	999999	999999	999999	999999	999999	999999	999999	999999	999999	999999	999999	999999
204	999999	999999	999999	999999	999999	999999	999999	999999	999999	999999	999999	240	999999	999999	999999	999999	999999	999999	999999	999999	999999	999999	999999	999999	999999	999999	999999	999999	999999	999999	999999	999999	999999	999999	999999	999999	999999	999999	999999	999999	999999	999999	999999	999999	999999	999999	999999	999999	999999
259	999999	999999	999999	999999	999999	999999	999999	305	999999	999999	999999	999999	999999	999999	999999	999999	999999	999999	999999	999999	999999	999999	999999	999999	999999	999999	999999	999999	999999	999999	999999	999999	999999	999999	999999	999999	999999	999999	999999	999999	999999	999999	999999	999999	999999	999999	999999	999999	999999
231	999999	999999	999999	999999	999999	999999	999999	252	999999	999999	999999	999999	999999	999999	999999	999999	999999	999999	999999	999999	999999	999999	999999	999999	999999	999999	999999	999999	999999	999999	999999	999999	999999	999999	999999	999999	999999	999999	999999	999999	999999	999999	999999	999999	999999	999999	999999	999999	999999
217	999999	999999	999999	999999	999999	999999	999999	999999	999999	999999	999999	999999	999999	999999	999999	999999	999999	999999	999999	999999	999999	999999	999999	999999	999999	999999	999999	999999	999999	999999	243	999999	999999	999999	999999	999999	999999	999999	999999	999999	999999	999999	999999	999999	999999	999999	999999	999999	999999
232	999999	999999	999999	999999	999999	999999	999999	999999	999999	999999	999999	249	999999	999999	999999	999999	999999	999999	999999	999999	999999	999999	999999	999999	999999	999999	999999	999999	999999	999999	999999	999999	999999	999999	999999	999999	999999	999999	999999	999999	999999	999999	999999	999999	999999	999999	999999	999999	999999
265	999999	999999	999999	999999	999999	999999	999999	301	999999	999999	999999	999999	999999	999999	999999	999999	999999	999999	999999	999999	999999	999999	999999	999999	999999	999999	999999	999999	999999	999999	999999	999999	999999	999999	999999	999999	999999	999999	999999	999999	999999	999999	999999	999999	999999	999999	999999	999999	999999
242	999999	999999	999999	999999	999999	999999	999999	999999	999999	999999	999999	268	999999	999999	999999	999999	999999	999999	999999	999999	999999	999999	999999	999999	999999	999999	999999	999999	999999	999999	999999	999999	999999	999999	999999	999999	999999	999999	999999	999999	999999	999999	999999	999999	999999	999999	999999	999999	999999
234	999999	999999	999999	999999	999999	999999	999999	999999	999999	999999	999999	999999	999999	999999	999999	999999	999999	999999	999999	999999	999999	999999	999999	999999	999999	999999	999999	999999	999999	999999	999999	999999	999999	999999	999999	999999	999999	999999	999999	999999	999999	999999	999999	282	999999	999999	999999	999999	999999
260	999999	999999	999999	999999	999999	999999	999999	999999	999999	999999	999999	261	999999	999999	999999	999999	999999	999999	999999	999999	999999	999999	999999	999999	999999	999999	999999	999999	999999	999999	999999	999999	999999	999999	999999	999999	999999	999999	999999	999999	999999	999999	999999	999999	999999	999999	999999	999999	999999
241	999999	999999	999999	999999	999999	999999	999999	999999	999999	999999	999999	999999	999999	999999	999999	999999	999999	999999	999999	999999	999999	999999	999999	999999	999999	999999	999999	999999	999999	999999	280	999999	999999	999999	999999	999999	999999	999999	999999	999999	999999	999999	999999	999999	999999	999999	999999	999999	999999
283	999999	999999	999999	999999	999999	999999	999999	999999	999999	999999	999999	274	999999	999999	999999	999999	999999	999999	999999	999999	999999	999999	999999	999999	999999	999999	999999	999999	999999	999999	999999	999999	999999	999999	999999	999999	999999	999999	999999	999999	999999	999999	999999	999999	999999	999999	999999	999999	999999
300	999999	999999	999999	999999	999999	999999	999999	320	999999	999999	999999	999999	999999	999999	999999	999999	999999	999999	999999	999999	999999	999999	999999	999999	999999	999999	999999	999999	999999	999999	999999	999999	999999	999999	999999	999999	999999	999999	999999	999999	999999	999999	999999	999999	999999	999999	999999	999999	999999
311	999999	999999	999999	999999	999999	999999	999999	341	999999	999999	999999	999999	999999	999999	999999	999999	999999	999999	999999	999999	999999	999999	999999	999999	999999	999999	999999	999999	999999	999999	999999	999999	999999	999999	999999	999999	999999	999999	999999	999999	999999	999999	999999	999999	999999	999999	999999	999999	999999
321	999999	999999	999999	999999	999999	999999	999999	999999	999999	999999	999999	345	999999	999999	999999	999999	999999	999999	999999	999999	999999	999999	999999	999999	999999	999999	999999	999999	999999	999999	999999	999999	999999	999999	999999	999999	999999	999999	999999	999999	999999	999999	999999	999999	999999	999999	999999	999999	999999
200	999999	999999	999999	999999	999999	999999	999999	999999	999999	999999	999999	999999	999999	999999	999999	999999	999999	215	999999	999999	999999	999999	999999	999999	999999	999999	999999	999999	999999	999999	999999	999999	999999	999999	999999	999999	999999	999999	999999	999999	999999	999999	999999	999999	999999	999999	999999	999999	999999
309	999999	999999	999999	999999	999999	999999	999999	999999	999999	999999	999999	999999	999999	999999	999999	999999	999999	344	999999	999999	999999	999999	999999	999999	999999	999999	999999	999999	999999	999999	999999	999999	999999	999999	999999	999999	999999	999999	999999	999999	999999	999999	999999	999999	999999	999999	999999	999999	999999
170	999999	999999	999999	999999	999999	999999	999999	999999	999999	999999	999999	999999	999999	999999	999999	999999	999999	999999	999999	999999	999999	999999	999999	999999	999999	999999	999999	999999	999999	999999	999999	999999	999999	999999	999999	999999	999999	999999	999999	999999	999999	999999	999999	225	999999	999999	999999	999999	999999
251	999999	999999	999999	999999	999999	999999	999999	999999	999999	999999	999999	999999	999999	999999	999999	999999	999999	999999	999999	999999	999999	999999	999999	999999	999999	999999	999999	999999	999999	999999	999999	999999	999999	999999	999999	999999	999999	999999	999999	999999	999999	999999	999999	323	999999	999999	999999	999999	999999
198	999999	999999	999999	999999	999999	999999	999999	999999	999999	999999	999999	999999	999999	999999	999999	999999	999999	999999	999999	999999	999999	999999	999999	999999	999999	999999	999999	999999	999999	999999	260	999999	999999	999999	999999	999999	999999	999999	999999	999999	999999	999999	999999	999999	999999	999999	999999	999999	999999
271	999999	999999	999999	999999	999999	999999	999999	999999	999999	999999	999999	999999	999999	999999	999999	999999	999999	999999	999999	999999	999999	999999	999999	999999	999999	999999	999999	999999	999999	999999	299	999999	999999	999999	999999	999999	999999	999999	999999	999999	999999	999999	999999	999999	999999	999999	999999	999999	999999
187	999999	999999	999999	999999	999999	999999	999999	999999	999999	999999	999999	999999	999999	999999	999999	999999	999999	999999	999999	999999	999999	999999	999999	999999	999999	999999	999999	999999	999999	999999	999999	999999	999999	999999	999999	999999	999999	999999	999999	999999	999999	999999	999999	999999	999999	999999	999999	999999	999999
222	999999	999999	999999	999999	999999	999999	999999	999999	999999	999999	999999	999999	999999	999999	999999	999999	999999	999999	999999	999999	999999	999999	999999	999999	999999	999999	999999	999999	999999	999999	999999	999999	999999	999999	999999	999999	999999	999999	999999	999999	999999	999999	999999	285	999999	999999	999999	999999	999999
291	999999	999999	999999	999999	999999	999999	999999	999999	999999	999999	999999	999999	999999	999999	999999	999999	999999	999999	999999	999999	999999	999999	999999	999999	999999	999999	999999	999999	999999	999999	999999	999999	999999	999999	999999	999999	999999	999999	999999	999999	999999	999999	999999	999999	999999	999999	999999	999999	999999
194	999999	999999	999999	999999	999999	999999	999999	999999	999999	999999	999999	999999	999999	999999	999999	999999	999999	999999	999999	999999	999999	999999	999999	999999	999999	999999	999999	999999	999999	999999	999999	999999	999999	999999	999999	999999	218	999999	999999	999999	999999	999999	999999	999999	999999	999999	999999	999999	999999
230	999999	999999	999999	999999	999999	999999	999999	999999	999999	999999	999999	999999	999999	999999	999999	999999	999999	999999	999999	999999	999999	999999	999999	285	999999	999999	999999	999999	999999	999999	999999	999999	999999	999999	999999	999999	999999	999999	999999	999999	999999	999999	999999	999999	999999	999999	999999	999999	999999
287	999999	999999	999999	999999	999999	999999	999999	999999	999999	999999	999999	999999	999999	999999	999999	999999	999999	999999	999999	999999	999999	999999	999999	332	999999	999999	999999	999999	999999	999999	999999	999999	999999	999999	999999	999999	999999	999999	999999	999999	999999	999999	999999	999999	999999	999999	999999	999999	999999
210	999999	999999	999999	999999	999999	999999	999999	999999	999999	999999	999999	999999	999999	999999	999999	999999	999999	999999	999999	999999	999999	999999	999999	271	999999	999999	999999	999999	999999	999999	999999	999999	999999	999999	999999	999999	999999	999999	999999	999999	999999	999999	999999	999999	999999	999999	999999	999999	999999
222	999999	999999	999999	999999	999999	999999	999999	999999	999999	999999	999999	999999	999999	999999	999999	999999	999999	999999	999999	999999	999999	999999	999999	271	999999	999999	999999	999999	999999	999999	999999	999999	999999	999999	999999	999999	999999	999999	999999	999999	999999	999999	999999	999999	999999	999999	999999	999999	999999
140	999999	999999	999999	999999	999999	999999	999999	999999	999999	999999	999999	999999	999999	999999	999999	999999	999999	999999	999999	999999	999999	999999	999999	999999	999999	999999	999999	999999	999999	999999	999999	999999	999999	999999	999999	999999	999999	999999	999999	999999	999999	999999	999999	999999	999999	999999	999999	999999	999999
194	999999	999999	999999	999999	999999	999999	999999	999999	999999	999999	999999	999999	999999	999999	999999	999999	999999	999999	999999	999999	999999	999999	999999	999999	999999	999999	999999	999999	999999	999999	999999	999999	999999	999999	999999	999999	999999	999999	999999	999999	999999	999999	999999	999999	999999	999999	999999	999999	999999
227	999999	999999	999999	999999	999999	999999	999999	999999	999999	999999	999999	999999	999999	999999	999999	999999	999999	999999	999999	999999	999999	999999	999999	999999	999999	999999	999999	999999	999999	999999	999999	999999	999999	999999	999999	999999	999999	999999	999999	999999	999999	999999	999999	999999	999999	999999	999999	999999	999999
221	999999	999999	999999	999999	999999	999999	999999	999999	999999	999999	999999	999999	999999	999999	999999	999999	999999	999999	999999	999999	999999	999999	999999	999999	999999	999999	999999	999999	999999	999999	276	999999	999999	999999	999999	999999	999999	999999	999999	999999	999999	999999	999999	999999	999999	999999	999999	999999	999999
217	999999	999999	999999	999999	999999	999999	999999	999999	999999	999999	999999	999999	999999	999999	999999	999999	999999	999999	999999	999999	999999	999999	999999	999999	999999	999999	999999	999999	999999	999999	999999	999999	999999	999999	999999	999999	999999	999999	999999	999999	999999	999999	999999	274	999999	999999	999999	999999	999999
176	999999	999999	999999	999999	999999	999999	999999	999999	999999	999999	999999	999999	999999	999999	999999	999999	999999	999999	999999	999999	999999	999999	999999	999999	999999	999999	999999	999999	999999	999999	999999	999999	999999	999999	999999	999999	229	999999	999999	999999	999999	999999	999999	999999	999999	999999	999999	999999	999999
225	999999	999999	999999	999999	999999	999999	999999	999999	999999	999999	999999	999999	999999	999999	999999	999999	999999	999999	999999	999999	999999	999999	999999	999999	999999	999999	999999	999999	999999	999999	999999	999999	999999	999999	999999	999999	999999	999999	999999	999999	999999	999999	999999	999999	999999	999999	999999	999999	999999
198	999999	999999	999999	999999	999999	999999	999999	999999	999999	999999	999999	999999	999999	999999	999999	999999	999999	999999	999999	999999	999999	999999	999999	999999	999999	999999	999999	999999	999999	999999	999999	999999	999999	999999	999999	999999	999999	232	999999	999999	999999	999999	999999	999999	999999	999999	999999	999999	999999
224	999999	999999	999999	999999	999999	999999	999999	999999	999999	999999	999999	999999	999999	999999	999999	999999	999999	999999	999999	999999	999999	999999	999999	999999	999999	999999	999999	999999	999999	999999	999999	999999	999999	999999	999999	999999	999999	999999	999999	999999	999999	999999	999999	293	999999	999999	999999	999999	999999
193	999999	999999	999999	999999	999999	999999	999999	999999	999999	999999	999999	999999	999999	999999	999999	999999	999999	999999	999999	999999	999999	999999	999999	999999	999999	999999	999999	999999	999999	999999	999999	999999	999999	999999	999999	999999	999999	999999	999999	999999	999999	999999	999999	253	999999	999999	999999	999999	999999
270	999999	999999	999999	999999	999999	999999	999999	999999	999999	999999	999999	999999	999999	999999	999999	999999	999999	334	999999	999999	999999	999999	999999	999999	999999	999999	999999	999999	999999	999999	999999	999999	999999	999999	999999	999999	999999	999999	999999	999999	999999	999999	999999	999999	999999	999999	999999	999999	999999
244	999999	999999	999999	999999	999999	999999	999999	266	999999	999999	999999	999999	999999	999999	999999	999999	999999	999999	999999	999999	999999	999999	999999	999999	999999	999999	999999	999999	999999	999999	999999	999999	999999	999999	999999	999999	999999	999999	999999	999999	999999	999999	999999	999999	999999	999999	999999	999999	999999
258	999999	999999	999999	999999	999999	999999	999999	999999	999999	999999	999999	999999	999999	999999	999999	999999	999999	999999	999999	999999	999999	999999	999999	999999	999999	999999	999999	999999	999999	999999	320	999999	999999	999999	999999	999999	999999	999999	999999	999999	999999	999999	999999	999999	999999	999999	999999	999999	999999
204	999999	999999	999999	999999	999999	999999	999999	999999	999999	999999	999999	999999	999999	999999	999999	999999	999999	999999	999999	999999	999999	999999	999999	999999	999999	999999	999999	999999	999999	999999	270	999999	999999	999999	999999	999999	999999	999999	999999	999999	999999	999999	999999	999999	999999	999999	999999	999999	999999
228	999999	999999	999999	999999	999999	999999	999999	999999	999999	999999	999999	999999	999999	999999	999999	999999	999999	999999	999999	999999	999999	999999	999999	999999	999999	999999	999999	999999	999999	999999	999999	999999	999999	999999	999999	999999	999999	999999	999999	999999	999999	999999	999999	296	999999	999999	999999	999999	999999
224	999999	999999	999999	999999	999999	999999	999999	999999	999999	999999	999999	999999	999999	999999	999999	999999	999999	999999	999999	999999	999999	999999	999999	999999	263	999999	999999	999999	999999	999999	999999	999999	999999	999999	999999	999999	999999	999999	999999	999999	999999	999999	999999	999999	999999	999999	999999	999999	999999
202	999999	999999	999999	999999	999999	999999	999999	999999	999999	999999	999999	999999	999999	999999	999999	999999	999999	999999	999999	999999	999999	999999	999999	999999	999999	999999	999999	999999	999999	999999	999999	999999	999999	999999	999999	999999	255	999999	999999	999999	999999	999999	999999	999999	999999	999999	999999	999999	999999
220	999999	999999	999999	999999	999999	999999	999999	999999	999999	999999	999999	999999	999999	999999	999999	999999	999999	999999	999999	999999	999999	999999	999999	999999	999999	999999	999999	999999	999999	999999	277	999999	999999	999999	999999	999999	999999	999999	999999	999999	999999	999999	999999	999999	999999	999999	999999	999999	999999
218	999999	999999	999999	999999	999999	999999	999999	999999	999999	999999	999999	999999	999999	999999	999999	999999	999999	999999	999999	999999	999999	999999	999999	999999	999999	999999	999999	999999	999999	999999	999999	999999	999999	999999	999999	999999	278	999999	999999	999999	999999	999999	999999	999999	999999	999999	999999	999999	999999
208	999999	999999	999999	999999	999999	999999	999999	999999	999999	999999	999999	999999	999999	999999	999999	999999	999999	999999	999999	999999	999999	999999	999999	999999	999999	999999	999999	999999	999999	999999	999999	999999	999999	999999	999999	999999	999999	999999	999999	999999	999999	999999	999999	275	999999	999999	999999	999999	999999
218	999999	999999	999999	999999	999999	999999	999999	999999	999999	999999	999999	999999	999999	999999	999999	999999	999999	999999	999999	999999	999999	999999	999999	999999	999999	999999	999999	999999	999999	999999	999999	999999	999999	999999	999999	999999	309	999999	999999	999999	999999	999999	999999	999999	999999	999999	999999	999999	999999
194	999999	999999	999999	999999	999999	999999	999999	999999	999999	999999	999999	999999	999999	999999	999999	999999	999999	999999	999999	999999	999999	999999	999999	999999	999999	999999	999999	999999	999999	999999	999999	999999	999999	999999	999999	999999	999999	999999	999999	999999	999999	999999	999999	247	999999	999999	999999	999999	999999
207	999999	999999	999999	999999	999999	999999	999999	999999	999999	999999	999999	999999	999999	999999	999999	999999	999999	999999	999999	999999	999999	999999	999999	999999	999999	999999	999999	999999	999999	999999	264	999999	999999	999999	999999	999999	999999	999999	999999	999999	999999	999999	999999	999999	999999	999999	999999	999999	999999
217	999999	999999	999999	999999	999999	999999	999999	999999	999999	999999	999999	999999	999999	999999	999999	999999	999999	999999	999999	999999	999999	999999	999999	999999	999999	999999	999999	999999	999999	999999	999999	999999	999999	999999	999999	999999	999999	999999	999999	999999	999999	999999	999999	261	999999	999999	999999	999999	999999
243	999999	999999	999999	999999	999999	999999	999999	999999	999999	999999	999999	999999	999999	999999	999999	999999	999999	999999	999999	999999	999999	999999	999999	999999	999999	999999	999999	999999	999999	999999	999999	999999	999999	999999	999999	999999	999999	308	999999	999999	999999	999999	999999	999999	999999	999999	999999	999999	999999
226	999999	999999	999999	999999	268	999999	999999	999999	999999	999999	999999	999999	999999	999999	999999	999999	999999	999999	999999	999999	999999	999999	999999	999999	999999	999999	999999	999999	999999	999999	999999	999999	999999	999999	999999	999999	999999	999999	999999	999999	999999	999999	999999	999999	999999	999999	999999	999999	999999
265	999999	999999	999999	999999	297	999999	999999	999999	999999	999999	999999	999999	999999	999999	999999	999999	999999	999999	999999	999999	999999	999999	999999	999999	999999	999999	999999	999999	999999	999999	999999	999999	999999	999999	999999	999999	999999	999999	999999	999999	999999	999999	999999	999999	999999	999999	999999	999999	999999
277	999999	999999	999999	999999	999999	999999	999999	999999	999999	999999	999999	999999	999999	999999	999999	999999	999999	999999	999999	999999	999999	999999	999999	999999	999999	999999	999999	999999	999999	999999	999999	334	999999	999999	999999	999999	999999	999999	999999	999999	999999	999999	999999	999999	999999	999999	999999	999999	999999
267	999999	999999	999999	999999	999999	999999	999999	999999	999999	999999	999999	999999	999999	999999	999999	999999	999999	999999	999999	999999	999999	999999	999999	999999	323	999999	999999	999999	999999	999999	999999	999999	999999	999999	999999	999999	999999	999999	999999	999999	999999	999999	999999	999999	999999	999999	999999	999999	999999
258	999999	999999	999999	999999	999999	999999	999999	999999	999999	999999	999999	999999	999999	999999	999999	999999	999999	999999	999999	999999	999999	999999	999999	999999	999999	999999	999999	999999	999999	999999	999999	309	999999	999999	999999	999999	999999	999999	999999	999999	999999	999999	999999	999999	999999	999999	999999	999999	999999
283	999999	999999	999999	999999	999999	999999	999999	999999	999999	999999	999999	999999	999999	999999	999999	999999	999999	999999	999999	999999	999999	999999	999999	999999	350	999999	999999	999999	999999	999999	999999	999999	999999	999999	999999	999999	999999	999999	999999	999999	999999	999999	999999	999999	999999	999999	999999	999999	999999
239	999999	999999	999999	999999	999999	999999	999999	999999	999999	999999	999999	999999	999999	999999	999999	999999	999999	999999	999999	999999	999999	999999	999999	999999	302	999999	999999	999999	999999	999999	999999	999999	999999	999999	999999	999999	999999	999999	999999	999999	999999	999999	999999	999999	999999	999999	999999	999999	999999
241	999999	999999	999999	999999	256	999999	999999	999999	999999	999999	999999	999999	999999	999999	999999	999999	999999	999999	999999	999999	999999	999999	999999	999999	999999	999999	999999	999999	999999	999999	999999	999999	999999	999999	999999	999999	999999	999999	999999	999999	999999	999999	999999	999999	999999	999999	999999	999999	999999
219	999999	999999	999999	999999	999999	999999	999999	999999	999999	999999	999999	999999	242	999999	999999	999999	999999	999999	999999	999999	999999	999999	999999	999999	999999	999999	999999	999999	999999	999999	999999	999999	999999	999999	999999	999999	999999	999999	999999	999999	999999	999999	999999	999999	999999	999999	999999	999999	999999
226	999999	999999	999999	999999	999999	999999	999999	999999	999999	999999	999999	999999	277	999999	999999	999999	999999	999999	999999	999999	999999	999999	999999	999999	999999	999999	999999	999999	999999	999999	999999	999999	999999	999999	999999	999999	999999	999999	999999	999999	999999	999999	999999	999999	999999	999999	999999	999999	999999
222	999999	999999	999999	999999	999999	999999	999999	999999	999999	999999	999999	999999	999999	999999	999999	999999	999999	999999	999999	999999	999999	999999	999999	999999	999999	999999	999999	999999	999999	999999	999999	999999	999999	999999	999999	999999	999999	999999	999999	999999	999999	999999	999999	291	999999	999999	999999	999999	999999
258	999999	999999	999999	999999	999999	999999	999999	999999	999999	999999	999999	999999	999999	999999	999999	999999	999999	999999	999999	999999	999999	999999	999999	999999	999999	999999	999999	999999	999999	999999	999999	298	999999	999999	999999	999999	999999	999999	999999	999999	999999	999999	999999	999999	999999	999999	999999	999999	999999
234	999999	999999	999999	999999	999999	999999	999999	999999	999999	999999	999999	999999	999999	999999	999999	999999	999999	999999	999999	999999	999999	999999	999999	999999	999999	999999	999999	999999	999999	999999	291	999999	999999	999999	999999	999999	999999	999999	999999	999999	999999	999999	999999	999999	999999	999999	999999	999999	999999
211	999999	999999	999999	999999	999999	999999	999999	999999	999999	999999	999999	999999	999999	999999	999999	999999	999999	999999	999999	999999	999999	999999	999999	999999	999999	999999	999999	999999	999999	999999	999999	286	999999	999999	999999	999999	999999	999999	999999	999999	999999	999999	999999	999999	999999	999999	999999	999999	999999
249	999999	999999	999999	999999	999999	999999	999999	999999	999999	999999	999999	999999	999999	999999	999999	999999	999999	999999	999999	999999	999999	999999	999999	999999	999999	999999	999999	999999	999999	999999	999999	293	999999	999999	999999	999999	999999	999999	999999	999999	999999	999999	999999	999999	999999	999999	999999	999999	999999
219	999999	999999	999999	999999	999999	999999	999999	999999	999999	999999	999999	999999	999999	999999	999999	999999	999999	999999	999999	999999	999999	999999	999999	999999	999999	999999	999999	999999	999999	999999	999999	999999	999999	999999	999999	999999	999999	999999	999999	999999	999999	999999	999999	274	999999	999999	999999	999999	999999
275	999999	999999	999999	999999	306	999999	999999	999999	999999	999999	999999	999999	999999	999999	999999	999999	999999	999999	999999	999999	999999	999999	999999	999999	999999	999999	999999	999999	999999	999999	999999	999999	999999	999999	999999	999999	999999	999999	999999	999999	999999	999999	999999	999999	999999	999999	999999	999999	999999
226	999999	999999	999999	999999	999999	999999	999999	999999	999999	999999	999999	999999	999999	999999	999999	999999	999999	999999	999999	999999	999999	999999	999999	999999	999999	999999	999999	999999	999999	999999	288	999999	999999	999999	999999	999999	999999	999999	999999	999999	999999	999999	999999	999999	999999	999999	999999	999999	999999
237	999999	999999	999999	999999	999999	999999	999999	999999	999999	999999	999999	999999	999999	999999	999999	999999	999999	999999	999999	999999	999999	999999	999999	999999	999999	999999	999999	999999	999999	999999	999999	999999	999999	999999	999999	999999	999999	999999	999999	999999	999999	999999	999999	306	999999	999999	999999	999999	999999
258	999999	999999	999999	999999	999999	999999	999999	999999	999999	999999	999999	999999	999999	999999	999999	999999	999999	999999	999999	999999	999999	999999	999999	305	999999	999999	999999	999999	999999	999999	999999	999999	999999	999999	999999	999999	999999	999999	999999	999999	999999	999999	999999	999999	999999	999999	999999	999999	999999
213	999999	999999	999999	999999	999999	999999	999999	999999	999999	999999	999999	999999	999999	999999	999999	999999	999999	999999	999999	999999	999999	999999	999999	999999	999999	999999	999999	999999	999999	999999	999999	999999	999999	999999	999999	999999	284	999999	999999	999999	999999	999999	999999	999999	999999	999999	999999	999999	999999
227	999999	999999	999999	999999	999999	999999	999999	999999	999999	999999	999999	999999	999999	999999	999999	999999	999999	999999	999999	999999	999999	999999	999999	999999	999999	999999	999999	999999	999999	999999	999999	999999	999999	999999	999999	999999	279	999999	999999	999999	999999	999999	999999	999999	999999	999999	999999	999999	999999
224	999999	999999	999999	999999	999999	999999	999999	999999	999999	999999	999999	999999	999999	999999	999999	999999	999999	999999	999999	999999	999999	999999	999999	999999	999999	999999	999999	999999	999999	999999	999999	999999	999999	999999	999999	999999	276	999999	999999	999999	999999	999999	999999	999999	999999	999999	999999	999999	999999
251	999999	999999	999999	999999	999999	999999	999999	999999	999999	999999	999999	999999	999999	999999	999999	999999	999999	999999	999999	999999	999999	999999	999999	999999	999999	999999	999999	999999	999999	999999	999999	999999	999999	999999	999999	999999	999999	999999	999999	999999	999999	999999	999999	304	999999	999999	999999	999999	999999
245	999999	999999	999999	999999	999999	999999	999999	999999	999999	999999	999999	270	999999	999999	999999	999999	999999	999999	999999	999999	999999	999999	999999	999999	999999	999999	999999	999999	999999	999999	999999	999999	999999	999999	999999	999999	999999	999999	999999	999999	999999	999999	999999	999999	999999	999999	999999	999999	999999
222	999999	999999	999999	999999	999999	999999	999999	999999	999999	999999	999999	999999	999999	999999	999999	999999	999999	999999	999999	999999	999999	999999	999999	999999	999999	999999	999999	999999	999999	999999	999999	999999	999999	999999	999999	999999	274	999999	999999	999999	999999	999999	999999	999999	999999	999999	999999	999999	999999
214	999999	999999	999999	999999	999999	999999	999999	999999	999999	999999	999999	999999	999999	999999	999999	999999	999999	999999	999999	999999	999999	999999	999999	999999	999999	999999	999999	999999	999999	999999	999999	999999	999999	999999	999999	999999	999999	999999	999999	999999	999999	999999	999999	289	999999	999999	999999	999999	999999
235	999999	999999	999999	999999	999999	999999	999999	999999	999999	999999	999999	999999	999999	999999	999999	999999	999999	277	999999	999999	999999	999999	999999	999999	999999	999999	999999	999999	999999	999999	999999	999999	999999	999999	999999	999999	999999	999999	999999	999999	999999	999999	999999	999999	999999	999999	999999	999999	999999
204	999999	999999	999999	999999	999999	999999	999999	999999	999999	999999	999999	999999	999999	999999	999999	999999	999999	999999	999999	999999	999999	999999	999999	999999	999999	999999	999999	999999	999999	999999	999999	999999	999999	999999	999999	999999	999999	999999	999999	999999	999999	999999	999999	999999	999999	999999	999999	999999	999999
268	999999	999999	999999	999999	999999	999999	999999	999999	999999	999999	999999	999999	999999	999999	999999	999999	999999	999999	999999	999999	999999	999999	999999	330	999999	999999	999999	999999	999999	999999	999999	999999	999999	999999	999999	999999	999999	999999	999999	999999	999999	999999	999999	999999	999999	999999	999999	999999	999999
242	999999	999999	999999	999999	999999	999999	999999	999999	999999	999999	999999	999999	999999	999999	999999	999999	999999	999999	999999	999999	999999	999999	999999	999999	999999	999999	999999	999999	999999	999999	999999	999999	999999	999999	999999	999999	291	999999	999999	999999	999999	999999	999999	999999	999999	999999	999999	999999	999999
234	999999	999999	999999	999999	999999	999999	999999	999999	999999	999999	999999	999999	999999	999999	999999	999999	999999	999999	999999	999999	999999	999999	999999	999999	999999	999999	999999	999999	999999	999999	999999	999999	999999	999999	999999	999999	297	999999	999999	999999	999999	999999	999999	999999	999999	999999	999999	999999	999999
266	999999	999999	999999	999999	999999	999999	999999	999999	999999	999999	999999	999999	999999	999999	999999	999999	999999	999999	999999	999999	999999	999999	999999	304	999999	999999	999999	999999	999999	999999	999999	999999	999999	999999	999999	999999	999999	999999	999999	999999	999999	999999	999999	999999	999999	999999	999999	999999	999999
189	999999	999999	999999	999999	999999	999999	999999	999999	999999	999999	999999	999999	999999	999999	999999	999999	999999	999999	999999	999999	999999	999999	999999	999999	999999	999999	999999	999999	999999	999999	229	999999	999999	999999	999999	999999	999999	999999	999999	999999	999999	999999	999999	999999	999999	999999	999999	999999	999999
237	999999	999999	999999	999999	999999	999999	999999	999999	999999	999999	999999	999999	999999	999999	999999	999999	999999	999999	999999	999999	999999	999999	999999	999999	999999	999999	999999	999999	999999	999999	999999	999999	999999	999999	999999	999999	284	999999	999999	999999	999999	999999	999999	999999	999999	999999	999999	999999	999999
183	999999	999999	999999	999999	999999	999999	999999	999999	999999	999999	999999	999999	999999	999999	999999	999999	999999	999999	999999	999999	999999	999999	999999	999999	999999	999999	999999	999999	999999	999999	224	999999	999999	999999	999999	999999	999999	999999	999999	999999	999999	999999	999999	999999	999999	999999	999999	999999	999999
200	999999	999999	999999	999999	999999	999999	999999	999999	999999	999999	999999	999999	999999	999999	999999	999999	999999	999999	999999	999999	999999	999999	999999	999999	999999	999999	999999	999999	999999	999999	263	999999	999999	999999	999999	999999	999999	999999	999999	999999	999999	999999	999999	999999	999999	999999	999999	999999	999999
266	999999	999999	999999	999999	999999	999999	999999	999999	999999	999999	999999	999999	999999	999999	999999	999999	999999	999999	999999	999999	999999	999999	999999	309	999999	999999	999999	999999	999999	999999	999999	999999	999999	999999	999999	999999	999999	999999	999999	999999	999999	999999	999999	999999	999999	999999	999999	999999	999999
197	999999	999999	999999	999999	999999	999999	999999	999999	999999	999999	999999	999999	999999	999999	999999	999999	999999	999999	999999	999999	999999	999999	999999	999999	999999	999999	999999	999999	999999	999999	999999	999999	999999	999999	999999	999999	264	999999	999999	999999	999999	999999	999999	999999	999999	999999	999999	999999	999999
195	999999	999999	999999	999999	999999	999999	999999	999999	999999	999999	999999	999999	999999	999999	999999	999999	999999	999999	999999	999999	999999	999999	999999	999999	999999	999999	999999	999999	999999	999999	236	999999	999999	999999	999999	999999	999999	999999	999999	999999	999999	999999	999999	999999	999999	999999	999999	999999	999999
194	999999	999999	999999	999999	999999	999999	999999	999999	999999	999999	999999	999999	999999	999999	999999	999999	999999	999999	999999	999999	999999	999999	999999	999999	999999	999999	999999	999999	999999	999999	999999	999999	999999	999999	999999	999999	999999	999999	999999	999999	999999	999999	999999	999999	999999	999999	999999	999999	999999
273	999999	999999	999999	999999	999999	999999	999999	999999	999999	999999	999999	999999	999999	999999	999999	999999	999999	999999	999999	999999	999999	999999	999999	307	999999	999999	999999	999999	999999	999999	999999	999999	999999	999999	999999	999999	999999	999999	999999	999999	999999	999999	999999	999999	999999	999999	999999	999999	999999
224	999999	999999	999999	999999	999999	999999	999999	999999	999999	999999	999999	999999	999999	999999	999999	999999	999999	999999	999999	999999	999999	999999	999999	999999	999999	999999	999999	999999	999999	999999	999999	999999	999999	999999	999999	999999	999999	999999	999999	999999	999999	999999	999999	279	999999	999999	999999	999999	999999
192	999999	999999	999999	999999	999999	999999	999999	999999	999999	999999	999999	999999	999999	999999	999999	999999	999999	999999	999999	999999	999999	999999	999999	249	999999	999999	999999	999999	999999	999999	999999	999999	999999	999999	999999	999999	999999	999999	999999	999999	999999	999999	999999	999999	999999	999999	999999	999999	999999
243	999999	999999	999999	999999	999999	999999	999999	999999	999999	999999	999999	999999	999999	999999	999999	999999	999999	999999	999999	999999	999999	999999	999999	999999	999999	999999	999999	999999	999999	999999	322	999999	999999	999999	999999	999999	999999	999999	999999	999999	999999	999999	999999	999999	999999	999999	999999	999999	999999
202	999999	999999	999999	999999	999999	999999	999999	999999	999999	999999	999999	999999	999999	999999	999999	999999	999999	999999	999999	999999	999999	999999	999999	265	999999	999999	999999	999999	999999	999999	999999	999999	999999	999999	999999	999999	999999	999999	999999	999999	999999	999999	999999	999999	999999	999999	999999	999999	999999
169	999999	999999	999999	999999	999999	999999	999999	999999	999999	999999	999999	999999	999999	999999	999999	999999	999999	999999	999999	999999	999999	999999	999999	999999	999999	999999	999999	999999	999999	999999	999999	999999	999999	999999	999999	999999	999999	999999	999999	999999	999999	999999	999999	999999	999999	999999	999999	999999	999999
268	999999	999999	999999	999999	999999	999999	999999	999999	999999	999999	999999	999999	999999	999999	999999	999999	999999	999999	999999	999999	999999	999999	999999	326	999999	999999	999999	999999	999999	999999	999999	999999	999999	999999	999999	999999	999999	999999	999999	999999	999999	999999	999999	999999	999999	999999	999999	999999	999999
212	999999	999999	999999	999999	999999	999999	999999	999999	999999	999999	999999	999999	999999	999999	999999	999999	999999	999999	999999	999999	999999	999999	999999	999999	999999	999999	999999	999999	999999	999999	239	999999	999999	999999	999999	999999	999999	999999	999999	999999	999999	999999	999999	999999	999999	999999	999999	999999	999999
194	999999	999999	999999	999999	999999	999999	999999	999999	999999	999999	999999	999999	999999	999999	999999	999999	999999	999999	999999	999999	999999	999999	999999	999999	999999	999999	999999	999999	999999	999999	999999	999999	999999	999999	999999	999999	254	999999	999999	999999	999999	999999	999999	999999	999999	999999	999999	999999	999999
236	999999	999999	999999	999999	999999	999999	999999	999999	999999	999999	999999	999999	999999	999999	999999	999999	999999	999999	999999	999999	999999	999999	999999	999999	999999	999999	999999	999999	999999	999999	275	999999	999999	999999	999999	999999	999999	999999	999999	999999	999999	999999	999999	999999	999999	999999	999999	999999	999999
183.5	999999	999999	999999	999999	999999	999999	999999	999999	999999	999999	999999	999999	999999	999999	999999	999999	999999	999999	999999	999999	999999	999999	999999	999999	999999	999999	999999	999999	999999	999999	999999	999999	999999	999999	999999	999999	999999	999999	999999	999999	999999	202	999999	999999	999999	999999	999999	999999	999999
213	999999	999999	999999	999999	999999	999999	999999	999999	999999	999999	999999	999999	999999	999999	999999	999999	999999	999999	999999	999999	999999	999999	999999	999999	999999	999999	999999	999999	999999	999999	999999	999999	999999	999999	999999	999999	999999	999999	999999	999999	999999	268	999999	999999	999999	999999	999999	999999	999999
233	999999	999999	999999	999999	999999	999999	999999	999999	999999	999999	999999	999999	999999	999999	999999	999999	999999	999999	999999	999999	999999	999999	999999	999999	999999	999999	999999	999999	999999	999999	999999	999999	999999	999999	999999	999999	999999	999999	999999	999999	999999	293	999999	999999	999999	999999	999999	999999	999999
160	999999	999999	999999	999999	999999	999999	999999	999999	999999	999999	999999	999999	999999	999999	999999	999999	999999	999999	999999	999999	999999	999999	999999	999999	999999	999999	999999	999999	999999	999999	999999	999999	999999	999999	999999	999999	999999	999999	999999	999999	999999	216	999999	999999	999999	999999	999999	999999	999999
201	999999	999999	999999	999999	999999	999999	999999	999999	999999	999999	999999	999999	999999	999999	999999	999999	999999	999999	999999	999999	999999	999999	999999	999999	999999	999999	999999	999999	999999	999999	999999	999999	999999	999999	999999	999999	999999	999999	999999	999999	999999	244	999999	999999	999999	999999	999999	999999	999999
236	999999	999999	999999	999999	999999	999999	999999	999999	999999	999999	999999	999999	999999	999999	999999	999999	999999	999999	999999	999999	999999	999999	999999	999999	999999	999999	999999	999999	999999	999999	999999	999999	999999	999999	999999	999999	999999	999999	999999	999999	999999	287	999999	999999	999999	999999	999999	999999	999999
176	999999	999999	999999	999999	999999	999999	999999	999999	999999	999999	999999	999999	999999	999999	999999	999999	999999	999999	999999	999999	999999	999999	999999	999999	999999	999999	999999	999999	999999	999999	999999	999999	999999	999999	999999	999999	999999	999999	999999	999999	999999	230	999999	999999	999999	999999	999999	999999	999999
207	999999	999999	999999	999999	999999	999999	999999	999999	999999	999999	999999	999999	999999	999999	999999	999999	999999	999999	999999	999999	999999	999999	999999	999999	999999	999999	999999	999999	999999	999999	999999	999999	999999	999999	999999	999999	999999	999999	999999	999999	999999	267	999999	999999	999999	999999	999999	999999	999999
267	999999	999999	999999	999999	999999	999999	999999	999999	999999	999999	999999	999999	999999	999999	999999	999999	999999	999999	999999	999999	999999	999999	999999	999999	999999	999999	999999	999999	296	999999	999999	999999	999999	999999	999999	999999	999999	999999	999999	999999	999999	999999	999999	999999	999999	999999	999999	999999	999999
164.5	999999	999999	999999	999999	999999	999999	999999	999999	999999	999999	999999	999999	999999	999999	999999	999999	999999	999999	999999	999999	999999	999999	999999	999999	999999	999999	999999	999999	999999	999999	999999	999999	999999	999999	999999	999999	999999	999999	999999	999999	999999	219	999999	999999	999999	999999	999999	999999	999999
193	999999	999999	999999	999999	999999	999999	999999	999999	999999	999999	999999	999999	999999	999999	999999	999999	999999	999999	999999	999999	999999	999999	999999	999999	999999	999999	999999	999999	230	999999	999999	999999	999999	999999	999999	999999	999999	999999	999999	999999	999999	999999	999999	999999	999999	999999	999999	999999	999999
301	999999	999999	999999	999999	999999	999999	999999	999999	999999	999999	999999	999999	999999	999999	999999	999999	999999	999999	999999	999999	999999	999999	999999	999999	999999	999999	999999	999999	277	999999	999999	999999	999999	999999	999999	999999	999999	999999	999999	999999	999999	999999	999999	999999	999999	999999	999999	999999	999999
227	999999	999999	999999	999999	999999	999999	999999	999999	999999	999999	999999	999999	999999	999999	999999	999999	999999	999999	999999	999999	999999	999999	999999	999999	999999	999999	999999	999999	999999	999999	999999	999999	999999	999999	999999	999999	999999	999999	999999	999999	999999	252	999999	999999	999999	999999	999999	999999	999999
297	999999	999999	999999	999999	999999	999999	999999	999999	999999	999999	999999	999999	999999	999999	999999	999999	999999	999999	999999	999999	999999	999999	999999	999999	999999	999999	999999	999999	318	999999	999999	999999	999999	999999	999999	999999	999999	999999	999999	999999	999999	999999	999999	999999	999999	999999	999999	999999	999999
192	999999	999999	999999	999999	999999	999999	999999	999999	999999	999999	999999	999999	999999	999999	999999	999999	999999	999999	999999	999999	999999	999999	999999	999999	999999	999999	999999	999999	999999	999999	999999	999999	999999	999999	999999	999999	999999	999999	999999	999999	999999	246	999999	999999	999999	999999	999999	999999	999999
259	999999	999999	999999	999999	999999	999999	999999	999999	999999	999999	999999	999999	999999	999999	999999	999999	999999	999999	999999	999999	999999	999999	999999	999999	999999	999999	999999	999999	312	999999	999999	999999	999999	999999	999999	999999	999999	999999	999999	999999	999999	999999	999999	999999	999999	999999	999999	999999	999999
216	999999	999999	999999	999999	999999	999999	999999	999999	999999	999999	999999	999999	999999	999999	999999	999999	999999	999999	999999	999999	999999	999999	999999	999999	999999	999999	999999	999999	240	999999	999999	999999	999999	999999	999999	999999	999999	999999	999999	999999	999999	999999	999999	999999	999999	999999	999999	999999	999999
346	999999	999999	999999	999999	999999	999999	999999	999999	999999	999999	999999	999999	999999	999999	999999	999999	999999	999999	999999	999999	999999	999999	999999	999999	999999	999999	999999	999999	999999	999999	999999	999999	999999	999999	999999	999999	999999	999999	999999	999999	999999	360	999999	999999	999999	999999	999999	999999	999999
280	999999	999999	999999	999999	999999	999999	999999	999999	999999	999999	999999	999999	999999	999999	999999	999999	999999	999999	999999	999999	999999	999999	999999	999999	999999	999999	999999	999999	333	999999	999999	999999	999999	999999	999999	999999	999999	999999	999999	999999	999999	999999	999999	999999	999999	999999	999999	999999	999999
222	999999	999999	999999	999999	999999	999999	999999	999999	999999	999999	999999	999999	999999	999999	999999	999999	999999	999999	999999	999999	999999	999999	999999	999999	999999	999999	999999	999999	268	999999	999999	999999	999999	999999	999999	999999	999999	999999	999999	999999	999999	999999	999999	999999	999999	999999	999999	999999	999999
255	999999	999999	999999	999999	999999	999999	999999	999999	999999	999999	999999	999999	999999	999999	999999	999999	999999	999999	999999	999999	999999	999999	999999	999999	999999	999999	999999	999999	306	999999	999999	999999	999999	999999	999999	999999	999999	999999	999999	999999	999999	999999	999999	999999	999999	999999	999999	999999	999999
215	999999	999999	999999	999999	999999	999999	999999	999999	999999	999999	999999	999999	999999	999999	999999	999999	999999	999999	999999	999999	999999	999999	999999	999999	999999	999999	999999	999999	263	999999	999999	999999	999999	999999	999999	999999	999999	999999	999999	999999	999999	999999	999999	999999	999999	999999	999999	999999	999999
319	999999	999999	999999	999999	999999	999999	999999	999999	999999	999999	999999	999999	999999	999999	999999	999999	999999	999999	999999	999999	999999	999999	999999	999999	999999	999999	999999	999999	343	999999	999999	999999	999999	999999	999999	999999	999999	999999	999999	999999	999999	999999	999999	999999	999999	999999	999999	999999	999999
268	999999	999999	999999	999999	999999	999999	999999	999999	999999	999999	999999	999999	999999	999999	999999	999999	999999	999999	999999	999999	999999	999999	999999	999999	999999	999999	999999	999999	306	999999	999999	999999	999999	999999	999999	999999	999999	999999	999999	999999	999999	999999	999999	999999	999999	999999	999999	999999	999999
270	999999	999999	999999	999999	999999	999999	999999	999999	999999	999999	999999	999999	999999	999999	999999	999999	999999	999999	999999	999999	999999	999999	999999	999999	999999	999999	999999	999999	298	999999	999999	999999	999999	999999	999999	999999	999999	999999	999999	999999	999999	999999	999999	999999	999999	999999	999999	999999	999999
244	999999	999999	999999	999999	999999	999999	999999	999999	999999	999999	999999	999999	999999	999999	999999	999999	999999	999999	999999	999999	999999	999999	999999	999999	999999	999999	999999	999999	288	999999	999999	999999	999999	999999	999999	999999	999999	999999	999999	999999	999999	999999	999999	999999	999999	999999	999999	999999	999999
261	999999	999999	999999	999999	999999	999999	999999	999999	999999	999999	999999	999999	999999	999999	999999	999999	999999	999999	999999	999999	999999	999999	999999	999999	999999	999999	999999	999999	999999	999999	999999	999999	999999	999999	999999	999999	999999	999999	999999	999999	999999	297	999999	999999	999999	999999	999999	999999	999999
221	999999	999999	999999	999999	999999	999999	999999	999999	999999	999999	999999	999999	999999	999999	999999	999999	999999	999999	999999	999999	999999	999999	999999	999999	999999	999999	999999	999999	999999	999999	999999	999999	999999	999999	999999	999999	999999	999999	999999	999999	999999	265	999999	999999	999999	999999	999999	999999	999999
261	999999	999999	999999	999999	999999	999999	999999	999999	999999	999999	999999	999999	999999	999999	999999	999999	999999	999999	999999	999999	999999	999999	999999	999999	999999	999999	999999	999999	291	999999	999999	999999	999999	999999	999999	999999	999999	999999	999999	999999	999999	999999	999999	999999	999999	999999	999999	999999	999999
266	999999	999999	999999	999999	999999	999999	999999	999999	999999	999999	999999	999999	999999	999999	999999	999999	999999	999999	999999	999999	999999	999999	999999	999999	999999	999999	999999	999999	311	999999	999999	999999	999999	999999	999999	999999	999999	999999	999999	999999	999999	999999	999999	999999	999999	999999	999999	999999	999999
283	999999	999999	999999	999999	999999	999999	999999	999999	999999	999999	999999	999999	999999	999999	999999	999999	999999	999999	999999	999999	999999	999999	999999	999999	999999	999999	999999	999999	333	999999	999999	999999	999999	999999	999999	999999	999999	999999	999999	999999	999999	999999	999999	999999	999999	999999	999999	999999	999999
281	999999	999999	999999	999999	999999	999999	999999	999999	999999	999999	999999	999999	999999	999999	999999	999999	999999	999999	999999	999999	999999	999999	999999	999999	999999	999999	999999	999999	304	999999	999999	999999	999999	999999	999999	999999	999999	999999	999999	999999	999999	999999	999999	999999	999999	999999	999999	999999	999999
311	999999	999999	999999	999999	999999	999999	999999	999999	999999	999999	999999	999999	999999	999999	999999	999999	999999	999999	999999	999999	999999	999999	999999	999999	999999	999999	999999	999999	336	999999	999999	999999	999999	999999	999999	999999	999999	999999	999999	999999	999999	999999	999999	999999	999999	999999	999999	999999	999999
259	999999	999999	999999	999999	999999	999999	999999	999999	999999	999999	999999	999999	999999	999999	999999	999999	999999	999999	999999	999999	999999	999999	999999	999999	999999	999999	999999	999999	275	999999	999999	999999	999999	999999	999999	999999	999999	999999	999999	999999	999999	999999	999999	999999	999999	999999	999999	999999	999999
203	999999	999999	999999	999999	999999	999999	999999	999999	999999	999999	999999	999999	999999	999999	999999	999999	999999	999999	999999	999999	999999	999999	999999	999999	999999	999999	999999	999999	999999	999999	999999	999999	999999	999999	999999	999999	999999	999999	999999	999999	999999	276	999999	999999	999999	999999	999999	999999	999999
264	999999	999999	999999	999999	999999	999999	999999	999999	999999	999999	999999	999999	999999	999999	999999	999999	999999	999999	999999	999999	999999	999999	999999	999999	999999	999999	999999	999999	999999	999999	999999	999999	999999	999999	999999	999999	999999	999999	999999	999999	999999	306	999999	999999	999999	999999	999999	999999	999999
274	999999	999999	999999	999999	999999	999999	999999	999999	999999	999999	999999	999999	999999	999999	999999	999999	999999	999999	999999	999999	999999	999999	999999	999999	999999	999999	999999	999999	324	999999	999999	999999	999999	999999	999999	999999	999999	999999	999999	999999	999999	999999	999999	999999	999999	999999	999999	999999	999999
272	999999	999999	999999	999999	999999	999999	999999	999999	999999	999999	999999	999999	999999	999999	999999	999999	999999	999999	999999	999999	999999	999999	999999	999999	999999	999999	999999	999999	317	999999	999999	999999	999999	999999	999999	999999	999999	999999	999999	999999	999999	999999	999999	999999	999999	999999	999999	999999	999999
208	999999	999999	999999	999999	999999	999999	999999	999999	999999	999999	999999	999999	999999	999999	999999	999999	999999	999999	999999	999999	999999	999999	999999	999999	999999	999999	999999	999999	249	999999	999999	999999	999999	999999	999999	999999	999999	999999	999999	999999	999999	999999	999999	999999	999999	999999	999999	999999	999999
266	999999	999999	999999	999999	999999	999999	999999	999999	999999	999999	999999	999999	999999	999999	999999	999999	999999	999999	999999	999999	999999	999999	999999	999999	999999	999999	999999	999999	294	999999	999999	999999	999999	999999	999999	999999	999999	999999	999999	999999	999999	999999	999999	999999	999999	999999	999999	999999	999999
216	999999	999999	999999	999999	999999	999999	999999	999999	999999	999999	999999	999999	999999	999999	999999	999999	999999	999999	999999	999999	999999	999999	999999	999999	999999	999999	999999	999999	261	999999	999999	999999	999999	999999	999999	999999	999999	999999	999999	999999	999999	999999	999999	999999	999999	999999	999999	999999	999999
248	999999	999999	999999	999999	999999	999999	999999	999999	999999	999999	999999	999999	999999	999999	999999	999999	999999	999999	999999	999999	999999	999999	999999	999999	999999	999999	999999	999999	277	999999	999999	999999	999999	999999	999999	999999	999999	999999	999999	999999	999999	999999	999999	999999	999999	999999	999999	999999	999999
219	999999	999999	999999	999999	999999	999999	999999	999999	999999	999999	999999	999999	999999	999999	999999	999999	999999	999999	999999	999999	999999	999999	999999	999999	999999	999999	999999	999999	264	999999	999999	999999	999999	999999	999999	999999	999999	999999	999999	999999	999999	999999	999999	999999	999999	999999	999999	999999	999999
330	999999	999999	999999	999999	999999	999999	999999	999999	999999	999999	999999	999999	999999	999999	999999	999999	999999	999999	999999	999999	999999	999999	999999	999999	999999	999999	999999	999999	378	999999	999999	999999	999999	999999	999999	999999	999999	999999	999999	999999	999999	999999	999999	999999	999999	999999	999999	999999	999999
188	999999	999999	999999	999999	999999	999999	999999	999999	999999	999999	999999	999999	999999	999999	999999	999999	999999	999999	999999	999999	999999	999999	999999	999999	999999	999999	999999	999999	234	999999	999999	999999	999999	999999	999999	999999	999999	999999	999999	999999	999999	999999	999999	999999	999999	999999	999999	999999	999999
245	999999	999999	999999	999999	999999	999999	999999	999999	999999	999999	999999	999999	999999	999999	999999	999999	999999	999999	999999	999999	999999	999999	999999	999999	999999	999999	999999	999999	277	999999	999999	999999	999999	999999	999999	999999	999999	999999	999999	999999	999999	999999	999999	999999	999999	999999	999999	999999	999999
225	999999	999999	999999	999999	999999	999999	999999	999999	999999	999999	999999	999999	999999	999999	999999	999999	999999	999999	999999	999999	999999	999999	999999	999999	999999	999999	999999	999999	253	999999	999999	999999	999999	999999	999999	999999	999999	999999	999999	999999	999999	999999	999999	999999	999999	999999	999999	999999	999999
237	999999	999999	999999	999999	999999	999999	999999	999999	999999	999999	999999	999999	999999	999999	999999	999999	999999	999999	999999	999999	999999	999999	999999	999999	999999	999999	999999	999999	270	999999	999999	999999	999999	999999	999999	999999	999999	999999	999999	999999	999999	999999	999999	999999	999999	999999	999999	999999	999999
300	999999	999999	999999	999999	999999	999999	999999	999999	999999	999999	999999	999999	999999	999999	999999	999999	999999	999999	999999	999999	999999	999999	999999	999999	999999	999999	999999	999999	339	999999	999999	999999	999999	999999	999999	999999	999999	999999	999999	999999	999999	999999	999999	999999	999999	999999	999999	999999	999999
202	999999	999999	999999	999999	999999	999999	999999	999999	999999	999999	999999	999999	999999	999999	999999	999999	999999	999999	999999	999999	999999	999999	999999	999999	999999	999999	999999	999999	234	999999	999999	999999	999999	999999	999999	999999	999999	999999	999999	999999	999999	999999	999999	999999	999999	999999	999999	999999	999999
287	999999	999999	999999	999999	999999	999999	999999	999999	999999	999999	999999	999999	999999	999999	999999	999999	999999	999999	999999	999999	999999	999999	999999	999999	999999	999999	999999	999999	338	999999	999999	999999	999999	999999	999999	999999	999999	999999	999999	999999	999999	999999	999999	999999	999999	999999	999999	999999	999999
280	999999	999999	999999	999999	999999	999999	999999	999999	999999	999999	999999	999999	999999	999999	999999	999999	999999	999999	999999	999999	999999	999999	999999	999999	999999	999999	999999	999999	327	999999	999999	999999	999999	999999	999999	999999	999999	999999	999999	999999	999999	999999	999999	999999	999999	999999	999999	999999	999999
202	999999	999999	999999	999999	999999	999999	999999	999999	999999	999999	999999	999999	999999	999999	999999	999999	999999	999999	999999	999999	999999	999999	999999	999999	999999	999999	999999	999999	252	999999	999999	999999	999999	999999	999999	999999	999999	999999	999999	999999	999999	999999	999999	999999	999999	999999	999999	999999	999999
262	999999	999999	999999	999999	999999	999999	999999	999999	999999	999999	999999	999999	999999	999999	999999	999999	999999	999999	999999	999999	999999	999999	999999	999999	999999	999999	999999	999999	305	999999	999999	999999	999999	999999	999999	999999	999999	999999	999999	999999	999999	999999	999999	999999	999999	999999	999999	999999	999999
234	999999	999999	999999	999999	999999	999999	999999	999999	999999	999999	999999	999999	999999	999999	999999	999999	999999	999999	999999	999999	999999	999999	999999	999999	999999	999999	999999	999999	296	999999	999999	999999	999999	999999	999999	999999	999999	999999	999999	999999	999999	999999	999999	999999	999999	999999	999999	999999	999999
265	999999	999999	999999	999999	999999	999999	999999	999999	999999	999999	999999	999999	999999	999999	999999	999999	999999	999999	999999	999999	999999	999999	999999	999999	999999	999999	999999	999999	292	999999	999999	999999	999999	999999	999999	999999	999999	999999	999999	999999	999999	999999	999999	999999	999999	999999	999999	999999	999999
298	999999	999999	999999	999999	999999	999999	999999	999999	999999	999999	999999	999999	999999	999999	999999	999999	999999	999999	999999	999999	999999	999999	999999	999999	999999	999999	999999	999999	321	999999	999999	999999	999999	999999	999999	999999	999999	999999	999999	999999	999999	999999	999999	999999	999999	999999	999999	999999	999999
219	999999	999999	999999	999999	999999	999999	999999	999999	999999	999999	999999	999999	999999	999999	999999	999999	999999	999999	999999	999999	999999	999999	999999	999999	999999	999999	999999	999999	249	999999	999999	999999	999999	999999	999999	999999	999999	999999	999999	999999	999999	999999	999999	999999	999999	999999	999999	999999	999999
217	999999	999999	999999	999999	999999	999999	999999	999999	999999	999999	999999	999999	999999	999999	999999	999999	999999	999999	999999	999999	999999	999999	999999	999999	999999	999999	999999	999999	235	999999	999999	999999	999999	999999	999999	999999	999999	999999	999999	999999	999999	999999	999999	999999	999999	999999	999999	999999	999999
280	999999	999999	999999	999999	999999	999999	999999	999999	999999	999999	999999	999999	999999	999999	999999	999999	999999	999999	999999	999999	999999	999999	999999	999999	999999	999999	999999	999999	324	999999	999999	999999	999999	999999	999999	999999	999999	999999	999999	999999	999999	999999	999999	999999	999999	999999	999999	999999	999999
219	999999	999999	999999	999999	999999	999999	999999	999999	999999	999999	999999	999999	999999	999999	999999	999999	999999	999999	999999	999999	999999	999999	999999	999999	999999	999999	999999	999999	263	999999	999999	999999	999999	999999	999999	999999	999999	999999	999999	999999	999999	999999	999999	999999	999999	999999	999999	999999	999999
216	999999	999999	999999	999999	999999	999999	999999	999999	999999	999999	999999	999999	999999	999999	999999	999999	999999	999999	999999	999999	999999	999999	999999	999999	999999	999999	999999	999999	247	999999	999999	999999	999999	999999	999999	999999	999999	999999	999999	999999	999999	999999	999999	999999	999999	999999	999999	999999	999999
262	999999	999999	999999	999999	999999	999999	999999	999999	999999	999999	999999	999999	999999	999999	999999	999999	999999	999999	999999	999999	999999	999999	999999	999999	999999	999999	999999	999999	315	999999	999999	999999	999999	999999	999999	999999	999999	999999	999999	999999	999999	999999	999999	999999	999999	999999	999999	999999	999999
280	999999	999999	999999	999999	999999	999999	999999	999999	999999	999999	999999	999999	999999	999999	999999	999999	999999	999999	999999	999999	999999	999999	999999	999999	999999	999999	999999	999999	304	999999	999999	999999	999999	999999	999999	999999	999999	999999	999999	999999	999999	999999	999999	999999	999999	999999	999999	999999	999999
247	999999	999999	999999	999999	999999	999999	999999	999999	999999	999999	999999	999999	999999	999999	999999	999999	999999	999999	999999	999999	999999	999999	999999	999999	999999	999999	999999	999999	283	999999	999999	999999	999999	999999	999999	999999	999999	999999	999999	999999	999999	999999	999999	999999	999999	999999	999999	999999	999999
301	999999	999999	999999	999999	999999	999999	999999	999999	999999	999999	999999	999999	999999	999999	999999	999999	999999	999999	999999	999999	999999	999999	999999	999999	999999	999999	999999	999999	359	999999	999999	999999	999999	999999	999999	999999	999999	999999	999999	999999	999999	999999	999999	999999	999999	999999	999999	999999	999999
209	999999	999999	999999	999999	999999	999999	999999	999999	999999	999999	999999	999999	999999	999999	999999	999999	999999	999999	999999	999999	999999	999999	999999	999999	999999	999999	999999	999999	255	999999	999999	999999	999999	999999	999999	999999	999999	999999	999999	999999	999999	999999	999999	999999	999999	999999	999999	999999	999999
277	999999	999999	999999	999999	999999	999999	999999	999999	999999	999999	999999	999999	999999	999999	999999	999999	999999	999999	999999	999999	999999	999999	999999	999999	999999	999999	999999	999999	320	999999	999999	999999	999999	999999	999999	999999	999999	999999	999999	999999	999999	999999	999999	999999	999999	999999	999999	999999	999999
252	999999	999999	999999	999999	999999	999999	999999	999999	999999	999999	999999	999999	999999	999999	999999	999999	999999	999999	999999	999999	999999	999999	999999	999999	999999	999999	999999	999999	298	999999	999999	999999	999999	999999	999999	999999	999999	999999	999999	999999	999999	999999	999999	999999	999999	999999	999999	999999	999999
229	999999	999999	999999	999999	999999	999999	999999	999999	999999	999999	999999	999999	999999	999999	999999	999999	999999	999999	999999	999999	999999	999999	999999	999999	999999	999999	999999	999999	275	999999	999999	999999	999999	999999	999999	999999	999999	999999	999999	999999	999999	999999	999999	999999	999999	999999	999999	999999	999999
182	999999	999999	999999	999999	999999	999999	999999	999999	999999	999999	999999	999999	999999	999999	999999	999999	999999	999999	999999	999999	999999	999999	999999	999999	999999	999999	999999	999999	999999	999999	999999	999999	999999	999999	999999	999999	999999	999999	999999	999999	999999	999999	999999	999999	999999	999999	999999	999999	999999
253	999999	999999	999999	999999	999999	999999	999999	999999	999999	999999	999999	999999	999999	999999	999999	999999	999999	999999	999999	999999	999999	999999	999999	999999	999999	999999	999999	999999	999999	999999	999999	999999	999999	999999	999999	999999	999999	999999	999999	999999	999999	308	999999	999999	999999	999999	999999	999999	999999
221	999999	999999	999999	999999	999999	999999	999999	999999	999999	999999	999999	999999	999999	999999	999999	999999	999999	999999	999999	999999	999999	999999	999999	999999	999999	999999	999999	999999	999999	999999	999999	999999	999999	999999	999999	999999	999999	999999	999999	999999	999999	280	999999	999999	999999	999999	999999	999999	999999
177	999999	999999	999999	999999	999999	999999	999999	999999	999999	999999	999999	999999	999999	999999	999999	999999	999999	999999	999999	999999	999999	999999	999999	999999	999999	999999	999999	999999	999999	999999	999999	999999	999999	999999	999999	999999	999999	999999	999999	999999	999999	999999	999999	999999	999999	999999	999999	999999	999999
233	999999	999999	239	999999	999999	999999	999999	999999	999999	999999	999999	999999	999999	999999	999999	999999	999999	999999	999999	999999	999999	999999	999999	999999	999999	999999	999999	999999	999999	999999	999999	999999	999999	999999	999999	999999	999999	999999	999999	999999	999999	999999	999999	999999	999999	999999	999999	999999	999999
249	999999	999999	260	999999	999999	999999	999999	999999	999999	999999	999999	999999	999999	999999	999999	999999	999999	999999	999999	999999	999999	999999	999999	999999	999999	999999	999999	999999	999999	999999	999999	999999	999999	999999	999999	999999	999999	999999	999999	999999	999999	999999	999999	999999	999999	999999	999999	999999	999999
244	999999	999999	259	999999	999999	999999	999999	999999	999999	999999	999999	999999	999999	999999	999999	999999	999999	999999	999999	999999	999999	999999	999999	999999	999999	999999	999999	999999	999999	999999	999999	999999	999999	999999	999999	999999	999999	999999	999999	999999	999999	999999	999999	999999	999999	999999	999999	999999	999999
265	999999	999999	280	999999	999999	999999	999999	999999	999999	999999	999999	999999	999999	999999	999999	999999	999999	999999	999999	999999	999999	999999	999999	999999	999999	999999	999999	999999	999999	999999	999999	999999	999999	999999	999999	999999	999999	999999	999999	999999	999999	999999	999999	999999	999999	999999	999999	999999	999999
164	999999	999999	999999	999999	999999	999999	999999	999999	999999	999999	999999	999999	999999	999999	999999	999999	999999	999999	999999	999999	999999	999999	999999	999999	999999	999999	999999	215	999999	999999	999999	999999	999999	999999	999999	999999	999999	999999	999999	999999	999999	999999	999999	999999	999999	999999	999999	999999	999999
321	999999	999999	999999	999999	999999	999999	999999	999999	999999	999999	999999	999999	999999	999999	999999	999999	999999	999999	999999	359	999999	999999	999999	999999	999999	999999	999999	999999	999999	999999	999999	999999	999999	999999	999999	999999	999999	999999	999999	999999	999999	999999	999999	999999	999999	999999	999999	999999	999999
338	999999	999999	999999	999999	999999	999999	999999	999999	999999	999999	999999	999999	999999	999999	999999	999999	999999	999999	999999	385	999999	999999	999999	999999	999999	999999	999999	999999	999999	999999	999999	999999	999999	999999	999999	999999	999999	999999	999999	999999	999999	999999	999999	999999	999999	999999	999999	999999	999999
260	999999	999999	999999	999999	999999	999999	999999	999999	999999	999999	999999	999999	999999	999999	999999	999999	999999	999999	999999	999999	999999	999999	999999	999999	999999	999999	999999	999999	999999	999999	999999	999999	294	999999	999999	999999	999999	999999	999999	999999	999999	999999	999999	999999	999999	999999	999999	999999	999999
174	999999	999999	999999	999999	999999	999999	999999	999999	999999	999999	999999	999999	999999	999999	999999	999999	999999	999999	999999	999999	999999	999999	999999	999999	999999	999999	999999	999999	999999	999999	999999	999999	999999	999999	999999	999999	999999	999999	208	999999	999999	999999	999999	999999	999999	999999	999999	999999	999999
246	999999	999999	999999	999999	999999	999999	999999	999999	999999	999999	999999	999999	999999	999999	999999	999999	999999	999999	999999	999999	999999	999999	999999	999999	999999	999999	999999	999999	999999	999999	999999	999999	999999	999999	999999	999999	999999	999999	999999	999999	999999	999999	999999	999999	999999	999999	999999	999999	999999
271	999999	999999	999999	999999	999999	999999	999999	999999	999999	999999	999999	999999	999999	999999	999999	999999	999999	999999	999999	999999	999999	999999	999999	999999	999999	999999	999999	999999	999999	999999	999999	999999	999999	999999	999999	999999	999999	999999	319	999999	999999	999999	999999	999999	999999	999999	999999	999999	999999
157	999999	999999	999999	999999	999999	999999	999999	999999	999999	999999	999999	999999	999999	999999	999999	999999	999999	999999	999999	999999	999999	999999	999999	999999	999999	999999	999999	999999	999999	999999	999999	999999	999999	999999	999999	999999	999999	999999	999999	999999	999999	999999	999999	999999	999999	215	999999	999999	999999
190	999999	999999	999999	999999	999999	999999	999999	999999	999999	999999	999999	999999	999999	999999	999999	999999	999999	999999	999999	999999	999999	999999	999999	999999	999999	999999	999999	999999	999999	999999	999999	999999	999999	999999	999999	999999	999999	999999	228	999999	999999	999999	999999	999999	999999	999999	999999	999999	999999
212	999999	999999	999999	999999	999999	999999	999999	999999	999999	999999	999999	999999	999999	999999	999999	999999	999999	999999	999999	999999	999999	999999	999999	999999	999999	999999	999999	999999	999999	999999	999999	999999	999999	999999	999999	999999	999999	999999	999999	999999	999999	999999	999999	999999	999999	283	999999	999999	999999
183	999999	999999	999999	999999	999999	999999	999999	999999	999999	999999	999999	999999	999999	999999	999999	999999	999999	999999	999999	999999	999999	999999	999999	999999	999999	999999	999999	999999	999999	999999	999999	999999	999999	999999	999999	999999	999999	999999	999999	999999	999999	999999	999999	999999	999999	243	999999	999999	999999
190	999999	999999	999999	999999	999999	999999	999999	999999	999999	999999	999999	999999	999999	999999	999999	999999	999999	999999	999999	999999	999999	999999	999999	999999	999999	999999	999999	999999	999999	999999	999999	999999	999999	999999	999999	999999	999999	999999	250	999999	999999	999999	999999	999999	999999	999999	999999	999999	999999
229	999999	999999	999999	999999	999999	999999	999999	999999	999999	999999	999999	999999	999999	999999	999999	999999	999999	999999	999999	999999	999999	999999	999999	999999	999999	999999	999999	999999	999999	999999	999999	999999	268	999999	999999	999999	999999	999999	999999	999999	999999	999999	999999	999999	999999	999999	999999	999999	999999
200	999999	999999	999999	999999	999999	999999	999999	999999	999999	999999	999999	999999	999999	999999	999999	999999	999999	999999	999999	999999	999999	999999	999999	999999	999999	999999	999999	999999	999999	999999	999999	999999	999999	999999	999999	999999	999999	999999	999999	999999	999999	999999	999999	999999	999999	999999	999999	999999	999999
281	999999	999999	999999	999999	999999	999999	999999	999999	999999	999999	999999	999999	999999	999999	999999	999999	999999	999999	999999	999999	999999	999999	999999	999999	999999	999999	999999	999999	999999	999999	999999	999999	999999	999999	999999	999999	999999	999999	324	999999	999999	999999	999999	999999	999999	999999	999999	999999	999999
233	999999	999999	999999	999999	999999	999999	999999	999999	999999	999999	999999	999999	999999	999999	999999	999999	999999	999999	999999	999999	999999	999999	999999	999999	259	999999	999999	999999	999999	999999	999999	999999	999999	999999	999999	999999	999999	999999	999999	999999	999999	999999	999999	999999	999999	999999	999999	999999	999999
236	999999	999999	999999	999999	999999	999999	999999	999999	999999	999999	999999	999999	999999	999999	999999	999999	999999	999999	999999	999999	999999	999999	999999	999999	290	999999	999999	999999	999999	999999	999999	999999	999999	999999	999999	999999	999999	999999	999999	999999	999999	999999	999999	999999	999999	999999	999999	999999	999999
230	999999	999999	999999	999999	999999	999999	999999	999999	999999	999999	999999	999999	999999	999999	999999	999999	999999	999999	999999	999999	999999	999999	999999	999999	999999	999999	999999	999999	999999	999999	999999	999999	999999	999999	999999	999999	999999	999999	999999	999999	999999	999999	999999	999999	999999	265	999999	999999	999999
210	999999	999999	999999	999999	999999	999999	999999	999999	999999	999999	999999	999999	999999	999999	999999	999999	999999	999999	999999	999999	999999	999999	999999	999999	999999	999999	999999	999999	999999	999999	999999	999999	239	999999	999999	999999	999999	999999	999999	999999	999999	999999	999999	999999	999999	999999	999999	999999	999999
243	999999	999999	999999	999999	999999	999999	999999	999999	999999	999999	999999	999999	999999	999999	999999	999999	999999	999999	999999	999999	999999	999999	999999	999999	999999	999999	999999	999999	999999	999999	999999	999999	999999	999999	999999	999999	999999	999999	295	999999	999999	999999	999999	999999	999999	999999	999999	999999	999999
227	999999	999999	999999	999999	999999	999999	999999	999999	999999	999999	999999	999999	999999	999999	999999	999999	999999	999999	999999	999999	999999	999999	999999	999999	999999	999999	999999	999999	999999	999999	999999	999999	257	999999	999999	999999	999999	999999	999999	999999	999999	999999	999999	999999	999999	999999	999999	999999	999999
193	999999	999999	999999	999999	999999	999999	999999	999999	999999	999999	999999	999999	999999	999999	999999	999999	999999	999999	999999	999999	999999	999999	999999	999999	999999	999999	999999	999999	999999	999999	999999	999999	225	999999	999999	999999	999999	999999	999999	999999	999999	999999	999999	999999	999999	999999	999999	999999	999999
215	999999	999999	999999	999999	999999	999999	999999	999999	999999	999999	999999	999999	999999	999999	999999	999999	999999	999999	999999	999999	999999	999999	999999	999999	999999	999999	999999	999999	999999	999999	999999	999999	999999	999999	999999	999999	999999	999999	999999	999999	999999	999999	999999	999999	999999	999999	999999	999999	999999
227	999999	999999	999999	999999	999999	999999	999999	999999	999999	999999	999999	999999	999999	999999	999999	999999	999999	999999	999999	999999	999999	999999	999999	999999	999999	999999	999999	999999	999999	999999	999999	999999	261	999999	999999	999999	999999	999999	999999	999999	999999	999999	999999	999999	999999	999999	999999	999999	999999
275	999999	999999	999999	999999	999999	999999	999999	999999	999999	999999	999999	999999	999999	999999	999999	999999	999999	999999	999999	999999	999999	999999	999999	999999	999999	999999	999999	999999	999999	999999	999999	999999	999999	999999	999999	999999	999999	999999	999999	999999	999999	999999	999999	999999	999999	328	999999	999999	999999
204	999999	999999	999999	999999	999999	999999	999999	999999	999999	999999	999999	999999	999999	999999	999999	999999	999999	999999	999999	999999	999999	999999	999999	999999	999999	999999	999999	999999	999999	999999	999999	999999	999999	999999	999999	999999	999999	999999	254	999999	999999	999999	999999	999999	999999	999999	999999	999999	999999
258	999999	999999	999999	999999	999999	999999	999999	999999	999999	999999	999999	999999	999999	999999	999999	999999	999999	999999	999999	999999	999999	999999	999999	999999	999999	999999	999999	999999	999999	999999	999999	999999	999999	999999	999999	999999	999999	999999	999999	999999	999999	999999	999999	999999	999999	315	999999	999999	999999
234	999999	999999	999999	999999	999999	999999	999999	999999	999999	999999	999999	999999	999999	999999	999999	999999	999999	999999	999999	999999	999999	999999	999999	999999	999999	999999	999999	999999	999999	999999	999999	999999	999999	999999	999999	999999	999999	999999	999999	999999	999999	999999	999999	999999	999999	292	999999	999999	999999
224	999999	999999	999999	999999	999999	999999	999999	999999	999999	999999	999999	999999	999999	999999	999999	999999	999999	999999	999999	999999	999999	999999	999999	999999	999999	999999	999999	999999	999999	999999	999999	999999	999999	999999	999999	999999	999999	999999	999999	999999	999999	999999	999999	999999	999999	999999	999999	999999	999999
223	999999	999999	999999	999999	999999	999999	999999	999999	999999	999999	999999	999999	999999	999999	999999	999999	999999	999999	999999	999999	999999	999999	999999	999999	999999	999999	999999	999999	999999	999999	999999	999999	999999	999999	999999	999999	999999	999999	999999	999999	999999	999999	999999	999999	999999	999999	999999	999999	999999
286	999999	999999	999999	999999	999999	999999	999999	999999	999999	999999	999999	999999	999999	999999	999999	999999	999999	999999	999999	999999	999999	999999	999999	999999	999999	999999	999999	999999	999999	999999	999999	999999	315	999999	999999	999999	999999	999999	999999	999999	999999	999999	999999	999999	999999	999999	999999	999999	999999
258	999999	999999	999999	999999	999999	999999	999999	999999	999999	999999	999999	999999	999999	999999	999999	999999	999999	999999	999999	999999	999999	999999	999999	999999	999999	999999	999999	999999	999999	999999	999999	999999	309	999999	999999	999999	999999	999999	999999	999999	999999	999999	999999	999999	999999	999999	999999	999999	999999
244	999999	999999	999999	999999	999999	999999	999999	999999	999999	999999	999999	999999	999999	999999	999999	999999	999999	999999	999999	999999	999999	999999	999999	999999	999999	999999	999999	999999	999999	999999	999999	999999	266	999999	999999	999999	999999	999999	999999	999999	999999	999999	999999	999999	999999	999999	999999	999999	999999
257	999999	999999	999999	999999	999999	999999	999999	999999	999999	999999	999999	999999	999999	999999	999999	999999	999999	999999	999999	999999	999999	999999	999999	999999	999999	999999	999999	999999	999999	999999	999999	999999	301	999999	999999	999999	999999	999999	999999	999999	999999	999999	999999	999999	999999	999999	999999	999999	999999
266	999999	999999	999999	999999	999999	999999	999999	999999	999999	999999	999999	999999	999999	999999	999999	999999	999999	999999	999999	999999	999999	999999	999999	999999	999999	999999	999999	999999	999999	999999	999999	999999	317	999999	999999	999999	999999	999999	999999	999999	999999	999999	999999	999999	999999	999999	999999	999999	999999
261	999999	999999	999999	999999	999999	999999	999999	999999	999999	999999	999999	999999	999999	999999	999999	999999	999999	999999	999999	999999	999999	999999	999999	999999	999999	999999	999999	999999	999999	999999	999999	999999	298	999999	999999	999999	999999	999999	999999	999999	999999	999999	999999	999999	999999	999999	999999	999999	999999
223	999999	999999	999999	999999	999999	999999	999999	999999	999999	999999	999999	999999	999999	999999	999999	999999	999999	999999	999999	999999	999999	999999	999999	999999	999999	999999	999999	999999	999999	999999	999999	999999	251	999999	999999	999999	999999	999999	999999	999999	999999	999999	999999	999999	999999	999999	999999	999999	999999
182	999999	999999	999999	999999	999999	999999	999999	999999	999999	999999	999999	999999	999999	999999	999999	999999	999999	999999	999999	999999	999999	999999	999999	999999	999999	999999	999999	999999	999999	999999	999999	999999	232	999999	999999	999999	999999	999999	999999	999999	999999	999999	999999	999999	999999	999999	999999	999999	999999
255	999999	999999	999999	999999	999999	999999	999999	999999	999999	999999	999999	999999	999999	999999	999999	999999	999999	999999	999999	999999	999999	999999	999999	999999	999999	999999	999999	999999	999999	999999	999999	999999	300	999999	999999	999999	999999	999999	999999	999999	999999	999999	999999	999999	999999	999999	999999	999999	999999
215	999999	999999	999999	999999	999999	999999	999999	999999	999999	999999	999999	999999	999999	999999	999999	999999	999999	999999	999999	999999	999999	999999	999999	999999	999999	999999	999999	999999	999999	999999	999999	999999	999999	999999	999999	999999	999999	999999	238	999999	999999	999999	999999	999999	999999	999999	999999	999999	999999
207	999999	999999	999999	999999	999999	999999	999999	999999	999999	999999	999999	999999	999999	999999	999999	999999	999999	999999	999999	999999	999999	999999	999999	999999	999999	999999	999999	999999	999999	999999	999999	999999	999999	999999	999999	999999	999999	999999	999999	999999	999999	999999	999999	255	999999	999999	999999	999999	999999
258	999999	999999	999999	999999	999999	999999	999999	999999	999999	999999	999999	999999	999999	999999	999999	999999	999999	999999	999999	296	999999	999999	999999	999999	999999	999999	999999	999999	999999	999999	999999	999999	999999	999999	999999	999999	999999	999999	999999	999999	999999	999999	999999	999999	999999	999999	999999	999999	999999
230	999999	999999	999999	999999	999999	999999	999999	999999	999999	999999	999999	999999	999999	999999	999999	999999	999999	999999	999999	999999	999999	999999	999999	999999	999999	999999	999999	999999	999999	999999	999999	999999	999999	999999	999999	999999	999999	999999	999999	999999	999999	999999	999999	291	999999	999999	999999	999999	999999
225	999999	999999	999999	999999	999999	999999	999999	999999	999999	999999	999999	999999	999999	999999	999999	999999	999999	999999	999999	999999	999999	999999	999999	999999	999999	999999	999999	999999	999999	999999	276	999999	999999	999999	999999	999999	999999	999999	999999	999999	999999	999999	999999	999999	999999	999999	999999	999999	999999
201	999999	999999	999999	999999	999999	999999	999999	999999	999999	999999	999999	999999	999999	999999	999999	999999	999999	999999	999999	999999	999999	999999	999999	999999	999999	999999	999999	999999	999999	999999	999999	999999	999999	999999	999999	999999	999999	999999	999999	999999	999999	999999	999999	269	999999	999999	999999	999999	999999
233	999999	999999	999999	999999	999999	999999	999999	999999	999999	999999	999999	999999	999999	999999	999999	999999	999999	999999	999999	999999	999999	999999	999999	999999	999999	999999	999999	999999	999999	999999	305	999999	999999	999999	999999	999999	999999	999999	999999	999999	999999	999999	999999	999999	999999	999999	999999	999999	999999
303	999999	999999	999999	999999	999999	999999	999999	999999	999999	999999	999999	324	999999	999999	999999	999999	999999	999999	999999	999999	999999	999999	999999	999999	999999	999999	999999	999999	999999	999999	999999	999999	999999	999999	999999	999999	999999	999999	999999	999999	999999	999999	999999	999999	999999	999999	999999	999999	999999
246	999999	999999	999999	999999	999999	999999	999999	999999	999999	999999	999999	999999	999999	999999	999999	999999	999999	999999	999999	999999	999999	999999	999999	999999	999999	999999	999999	999999	999999	999999	999999	999999	999999	999999	999999	999999	999999	999999	999999	999999	999999	999999	999999	309	999999	999999	999999	999999	999999
235	999999	999999	999999	999999	999999	999999	999999	999999	999999	999999	999999	999999	999999	999999	999999	999999	999999	999999	999999	999999	999999	999999	999999	999999	999999	999999	999999	999999	999999	999999	299	999999	999999	999999	999999	999999	999999	999999	999999	999999	999999	999999	999999	999999	999999	999999	999999	999999	999999
168	999999	999999	999999	999999	999999	999999	999999	999999	999999	999999	999999	999999	999999	999999	999999	999999	999999	999999	999999	999999	999999	999999	999999	999999	999999	999999	999999	999999	999999	999999	999999	999999	999999	999999	999999	999999	999999	999999	999999	999999	999999	999999	999999	999999	999999	202	999999	999999	999999
187	999999	999999	999999	999999	999999	999999	999999	999999	999999	999999	999999	999999	999999	999999	999999	999999	999999	999999	999999	999999	999999	999999	999999	999999	999999	999999	999999	999999	999999	999999	999999	999999	242	999999	999999	999999	999999	999999	999999	999999	999999	999999	999999	999999	999999	999999	999999	999999	999999
234	999999	999999	999999	999999	999999	999999	999999	999999	999999	999999	999999	999999	999999	999999	999999	999999	999999	999999	999999	999999	999999	999999	999999	999999	999999	999999	999999	999999	999999	999999	999999	999999	999999	999999	999999	999999	301	999999	999999	999999	999999	999999	999999	999999	999999	999999	999999	999999	999999
193	999999	999999	999999	999999	999999	999999	999999	999999	999999	999999	999999	999999	999999	999999	999999	999999	999999	999999	999999	999999	999999	999999	999999	999999	999999	999999	999999	999999	999999	999999	999999	999999	999999	999999	999999	999999	999999	999999	999999	999999	999999	999999	999999	999999	999999	999999	999999	999999	999999
195	999999	999999	999999	999999	999999	999999	999999	999999	999999	999999	999999	999999	999999	999999	999999	999999	999999	999999	999999	999999	999999	999999	999999	999999	999999	999999	999999	999999	999999	999999	999999	999999	999999	999999	999999	999999	237	999999	999999	999999	999999	999999	999999	999999	999999	999999	999999	999999	999999
248	999999	999999	999999	999999	999999	999999	999999	999999	999999	999999	999999	999999	999999	999999	999999	999999	999999	999999	999999	999999	999999	999999	999999	999999	999999	999999	999999	999999	999999	999999	999999	999999	999999	999999	999999	999999	999999	999999	999999	999999	999999	999999	999999	317	999999	999999	999999	999999	999999
203	999999	999999	999999	999999	999999	999999	999999	999999	999999	999999	999999	999999	999999	999999	999999	999999	999999	999999	999999	999999	999999	999999	999999	999999	999999	999999	999999	999999	999999	999999	999999	999999	999999	999999	999999	999999	999999	999999	999999	999999	999999	999999	999999	257	999999	999999	999999	999999	999999
265	999999	999999	999999	999999	999999	999999	999999	999999	999999	999999	999999	999999	999999	999999	999999	999999	999999	999999	999999	999999	999999	999999	999999	999999	999999	999999	999999	999999	999999	999999	999999	999999	999999	999999	999999	999999	315	999999	999999	999999	999999	999999	999999	999999	999999	999999	999999	999999	999999
182	999999	999999	999999	999999	999999	999999	999999	999999	999999	999999	999999	999999	999999	999999	999999	999999	999999	999999	999999	999999	999999	999999	999999	999999	999999	999999	999999	999999	999999	999999	999999	999999	999999	999999	999999	999999	999999	999999	999999	999999	999999	999999	999999	999999	999999	258	999999	999999	999999
174	999999	999999	999999	999999	999999	999999	999999	999999	999999	999999	999999	999999	999999	999999	999999	999999	999999	999999	999999	999999	999999	999999	999999	999999	999999	999999	999999	999999	999999	999999	999999	999999	999999	999999	999999	999999	222	999999	999999	999999	999999	999999	999999	999999	999999	999999	999999	999999	999999
246	999999	999999	999999	999999	999999	999999	999999	999999	999999	999999	999999	999999	999999	999999	999999	999999	999999	999999	999999	999999	999999	999999	999999	274	999999	999999	999999	999999	999999	999999	999999	999999	999999	999999	999999	999999	999999	999999	999999	999999	999999	999999	999999	999999	999999	999999	999999	999999	999999
236	999999	999999	999999	999999	999999	999999	999999	999999	999999	999999	999999	999999	999999	999999	999999	999999	999999	999999	999999	999999	999999	999999	999999	999999	999999	999999	999999	999999	999999	999999	999999	999999	999999	999999	999999	999999	276	999999	999999	999999	999999	999999	999999	999999	999999	999999	999999	999999	999999
203	999999	999999	999999	999999	999999	999999	999999	999999	999999	999999	999999	999999	999999	999999	999999	999999	999999	999999	999999	999999	999999	999999	999999	999999	999999	999999	999999	999999	999999	999999	999999	999999	999999	999999	999999	999999	999999	999999	999999	999999	999999	999999	999999	278	999999	999999	999999	999999	999999
207	999999	999999	999999	999999	999999	999999	999999	999999	999999	999999	999999	999999	999999	999999	999999	999999	999999	999999	999999	999999	999999	999999	999999	999999	999999	999999	999999	999999	999999	999999	999999	999999	272	999999	999999	999999	999999	999999	999999	999999	999999	999999	999999	999999	999999	999999	999999	999999	999999
175	999999	999999	999999	999999	999999	999999	999999	999999	999999	999999	999999	999999	999999	999999	999999	999999	999999	999999	999999	999999	999999	999999	999999	999999	999999	999999	999999	999999	999999	999999	999999	999999	999999	999999	999999	999999	999999	999999	999999	999999	999999	999999	999999	999999	999999	246	999999	999999	999999
231	999999	999999	999999	999999	999999	999999	999999	999999	999999	999999	999999	999999	999999	999999	999999	999999	999999	999999	999999	999999	999999	999999	999999	999999	999999	999999	999999	999999	999999	999999	999999	999999	999999	999999	999999	999999	999999	999999	276	999999	999999	999999	999999	999999	999999	999999	999999	999999	999999
220	999999	999999	999999	999999	999999	999999	999999	999999	999999	999999	999999	999999	999999	999999	999999	999999	999999	999999	999999	999999	999999	999999	999999	999999	999999	999999	999999	999999	999999	999999	999999	999999	999999	999999	999999	999999	999999	999999	999999	999999	999999	999999	999999	999999	999999	999999	999999	999999	999999
235	999999	999999	999999	999999	999999	999999	999999	999999	999999	999999	999999	999999	999999	999999	999999	999999	999999	999999	999999	999999	999999	999999	999999	999999	999999	266	999999	999999	999999	999999	999999	999999	999999	999999	999999	999999	999999	999999	999999	999999	999999	999999	999999	999999	999999	999999	999999	999999	999999
265	999999	999999	999999	999999	999999	999999	999999	999999	999999	999999	999999	999999	999999	999999	999999	999999	999999	999999	999999	999999	999999	999999	999999	999999	999999	999999	999999	999999	999999	999999	999999	999999	328	999999	999999	999999	999999	999999	999999	999999	999999	999999	999999	999999	999999	999999	999999	999999	999999
221	999999	999999	999999	999999	999999	999999	999999	999999	999999	999999	999999	999999	999999	999999	999999	999999	999999	999999	999999	999999	999999	999999	999999	999999	999999	999999	999999	999999	999999	999999	999999	999999	999999	999999	999999	999999	999999	999999	999999	999999	999999	999999	999999	999999	999999	999999	999999	999999	999999
232	999999	999999	999999	999999	999999	999999	999999	999999	999999	999999	999999	999999	999999	999999	999999	999999	999999	999999	999999	999999	999999	999999	999999	999999	999999	999999	999999	999999	999999	999999	999999	999999	999999	999999	999999	999999	999999	999999	999999	999999	999999	999999	999999	291	999999	999999	999999	999999	999999
222	999999	999999	999999	999999	999999	999999	999999	999999	999999	999999	999999	999999	999999	999999	999999	999999	999999	999999	999999	999999	999999	999999	999999	260	999999	999999	999999	999999	999999	999999	999999	999999	999999	999999	999999	999999	999999	999999	999999	999999	999999	999999	999999	999999	999999	999999	999999	999999	999999
220	999999	999999	999999	999999	999999	999999	999999	999999	999999	999999	999999	999999	999999	999999	999999	999999	999999	999999	999999	999999	999999	999999	999999	261	999999	999999	999999	999999	999999	999999	999999	999999	999999	999999	999999	999999	999999	999999	999999	999999	999999	999999	999999	999999	999999	999999	999999	999999	999999
222	999999	999999	999999	999999	999999	999999	999999	999999	999999	999999	999999	999999	999999	999999	999999	999999	999999	999999	999999	999999	999999	999999	999999	999999	999999	999999	999999	999999	999999	999999	999999	999999	999999	999999	999999	999999	999999	999999	999999	999999	999999	999999	999999	277	999999	999999	999999	999999	999999
203	999999	999999	999999	999999	999999	999999	999999	999999	999999	999999	999999	999999	999999	999999	999999	999999	999999	999999	999999	999999	999999	999999	999999	999999	999999	999999	999999	999999	999999	999999	267	999999	999999	999999	999999	999999	999999	999999	999999	999999	999999	999999	999999	999999	999999	999999	999999	999999	999999
217	999999	999999	999999	999999	999999	999999	999999	999999	999999	999999	999999	999999	999999	999999	999999	999999	999999	999999	999999	999999	999999	999999	999999	999999	999999	999999	999999	999999	999999	999999	999999	999999	999999	999999	999999	999999	999999	999999	999999	999999	999999	999999	999999	295	999999	999999	999999	999999	999999
239	999999	999999	999999	999999	999999	999999	999999	253	999999	999999	999999	999999	999999	999999	999999	999999	999999	999999	999999	999999	999999	999999	999999	999999	999999	999999	999999	999999	999999	999999	999999	999999	999999	999999	999999	999999	999999	999999	999999	999999	999999	999999	999999	999999	999999	999999	999999	999999	999999
228	999999	999999	999999	999999	999999	999999	999999	999999	999999	999999	999999	999999	999999	999999	999999	999999	999999	999999	999999	999999	999999	999999	999999	999999	999999	999999	999999	999999	999999	999999	999999	999999	999999	999999	999999	999999	999999	999999	999999	999999	999999	999999	999999	275	999999	999999	999999	999999	999999
232	999999	999999	999999	999999	999999	999999	999999	999999	999999	999999	999999	999999	999999	999999	999999	999999	999999	999999	999999	999999	999999	999999	999999	289	999999	999999	999999	999999	999999	999999	999999	999999	999999	999999	999999	999999	999999	999999	999999	999999	999999	999999	999999	999999	999999	999999	999999	999999	999999
226	999999	999999	999999	999999	999999	999999	999999	999999	999999	999999	999999	999999	999999	999999	999999	999999	999999	999999	999999	999999	999999	999999	999999	999999	999999	999999	999999	999999	999999	999999	999999	999999	999999	999999	999999	999999	999999	999999	999999	999999	999999	999999	999999	303	999999	999999	999999	999999	999999
264	999999	999999	999999	999999	999999	999999	999999	266	999999	999999	999999	999999	999999	999999	999999	999999	999999	999999	999999	999999	999999	999999	999999	999999	999999	999999	999999	999999	999999	999999	999999	999999	999999	999999	999999	999999	999999	999999	999999	999999	999999	999999	999999	999999	999999	999999	999999	999999	999999
265	999999	999999	999999	999999	999999	999999	999999	999999	999999	999999	999999	303	999999	999999	999999	999999	999999	999999	999999	999999	999999	999999	999999	999999	999999	999999	999999	999999	999999	999999	999999	999999	999999	999999	999999	999999	999999	999999	999999	999999	999999	999999	999999	999999	999999	999999	999999	999999	999999
249	999999	999999	999999	999999	999999	999999	999999	999999	999999	999999	999999	283	999999	999999	999999	999999	999999	999999	999999	999999	999999	999999	999999	999999	999999	999999	999999	999999	999999	999999	999999	999999	999999	999999	999999	999999	999999	999999	999999	999999	999999	999999	999999	999999	999999	999999	999999	999999	999999
218	999999	999999	999999	999999	999999	999999	999999	999999	999999	999999	999999	242	999999	999999	999999	999999	999999	999999	999999	999999	999999	999999	999999	999999	999999	999999	999999	999999	999999	999999	999999	999999	999999	999999	999999	999999	999999	999999	999999	999999	999999	999999	999999	999999	999999	999999	999999	999999	999999
202	999999	999999	999999	999999	999999	999999	999999	999999	999999	999999	999999	217	999999	999999	999999	999999	999999	999999	999999	999999	999999	999999	999999	999999	999999	999999	999999	999999	999999	999999	999999	999999	999999	999999	999999	999999	999999	999999	999999	999999	999999	999999	999999	999999	999999	999999	999999	999999	999999
213	999999	999999	999999	999999	999999	999999	999999	999999	999999	999999	999999	999999	999999	999999	999999	999999	999999	999999	999999	999999	999999	999999	999999	999999	999999	999999	999999	999999	999999	999999	999999	999999	999999	999999	999999	999999	999999	999999	999999	999999	999999	999999	999999	276	999999	999999	999999	999999	999999
276	999999	999999	999999	999999	999999	999999	999999	999999	999999	999999	999999	999999	999999	999999	999999	999999	999999	999999	999999	999999	999999	999999	999999	331	999999	999999	999999	999999	999999	999999	999999	999999	999999	999999	999999	999999	999999	999999	999999	999999	999999	999999	999999	999999	999999	999999	999999	999999	999999
169	999999	999999	999999	999999	999999	999999	999999	187	999999	999999	999999	999999	999999	999999	999999	999999	999999	999999	999999	999999	999999	999999	999999	999999	999999	999999	999999	999999	999999	999999	999999	999999	999999	999999	999999	999999	999999	999999	999999	999999	999999	999999	999999	999999	999999	999999	999999	999999	999999
259	999999	999999	999999	999999	999999	999999	999999	999999	999999	999999	999999	999999	999999	999999	999999	999999	999999	999999	999999	999999	999999	999999	999999	313	999999	999999	999999	999999	999999	999999	999999	999999	999999	999999	999999	999999	999999	999999	999999	999999	999999	999999	999999	999999	999999	999999	999999	999999	999999
222	999999	999999	999999	999999	999999	999999	999999	999999	999999	999999	999999	999999	999999	999999	999999	999999	999999	999999	999999	999999	999999	999999	999999	999999	999999	999999	999999	999999	999999	999999	999999	999999	999999	999999	999999	999999	999999	999999	999999	999999	999999	999999	275	999999	999999	999999	999999	999999	999999
245	999999	999999	999999	999999	999999	999999	999999	999999	999999	999999	999999	999999	999999	999999	999999	999999	999999	999999	999999	999999	999999	999999	999999	999999	999999	999999	999999	999999	999999	294	999999	999999	999999	999999	999999	999999	999999	999999	999999	999999	999999	999999	999999	999999	999999	999999	999999	999999	999999
198	999999	999999	999999	999999	999999	999999	999999	999999	999999	999999	999999	999999	999999	999999	999999	999999	999999	999999	999999	999999	999999	999999	999999	999999	999999	999999	999999	999999	999999	245	999999	999999	999999	999999	999999	999999	999999	999999	999999	999999	999999	999999	999999	999999	999999	999999	999999	999999	999999
248	999999	999999	999999	999999	999999	999999	999999	999999	999999	999999	999999	999999	999999	999999	999999	999999	999999	999999	999999	999999	999999	999999	273	999999	999999	999999	999999	999999	999999	999999	999999	999999	999999	999999	999999	999999	999999	999999	999999	999999	999999	999999	999999	999999	999999	999999	999999	999999	999999
202	999999	999999	999999	999999	999999	999999	999999	999999	999999	999999	999999	999999	999999	999999	999999	999999	999999	999999	999999	999999	999999	999999	999999	999999	999999	999999	999999	999999	999999	999999	999999	999999	999999	999999	999999	252	999999	999999	999999	999999	999999	999999	999999	999999	999999	999999	999999	999999	999999
241	999999	999999	999999	999999	999999	999999	999999	999999	999999	999999	999999	999999	999999	999999	999999	999999	999999	999999	999999	999999	999999	999999	999999	999999	999999	999999	999999	999999	999999	999999	999999	999999	999999	999999	999999	294	999999	999999	999999	999999	999999	999999	999999	999999	999999	999999	999999	999999	999999
252	999999	999999	999999	999999	999999	999999	999999	999999	999999	999999	999999	999999	999999	999999	999999	999999	999999	999999	999999	999999	999999	999999	999999	298	999999	999999	999999	999999	999999	999999	999999	999999	999999	999999	999999	999999	999999	999999	999999	999999	999999	999999	999999	999999	999999	999999	999999	999999	999999
250	999999	999999	999999	999999	999999	999999	999999	999999	999999	999999	999999	999999	999999	999999	999999	999999	999999	999999	999999	999999	999999	999999	999999	999999	999999	999999	999999	999999	999999	999999	999999	999999	999999	999999	999999	999999	999999	999999	999999	999999	999999	999999	999999	999999	999999	999999	999999	999999	999999
219	999999	999999	999999	999999	999999	999999	999999	999999	999999	999999	999999	999999	999999	999999	999999	999999	999999	999999	999999	999999	999999	999999	999999	999999	999999	999999	999999	999999	999999	999999	273	999999	999999	999999	999999	999999	999999	999999	999999	999999	999999	999999	999999	999999	999999	999999	999999	999999	999999
281	999999	999999	999999	999999	999999	999999	999999	999999	999999	999999	999999	999999	999999	999999	999999	999999	999999	999999	999999	999999	999999	999999	999999	329	999999	999999	999999	999999	999999	999999	999999	999999	999999	999999	999999	999999	999999	999999	999999	999999	999999	999999	999999	999999	999999	999999	999999	999999	999999
279	999999	999999	999999	999999	999999	999999	999999	999999	999999	999999	999999	999999	999999	999999	999999	999999	999999	999999	999999	999999	999999	999999	999999	316	999999	999999	999999	999999	999999	999999	999999	999999	999999	999999	999999	999999	999999	999999	999999	999999	999999	999999	999999	999999	999999	999999	999999	999999	999999
236	999999	999999	999999	999999	999999	999999	999999	999999	999999	999999	999999	999999	999999	999999	999999	999999	999999	999999	999999	999999	999999	999999	999999	999999	999999	999999	999999	999999	999999	999999	283	999999	999999	999999	999999	999999	999999	999999	999999	999999	999999	999999	999999	999999	999999	999999	999999	999999	999999
229	999999	999999	999999	999999	999999	999999	999999	999999	999999	999999	999999	999999	999999	999999	999999	999999	999999	999999	999999	999999	999999	999999	999999	999999	999999	999999	999999	999999	999999	999999	999999	999999	999999	999999	999999	999999	999999	999999	999999	999999	999999	999999	999999	301	999999	999999	999999	999999	999999
231	999999	999999	999999	999999	999999	999999	999999	999999	999999	999999	999999	999999	999999	999999	999999	999999	999999	999999	999999	999999	999999	999999	999999	999999	999999	999999	999999	999999	999999	999999	999999	999999	999999	999999	999999	999999	999999	999999	999999	999999	999999	999999	999999	326	999999	999999	999999	999999	999999
238	999999	999999	999999	999999	999999	999999	999999	999999	999999	999999	999999	999999	999999	999999	999999	999999	999999	999999	999999	999999	999999	999999	999999	999999	999999	999999	999999	999999	999999	999999	999999	999999	999999	999999	999999	999999	304	999999	999999	999999	999999	999999	999999	999999	999999	999999	999999	999999	999999
224	999999	999999	999999	999999	999999	999999	999999	999999	999999	999999	999999	999999	999999	999999	999999	999999	999999	999999	999999	999999	999999	999999	999999	999999	999999	999999	999999	999999	999999	999999	999999	999999	999999	999999	999999	999999	262	999999	999999	999999	999999	999999	999999	999999	999999	999999	999999	999999	999999
246	999999	999999	999999	999999	999999	999999	999999	999999	999999	999999	999999	999999	999999	999999	999999	999999	999999	999999	999999	999999	999999	999999	999999	999999	999999	999999	999999	999999	999999	999999	999999	999999	999999	999999	999999	278	999999	999999	999999	999999	999999	999999	999999	999999	999999	999999	999999	999999	999999
199	999999	999999	999999	999999	999999	999999	999999	999999	999999	999999	999999	999999	999999	999999	999999	999999	999999	999999	999999	999999	999999	999999	999999	999999	999999	999999	999999	999999	999999	999999	999999	999999	999999	999999	999999	999999	255	999999	999999	999999	999999	999999	999999	999999	999999	999999	999999	999999	999999
273	999999	999999	999999	999999	999999	999999	999999	999999	999999	999999	999999	999999	999999	999999	999999	999999	999999	999999	999999	999999	999999	999999	999999	999999	318	999999	999999	999999	999999	999999	999999	999999	999999	999999	999999	999999	999999	999999	999999	999999	999999	999999	999999	999999	999999	999999	999999	999999	999999
275	999999	999999	999999	999999	999999	999999	999999	999999	999999	999999	999999	999999	999999	999999	999999	999999	999999	999999	999999	999999	999999	999999	999999	327	999999	999999	999999	999999	999999	999999	999999	999999	999999	999999	999999	999999	999999	999999	999999	999999	999999	999999	999999	999999	999999	999999	999999	999999	999999
247	999999	999999	999999	999999	999999	999999	999999	999999	999999	999999	999999	999999	999999	999999	999999	999999	999999	999999	999999	999999	999999	999999	999999	999999	999999	999999	999999	999999	999999	999999	999999	999999	999999	999999	999999	999999	999999	999999	999999	999999	999999	999999	999999	331	999999	999999	999999	999999	999999
238	999999	999999	999999	999999	999999	999999	999999	999999	999999	999999	999999	999999	999999	999999	999999	999999	999999	999999	999999	999999	999999	999999	999999	999999	999999	999999	999999	999999	999999	999999	999999	999999	999999	999999	999999	278	999999	999999	999999	999999	999999	999999	999999	999999	999999	999999	999999	999999	999999
197	999999	999999	999999	999999	999999	999999	999999	999999	999999	999999	999999	999999	999999	999999	999999	999999	999999	999999	999999	999999	999999	999999	999999	999999	999999	999999	999999	999999	999999	999999	999999	999999	999999	999999	999999	999999	999999	999999	999999	999999	999999	999999	999999	246	999999	999999	999999	999999	999999
257	999999	999999	999999	999999	999999	999999	999999	999999	999999	999999	999999	277	999999	999999	999999	999999	999999	999999	999999	999999	999999	999999	999999	999999	999999	999999	999999	999999	999999	999999	999999	999999	999999	999999	999999	999999	999999	999999	999999	999999	999999	999999	999999	999999	999999	999999	999999	999999	999999
196	999999	999999	999999	999999	999999	999999	999999	999999	999999	999999	999999	999999	999999	999999	999999	999999	999999	999999	999999	999999	999999	999999	999999	999999	999999	999999	999999	999999	999999	999999	999999	999999	999999	999999	999999	999999	999999	999999	999999	999999	999999	999999	241	999999	999999	999999	999999	999999	999999
212	999999	999999	999999	999999	999999	999999	999999	999999	999999	999999	999999	999999	999999	999999	999999	999999	999999	999999	999999	999999	999999	999999	999999	999999	254	999999	999999	999999	999999	999999	999999	999999	999999	999999	999999	999999	999999	999999	999999	999999	999999	999999	999999	999999	999999	999999	999999	999999	999999
226	999999	999999	999999	999999	999999	999999	999999	999999	999999	999999	999999	999999	999999	999999	999999	999999	999999	999999	999999	999999	999999	999999	999999	999999	251	999999	999999	999999	999999	999999	999999	999999	999999	999999	999999	999999	999999	999999	999999	999999	999999	999999	999999	999999	999999	999999	999999	999999	999999
251	999999	999999	999999	999999	999999	999999	999999	999999	999999	999999	999999	999999	999999	999999	999999	999999	999999	999999	999999	999999	999999	999999	999999	999999	269	999999	999999	999999	999999	999999	999999	999999	999999	999999	999999	999999	999999	999999	999999	999999	999999	999999	999999	999999	999999	999999	999999	999999	999999
274	999999	999999	999999	999999	999999	999999	999999	999999	999999	999999	999999	999999	999999	999999	999999	999999	999999	999999	999999	999999	999999	999999	999999	999999	327	999999	999999	999999	999999	999999	999999	999999	999999	999999	999999	999999	999999	999999	999999	999999	999999	999999	999999	999999	999999	999999	999999	999999	999999
242	999999	999999	999999	999999	999999	999999	999999	265	999999	999999	999999	999999	999999	999999	999999	999999	999999	999999	999999	999999	999999	999999	999999	999999	999999	999999	999999	999999	999999	999999	999999	999999	999999	999999	999999	999999	999999	999999	999999	999999	999999	999999	999999	999999	999999	999999	999999	999999	999999
212	999999	999999	999999	999999	999999	999999	999999	999999	999999	999999	999999	999999	999999	999999	999999	999999	999999	999999	999999	999999	999999	999999	999999	999999	999999	999999	999999	999999	999999	999999	263	999999	999999	999999	999999	999999	999999	999999	999999	999999	999999	999999	999999	999999	999999	999999	999999	999999	999999
198	999999	999999	999999	999999	999999	999999	999999	999999	999999	999999	999999	999999	999999	999999	999999	999999	999999	999999	999999	999999	999999	999999	999999	999999	999999	999999	999999	999999	999999	999999	235	999999	999999	999999	999999	999999	999999	999999	999999	999999	999999	999999	999999	999999	999999	999999	999999	999999	999999
235	999999	999999	999999	999999	999999	999999	999999	999999	999999	999999	999999	999999	999999	999999	999999	999999	999999	999999	999999	999999	999999	999999	999999	999999	999999	999999	999999	999999	999999	999999	999999	999999	999999	999999	999999	999999	999999	999999	999999	999999	999999	999999	999999	281	999999	999999	999999	999999	999999
292	999999	999999	999999	999999	999999	999999	999999	999999	999999	999999	999999	999999	999999	999999	999999	999999	999999	999999	999999	999999	999999	999999	999999	999999	999999	999999	999999	999999	999999	999999	999999	999999	999999	999999	999999	999999	999999	999999	999999	999999	999999	999999	343	999999	999999	999999	999999	999999	999999
210	999999	999999	999999	999999	999999	999999	999999	999999	999999	999999	999999	999999	999999	999999	999999	999999	999999	999999	999999	999999	999999	999999	999999	999999	999999	999999	999999	999999	999999	999999	999999	999999	999999	999999	999999	999999	999999	999999	999999	999999	999999	999999	273	999999	999999	999999	999999	999999	999999
195	999999	999999	999999	999999	999999	999999	999999	999999	999999	999999	999999	999999	999999	999999	999999	999999	999999	999999	999999	999999	999999	999999	999999	999999	999999	999999	999999	999999	999999	244	999999	999999	999999	999999	999999	999999	999999	999999	999999	999999	999999	999999	999999	999999	999999	999999	999999	999999	999999
200	999999	999999	999999	999999	999999	999999	999999	999999	999999	999999	999999	999999	999999	999999	999999	999999	999999	999999	999999	999999	999999	999999	999999	999999	999999	999999	999999	999999	999999	999999	999999	999999	999999	999999	999999	999999	999999	999999	999999	999999	999999	999999	263	999999	999999	999999	999999	999999	999999
210	999999	999999	999999	999999	999999	999999	999999	999999	999999	999999	999999	999999	999999	999999	999999	999999	999999	999999	999999	999999	999999	999999	999999	999999	999999	999999	999999	999999	999999	999999	999999	999999	999999	999999	999999	999999	999999	999999	999999	999999	999999	999999	999999	999999	999999	999999	999999	999999	999999
313	999999	999999	999999	999999	999999	999999	999999	999999	999999	999999	999999	999999	999999	999999	999999	999999	999999	999999	999999	999999	999999	999999	999999	999999	999999	999999	999999	999999	999999	363	999999	999999	999999	999999	999999	999999	999999	999999	999999	999999	999999	999999	999999	999999	999999	999999	999999	999999	999999
262	999999	999999	999999	999999	999999	999999	999999	999999	999999	999999	999999	999999	999999	999999	999999	999999	999999	999999	999999	999999	999999	999999	999999	999999	999999	999999	999999	999999	999999	999999	999999	999999	999999	999999	999999	308	999999	999999	999999	999999	999999	999999	999999	999999	999999	999999	999999	999999	999999
229	999999	999999	999999	999999	999999	999999	999999	999999	999999	999999	999999	999999	999999	999999	999999	999999	999999	999999	999999	999999	999999	999999	999999	999999	999999	999999	999999	999999	999999	999999	999999	999999	999999	999999	999999	264	999999	999999	999999	999999	999999	999999	999999	999999	999999	999999	999999	999999	999999
222	999999	999999	999999	999999	999999	999999	999999	999999	999999	999999	999999	999999	999999	999999	999999	999999	999999	999999	999999	999999	999999	999999	999999	999999	999999	999999	999999	999999	999999	999999	999999	999999	999999	999999	999999	999999	999999	999999	999999	999999	999999	999999	281	999999	999999	999999	999999	999999	999999
191	999999	999999	999999	999999	999999	999999	999999	999999	999999	999999	999999	999999	999999	999999	999999	999999	999999	999999	999999	999999	999999	999999	999999	999999	999999	999999	999999	999999	999999	999999	999999	999999	999999	999999	999999	999999	999999	999999	999999	999999	999999	999999	999999	999999	999999	999999	999999	999999	999999
246	999999	999999	999999	999999	999999	999999	999999	999999	999999	999999	999999	999999	999999	999999	999999	999999	999999	999999	999999	999999	999999	999999	999999	999999	999999	999999	999999	999999	999999	999999	999999	999999	999999	999999	999999	999999	999999	999999	999999	999999	999999	999999	999999	999999	999999	999999	999999	999999	999999
229	999999	999999	999999	999999	999999	999999	999999	999999	999999	999999	999999	999999	999999	999999	999999	999999	999999	999999	999999	999999	999999	999999	999999	999999	999999	999999	999999	999999	999999	999999	999999	999999	999999	999999	999999	999999	999999	999999	999999	999999	999999	999999	999999	999999	999999	999999	999999	281	999999
209	999999	999999	999999	999999	999999	999999	999999	999999	999999	999999	999999	999999	999999	999999	999999	999999	999999	999999	999999	999999	999999	999999	999999	999999	999999	999999	999999	999999	999999	999999	999999	999999	999999	999999	999999	999999	999999	999999	999999	999999	255	999999	999999	999999	999999	999999	999999	999999	999999
195	999999	999999	999999	999999	999999	999999	999999	999999	999999	999999	999999	999999	999999	999999	999999	999999	999999	999999	999999	999999	999999	999999	999999	999999	999999	999999	999999	999999	999999	999999	999999	999999	999999	999999	999999	999999	999999	999999	999999	999999	999999	999999	999999	999999	999999	999999	999999	999999	999999
199	999999	999999	999999	999999	999999	999999	999999	999999	999999	999999	999999	999999	999999	999999	999999	999999	999999	999999	999999	999999	999999	999999	999999	999999	999999	999999	999999	999999	999999	999999	999999	999999	999999	999999	999999	999999	999999	999999	999999	999999	999999	999999	999999	999999	999999	999999	999999	999999	999999
249	999999	999999	999999	999999	999999	999999	999999	999999	999999	999999	999999	999999	999999	999999	999999	999999	999999	999999	999999	999999	999999	999999	999999	999999	999999	999999	999999	999999	999999	999999	999999	999999	999999	999999	999999	999999	999999	999999	999999	999999	319	999999	999999	999999	999999	999999	999999	999999	999999
183	999999	999999	999999	999999	999999	999999	999999	999999	999999	999999	999999	999999	999999	999999	999999	999999	999999	999999	999999	999999	999999	999999	999999	999999	999999	999999	999999	999999	999999	999999	999999	999999	999999	999999	999999	999999	999999	999999	999999	999999	999999	999999	999999	999999	999999	999999	999999	999999	999999
228	999999	999999	999999	999999	999999	999999	999999	999999	999999	999999	999999	999999	999999	999999	999999	999999	999999	999999	999999	999999	999999	999999	999999	999999	999999	999999	999999	999999	999999	999999	999999	999999	999999	999999	999999	999999	999999	999999	999999	999999	999999	999999	999999	999999	999999	999999	999999	297	999999
203	999999	999999	999999	999999	999999	999999	999999	999999	999999	999999	999999	999999	999999	999999	999999	999999	999999	999999	999999	999999	999999	999999	999999	999999	999999	999999	999999	999999	999999	999999	999999	999999	999999	999999	999999	999999	999999	999999	999999	999999	242	999999	999999	999999	999999	999999	999999	999999	999999
216	999999	999999	999999	999999	999999	999999	999999	999999	999999	999999	999999	999999	999999	999999	999999	999999	999999	999999	999999	999999	999999	999999	999999	999999	999999	999999	999999	999999	999999	999999	999999	999999	999999	999999	999999	999999	999999	999999	999999	999999	999999	999999	999999	999999	999999	999999	999999	292	999999
205	999999	999999	999999	999999	999999	999999	999999	999999	999999	999999	999999	999999	999999	999999	999999	999999	999999	999999	999999	999999	999999	999999	999999	999999	999999	999999	999999	999999	999999	999999	999999	999999	999999	999999	999999	999999	999999	999999	999999	999999	266	999999	999999	999999	999999	999999	999999	999999	999999
163	999999	999999	999999	999999	999999	999999	999999	999999	999999	999999	999999	999999	999999	999999	999999	999999	999999	999999	999999	999999	999999	999999	999999	999999	999999	999999	999999	999999	999999	999999	999999	999999	999999	999999	999999	999999	999999	999999	999999	999999	999999	999999	999999	999999	999999	999999	999999	999999	999999
211	999999	999999	999999	999999	999999	999999	999999	999999	999999	999999	999999	999999	999999	999999	999999	999999	999999	999999	999999	999999	999999	999999	999999	999999	999999	999999	999999	999999	999999	999999	999999	999999	999999	999999	999999	999999	999999	999999	999999	999999	999999	999999	999999	999999	999999	999999	999999	999999	999999
166	999999	999999	999999	999999	999999	999999	999999	999999	999999	999999	999999	999999	999999	999999	999999	999999	999999	999999	999999	999999	999999	999999	999999	999999	999999	999999	999999	999999	999999	999999	999999	999999	999999	999999	999999	999999	999999	999999	999999	999999	999999	999999	999999	999999	999999	999999	999999	224	999999
289	999999	999999	999999	999999	999999	999999	999999	999999	999999	999999	999999	999999	999999	999999	999999	999999	999999	999999	999999	999999	999999	999999	999999	999999	999999	999999	999999	999999	999999	999999	999999	999999	999999	999999	999999	346	999999	999999	999999	999999	999999	999999	999999	999999	999999	999999	999999	999999	999999
197	999999	999999	999999	999999	999999	999999	999999	999999	999999	999999	999999	999999	999999	999999	999999	999999	999999	999999	999999	999999	999999	999999	999999	999999	999999	999999	999999	999999	999999	999999	999999	999999	999999	999999	999999	999999	999999	999999	999999	999999	999999	999999	999999	999999	999999	999999	999999	999999	999999
270	999999	999999	999999	999999	999999	999999	999999	999999	999999	999999	999999	999999	999999	999999	999999	999999	999999	999999	999999	999999	999999	999999	999999	999999	999999	999999	999999	999999	999999	999999	999999	999999	999999	999999	999999	320	999999	999999	999999	999999	999999	999999	999999	999999	999999	999999	999999	999999	999999
188	999999	999999	999999	999999	999999	999999	999999	999999	999999	999999	999999	999999	999999	999999	999999	999999	999999	999999	999999	999999	999999	999999	999999	999999	999999	999999	999999	999999	999999	999999	999999	999999	999999	999999	999999	999999	999999	999999	999999	999999	999999	999999	999999	999999	999999	999999	999999	999999	999999
258	999999	999999	999999	999999	999999	999999	999999	999999	999999	999999	999999	999999	999999	999999	999999	999999	999999	999999	999999	999999	999999	999999	999999	999999	999999	999999	999999	999999	999999	999999	999999	999999	999999	999999	999999	999999	999999	999999	999999	999999	999999	999999	999999	999999	999999	999999	999999	999999	999999
233	999999	999999	999999	999999	999999	999999	999999	999999	999999	999999	999999	999999	999999	999999	999999	999999	999999	999999	999999	999999	999999	999999	999999	999999	999999	999999	999999	999999	999999	999999	999999	999999	999999	999999	999999	999999	999999	999999	999999	999999	999999	999999	999999	999999	999999	999999	999999	999999	999999
270	999999	999999	999999	999999	999999	999999	999999	999999	999999	999999	999999	999999	999999	999999	999999	999999	999999	999999	999999	999999	999999	999999	999999	999999	999999	999999	999999	999999	999999	999999	999999	999999	999999	999999	999999	305	999999	999999	999999	999999	999999	999999	999999	999999	999999	999999	999999	999999	999999
298	999999	999999	999999	999999	999999	999999	999999	999999	999999	999999	999999	999999	999999	999999	999999	999999	999999	999999	999999	999999	999999	999999	999999	999999	999999	999999	999999	999999	999999	999999	999999	999999	999999	999999	999999	344	999999	999999	999999	999999	999999	999999	999999	999999	999999	999999	999999	999999	999999
244	999999	999999	999999	999999	999999	999999	999999	999999	999999	999999	999999	999999	999999	999999	999999	999999	999999	999999	999999	999999	999999	999999	999999	999999	999999	999999	999999	999999	999999	999999	999999	999999	999999	999999	999999	286	999999	999999	999999	999999	999999	999999	999999	999999	999999	999999	999999	999999	999999
320	999999	999999	999999	999999	999999	999999	999999	999999	999999	999999	999999	999999	999999	999999	999999	999999	999999	999999	999999	999999	999999	999999	999999	999999	999999	999999	999999	999999	999999	999999	999999	999999	999999	999999	999999	349	999999	999999	999999	999999	999999	999999	999999	999999	999999	999999	999999	999999	999999
181.5	999999	999999	999999	999999	999999	999999	999999	999999	999999	999999	999999	999999	999999	999999	999999	999999	999999	999999	999999	999999	999999	999999	999999	999999	999999	999999	999999	999999	999999	999999	999999	999999	999999	999999	999999	999999	999999	999999	999999	999999	999999	999999	999999	999999	999999	999999	999999	999999	999999
182.5	999999	999999	999999	999999	999999	999999	999999	999999	999999	999999	999999	999999	999999	999999	999999	999999	999999	999999	999999	999999	999999	999999	999999	999999	999999	999999	999999	999999	999999	999999	999999	999999	999999	999999	999999	999999	999999	999999	999999	999999	999999	999999	999999	999999	999999	999999	999999	999999	999999
280	999999	999999	999999	999999	999999	999999	999999	999999	999999	999999	999999	999999	999999	999999	999999	999999	999999	999999	999999	999999	999999	999999	999999	999999	999999	999999	999999	999999	999999	999999	999999	999999	999999	999999	999999	326	999999	999999	999999	999999	999999	999999	999999	999999	999999	999999	999999	999999	999999
272	999999	999999	999999	999999	999999	999999	999999	999999	999999	999999	999999	999999	999999	999999	999999	999999	999999	999999	999999	999999	999999	999999	999999	999999	999999	999999	999999	999999	999999	999999	999999	999999	999999	999999	999999	999999	999999	999999	999999	999999	999999	999999	999999	999999	999999	999999	999999	999999	999999
247	999999	999999	999999	999999	999999	999999	999999	999999	999999	999999	999999	999999	999999	999999	999999	999999	999999	999999	999999	999999	999999	999999	999999	999999	999999	999999	999999	999999	999999	999999	999999	999999	999999	999999	999999	999999	999999	999999	999999	999999	999999	999999	999999	999999	999999	999999	999999	999999	999999
203	999999	999999	999999	999999	999999	999999	999999	999999	999999	999999	999999	999999	999999	999999	999999	999999	999999	999999	999999	999999	999999	999999	999999	999999	999999	999999	999999	999999	999999	999999	999999	999999	999999	999999	999999	999999	999999	999999	999999	999999	999999	999999	999999	999999	999999	999999	999999	999999	999999
230	999999	999999	999999	999999	999999	999999	999999	999999	999999	999999	999999	999999	999999	999999	999999	999999	999999	999999	999999	999999	999999	999999	999999	999999	999999	999999	999999	999999	999999	999999	999999	999999	999999	999999	999999	282	999999	999999	999999	999999	999999	999999	999999	999999	999999	999999	999999	999999	999999
298	999999	999999	999999	999999	999999	999999	999999	999999	999999	999999	999999	999999	999999	999999	999999	999999	999999	999999	999999	999999	999999	999999	999999	999999	999999	999999	999999	999999	999999	999999	999999	999999	999999	999999	999999	332	999999	999999	999999	999999	999999	999999	999999	999999	999999	999999	999999	999999	999999
213	999999	999999	999999	999999	999999	999999	999999	999999	999999	999999	999999	999999	999999	999999	999999	999999	999999	999999	999999	999999	999999	999999	999999	999999	999999	999999	999999	999999	999999	999999	999999	999999	999999	999999	999999	999999	999999	999999	999999	999999	999999	999999	999999	999999	999999	999999	999999	999999	999999
219	999999	999999	999999	999999	999999	999999	999999	999999	999999	999999	999999	999999	999999	999999	999999	999999	999999	999999	999999	999999	999999	999999	999999	999999	999999	999999	999999	999999	999999	999999	999999	999999	999999	999999	999999	999999	999999	999999	999999	999999	999999	999999	999999	999999	999999	999999	999999	999999	999999
260	999999	999999	999999	999999	999999	999999	999999	999999	999999	999999	999999	999999	999999	999999	999999	999999	999999	999999	999999	999999	999999	999999	999999	999999	999999	999999	999999	999999	999999	999999	999999	999999	999999	999999	999999	999999	999999	999999	999999	999999	999999	999999	999999	999999	999999	999999	999999	999999	999999
234	999999	999999	999999	999999	999999	999999	999999	999999	999999	999999	999999	999999	999999	999999	999999	999999	999999	999999	999999	999999	999999	999999	999999	999999	999999	999999	999999	999999	999999	999999	999999	999999	999999	999999	999999	999999	999999	999999	999999	999999	999999	999999	999999	999999	999999	999999	999999	999999	999999
196.5	999999	999999	999999	999999	999999	999999	999999	999999	999999	999999	999999	999999	999999	999999	999999	999999	999999	999999	999999	999999	999999	999999	999999	999999	999999	999999	999999	999999	999999	999999	999999	999999	999999	999999	999999	231	999999	999999	999999	999999	999999	999999	999999	999999	999999	999999	999999	999999	999999
225	999999	999999	999999	999999	999999	999999	999999	999999	999999	999999	999999	999999	999999	999999	999999	999999	999999	999999	999999	999999	999999	999999	999999	999999	999999	999999	999999	999999	999999	999999	999999	999999	999999	999999	999999	284	999999	999999	999999	999999	999999	999999	999999	999999	999999	999999	999999	999999	999999
240	999999	999999	999999	999999	999999	999999	999999	999999	999999	999999	999999	999999	999999	999999	999999	999999	281	999999	999999	999999	999999	999999	999999	999999	999999	999999	999999	999999	999999	999999	999999	999999	999999	999999	999999	999999	999999	999999	999999	999999	999999	999999	999999	999999	999999	999999	999999	999999	999999
172.5	999999	999999	999999	999999	999999	999999	999999	999999	999999	999999	999999	999999	999999	999999	999999	999999	999999	999999	999999	999999	999999	999999	999999	999999	999999	999999	999999	999999	999999	999999	999999	999999	999999	999999	999999	999999	999999	999999	999999	999999	999999	999999	999999	999999	999999	999999	999999	999999	999999
249	999999	999999	999999	999999	999999	999999	999999	999999	999999	999999	999999	999999	999999	999999	999999	999999	303	999999	999999	999999	999999	999999	999999	999999	999999	999999	999999	999999	999999	999999	999999	999999	999999	999999	999999	999999	999999	999999	999999	999999	999999	999999	999999	999999	999999	999999	999999	999999	999999
202	999999	999999	999999	999999	999999	999999	999999	999999	999999	999999	999999	999999	999999	999999	999999	999999	999999	999999	999999	999999	999999	999999	999999	999999	999999	999999	999999	999999	999999	999999	999999	999999	999999	999999	999999	999999	999999	999999	999999	999999	999999	999999	999999	999999	999999	999999	999999	999999	999999
212	999999	999999	999999	999999	999999	999999	999999	999999	999999	999999	999999	999999	999999	999999	999999	999999	999999	999999	999999	999999	999999	999999	999999	999999	999999	999999	999999	999999	999999	999999	999999	999999	999999	999999	999999	270	999999	999999	999999	999999	999999	999999	999999	999999	999999	999999	999999	999999	999999
203	999999	999999	999999	999999	999999	999999	999999	999999	999999	999999	999999	999999	999999	999999	999999	999999	999999	999999	999999	999999	999999	999999	999999	999999	999999	999999	999999	999999	999999	999999	999999	999999	999999	999999	999999	999999	999999	999999	999999	999999	999999	999999	999999	999999	999999	999999	999999	999999	999999
251	999999	999999	999999	999999	999999	999999	999999	999999	999999	999999	999999	999999	999999	999999	999999	999999	999999	999999	999999	999999	999999	999999	999999	999999	999999	999999	999999	999999	999999	999999	999999	999999	999999	999999	999999	999999	999999	999999	999999	999999	999999	999999	999999	999999	999999	999999	999999	999999	999999
235	999999	999999	999999	999999	999999	999999	999999	999999	999999	999999	999999	999999	999999	999999	999999	999999	999999	999999	999999	999999	999999	999999	999999	999999	999999	999999	999999	999999	999999	999999	999999	999999	999999	999999	999999	999999	999999	999999	999999	999999	999999	999999	999999	999999	999999	999999	999999	999999	999999
280	999999	999999	999999	999999	999999	999999	999999	999999	999999	999999	999999	999999	999999	999999	999999	999999	999999	999999	999999	999999	999999	999999	999999	999999	999999	999999	999999	999999	999999	999999	999999	999999	999999	999999	325	999999	999999	999999	999999	999999	999999	999999	999999	999999	999999	999999	999999	999999	999999
195	999999	999999	999999	999999	999999	999999	999999	999999	999999	999999	999999	999999	999999	999999	999999	999999	999999	999999	999999	999999	999999	999999	999999	999999	999999	999999	999999	999999	999999	999999	999999	999999	999999	999999	237	999999	999999	999999	999999	999999	999999	999999	999999	999999	999999	999999	999999	999999	999999
202	999999	999999	999999	999999	999999	999999	999999	999999	999999	999999	999999	999999	999999	999999	999999	999999	999999	999999	999999	999999	999999	999999	999999	999999	999999	999999	999999	999999	999999	999999	999999	999999	999999	999999	999999	255	999999	999999	999999	999999	999999	999999	999999	999999	999999	999999	999999	999999	999999
232	999999	999999	999999	999999	999999	999999	999999	999999	999999	999999	999999	999999	999999	999999	999999	999999	999999	999999	999999	999999	999999	999999	999999	999999	999999	999999	999999	999999	999999	999999	999999	999999	999999	999999	282	999999	999999	999999	999999	999999	999999	999999	999999	999999	999999	999999	999999	999999	999999
270	999999	999999	999999	999999	999999	999999	999999	999999	999999	999999	999999	999999	999999	999999	999999	999999	999999	999999	999999	999999	999999	999999	999999	999999	999999	999999	999999	999999	999999	999999	999999	999999	999999	999999	999999	328	999999	999999	999999	999999	999999	999999	999999	999999	999999	999999	999999	999999	999999
221	999999	999999	999999	999999	999999	999999	999999	999999	999999	999999	999999	999999	999999	999999	999999	999999	999999	999999	999999	999999	999999	999999	999999	999999	999999	999999	999999	999999	999999	999999	999999	999999	999999	999999	999999	273	999999	999999	999999	999999	999999	999999	999999	999999	999999	999999	999999	999999	999999
250	999999	999999	999999	999999	999999	999999	999999	999999	999999	999999	999999	999999	999999	999999	999999	999999	999999	999999	999999	999999	999999	999999	999999	999999	999999	999999	999999	999999	999999	999999	999999	999999	999999	999999	999999	298	999999	999999	999999	999999	999999	999999	999999	999999	999999	999999	999999	999999	999999
270	999999	999999	999999	999999	999999	999999	999999	999999	999999	999999	999999	999999	999999	999999	999999	999999	999999	999999	999999	999999	999999	999999	999999	999999	999999	999999	999999	999999	999999	999999	999999	999999	999999	999999	999999	344	999999	999999	999999	999999	999999	999999	999999	999999	999999	999999	999999	999999	999999
253	999999	999999	999999	999999	999999	999999	999999	999999	999999	999999	999999	999999	999999	999999	999999	999999	999999	999999	999999	999999	999999	999999	999999	999999	999999	999999	999999	999999	999999	999999	999999	999999	999999	999999	280	999999	999999	999999	999999	999999	999999	999999	999999	999999	999999	999999	999999	999999	999999
241	999999	999999	999999	999999	999999	999999	999999	999999	999999	999999	999999	999999	999999	999999	999999	999999	999999	999999	999999	999999	999999	999999	999999	999999	999999	999999	999999	999999	999999	999999	999999	999999	999999	999999	286	999999	999999	999999	999999	999999	999999	999999	999999	999999	999999	999999	999999	999999	999999
228	999999	999999	999999	999999	999999	999999	999999	999999	999999	999999	999999	999999	999999	999999	999999	999999	999999	999999	999999	999999	999999	999999	999999	999999	999999	999999	999999	999999	999999	999999	999999	999999	999999	999999	290	999999	999999	999999	999999	999999	999999	999999	999999	999999	999999	999999	999999	999999	999999
243	999999	999999	999999	999999	999999	999999	999999	999999	999999	999999	999999	999999	999999	999999	999999	999999	999999	999999	999999	999999	999999	999999	999999	999999	999999	999999	999999	999999	999999	999999	999999	999999	999999	999999	999999	999999	999999	999999	999999	999999	999999	999999	999999	999999	999999	999999	999999	999999	999999
282	999999	999999	999999	999999	999999	999999	999999	999999	999999	999999	999999	999999	999999	999999	999999	999999	999999	999999	999999	999999	999999	999999	999999	999999	999999	999999	999999	999999	999999	999999	999999	999999	999999	999999	335	999999	999999	999999	999999	999999	999999	999999	999999	999999	999999	999999	999999	999999	999999
190	999999	999999	999999	999999	999999	999999	999999	999999	999999	999999	999999	999999	999999	999999	999999	999999	999999	999999	999999	999999	999999	999999	999999	999999	999999	999999	999999	999999	999999	999999	999999	999999	999999	999999	999999	999999	999999	999999	999999	999999	999999	999999	999999	999999	999999	999999	999999	999999	999999
262	999999	999999	999999	999999	999999	999999	999999	999999	999999	999999	999999	999999	999999	999999	999999	999999	999999	999999	999999	999999	999999	999999	999999	999999	999999	999999	999999	999999	999999	999999	999999	999999	999999	999999	999999	304	999999	999999	999999	999999	999999	999999	999999	999999	999999	999999	999999	999999	999999
236	999999	999999	999999	999999	999999	999999	999999	999999	999999	999999	999999	999999	999999	999999	999999	999999	999999	999999	999999	999999	999999	999999	999999	999999	999999	999999	999999	999999	999999	999999	999999	999999	999999	999999	999999	999999	999999	999999	999999	999999	999999	999999	999999	999999	999999	999999	999999	999999	999999
257	999999	999999	999999	999999	999999	999999	999999	999999	999999	999999	999999	999999	999999	999999	999999	999999	999999	999999	999999	999999	999999	999999	999999	999999	999999	999999	999999	999999	999999	999999	999999	999999	999999	999999	311	999999	999999	999999	999999	999999	999999	999999	999999	999999	999999	999999	999999	999999	999999
240	999999	999999	999999	999999	999999	999999	999999	999999	999999	999999	999999	999999	999999	999999	999999	999999	999999	999999	999999	999999	999999	999999	999999	999999	999999	999999	999999	999999	999999	999999	999999	999999	999999	999999	999999	999999	999999	999999	999999	999999	999999	999999	999999	999999	999999	999999	999999	999999	999999
258	999999	999999	999999	999999	999999	999999	999999	999999	999999	999999	999999	999999	999999	999999	999999	999999	999999	999999	999999	999999	999999	999999	999999	999999	999999	999999	999999	999999	999999	999999	999999	999999	999999	999999	298	999999	999999	999999	999999	999999	999999	999999	999999	999999	999999	999999	999999	999999	999999
245	999999	999999	999999	999999	999999	999999	999999	999999	999999	999999	999999	999999	999999	999999	999999	999999	999999	999999	999999	999999	999999	999999	999999	999999	999999	999999	999999	999999	999999	999999	999999	999999	999999	999999	999999	999999	999999	298	999999	999999	999999	999999	999999	999999	999999	999999	999999	999999	999999
207	999999	999999	999999	999999	999999	999999	999999	999999	999999	999999	999999	999999	999999	999999	999999	999999	999999	999999	999999	999999	999999	999999	999999	999999	999999	999999	999999	999999	999999	999999	999999	999999	999999	999999	999999	999999	999999	999999	999999	999999	999999	999999	999999	999999	999999	999999	999999	999999	999999
232	999999	999999	999999	999999	999999	999999	999999	999999	999999	999999	999999	999999	999999	999999	999999	999999	999999	999999	999999	999999	999999	999999	999999	999999	999999	999999	999999	999999	999999	999999	999999	999999	999999	999999	290	999999	999999	999999	999999	999999	999999	999999	999999	999999	999999	999999	999999	999999	999999
180	999999	999999	999999	999999	999999	999999	999999	999999	999999	999999	999999	999999	999999	999999	999999	999999	999999	999999	999999	999999	999999	999999	999999	999999	999999	999999	999999	999999	999999	999999	999999	999999	999999	999999	999999	999999	999999	999999	999999	999999	999999	999999	999999	999999	999999	999999	999999	999999	999999
262	999999	999999	999999	999999	999999	999999	999999	999999	999999	999999	999999	999999	999999	999999	999999	999999	999999	999999	999999	999999	999999	999999	999999	999999	999999	999999	999999	999999	999999	999999	999999	999999	999999	999999	320	999999	999999	999999	999999	999999	999999	999999	999999	999999	999999	999999	999999	999999	999999
152	999999	999999	999999	999999	999999	999999	999999	999999	999999	999999	999999	999999	999999	999999	999999	999999	999999	999999	999999	999999	999999	999999	999999	999999	999999	999999	999999	999999	999999	999999	999999	999999	999999	999999	203	999999	999999	999999	999999	999999	999999	999999	999999	999999	999999	999999	999999	999999	999999
239	999999	999999	999999	999999	999999	999999	999999	999999	999999	999999	999999	999999	999999	999999	999999	999999	999999	999999	999999	999999	999999	999999	999999	999999	999999	999999	999999	999999	999999	999999	999999	999999	999999	999999	999999	999999	999999	999999	999999	999999	999999	999999	999999	999999	999999	999999	999999	999999	999999
260	999999	999999	999999	999999	999999	999999	999999	999999	999999	999999	999999	999999	999999	999999	999999	999999	999999	999999	999999	999999	999999	999999	999999	999999	999999	999999	999999	999999	999999	999999	999999	999999	999999	999999	999999	999999	999999	999999	999999	999999	999999	999999	999999	999999	999999	999999	999999	999999	999999
161.5	999999	999999	999999	999999	999999	999999	999999	999999	999999	999999	999999	999999	999999	999999	999999	999999	999999	999999	999999	999999	999999	999999	999999	999999	999999	999999	999999	999999	999999	999999	999999	999999	999999	999999	999999	999999	999999	999999	999999	999999	999999	999999	999999	999999	999999	999999	999999	999999	999999
250	999999	999999	999999	999999	999999	999999	999999	999999	999999	999999	999999	999999	999999	999999	999999	999999	999999	999999	999999	999999	999999	999999	999999	999999	999999	999999	999999	999999	999999	999999	999999	999999	999999	999999	999999	999999	999999	999999	999999	999999	999999	999999	999999	999999	999999	999999	999999	999999	999999
228	999999	999999	999999	999999	999999	999999	999999	999999	999999	999999	999999	999999	999999	999999	999999	999999	999999	999999	999999	999999	999999	999999	999999	999999	999999	999999	999999	999999	999999	999999	999999	999999	999999	999999	295	999999	999999	999999	999999	999999	999999	999999	999999	999999	999999	999999	999999	999999	999999
329	999999	999999	999999	999999	999999	999999	999999	999999	999999	999999	999999	999999	999999	999999	999999	999999	999999	999999	999999	999999	999999	999999	999999	999999	999999	999999	999999	999999	999999	999999	999999	999999	999999	999999	361	999999	999999	999999	999999	999999	999999	999999	999999	999999	999999	999999	999999	999999	999999
256	999999	999999	999999	999999	999999	999999	999999	999999	999999	999999	999999	999999	999999	999999	999999	999999	999999	999999	999999	999999	999999	999999	999999	999999	999999	999999	999999	999999	999999	999999	999999	999999	999999	999999	999999	999999	999999	999999	999999	999999	999999	999999	999999	999999	999999	999999	999999	999999	999999
225	999999	999999	999999	999999	999999	999999	999999	999999	999999	999999	999999	999999	999999	999999	999999	999999	999999	999999	999999	999999	999999	999999	999999	999999	999999	999999	999999	999999	999999	999999	999999	999999	999999	999999	999999	999999	999999	999999	999999	999999	999999	999999	999999	999999	999999	999999	999999	999999	999999
225	999999	999999	999999	999999	999999	999999	999999	999999	999999	999999	999999	999999	999999	999999	999999	999999	999999	999999	999999	999999	999999	999999	999999	999999	999999	999999	999999	999999	999999	999999	999999	999999	999999	999999	277	999999	999999	999999	999999	999999	999999	999999	999999	999999	999999	999999	999999	999999	999999
195	999999	999999	999999	999999	999999	999999	999999	999999	999999	999999	999999	999999	999999	999999	999999	999999	999999	999999	999999	999999	999999	999999	999999	999999	999999	999999	999999	999999	999999	999999	999999	999999	999999	999999	249	999999	999999	999999	999999	999999	999999	999999	999999	999999	999999	999999	999999	999999	999999
225	999999	999999	999999	999999	999999	999999	999999	999999	999999	999999	999999	999999	999999	999999	999999	999999	999999	999999	999999	999999	999999	999999	999999	999999	999999	999999	999999	999999	999999	999999	999999	999999	999999	999999	314	999999	999999	999999	999999	999999	999999	999999	999999	999999	999999	999999	999999	999999	999999
257	999999	999999	999999	999999	999999	999999	999999	999999	999999	999999	999999	999999	999999	999999	999999	999999	999999	999999	999999	999999	999999	999999	999999	999999	999999	999999	999999	999999	999999	999999	999999	999999	999999	999999	309	999999	999999	999999	999999	999999	999999	999999	999999	999999	999999	999999	999999	999999	999999
260	999999	999999	999999	999999	999999	999999	999999	999999	999999	999999	999999	999999	999999	999999	999999	999999	999999	999999	999999	999999	999999	999999	999999	999999	999999	999999	999999	999999	999999	999999	999999	999999	999999	999999	300	999999	999999	999999	999999	999999	999999	999999	999999	999999	999999	999999	999999	999999	999999
235	999999	999999	999999	999999	999999	999999	999999	999999	999999	999999	999999	999999	999999	999999	999999	999999	999999	999999	999999	999999	999999	999999	999999	999999	999999	999999	999999	999999	999999	999999	999999	999999	999999	999999	999999	999999	999999	999999	999999	999999	999999	999999	999999	999999	999999	999999	999999	999999	999999
225	999999	999999	999999	999999	999999	999999	999999	999999	999999	999999	999999	999999	999999	999999	999999	999999	999999	999999	999999	999999	999999	999999	999999	999999	999999	999999	999999	999999	999999	999999	999999	999999	999999	999999	298	999999	999999	999999	999999	999999	999999	999999	999999	999999	999999	999999	999999	999999	999999
224	999999	999999	999999	999999	999999	999999	999999	999999	999999	999999	999999	999999	999999	999999	999999	999999	999999	999999	999999	999999	999999	999999	999999	999999	999999	999999	999999	999999	999999	999999	999999	999999	999999	999999	283	999999	999999	999999	999999	999999	999999	999999	999999	999999	999999	999999	999999	999999	999999
226	999999	999999	999999	999999	999999	999999	999999	999999	999999	999999	999999	999999	999999	999999	999999	999999	999999	999999	999999	999999	999999	999999	999999	999999	999999	999999	999999	999999	999999	999999	999999	999999	999999	999999	298	999999	999999	999999	999999	999999	999999	999999	999999	999999	999999	999999	999999	999999	999999
213	999999	999999	999999	999999	999999	999999	999999	999999	999999	999999	999999	999999	999999	999999	999999	999999	999999	999999	999999	999999	999999	999999	999999	999999	999999	999999	999999	999999	999999	999999	999999	999999	999999	999999	277	999999	999999	999999	999999	999999	999999	999999	999999	999999	999999	999999	999999	999999	999999
185	999999	999999	999999	999999	999999	999999	999999	999999	999999	999999	999999	999999	999999	999999	999999	999999	999999	999999	999999	999999	999999	999999	999999	999999	999999	999999	999999	999999	999999	999999	999999	999999	999999	999999	238	999999	999999	999999	999999	999999	999999	999999	999999	999999	999999	999999	999999	999999	999999
152	999999	999999	999999	999999	999999	999999	999999	999999	999999	999999	999999	999999	999999	999999	999999	999999	999999	999999	999999	999999	999999	999999	999999	999999	999999	999999	999999	999999	999999	999999	999999	999999	999999	999999	196	999999	999999	999999	999999	999999	999999	999999	999999	999999	999999	999999	999999	999999	999999
210	999999	999999	999999	999999	999999	999999	999999	999999	999999	999999	999999	999999	999999	999999	999999	999999	999999	999999	999999	999999	999999	999999	999999	999999	999999	999999	999999	999999	999999	999999	999999	999999	999999	999999	999999	999999	999999	999999	999999	999999	999999	999999	999999	999999	999999	999999	999999	999999	999999
218	999999	999999	999999	999999	999999	999999	999999	999999	999999	999999	999999	999999	999999	999999	999999	999999	999999	999999	999999	999999	999999	999999	999999	999999	999999	999999	999999	999999	999999	999999	999999	999999	999999	999999	999999	999999	999999	999999	999999	999999	999999	999999	999999	999999	999999	999999	999999	999999	999999
230	999999	999999	999999	999999	999999	999999	999999	999999	999999	999999	999999	999999	999999	999999	999999	999999	999999	999999	999999	999999	999999	999999	999999	999999	999999	999999	999999	999999	999999	999999	999999	999999	999999	999999	999999	999999	999999	999999	999999	999999	999999	999999	999999	999999	999999	999999	999999	999999	999999
203	999999	999999	999999	999999	999999	999999	999999	999999	999999	999999	999999	999999	999999	999999	999999	999999	999999	999999	999999	999999	999999	999999	999999	999999	999999	999999	999999	999999	999999	999999	999999	999999	999999	999999	279	999999	999999	999999	999999	999999	999999	999999	999999	999999	999999	999999	999999	999999	999999
212	999999	999999	999999	999999	999999	999999	999999	999999	999999	999999	999999	999999	999999	999999	999999	999999	272	999999	999999	999999	999999	999999	999999	999999	999999	999999	999999	999999	999999	999999	999999	999999	999999	999999	999999	999999	999999	999999	999999	999999	999999	999999	999999	999999	999999	999999	999999	999999	999999
220	999999	999999	999999	999999	999999	999999	999999	999999	999999	999999	999999	999999	999999	999999	999999	999999	999999	999999	999999	999999	999999	999999	999999	999999	999999	999999	999999	999999	999999	999999	999999	999999	999999	999999	269	999999	999999	999999	999999	999999	999999	999999	999999	999999	999999	999999	999999	999999	999999
187.5	999999	999999	999999	999999	999999	999999	999999	999999	999999	999999	999999	999999	999999	999999	999999	999999	999999	999999	999999	999999	999999	999999	999999	999999	999999	999999	999999	999999	999999	999999	999999	999999	999999	999999	260	999999	999999	999999	999999	999999	999999	999999	999999	999999	999999	999999	999999	999999	999999
212	999999	999999	999999	999999	999999	999999	999999	999999	999999	999999	999999	999999	999999	999999	999999	999999	999999	999999	999999	999999	999999	999999	999999	999999	999999	999999	999999	999999	999999	999999	999999	999999	999999	999999	279	999999	999999	999999	999999	999999	999999	999999	999999	999999	999999	999999	999999	999999	999999
304	999999	999999	999999	999999	999999	999999	999999	999999	999999	999999	999999	999999	999999	999999	999999	999999	999999	999999	322	999999	999999	999999	999999	999999	999999	999999	999999	999999	999999	999999	999999	999999	999999	999999	999999	999999	999999	999999	999999	999999	999999	999999	999999	999999	999999	999999	999999	999999	999999
262	999999	999999	999999	999999	999999	999999	999999	999999	999999	999999	999999	999999	999999	999999	999999	999999	999999	999999	276	999999	999999	999999	999999	999999	999999	999999	999999	999999	999999	999999	999999	999999	999999	999999	999999	999999	999999	999999	999999	999999	999999	999999	999999	999999	999999	999999	999999	999999	999999
319	999999	999999	999999	999999	999999	999999	999999	999999	999999	999999	999999	999999	999999	999999	999999	999999	999999	999999	354	999999	999999	999999	999999	999999	999999	999999	999999	999999	999999	999999	999999	999999	999999	999999	999999	999999	999999	999999	999999	999999	999999	999999	999999	999999	999999	999999	999999	999999	999999
340	999999	999999	999999	999999	999999	999999	999999	999999	999999	999999	999999	999999	999999	999999	999999	999999	999999	999999	366	999999	999999	999999	999999	999999	999999	999999	999999	999999	999999	999999	999999	999999	999999	999999	999999	999999	999999	999999	999999	999999	999999	999999	999999	999999	999999	999999	999999	999999	999999
221	999999	999999	999999	999999	999999	999999	999999	999999	999999	999999	999999	999999	999999	999999	999999	999999	999999	999999	999999	999999	999999	999999	999999	999999	999999	999999	999999	999999	999999	999999	999999	999999	999999	999999	999999	999999	999999	999999	999999	999999	999999	999999	999999	315	999999	999999	999999	999999	999999
186	999999	999999	999999	999999	999999	999999	999999	999999	999999	999999	999999	999999	999999	999999	999999	999999	999999	999999	999999	999999	999999	999999	999999	999999	999999	999999	999999	999999	999999	999999	999999	999999	999999	999999	999999	999999	999999	999999	999999	999999	999999	999999	999999	238	999999	999999	999999	999999	999999
270	999999	999999	999999	999999	999999	999999	999999	999999	999999	999999	999999	999999	999999	999999	999999	999999	999999	999999	999999	999999	999999	999999	999999	999999	999999	999999	999999	999999	999999	999999	999999	999999	999999	999999	999999	999999	999999	999999	999999	999999	999999	999999	999999	326	999999	999999	999999	999999	999999
206	999999	999999	999999	999999	999999	999999	999999	999999	999999	999999	999999	999999	999999	999999	999999	999999	999999	999999	999999	999999	999999	999999	999999	999999	999999	999999	999999	999999	999999	999999	999999	999999	999999	999999	999999	999999	999999	999999	999999	999999	999999	999999	999999	259	999999	999999	999999	999999	999999
293	999999	999999	999999	999999	999999	999999	999999	999999	999999	999999	999999	999999	999999	999999	999999	999999	999999	999999	999999	999999	999999	999999	999999	999999	999999	999999	999999	999999	999999	999999	999999	999999	999999	999999	999999	999999	999999	999999	999999	999999	999999	999999	999999	366	999999	999999	999999	999999	999999
227	999999	999999	999999	999999	999999	999999	999999	999999	999999	999999	999999	999999	999999	999999	999999	999999	999999	999999	999999	999999	999999	999999	999999	999999	999999	999999	999999	999999	999999	999999	999999	999999	999999	999999	999999	999999	999999	999999	999999	999999	999999	999999	999999	269	999999	999999	999999	999999	999999
192	999999	999999	999999	999999	999999	999999	999999	999999	999999	999999	999999	999999	999999	999999	999999	999999	999999	999999	999999	999999	999999	999999	999999	999999	999999	999999	999999	999999	999999	999999	999999	999999	999999	999999	999999	999999	999999	999999	999999	999999	999999	999999	999999	260	999999	999999	999999	999999	999999
202	999999	999999	999999	999999	999999	999999	999999	999999	999999	999999	999999	999999	999999	999999	999999	999999	999999	999999	999999	999999	999999	999999	999999	999999	999999	999999	999999	999999	999999	999999	999999	999999	999999	999999	999999	999999	999999	999999	999999	999999	999999	999999	999999	268	999999	999999	999999	999999	999999
256	999999	999999	999999	999999	999999	999999	999999	999999	999999	999999	999999	999999	999999	999999	999999	999999	999999	999999	999999	999999	999999	999999	999999	999999	999999	999999	999999	999999	999999	999999	999999	999999	999999	999999	999999	999999	999999	999999	999999	999999	999999	999999	999999	309	999999	999999	999999	999999	999999
319	999999	999999	999999	999999	999999	999999	999999	999999	999999	999999	999999	999999	999999	999999	999999	999999	999999	999999	999999	999999	999999	999999	999999	999999	999999	999999	999999	999999	999999	999999	999999	999999	999999	999999	999999	999999	999999	999999	999999	999999	999999	999999	999999	396	999999	999999	999999	999999	999999
236	999999	999999	999999	999999	999999	999999	999999	999999	999999	999999	999999	999999	999999	999999	999999	999999	999999	999999	999999	999999	999999	999999	999999	999999	999999	999999	999999	999999	999999	999999	999999	999999	999999	999999	999999	999999	999999	999999	999999	999999	999999	999999	999999	296	999999	999999	999999	999999	999999
218	999999	999999	999999	999999	999999	999999	999999	999999	999999	999999	999999	999999	999999	999999	999999	999999	999999	999999	999999	999999	999999	999999	999999	999999	999999	999999	999999	999999	999999	999999	999999	999999	999999	999999	999999	999999	999999	999999	999999	999999	999999	999999	999999	272	999999	999999	999999	999999	999999
164	999999	999999	999999	999999	999999	999999	999999	999999	999999	999999	999999	999999	999999	999999	999999	999999	999999	999999	999999	999999	999999	999999	999999	999999	999999	999999	999999	999999	999999	999999	999999	999999	999999	999999	999999	999999	999999	999999	999999	999999	999999	999999	999999	218	999999	999999	999999	999999	999999
240	999999	999999	999999	999999	999999	999999	999999	999999	999999	999999	999999	999999	999999	999999	999999	999999	999999	999999	269	999999	999999	999999	999999	999999	999999	999999	999999	999999	999999	999999	999999	999999	999999	999999	999999	999999	999999	999999	999999	999999	999999	999999	999999	999999	999999	999999	999999	999999	999999
265	999999	999999	999999	999999	999999	999999	999999	999999	999999	999999	999999	999999	999999	999999	999999	999999	999999	999999	999999	999999	999999	999999	999999	999999	999999	999999	999999	999999	999999	999999	999999	310	999999	999999	999999	999999	999999	999999	999999	999999	999999	999999	999999	999999	999999	999999	999999	999999	999999
217	999999	999999	999999	999999	999999	999999	999999	999999	999999	999999	999999	999999	999999	999999	999999	999999	999999	999999	999999	999999	999999	999999	999999	999999	999999	999999	999999	999999	999999	999999	999999	250	999999	999999	999999	999999	999999	999999	999999	999999	999999	999999	999999	999999	999999	999999	999999	999999	999999
255	999999	999999	999999	999999	999999	999999	999999	999999	999999	999999	999999	999999	999999	999999	999999	999999	999999	999999	999999	999999	999999	999999	999999	999999	999999	999999	999999	999999	999999	999999	999999	999999	285	999999	999999	999999	999999	999999	999999	999999	999999	999999	999999	999999	999999	999999	999999	999999	999999
221	999999	999999	999999	999999	999999	999999	999999	999999	999999	999999	999999	999999	999999	999999	999999	999999	999999	999999	999999	999999	999999	999999	999999	999999	999999	999999	999999	999999	999999	999999	999999	260	999999	999999	999999	999999	999999	999999	999999	999999	999999	999999	999999	999999	999999	999999	999999	999999	999999
252	999999	999999	999999	999999	999999	999999	999999	999999	999999	999999	999999	999999	999999	999999	999999	999999	999999	999999	999999	999999	999999	999999	999999	999999	999999	999999	999999	999999	999999	999999	999999	999999	999999	274	999999	999999	999999	999999	999999	999999	999999	999999	999999	999999	999999	999999	999999	999999	999999
200	999999	999999	999999	999999	999999	999999	999999	999999	999999	999999	999999	999999	999999	999999	999999	999999	999999	999999	999999	999999	999999	999999	999999	999999	999999	999999	999999	999999	999999	999999	999999	999999	999999	999999	999999	999999	999999	999999	999999	228	999999	999999	999999	999999	999999	999999	999999	999999	999999
201	999999	999999	999999	999999	999999	999999	999999	999999	999999	999999	999999	999999	999999	999999	999999	999999	999999	999999	999999	999999	999999	999999	999999	999999	999999	999999	999999	999999	999999	999999	999999	999999	999999	247	999999	999999	999999	999999	999999	999999	999999	999999	999999	999999	999999	999999	999999	999999	999999
202	999999	999999	999999	999999	999999	999999	999999	999999	999999	999999	999999	999999	999999	999999	999999	999999	999999	999999	999999	999999	999999	999999	999999	999999	999999	999999	999999	999999	999999	999999	999999	999999	999999	999999	999999	999999	999999	999999	999999	239	999999	999999	999999	999999	999999	999999	999999	999999	999999
252	999999	999999	999999	999999	999999	999999	999999	999999	999999	999999	999999	999999	999999	999999	999999	999999	999999	999999	999999	999999	999999	999999	999999	999999	999999	999999	999999	999999	999999	999999	999999	999999	999999	275	999999	999999	999999	999999	999999	999999	999999	999999	999999	999999	999999	999999	999999	999999	999999
253	999999	999999	999999	999999	999999	999999	999999	999999	999999	999999	999999	999999	999999	999999	999999	999999	999999	999999	999999	999999	999999	999999	999999	999999	999999	999999	999999	999999	999999	999999	999999	999999	999999	999999	999999	999999	999999	999999	999999	306	999999	999999	999999	999999	999999	999999	999999	999999	999999
272	999999	999999	999999	999999	999999	999999	999999	999999	999999	999999	999999	999999	999999	297	999999	999999	999999	999999	999999	999999	999999	999999	999999	999999	999999	999999	999999	999999	999999	999999	999999	999999	999999	999999	999999	999999	999999	999999	999999	999999	999999	999999	999999	999999	999999	999999	999999	999999	999999
293	999999	999999	999999	999999	999999	999999	999999	999999	999999	999999	999999	999999	999999	999999	999999	999999	999999	999999	999999	999999	999999	999999	999999	999999	999999	999999	999999	999999	999999	999999	999999	999999	999999	337	999999	999999	999999	999999	999999	999999	999999	999999	999999	999999	999999	999999	999999	999999	999999
255	999999	999999	999999	999999	999999	999999	999999	999999	999999	999999	999999	999999	999999	999999	999999	999999	999999	999999	999999	999999	999999	999999	999999	999999	999999	999999	999999	999999	999999	999999	999999	999999	999999	999999	999999	999999	999999	293	999999	999999	999999	999999	999999	999999	999999	999999	999999	999999	999999
236	999999	999999	999999	999999	999999	999999	999999	999999	999999	999999	999999	999999	999999	999999	999999	999999	999999	999999	999999	999999	999999	999999	999999	999999	999999	999999	999999	999999	999999	999999	999999	999999	999999	282	999999	999999	999999	999999	999999	999999	999999	999999	999999	999999	999999	999999	999999	999999	999999
239	999999	999999	999999	999999	999999	999999	999999	999999	999999	999999	999999	999999	999999	999999	999999	999999	999999	999999	999999	999999	999999	999999	999999	999999	999999	999999	999999	999999	999999	999999	999999	290	999999	999999	999999	999999	999999	999999	999999	999999	999999	999999	999999	999999	999999	999999	999999	999999	999999
205	999999	999999	999999	999999	999999	999999	999999	999999	999999	999999	999999	999999	999999	999999	999999	999999	999999	999999	999999	999999	999999	999999	999999	999999	999999	999999	999999	999999	999999	999999	999999	232	999999	999999	999999	999999	999999	999999	999999	999999	999999	999999	999999	999999	999999	999999	999999	999999	999999
262	999999	999999	999999	999999	999999	999999	999999	999999	999999	999999	999999	999999	999999	999999	999999	999999	999999	999999	291	999999	999999	999999	999999	999999	999999	999999	999999	999999	999999	999999	999999	999999	999999	999999	999999	999999	999999	999999	999999	999999	999999	999999	999999	999999	999999	999999	999999	999999	999999
218	999999	999999	999999	999999	999999	999999	999999	999999	999999	999999	999999	999999	999999	999999	999999	999999	999999	999999	244	999999	999999	999999	999999	999999	999999	999999	999999	999999	999999	999999	999999	999999	999999	999999	999999	999999	999999	999999	999999	999999	999999	999999	999999	999999	999999	999999	999999	999999	999999
266	999999	999999	999999	999999	999999	999999	999999	999999	999999	999999	999999	999999	999999	999999	999999	999999	999999	999999	999999	999999	999999	999999	999999	999999	999999	999999	999999	999999	999999	999999	999999	999999	999999	292	999999	999999	999999	999999	999999	999999	999999	999999	999999	999999	999999	999999	999999	999999	999999
269	999999	999999	999999	999999	999999	999999	999999	999999	999999	999999	999999	999999	999999	999999	999999	999999	999999	999999	287	999999	999999	999999	999999	999999	999999	999999	999999	999999	999999	999999	999999	999999	999999	999999	999999	999999	999999	999999	999999	999999	999999	999999	999999	999999	999999	999999	999999	999999	999999
234	999999	999999	999999	999999	999999	999999	999999	999999	999999	999999	999999	999999	999999	999999	999999	999999	999999	999999	999999	999999	999999	999999	999999	999999	999999	999999	999999	999999	999999	999999	999999	999999	999999	275	999999	999999	999999	999999	999999	999999	999999	999999	999999	999999	999999	999999	999999	999999	999999
218	999999	999999	999999	999999	999999	999999	999999	999999	999999	999999	999999	999999	999999	999999	999999	999999	999999	999999	999999	999999	999999	999999	999999	999999	999999	999999	999999	999999	999999	999999	999999	999999	999999	999999	999999	999999	999999	999999	999999	253	999999	999999	999999	999999	999999	999999	999999	999999	999999
192	999999	999999	999999	999999	999999	999999	999999	999999	999999	999999	999999	999999	999999	999999	999999	999999	999999	999999	999999	999999	999999	999999	999999	999999	999999	999999	999999	999999	999999	999999	999999	999999	215	999999	999999	999999	999999	999999	999999	999999	999999	999999	999999	999999	999999	999999	999999	999999	999999
229	999999	999999	999999	999999	999999	999999	999999	999999	999999	999999	999999	999999	999999	999999	999999	999999	999999	999999	255	999999	999999	999999	999999	999999	999999	999999	999999	999999	999999	999999	999999	999999	999999	999999	999999	999999	999999	999999	999999	999999	999999	999999	999999	999999	999999	999999	999999	999999	999999
260	999999	999999	999999	999999	999999	999999	999999	999999	999999	999999	999999	999999	999999	999999	999999	999999	999999	999999	256	999999	999999	999999	999999	999999	999999	999999	999999	999999	999999	999999	999999	999999	999999	999999	999999	999999	999999	999999	999999	999999	999999	999999	999999	999999	999999	999999	999999	999999	999999
241	999999	999999	999999	999999	999999	999999	999999	999999	999999	999999	999999	999999	999999	999999	999999	999999	999999	999999	999999	999999	999999	999999	999999	999999	999999	999999	999999	999999	999999	999999	999999	999999	999999	999999	999999	999999	999999	277	999999	999999	999999	999999	999999	999999	999999	999999	999999	999999	999999
257	999999	999999	999999	999999	999999	999999	999999	999999	999999	999999	999999	999999	999999	999999	999999	999999	999999	999999	999999	999999	999999	999999	999999	999999	999999	999999	999999	999999	999999	999999	999999	999999	999999	297	999999	999999	999999	999999	999999	999999	999999	999999	999999	999999	999999	999999	999999	999999	999999
234	999999	999999	999999	999999	999999	999999	999999	999999	999999	999999	999999	999999	999999	999999	999999	999999	999999	999999	999999	999999	999999	999999	999999	999999	999999	999999	999999	999999	999999	999999	999999	999999	999999	262	999999	999999	999999	999999	999999	999999	999999	999999	999999	999999	999999	999999	999999	999999	999999
255	999999	999999	999999	999999	999999	999999	999999	999999	999999	999999	999999	999999	999999	999999	999999	999999	999999	999999	999999	999999	999999	999999	999999	999999	999999	999999	999999	999999	999999	999999	999999	999999	999999	999999	999999	999999	999999	999999	999999	308	999999	999999	999999	999999	999999	999999	999999	999999	999999
269	999999	999999	999999	999999	999999	999999	999999	999999	999999	999999	999999	999999	999999	999999	999999	999999	999999	999999	999999	999999	999999	999999	999999	999999	999999	999999	999999	999999	999999	999999	999999	999999	999999	999999	999999	999999	999999	309	999999	999999	999999	999999	999999	999999	999999	999999	999999	999999	999999
219	999999	999999	999999	999999	999999	999999	999999	999999	999999	999999	999999	999999	999999	999999	999999	999999	999999	999999	999999	999999	999999	999999	999999	999999	999999	999999	999999	999999	999999	999999	999999	999999	999999	253	999999	999999	999999	999999	999999	999999	999999	999999	999999	999999	999999	999999	999999	999999	999999
257	999999	999999	999999	999999	999999	999999	999999	999999	999999	999999	999999	999999	999999	999999	999999	999999	999999	999999	999999	999999	999999	999999	999999	999999	999999	999999	999999	999999	999999	999999	999999	297	999999	999999	999999	999999	999999	999999	999999	999999	999999	999999	999999	999999	999999	999999	999999	999999	999999
202	999999	999999	999999	999999	999999	999999	999999	999999	999999	999999	999999	999999	999999	999999	999999	999999	999999	999999	999999	999999	999999	999999	999999	999999	999999	999999	999999	999999	999999	999999	999999	999999	999999	227	999999	999999	999999	999999	999999	999999	999999	999999	999999	999999	999999	999999	999999	999999	999999
250	999999	999999	999999	999999	999999	999999	999999	999999	999999	999999	999999	999999	999999	999999	999999	999999	999999	999999	999999	999999	999999	999999	999999	999999	999999	999999	999999	999999	999999	999999	999999	999999	999999	999999	999999	999999	999999	999999	999999	999999	999999	999999	999999	999999	999999	999999	999999	999999	999999
247	999999	999999	999999	999999	999999	999999	999999	999999	999999	999999	999999	999999	999999	999999	999999	999999	999999	999999	999999	999999	999999	999999	999999	999999	999999	999999	999999	999999	999999	999999	999999	999999	999999	999999	999999	999999	999999	999999	999999	999999	999999	999999	999999	286	999999	999999	999999	999999	999999
201	999999	999999	999999	999999	999999	999999	999999	999999	999999	999999	999999	999999	999999	999999	999999	999999	999999	213	999999	999999	999999	999999	999999	999999	999999	999999	999999	999999	999999	999999	999999	999999	999999	999999	999999	999999	999999	999999	999999	999999	999999	999999	999999	999999	999999	999999	999999	999999	999999
295	999999	999999	999999	999999	999999	999999	999999	999999	999999	999999	999999	999999	999999	999999	999999	999999	999999	999999	999999	999999	999999	999999	999999	999999	999999	999999	999999	999999	999999	999999	999999	999999	333	999999	999999	999999	999999	999999	999999	999999	999999	999999	999999	999999	999999	999999	999999	999999	999999
316	999999	999999	999999	999999	999999	999999	999999	999999	999999	999999	999999	999999	999999	999999	999999	999999	999999	999999	999999	999999	999999	999999	999999	999999	999999	999999	999999	999999	999999	999999	999999	999999	999999	999999	999999	999999	999999	999999	999999	999999	999999	999999	999999	999999	999999	999999	999999	999999	999999
193	999999	999999	999999	999999	999999	999999	999999	999999	999999	999999	999999	999999	999999	999999	999999	999999	999999	227	999999	999999	999999	999999	999999	999999	999999	999999	999999	999999	999999	999999	999999	999999	999999	999999	999999	999999	999999	999999	999999	999999	999999	999999	999999	999999	999999	999999	999999	999999	999999
178	999999	999999	999999	999999	999999	999999	999999	999999	999999	999999	999999	999999	999999	999999	999999	999999	999999	205	999999	999999	999999	999999	999999	999999	999999	999999	999999	999999	999999	999999	999999	999999	999999	999999	999999	999999	999999	999999	999999	999999	999999	999999	999999	999999	999999	999999	999999	999999	999999
262	999999	999999	999999	999999	999999	999999	999999	999999	999999	999999	999999	999999	999999	999999	999999	999999	999999	999999	999999	999999	999999	999999	999999	999999	999999	999999	999999	999999	999999	999999	999999	999999	999999	999999	999999	999999	999999	999999	999999	999999	999999	999999	999999	338	999999	999999	999999	999999	999999
269	999999	999999	999999	999999	999999	999999	999999	999999	999999	999999	999999	999999	999999	999999	999999	999999	999999	311	999999	999999	999999	999999	999999	999999	999999	999999	999999	999999	999999	999999	999999	999999	999999	999999	999999	999999	999999	999999	999999	999999	999999	999999	999999	999999	999999	999999	999999	999999	999999
264	999999	999999	999999	999999	999999	999999	999999	999999	999999	999999	999999	999999	999999	999999	999999	999999	999999	282	999999	999999	999999	999999	999999	999999	999999	999999	999999	999999	999999	999999	999999	999999	999999	999999	999999	999999	999999	999999	999999	999999	999999	999999	999999	999999	999999	999999	999999	999999	999999
255	999999	999999	999999	999999	999999	999999	999999	999999	999999	262	999999	999999	999999	999999	999999	999999	999999	999999	999999	999999	999999	999999	999999	999999	999999	999999	999999	999999	999999	999999	999999	999999	999999	999999	999999	999999	999999	999999	999999	999999	999999	999999	999999	999999	999999	999999	999999	999999	999999
253	999999	999999	999999	999999	999999	999999	999999	999999	999999	999999	999999	999999	999999	999999	999999	999999	999999	999999	999999	999999	999999	999999	999999	999999	999999	999999	999999	999999	999999	999999	271	999999	999999	999999	999999	999999	999999	999999	999999	999999	999999	999999	999999	999999	999999	999999	999999	999999	999999
244	999999	999999	999999	999999	999999	999999	999999	999999	999999	999999	999999	999999	999999	999999	999999	999999	999999	999999	999999	999999	999999	999999	999999	999999	999999	999999	999999	999999	999999	999999	999999	999999	999999	999999	999999	999999	999999	999999	999999	999999	999999	999999	999999	278	999999	999999	999999	999999	999999
196	999999	999999	999999	999999	999999	999999	999999	999999	999999	999999	999999	999999	999999	999999	999999	999999	999999	999999	999999	999999	999999	999999	999999	999999	999999	999999	999999	999999	999999	999999	999999	999999	999999	999999	999999	999999	999999	999999	999999	999999	999999	999999	999999	230	999999	999999	999999	999999	999999
189	999999	999999	999999	999999	999999	999999	999999	999999	999999	999999	999999	999999	999999	999999	999999	999999	999999	999999	999999	999999	999999	999999	999999	999999	999999	999999	999999	999999	999999	999999	999999	999999	999999	999999	999999	999999	999999	999999	999999	999999	999999	999999	999999	999999	999999	999999	999999	999999	999999
288	999999	999999	999999	999999	999999	999999	999999	999999	999999	298	999999	999999	999999	999999	999999	999999	999999	999999	999999	999999	999999	999999	999999	999999	999999	999999	999999	999999	999999	999999	999999	999999	999999	999999	999999	999999	999999	999999	999999	999999	999999	999999	999999	999999	999999	999999	999999	999999	999999
275	999999	999999	999999	999999	999999	999999	999999	999999	999999	999999	999999	999999	999999	311	999999	999999	999999	999999	999999	999999	999999	999999	999999	999999	999999	999999	999999	999999	999999	999999	999999	999999	999999	999999	999999	999999	999999	999999	999999	999999	999999	999999	999999	999999	999999	999999	999999	999999	999999
258	999999	999999	999999	999999	999999	999999	999999	999999	999999	999999	999999	999999	999999	999999	999999	999999	999999	999999	999999	999999	999999	999999	999999	999999	999999	999999	999999	999999	999999	999999	999999	999999	301	999999	999999	999999	999999	999999	999999	999999	999999	999999	999999	999999	999999	999999	999999	999999	999999
241	999999	999999	999999	999999	999999	999999	999999	999999	999999	999999	999999	999999	999999	999999	999999	999999	999999	999999	999999	999999	999999	999999	999999	999999	999999	999999	999999	999999	999999	999999	294	999999	999999	999999	999999	999999	999999	999999	999999	999999	999999	999999	999999	999999	999999	999999	999999	999999	999999
254	999999	999999	999999	999999	999999	999999	999999	999999	999999	999999	999999	999999	999999	276	999999	999999	999999	999999	999999	999999	999999	999999	999999	999999	999999	999999	999999	999999	999999	999999	999999	999999	999999	999999	999999	999999	999999	999999	999999	999999	999999	999999	999999	999999	999999	999999	999999	999999	999999
222	999999	999999	999999	999999	999999	999999	999999	999999	999999	999999	999999	999999	999999	999999	999999	999999	999999	999999	999999	999999	999999	999999	999999	999999	999999	999999	999999	999999	999999	999999	999999	999999	999999	999999	999999	999999	999999	999999	999999	999999	999999	999999	999999	278	999999	999999	999999	999999	999999
199	999999	999999	999999	999999	999999	999999	999999	999999	999999	999999	999999	999999	999999	999999	999999	999999	999999	999999	999999	999999	999999	999999	999999	999999	999999	999999	999999	999999	999999	999999	999999	999999	999999	999999	999999	999999	253	999999	999999	999999	999999	999999	999999	999999	999999	999999	999999	999999	999999
248	999999	999999	999999	999999	999999	999999	999999	999999	999999	999999	999999	999999	999999	999999	999999	999999	999999	999999	999999	999999	999999	999999	999999	999999	999999	999999	999999	999999	999999	999999	999999	999999	999999	999999	999999	999999	999999	999999	999999	999999	999999	999999	999999	999999	999999	999999	999999	999999	999999
213	999999	999999	999999	999999	999999	999999	999999	999999	999999	999999	999999	999999	999999	999999	999999	999999	999999	999999	999999	999999	999999	999999	999999	999999	999999	999999	999999	999999	999999	999999	999999	999999	999999	999999	999999	999999	999999	999999	999999	999999	999999	999999	999999	999999	999999	999999	999999	999999	999999
200	999999	999999	999999	999999	999999	999999	999999	999999	999999	999999	999999	999999	999999	999999	999999	999999	999999	999999	999999	999999	999999	999999	999999	999999	999999	999999	999999	999999	999999	999999	999999	249	999999	999999	999999	999999	999999	999999	999999	999999	999999	999999	999999	999999	999999	999999	999999	999999	999999
220	999999	999999	999999	999999	999999	999999	999999	999999	999999	999999	999999	999999	999999	999999	999999	999999	999999	999999	999999	999999	999999	999999	999999	999999	999999	999999	999999	999999	999999	999999	999999	260	999999	999999	999999	999999	999999	999999	999999	999999	999999	999999	999999	999999	999999	999999	999999	999999	999999
228	999999	999999	999999	999999	999999	999999	999999	999999	999999	999999	999999	999999	999999	999999	999999	999999	999999	999999	999999	999999	999999	999999	999999	999999	999999	999999	999999	999999	999999	999999	999999	268	999999	999999	999999	999999	999999	999999	999999	999999	999999	999999	999999	999999	999999	999999	999999	999999	999999
208	999999	999999	999999	999999	999999	999999	999999	999999	999999	999999	999999	999999	999999	999999	999999	999999	999999	999999	999999	999999	999999	999999	999999	999999	999999	999999	999999	999999	999999	999999	999999	999999	999999	999999	999999	999999	999999	267	999999	999999	999999	999999	999999	999999	999999	999999	999999	999999	999999
303	999999	999999	999999	999999	999999	999999	999999	999999	999999	999999	999999	999999	999999	999999	999999	999999	999999	999999	364	999999	999999	999999	999999	999999	999999	999999	999999	999999	999999	999999	999999	999999	999999	999999	999999	999999	999999	999999	999999	999999	999999	999999	999999	999999	999999	999999	999999	999999	999999
239	999999	999999	999999	999999	999999	999999	999999	999999	999999	999999	999999	999999	999999	999999	999999	999999	999999	999999	999999	999999	999999	999999	999999	999999	999999	999999	999999	999999	999999	999999	999999	999999	999999	999999	999999	999999	999999	999999	999999	999999	999999	999999	999999	319	999999	999999	999999	999999	999999
266	999999	999999	999999	999999	999999	999999	999999	999999	999999	999999	999999	999999	999999	999999	999999	999999	999999	999999	999999	999999	999999	999999	999999	999999	999999	999999	999999	999999	999999	999999	999999	999999	999999	999999	999999	999999	999999	999999	999999	999999	999999	999999	999999	325	999999	999999	999999	999999	999999
199	999999	999999	999999	999999	999999	999999	999999	999999	999999	999999	999999	999999	999999	999999	999999	999999	999999	999999	999999	999999	999999	999999	999999	999999	999999	999999	999999	999999	999999	999999	999999	999999	999999	999999	999999	999999	999999	999999	999999	999999	999999	999999	999999	999999	999999	999999	999999	999999	999999
297	999999	999999	999999	999999	999999	999999	999999	999999	999999	999999	999999	999999	999999	999999	999999	999999	999999	999999	999999	999999	999999	999999	999999	999999	999999	999999	999999	999999	999999	999999	999999	999999	999999	999999	999999	999999	999999	999999	999999	999999	999999	999999	999999	349	999999	999999	999999	999999	999999
203	999999	999999	999999	999999	999999	999999	999999	999999	999999	999999	999999	999999	999999	999999	999999	999999	999999	999999	999999	999999	999999	999999	999999	999999	999999	999999	999999	999999	999999	999999	999999	999999	999999	999999	999999	999999	257	999999	999999	999999	999999	999999	999999	999999	999999	999999	999999	999999	999999
228	999999	999999	999999	999999	999999	999999	999999	260	999999	999999	999999	999999	999999	999999	999999	999999	999999	999999	999999	999999	999999	999999	999999	999999	999999	999999	999999	999999	999999	999999	999999	999999	999999	999999	999999	999999	999999	999999	999999	999999	999999	999999	999999	999999	999999	999999	999999	999999	999999
239	999999	999999	999999	999999	999999	999999	999999	999999	999999	999999	999999	999999	999999	999999	999999	999999	999999	999999	999999	999999	999999	999999	999999	999999	999999	999999	999999	999999	999999	999999	999999	999999	999999	999999	999999	999999	999999	999999	999999	999999	999999	999999	999999	294	999999	999999	999999	999999	999999
252	999999	999999	999999	999999	999999	999999	999999	999999	999999	999999	999999	999999	999999	999999	999999	999999	999999	999999	999999	999999	999999	999999	999999	999999	999999	999999	999999	999999	999999	999999	311	999999	999999	999999	999999	999999	999999	999999	999999	999999	999999	999999	999999	999999	999999	999999	999999	999999	999999
246	999999	999999	999999	999999	999999	999999	999999	999999	999999	999999	999999	999999	999999	999999	999999	999999	999999	999999	999999	999999	999999	999999	999999	999999	999999	999999	999999	999999	999999	999999	999999	999999	999999	999999	999999	999999	999999	999999	999999	999999	999999	999999	999999	322	999999	999999	999999	999999	999999
218	999999	999999	999999	999999	999999	999999	999999	999999	999999	999999	999999	999999	999999	999999	999999	999999	999999	999999	999999	999999	999999	999999	999999	999999	999999	999999	999999	999999	999999	999999	999999	999999	999999	999999	999999	999999	999999	999999	999999	999999	999999	999999	999999	294	999999	999999	999999	999999	999999
214	999999	999999	999999	999999	999999	999999	999999	999999	999999	999999	999999	999999	999999	999999	999999	999999	999999	999999	999999	999999	999999	999999	999999	259	999999	999999	999999	999999	999999	999999	999999	999999	999999	999999	999999	999999	999999	999999	999999	999999	999999	999999	999999	999999	999999	999999	999999	999999	999999
190	999999	999999	999999	999999	999999	999999	999999	999999	999999	999999	999999	999999	999999	999999	999999	999999	999999	999999	999999	999999	999999	999999	999999	999999	999999	999999	999999	999999	999999	999999	999999	999999	999999	999999	999999	999999	999999	999999	999999	999999	999999	999999	999999	236	999999	999999	999999	999999	999999
214	999999	999999	999999	999999	999999	999999	999999	999999	999999	999999	999999	999999	999999	999999	999999	999999	999999	999999	999999	999999	999999	999999	999999	999999	999999	999999	999999	999999	999999	999999	999999	999999	999999	999999	999999	999999	240	999999	999999	999999	999999	999999	999999	999999	999999	999999	999999	999999	999999
214	999999	999999	999999	999999	999999	999999	999999	999999	999999	999999	999999	999999	999999	999999	999999	999999	999999	999999	999999	999999	999999	999999	999999	999999	999999	999999	999999	999999	999999	999999	259	999999	999999	999999	999999	999999	999999	999999	999999	999999	999999	999999	999999	999999	999999	999999	999999	999999	999999
280	999999	999999	999999	999999	999999	999999	999999	999999	999999	999999	999999	999999	999999	999999	999999	999999	999999	999999	999999	999999	999999	999999	999999	999999	999999	999999	999999	999999	999999	999999	999999	999999	999999	999999	999999	999999	999999	999999	999999	999999	999999	999999	999999	354	999999	999999	999999	999999	999999
218	999999	999999	999999	999999	999999	999999	999999	999999	999999	999999	999999	999999	999999	999999	999999	999999	999999	999999	999999	999999	999999	999999	999999	999999	999999	999999	999999	999999	999999	999999	265	999999	999999	999999	999999	999999	999999	999999	999999	999999	999999	999999	999999	999999	999999	999999	999999	999999	999999
200	999999	999999	999999	999999	999999	999999	999999	999999	999999	999999	999999	999999	999999	999999	999999	999999	999999	999999	999999	999999	999999	999999	999999	999999	999999	999999	999999	999999	999999	999999	999999	999999	999999	999999	999999	999999	999999	999999	999999	999999	999999	999999	999999	999999	999999	999999	999999	999999	999999
229	999999	999999	999999	999999	999999	999999	999999	999999	999999	999999	999999	999999	999999	999999	999999	999999	999999	999999	999999	999999	999999	999999	999999	999999	999999	999999	999999	999999	999999	999999	999999	999999	999999	999999	999999	999999	999999	999999	999999	999999	999999	999999	999999	285	999999	999999	999999	999999	999999
233	999999	999999	999999	999999	999999	999999	999999	999999	999999	999999	999999	999999	999999	999999	999999	999999	999999	999999	999999	999999	999999	999999	999999	999999	999999	999999	999999	999999	999999	999999	999999	999999	999999	999999	999999	999999	999999	999999	999999	999999	999999	999999	999999	999999	999999	999999	999999	999999	999999
238	999999	999999	999999	999999	999999	999999	999999	999999	999999	999999	999999	999999	999999	999999	999999	999999	999999	999999	999999	999999	999999	999999	999999	999999	999999	999999	999999	999999	999999	999999	999999	999999	999999	999999	999999	999999	999999	999999	999999	999999	999999	999999	999999	999999	999999	999999	999999	999999	999999
200	999999	999999	999999	999999	999999	999999	999999	999999	999999	999999	999999	999999	999999	999999	999999	999999	999999	999999	999999	999999	999999	999999	999999	999999	999999	999999	999999	999999	999999	999999	999999	999999	999999	999999	999999	999999	999999	999999	999999	999999	999999	999999	999999	999999	999999	999999	999999	999999	999999
187	999999	999999	999999	999999	999999	999999	999999	999999	999999	999999	999999	999999	999999	999999	999999	999999	999999	999999	999999	999999	999999	999999	999999	999999	999999	999999	999999	999999	999999	999999	999999	999999	999999	999999	999999	999999	999999	999999	999999	999999	999999	999999	999999	999999	999999	999999	999999	999999	999999
293	999999	999999	999999	999999	999999	999999	999999	999999	999999	999999	999999	999999	999999	999999	999999	999999	999999	326	999999	999999	999999	999999	999999	999999	999999	999999	999999	999999	999999	999999	999999	999999	999999	999999	999999	999999	999999	999999	999999	999999	999999	999999	999999	999999	999999	999999	999999	999999	999999
268	999999	999999	999999	999999	999999	999999	999999	999999	999999	999999	999999	999999	999999	999999	999999	999999	999999	999999	999999	999999	999999	999999	999999	999999	999999	999999	999999	999999	999999	999999	999999	999999	999999	999999	999999	999999	999999	999999	999999	999999	999999	999999	999999	335	999999	999999	999999	999999	999999
229	999999	999999	999999	999999	999999	999999	999999	999999	999999	999999	999999	999999	999999	999999	999999	999999	999999	999999	999999	999999	999999	999999	999999	999999	999999	999999	999999	999999	999999	999999	999999	999999	999999	999999	999999	999999	999999	999999	999999	999999	999999	999999	999999	267	999999	999999	999999	999999	999999
202	999999	999999	999999	999999	999999	999999	999999	999999	999999	999999	999999	999999	999999	999999	999999	999999	999999	999999	999999	999999	999999	999999	999999	999999	999999	999999	999999	999999	999999	999999	999999	999999	999999	999999	999999	999999	999999	999999	999999	999999	999999	999999	999999	999999	999999	999999	999999	999999	999999
192	999999	999999	999999	999999	999999	999999	999999	999999	999999	999999	999999	999999	999999	999999	999999	999999	999999	999999	999999	999999	999999	999999	999999	999999	999999	999999	999999	999999	999999	999999	999999	999999	999999	999999	999999	999999	999999	999999	999999	999999	999999	999999	999999	254	999999	999999	999999	999999	999999
250	999999	999999	999999	999999	999999	999999	999999	999999	999999	999999	999999	999999	999999	999999	999999	999999	999999	999999	999999	999999	999999	999999	999999	999999	999999	999999	999999	999999	999999	999999	999999	999999	999999	999999	999999	999999	999999	999999	999999	999999	999999	999999	999999	999999	999999	999999	999999	999999	999999
195	999999	999999	999999	999999	999999	999999	999999	999999	999999	999999	999999	999999	999999	999999	999999	999999	999999	999999	999999	999999	999999	999999	999999	999999	999999	999999	999999	999999	999999	999999	999999	999999	999999	999999	999999	999999	999999	999999	999999	999999	999999	999999	999999	245	999999	999999	999999	999999	999999
195	999999	999999	999999	999999	999999	999999	999999	999999	999999	999999	999999	999999	999999	999999	999999	999999	999999	999999	999999	999999	999999	999999	999999	999999	999999	999999	999999	999999	999999	250	999999	999999	999999	999999	999999	999999	999999	999999	999999	999999	999999	999999	999999	999999	999999	999999	999999	999999	999999
275	999999	999999	999999	999999	999999	999999	999999	999999	999999	999999	999999	999999	999999	999999	999999	999999	999999	999999	999999	999999	999999	999999	999999	999999	999999	999999	999999	999999	999999	316	999999	999999	999999	999999	999999	999999	999999	999999	999999	999999	999999	999999	999999	999999	999999	999999	999999	999999	999999
223	999999	999999	999999	999999	999999	999999	999999	999999	999999	999999	999999	999999	999999	999999	999999	999999	999999	999999	999999	999999	999999	999999	999999	999999	999999	999999	999999	999999	999999	254	999999	999999	999999	999999	999999	999999	999999	999999	999999	999999	999999	999999	999999	999999	999999	999999	999999	999999	999999
232	999999	999999	999999	999999	999999	999999	999999	999999	999999	999999	999999	999999	999999	999999	999999	999999	999999	999999	999999	999999	999999	999999	999999	999999	999999	999999	999999	999999	999999	266	999999	999999	999999	999999	999999	999999	999999	999999	999999	999999	999999	999999	999999	999999	999999	999999	999999	999999	999999
247	999999	999999	999999	999999	999999	999999	999999	999999	999999	999999	999999	999999	999999	999999	999999	999999	999999	999999	999999	999999	999999	999999	999999	999999	999999	999999	999999	999999	999999	288	999999	999999	999999	999999	999999	999999	999999	999999	999999	999999	999999	999999	999999	999999	999999	999999	999999	999999	999999
226	999999	999999	999999	999999	999999	999999	999999	999999	999999	999999	999999	999999	999999	999999	999999	999999	999999	999999	999999	999999	999999	999999	999999	999999	999999	999999	999999	999999	999999	283	999999	999999	999999	999999	999999	999999	999999	999999	999999	999999	999999	999999	999999	999999	999999	999999	999999	999999	999999
208	999999	999999	999999	999999	999999	999999	999999	999999	999999	999999	999999	999999	999999	999999	999999	999999	999999	999999	999999	999999	999999	999999	999999	999999	999999	999999	999999	999999	999999	225	999999	999999	999999	999999	999999	999999	999999	999999	999999	999999	999999	999999	999999	999999	999999	999999	999999	999999	999999
204	999999	999999	999999	999999	999999	999999	999999	999999	999999	999999	999999	999999	999999	999999	999999	999999	999999	999999	999999	999999	999999	999999	999999	999999	999999	999999	999999	999999	999999	235	999999	999999	999999	999999	999999	999999	999999	999999	999999	999999	999999	999999	999999	999999	999999	999999	999999	999999	999999
161.5	999999	999999	999999	999999	999999	999999	999999	999999	999999	999999	999999	999999	999999	999999	999999	999999	999999	999999	999999	999999	999999	999999	999999	999999	999999	999999	999999	999999	999999	199.5	999999	999999	999999	999999	999999	999999	999999	999999	999999	999999	999999	999999	999999	999999	999999	999999	999999	999999	999999
232	999999	999999	999999	999999	999999	999999	999999	999999	999999	999999	999999	999999	999999	999999	999999	999999	999999	999999	999999	999999	999999	999999	999999	999999	999999	999999	999999	999999	999999	259	999999	999999	999999	999999	999999	999999	999999	999999	999999	999999	999999	999999	999999	999999	999999	999999	999999	999999	999999
213	999999	999999	999999	999999	999999	999999	999999	999999	999999	999999	999999	999999	999999	999999	999999	999999	999999	999999	999999	999999	999999	999999	999999	999999	999999	999999	999999	999999	999999	250	999999	999999	999999	999999	999999	999999	999999	999999	999999	999999	999999	999999	999999	999999	999999	999999	999999	999999	999999
249	999999	999999	999999	999999	999999	999999	999999	999999	999999	999999	999999	999999	999999	999999	999999	999999	999999	999999	999999	999999	999999	999999	999999	999999	999999	999999	999999	999999	999999	286	999999	999999	999999	999999	999999	999999	999999	999999	999999	999999	999999	999999	999999	999999	999999	999999	999999	999999	999999
230	999999	999999	999999	999999	999999	999999	999999	999999	999999	999999	999999	999999	999999	999999	999999	999999	999999	999999	999999	999999	999999	999999	999999	999999	999999	999999	999999	999999	999999	291	999999	999999	999999	999999	999999	999999	999999	999999	999999	999999	999999	999999	999999	999999	999999	999999	999999	999999	999999
238	999999	999999	999999	999999	999999	999999	999999	999999	999999	999999	999999	999999	999999	999999	999999	999999	999999	999999	999999	999999	999999	999999	999999	999999	999999	999999	999999	999999	999999	309	999999	999999	999999	999999	999999	999999	999999	999999	999999	999999	999999	999999	999999	999999	999999	999999	999999	999999	999999
302	999999	999999	999999	999999	999999	999999	999999	999999	999999	999999	999999	999999	999999	999999	999999	999999	999999	999999	999999	999999	999999	999999	999999	999999	999999	999999	999999	999999	999999	332	999999	999999	999999	999999	999999	999999	999999	999999	999999	999999	999999	999999	999999	999999	999999	999999	999999	999999	999999
372	999999	999999	999999	999999	999999	999999	999999	999999	999999	999999	999999	999999	999999	999999	999999	999999	999999	999999	999999	999999	999999	999999	999999	999999	999999	999999	999999	999999	999999	999999	999999	999999	999999	999999	999999	999999	999999	999999	999999	999999	999999	999999	999999	999999	999999	999999	999999	999999	999999
210	999999	999999	999999	999999	999999	999999	999999	999999	999999	999999	999999	999999	999999	999999	999999	999999	999999	999999	999999	999999	999999	999999	999999	999999	999999	999999	999999	999999	999999	244	999999	999999	999999	999999	999999	999999	999999	999999	999999	999999	999999	999999	999999	999999	999999	999999	999999	999999	999999
235	999999	999999	999999	999999	999999	999999	999999	999999	999999	999999	999999	999999	999999	999999	999999	999999	999999	999999	999999	999999	999999	999999	999999	999999	999999	999999	999999	999999	999999	263	999999	999999	999999	999999	999999	999999	999999	999999	999999	999999	999999	999999	999999	999999	999999	999999	999999	999999	999999
241	999999	999999	999999	999999	999999	999999	999999	999999	999999	999999	999999	999999	999999	999999	999999	999999	999999	999999	999999	999999	999999	999999	999999	999999	999999	999999	999999	999999	999999	270	999999	999999	999999	999999	999999	999999	999999	999999	999999	999999	999999	999999	999999	999999	999999	999999	999999	999999	999999
252	999999	999999	999999	999999	999999	999999	999999	999999	999999	999999	999999	999999	999999	999999	999999	999999	999999	999999	999999	999999	999999	999999	999999	999999	999999	999999	999999	999999	999999	287	999999	999999	999999	999999	999999	999999	999999	999999	999999	999999	999999	999999	999999	999999	999999	999999	999999	999999	999999
236	999999	999999	999999	999999	999999	999999	999999	999999	999999	999999	999999	999999	999999	999999	999999	999999	999999	999999	999999	999999	999999	999999	999999	999999	999999	999999	999999	999999	999999	267	999999	999999	999999	999999	999999	999999	999999	999999	999999	999999	999999	999999	999999	999999	999999	999999	999999	999999	999999
292	999999	999999	999999	999999	999999	999999	999999	999999	999999	999999	999999	999999	999999	999999	999999	999999	999999	999999	999999	999999	999999	999999	999999	999999	999999	999999	999999	999999	999999	999999	999999	999999	999999	999999	999999	999999	999999	999999	999999	999999	999999	999999	999999	999999	999999	999999	999999	999999	999999
221	999999	999999	999999	999999	999999	999999	999999	999999	999999	999999	999999	999999	999999	999999	999999	999999	999999	999999	999999	999999	999999	999999	999999	999999	999999	999999	999999	999999	999999	251	999999	999999	999999	999999	999999	999999	999999	999999	999999	999999	999999	999999	999999	999999	999999	999999	999999	999999	999999
272	999999	999999	999999	999999	999999	999999	999999	999999	999999	999999	999999	999999	999999	999999	999999	999999	999999	999999	999999	999999	999999	999999	999999	999999	999999	999999	999999	999999	999999	999999	999999	999999	999999	999999	999999	999999	999999	999999	999999	999999	999999	999999	999999	999999	999999	999999	999999	999999	999999
301	999999	999999	999999	999999	999999	999999	999999	999999	999999	999999	999999	999999	999999	999999	999999	999999	999999	999999	999999	999999	999999	999999	999999	999999	999999	999999	999999	999999	999999	999999	999999	999999	999999	999999	999999	999999	999999	999999	999999	999999	999999	999999	999999	999999	999999	999999	999999	999999	999999
209	999999	999999	999999	999999	999999	999999	999999	999999	999999	999999	999999	999999	999999	999999	999999	999999	999999	999999	999999	999999	999999	999999	999999	999999	999999	999999	999999	999999	999999	999999	999999	999999	999999	999999	999999	999999	999999	999999	999999	999999	999999	999999	999999	999999	999999	999999	999999	999999	999999
227	999999	999999	999999	999999	999999	999999	999999	999999	999999	999999	999999	999999	999999	999999	999999	999999	999999	999999	999999	999999	999999	999999	999999	999999	999999	999999	999999	999999	999999	141	999999	999999	999999	999999	999999	999999	999999	999999	999999	999999	999999	999999	999999	999999	999999	999999	999999	999999	999999
290	999999	999999	999999	999999	999999	999999	999999	999999	999999	999999	999999	999999	999999	999999	999999	999999	999999	999999	999999	999999	999999	999999	999999	999999	999999	999999	999999	999999	999999	338	999999	999999	999999	999999	999999	999999	999999	999999	999999	999999	999999	999999	999999	999999	999999	999999	999999	999999	999999
268	999999	999999	999999	999999	999999	999999	999999	999999	999999	999999	999999	999999	999999	999999	999999	999999	999999	999999	999999	999999	999999	999999	999999	999999	999999	999999	999999	999999	999999	291	999999	999999	999999	999999	999999	999999	999999	999999	999999	999999	999999	999999	999999	999999	999999	999999	999999	999999	999999
307	999999	999999	999999	999999	999999	999999	999999	999999	999999	999999	999999	999999	999999	999999	999999	999999	999999	999999	999999	999999	999999	999999	999999	999999	999999	999999	999999	999999	999999	999999	999999	999999	999999	999999	999999	999999	999999	999999	999999	999999	999999	999999	999999	999999	999999	999999	999999	999999	999999
297	999999	999999	999999	999999	999999	999999	999999	999999	999999	999999	999999	999999	999999	999999	999999	999999	999999	999999	999999	999999	999999	999999	999999	999999	999999	999999	999999	999999	999999	290	999999	999999	999999	999999	999999	999999	999999	999999	999999	999999	999999	999999	999999	999999	999999	999999	999999	999999	999999
234	999999	999999	999999	999999	999999	999999	999999	999999	999999	999999	999999	999999	999999	999999	999999	999999	999999	999999	999999	999999	999999	999999	999999	999999	999999	999999	999999	999999	999999	263	999999	999999	999999	999999	999999	999999	999999	999999	999999	999999	999999	999999	999999	999999	999999	999999	999999	999999	999999
285	999999	999999	999999	999999	999999	999999	999999	999999	999999	999999	999999	999999	999999	999999	999999	999999	999999	999999	999999	999999	999999	999999	999999	999999	999999	999999	999999	999999	999999	326	999999	999999	999999	999999	999999	999999	999999	999999	999999	999999	999999	999999	999999	999999	999999	999999	999999	999999	999999
202	999999	999999	999999	999999	999999	999999	999999	999999	999999	999999	999999	999999	999999	999999	999999	999999	999999	999999	999999	999999	999999	999999	999999	999999	999999	999999	999999	999999	999999	227	999999	999999	999999	999999	999999	999999	999999	999999	999999	999999	999999	999999	999999	999999	999999	999999	999999	999999	999999
239	999999	999999	999999	999999	999999	999999	999999	999999	999999	999999	999999	999999	999999	999999	999999	999999	999999	999999	999999	999999	999999	999999	999999	999999	999999	999999	999999	999999	999999	999999	999999	999999	999999	999999	999999	999999	999999	999999	999999	999999	999999	999999	999999	999999	999999	999999	999999	999999	999999
243	999999	999999	999999	999999	999999	999999	999999	999999	999999	999999	999999	999999	999999	999999	999999	999999	999999	999999	999999	999999	999999	999999	999999	999999	999999	999999	999999	999999	999999	999999	999999	999999	999999	999999	999999	999999	999999	999999	999999	999999	999999	999999	999999	999999	999999	999999	999999	999999	999999
254	999999	999999	999999	999999	999999	999999	999999	999999	999999	999999	999999	999999	999999	999999	999999	999999	999999	999999	999999	999999	999999	999999	999999	999999	999999	999999	999999	999999	999999	999999	999999	999999	999999	999999	999999	999999	999999	999999	999999	999999	999999	999999	999999	999999	999999	999999	999999	999999	999999
296	999999	999999	999999	999999	999999	999999	999999	999999	999999	999999	999999	999999	999999	999999	999999	999999	999999	999999	999999	999999	999999	999999	999999	999999	999999	999999	999999	999999	999999	999999	999999	999999	999999	999999	999999	999999	999999	999999	999999	999999	999999	999999	999999	999999	999999	999999	999999	999999	999999
274	999999	999999	999999	999999	999999	999999	999999	999999	999999	999999	999999	999999	999999	999999	999999	999999	999999	999999	999999	999999	999999	999999	999999	999999	999999	999999	999999	999999	999999	313	999999	999999	999999	999999	999999	999999	999999	999999	999999	999999	999999	999999	999999	999999	999999	999999	999999	999999	999999
283	999999	999999	999999	999999	999999	999999	999999	999999	999999	999999	999999	999999	999999	999999	999999	999999	999999	999999	999999	999999	999999	999999	999999	999999	999999	999999	999999	999999	999999	341	999999	999999	999999	999999	999999	999999	999999	999999	999999	999999	999999	999999	999999	999999	999999	999999	999999	999999	999999
296	999999	999999	999999	999999	999999	999999	999999	999999	999999	999999	999999	999999	999999	999999	999999	999999	999999	999999	999999	999999	999999	999999	999999	999999	999999	999999	999999	999999	999999	324	999999	999999	999999	999999	999999	999999	999999	999999	999999	999999	999999	999999	999999	999999	999999	999999	999999	999999	999999
242	999999	999999	999999	999999	999999	999999	999999	999999	999999	999999	999999	999999	999999	999999	999999	999999	999999	999999	999999	999999	999999	999999	999999	999999	999999	999999	999999	999999	999999	999999	999999	999999	999999	999999	999999	999999	999999	999999	999999	999999	999999	999999	999999	999999	999999	999999	999999	999999	999999
248	999999	999999	999999	999999	999999	999999	999999	999999	999999	999999	999999	999999	999999	999999	999999	999999	999999	999999	999999	999999	999999	999999	999999	999999	999999	999999	999999	999999	999999	277	999999	999999	999999	999999	999999	999999	999999	999999	999999	999999	999999	999999	999999	999999	999999	999999	999999	999999	999999
284	999999	999999	999999	999999	999999	999999	999999	999999	999999	999999	999999	999999	999999	999999	999999	999999	999999	999999	999999	999999	999999	999999	999999	999999	999999	999999	999999	999999	999999	999999	999999	999999	999999	999999	999999	999999	999999	999999	999999	999999	999999	999999	999999	999999	999999	999999	999999	999999	999999
235	999999	999999	999999	999999	999999	999999	999999	999999	999999	999999	999999	999999	999999	999999	999999	999999	999999	999999	999999	999999	999999	999999	999999	999999	999999	999999	999999	999999	999999	999999	999999	999999	999999	999999	999999	999999	999999	999999	999999	999999	275	999999	999999	999999	999999	999999	999999	999999	999999
272	999999	999999	999999	999999	999999	999999	999999	999999	999999	999999	999999	999999	999999	999999	999999	999999	999999	999999	999999	999999	999999	999999	999999	999999	999999	999999	999999	999999	999999	310	999999	999999	999999	999999	999999	999999	999999	999999	999999	999999	999999	999999	999999	999999	999999	999999	999999	999999	999999
239	999999	999999	999999	999999	999999	999999	999999	999999	999999	999999	999999	999999	999999	999999	999999	999999	999999	999999	999999	999999	999999	999999	999999	999999	999999	999999	999999	999999	999999	999999	999999	999999	999999	999999	999999	999999	999999	999999	999999	999999	999999	999999	999999	999999	999999	999999	999999	999999	999999
284	999999	999999	999999	999999	999999	999999	999999	999999	999999	999999	999999	999999	999999	999999	999999	999999	999999	999999	999999	999999	999999	999999	999999	999999	999999	999999	999999	999999	999999	999999	999999	999999	999999	999999	999999	999999	999999	999999	999999	999999	999999	999999	999999	999999	999999	999999	999999	999999	999999
223	999999	999999	999999	999999	999999	999999	999999	999999	999999	999999	999999	999999	999999	999999	999999	999999	999999	999999	999999	999999	999999	999999	999999	999999	999999	999999	999999	999999	999999	999999	999999	999999	999999	999999	999999	999999	999999	999999	999999	999999	999999	999999	999999	999999	999999	999999	999999	999999	999999
227	999999	999999	999999	999999	999999	999999	999999	999999	999999	999999	999999	999999	999999	999999	999999	999999	999999	999999	999999	999999	999999	999999	999999	999999	999999	999999	999999	999999	999999	999999	999999	999999	999999	999999	999999	999999	999999	999999	999999	999999	999999	999999	999999	999999	999999	999999	999999	999999	999999
243	999999	999999	999999	999999	999999	999999	999999	999999	999999	999999	999999	999999	999999	999999	999999	999999	999999	999999	999999	999999	999999	999999	999999	999999	999999	999999	999999	999999	999999	999999	999999	999999	999999	999999	999999	999999	999999	999999	999999	999999	999999	999999	999999	999999	999999	999999	999999	999999	999999
300	999999	999999	999999	999999	999999	999999	999999	999999	999999	999999	999999	999999	999999	999999	999999	999999	999999	999999	999999	999999	999999	999999	999999	999999	999999	999999	999999	999999	999999	999999	999999	999999	999999	999999	999999	999999	999999	999999	999999	999999	999999	999999	999999	999999	999999	999999	999999	999999	999999
223	999999	999999	999999	999999	999999	999999	999999	999999	999999	999999	999999	999999	999999	999999	999999	999999	999999	999999	999999	999999	999999	999999	999999	999999	999999	999999	999999	999999	999999	999999	999999	999999	999999	999999	999999	999999	999999	999999	999999	999999	999999	999999	999999	999999	999999	999999	999999	999999	999999
303	999999	999999	999999	999999	999999	999999	999999	999999	999999	999999	999999	999999	999999	999999	999999	999999	999999	999999	999999	999999	999999	999999	999999	999999	999999	999999	999999	999999	999999	999999	999999	999999	999999	999999	999999	999999	999999	999999	999999	999999	999999	999999	999999	999999	999999	999999	999999	999999	999999
259	999999	999999	999999	999999	999999	999999	999999	999999	999999	999999	999999	999999	999999	999999	999999	999999	999999	999999	999999	999999	999999	999999	999999	999999	999999	999999	999999	999999	999999	999999	999999	999999	999999	999999	999999	999999	999999	999999	999999	999999	999999	999999	999999	999999	999999	999999	999999	999999	999999
296	999999	999999	999999	999999	999999	999999	999999	999999	999999	999999	999999	999999	999999	999999	999999	999999	999999	999999	999999	999999	999999	999999	999999	999999	999999	999999	999999	999999	999999	999999	999999	999999	999999	999999	999999	999999	999999	999999	999999	999999	999999	999999	999999	999999	999999	999999	999999	999999	999999
250	999999	999999	999999	999999	999999	999999	999999	999999	999999	999999	999999	999999	999999	999999	999999	999999	999999	999999	999999	999999	999999	999999	999999	999999	999999	999999	999999	999999	999999	999999	999999	999999	999999	999999	999999	999999	999999	999999	999999	999999	999999	999999	999999	999999	999999	999999	999999	999999	999999
334	999999	999999	999999	999999	999999	999999	999999	999999	999999	999999	999999	999999	999999	999999	999999	999999	999999	999999	999999	999999	999999	999999	999999	999999	999999	999999	999999	999999	999999	999999	999999	999999	999999	999999	999999	999999	999999	999999	999999	999999	999999	999999	999999	999999	999999	999999	999999	999999	999999
262	999999	999999	999999	999999	999999	999999	999999	999999	999999	999999	999999	999999	999999	999999	999999	999999	999999	999999	999999	999999	999999	999999	999999	999999	999999	999999	999999	999999	999999	999999	999999	999999	999999	999999	999999	999999	999999	999999	999999	999999	999999	999999	999999	999999	999999	999999	999999	999999	999999
237	999999	999999	999999	999999	999999	999999	999999	999999	999999	999999	999999	999999	999999	999999	999999	999999	999999	999999	999999	999999	999999	999999	999999	999999	999999	999999	999999	999999	999999	999999	999999	999999	999999	999999	999999	999999	999999	999999	999999	999999	999999	999999	999999	999999	999999	999999	999999	999999	999999
184	999999	999999	999999	999999	999999	999999	999999	999999	999999	999999	999999	999999	999999	999999	999999	999999	999999	999999	999999	999999	999999	999999	999999	999999	999999	999999	999999	999999	999999	999999	999999	999999	999999	999999	999999	999999	999999	999999	999999	999999	999999	999999	999999	999999	999999	999999	999999	999999	999999
267	999999	999999	999999	999999	999999	999999	999999	999999	999999	999999	999999	999999	999999	999999	999999	999999	999999	999999	999999	999999	999999	999999	999999	999999	999999	999999	999999	999999	999999	999999	999999	999999	999999	999999	999999	999999	999999	999999	999999	999999	999999	999999	999999	999999	999999	999999	999999	999999	999999
230	999999	999999	999999	999999	999999	999999	999999	999999	999999	999999	999999	999999	999999	999999	999999	999999	999999	999999	999999	999999	999999	999999	999999	999999	999999	999999	999999	999999	999999	999999	999999	999999	999999	999999	999999	999999	999999	999999	999999	999999	999999	999999	999999	999999	999999	999999	999999	999999	999999
232	999999	999999	999999	999999	999999	999999	999999	999999	999999	999999	999999	999999	999999	999999	999999	999999	999999	999999	999999	999999	999999	999999	999999	999999	999999	999999	999999	999999	999999	999999	999999	999999	999999	999999	999999	999999	999999	999999	999999	999999	999999	999999	999999	999999	999999	999999	999999	999999	999999
289	999999	999999	999999	999999	999999	999999	999999	999999	999999	999999	999999	999999	999999	999999	999999	999999	999999	999999	999999	999999	999999	999999	999999	999999	999999	999999	999999	999999	999999	999999	999999	999999	999999	999999	999999	999999	999999	999999	999999	999999	999999	999999	999999	999999	999999	999999	999999	999999	999999
220	999999	999999	999999	999999	999999	999999	999999	999999	999999	999999	999999	999999	999999	999999	999999	999999	999999	999999	999999	999999	999999	999999	999999	999999	999999	999999	999999	999999	999999	999999	999999	999999	999999	999999	999999	999999	999999	999999	999999	999999	999999	999999	999999	999999	999999	999999	999999	999999	999999
174.5	999999	999999	999999	999999	999999	999999	999999	999999	999999	999999	999999	999999	999999	999999	999999	999999	999999	999999	999999	999999	999999	999999	999999	999999	999999	999999	999999	999999	999999	999999	999999	999999	999999	999999	999999	999999	999999	999999	999999	999999	999999	999999	999999	999999	999999	999999	999999	999999	999999
304	999999	999999	999999	999999	999999	999999	999999	999999	999999	999999	999999	999999	999999	999999	999999	999999	999999	999999	999999	999999	999999	999999	999999	999999	999999	999999	999999	999999	999999	999999	999999	999999	999999	999999	999999	999999	999999	999999	999999	999999	999999	999999	999999	999999	999999	999999	999999	999999	999999
235	999999	999999	999999	999999	999999	999999	999999	999999	999999	999999	999999	999999	999999	999999	999999	999999	999999	999999	999999	999999	999999	999999	999999	999999	999999	999999	999999	999999	999999	999999	999999	999999	999999	999999	999999	999999	999999	999999	999999	999999	999999	999999	999999	999999	999999	999999	999999	999999	999999
236	999999	999999	999999	999999	999999	999999	999999	999999	999999	999999	999999	999999	999999	999999	999999	999999	999999	999999	999999	999999	999999	999999	999999	999999	999999	999999	999999	999999	999999	999999	999999	999999	999999	999999	999999	999999	999999	999999	999999	999999	999999	999999	999999	999999	999999	999999	999999	999999	999999
204	999999	999999	999999	999999	999999	999999	999999	999999	999999	999999	999999	999999	999999	999999	999999	999999	999999	999999	999999	999999	999999	999999	999999	999999	999999	999999	999999	999999	999999	999999	999999	999999	999999	999999	999999	999999	999999	999999	999999	999999	999999	999999	999999	999999	999999	999999	999999	999999	999999
255	999999	999999	999999	999999	999999	999999	999999	999999	999999	999999	999999	999999	999999	999999	999999	999999	999999	999999	999999	999999	999999	999999	999999	999999	999999	999999	999999	999999	999999	999999	999999	999999	999999	999999	999999	999999	999999	999999	999999	999999	999999	999999	999999	999999	999999	999999	999999	999999	999999
218	999999	999999	999999	999999	999999	999999	999999	999999	999999	999999	999999	999999	999999	999999	999999	999999	999999	999999	999999	999999	999999	999999	999999	999999	999999	999999	999999	999999	999999	999999	999999	999999	999999	999999	999999	999999	999999	999999	999999	999999	999999	999999	999999	999999	999999	999999	999999	999999	999999
179.5	999999	999999	999999	999999	999999	999999	999999	999999	999999	999999	999999	999999	999999	999999	999999	999999	999999	999999	999999	999999	999999	999999	999999	999999	999999	999999	999999	999999	999999	999999	999999	999999	999999	999999	999999	999999	999999	999999	999999	999999	999999	999999	999999	999999	999999	999999	999999	999999	999999
293	999999	999999	999999	999999	999999	999999	999999	999999	999999	999999	999999	999999	999999	999999	999999	999999	999999	999999	999999	999999	999999	999999	999999	999999	999999	999999	999999	999999	999999	999999	999999	999999	999999	999999	999999	999999	999999	999999	999999	999999	999999	999999	999999	999999	999999	999999	999999	999999	999999
241	999999	999999	999999	999999	999999	999999	999999	999999	999999	999999	999999	999999	999999	999999	999999	999999	999999	999999	999999	999999	999999	999999	999999	999999	999999	999999	999999	999999	999999	999999	999999	999999	999999	999999	999999	999999	999999	999999	999999	999999	999999	999999	999999	999999	999999	999999	999999	999999	999999
267	999999	999999	999999	999999	999999	999999	999999	999999	999999	999999	999999	999999	999999	999999	999999	999999	999999	999999	999999	999999	999999	999999	999999	999999	999999	999999	999999	999999	999999	999999	999999	999999	999999	999999	999999	999999	999999	999999	999999	999999	999999	999999	999999	999999	999999	999999	999999	999999	999999
260	999999	999999	999999	999999	999999	999999	999999	999999	999999	999999	999999	999999	999999	999999	999999	999999	999999	999999	999999	999999	999999	999999	999999	999999	999999	999999	999999	999999	999999	999999	999999	999999	999999	999999	999999	999999	999999	999999	999999	999999	999999	999999	999999	999999	999999	999999	999999	999999	999999
217	999999	999999	999999	999999	999999	999999	999999	999999	999999	999999	999999	999999	999999	999999	999999	999999	999999	999999	999999	999999	999999	999999	999999	999999	999999	999999	999999	999999	999999	999999	999999	999999	999999	999999	999999	999999	999999	999999	999999	999999	999999	999999	999999	999999	999999	999999	999999	999999	999999
249	999999	999999	999999	999999	999999	999999	999999	999999	999999	999999	999999	999999	999999	999999	999999	999999	999999	999999	999999	999999	999999	999999	999999	999999	999999	999999	999999	999999	999999	999999	999999	999999	999999	999999	999999	999999	999999	999999	999999	999999	999999	999999	999999	999999	999999	999999	999999	999999	999999
257	999999	999999	999999	999999	999999	999999	999999	999999	999999	999999	999999	999999	999999	999999	999999	999999	999999	999999	999999	999999	999999	999999	999999	999999	999999	999999	999999	999999	999999	315	999999	999999	999999	999999	999999	999999	999999	999999	999999	999999	999999	999999	999999	999999	999999	999999	999999	999999	999999
171	999999	999999	999999	999999	999999	999999	999999	999999	999999	999999	999999	999999	999999	999999	999999	999999	999999	999999	999999	999999	999999	999999	999999	999999	999999	999999	999999	999999	999999	204	999999	999999	999999	999999	999999	999999	999999	999999	999999	999999	999999	999999	999999	999999	999999	999999	999999	999999	999999
177	999999	999999	999999	999999	999999	999999	999999	999999	999999	999999	999999	999999	999999	999999	999999	999999	999999	999999	999999	999999	999999	999999	999999	999999	999999	999999	999999	999999	999999	218	999999	999999	999999	999999	999999	999999	999999	999999	999999	999999	999999	999999	999999	999999	999999	999999	999999	999999	999999
218	999999	999999	999999	999999	999999	999999	999999	999999	999999	999999	999999	999999	999999	999999	999999	999999	999999	999999	999999	999999	999999	999999	999999	999999	999999	999999	999999	999999	999999	263	999999	999999	999999	999999	999999	999999	999999	999999	999999	999999	999999	999999	999999	999999	999999	999999	999999	999999	999999
223	999999	999999	999999	999999	999999	999999	999999	999999	999999	999999	999999	999999	999999	999999	999999	999999	999999	999999	999999	999999	999999	999999	999999	999999	999999	999999	999999	999999	999999	280	999999	999999	999999	999999	999999	999999	999999	999999	999999	999999	999999	999999	999999	999999	999999	999999	999999	999999	999999
230	999999	999999	999999	999999	999999	999999	999999	999999	999999	999999	999999	999999	999999	999999	999999	999999	999999	999999	999999	999999	999999	999999	999999	999999	999999	999999	999999	999999	999999	999999	999999	999999	999999	999999	999999	999999	999999	999999	999999	999999	999999	999999	999999	999999	999999	999999	999999	999999	999999
172	999999	999999	999999	999999	999999	999999	999999	999999	999999	999999	999999	999999	999999	999999	999999	999999	999999	999999	999999	999999	999999	999999	999999	999999	999999	999999	999999	999999	999999	999999	999999	999999	999999	999999	999999	999999	999999	999999	999999	999999	999999	999999	999999	999999	999999	999999	999999	999999	999999
153	999999	999999	999999	999999	999999	999999	999999	999999	999999	999999	999999	999999	999999	999999	999999	999999	999999	999999	999999	999999	999999	999999	999999	999999	999999	999999	999999	999999	999999	999999	999999	999999	999999	999999	999999	999999	999999	999999	999999	999999	999999	999999	999999	999999	999999	999999	999999	999999	999999
212	999999	999999	999999	999999	999999	999999	999999	999999	999999	999999	999999	999999	999999	999999	999999	999999	999999	999999	999999	999999	999999	999999	999999	999999	999999	999999	999999	999999	999999	999999	999999	999999	999999	999999	999999	999999	999999	265	999999	999999	999999	999999	999999	999999	999999	999999	999999	999999	999999
189	999999	999999	999999	999999	999999	999999	999999	999999	999999	999999	999999	999999	999999	999999	999999	999999	999999	999999	999999	999999	999999	999999	999999	999999	999999	999999	999999	999999	999999	999999	999999	999999	999999	999999	999999	999999	999999	999999	999999	999999	999999	999999	999999	999999	999999	999999	999999	999999	999999
223	999999	999999	999999	999999	999999	999999	999999	999999	999999	999999	999999	999999	999999	999999	999999	999999	999999	999999	999999	999999	999999	999999	999999	999999	248	999999	999999	999999	999999	999999	999999	999999	999999	999999	999999	999999	999999	999999	999999	999999	999999	999999	999999	999999	999999	999999	999999	999999	999999
210	999999	999999	999999	999999	999999	999999	999999	999999	999999	999999	999999	999999	999999	999999	999999	999999	999999	999999	999999	999999	999999	999999	999999	999999	999999	999999	999999	999999	999999	999999	999999	999999	999999	999999	999999	999999	999999	247	999999	999999	999999	999999	999999	999999	999999	999999	999999	999999	999999
177	999999	999999	999999	999999	999999	999999	999999	999999	999999	999999	999999	999999	999999	999999	999999	999999	999999	999999	999999	999999	999999	999999	999999	999999	999999	999999	999999	999999	999999	999999	999999	999999	999999	999999	999999	999999	999999	999999	999999	999999	999999	999999	999999	999999	999999	999999	999999	999999	999999
200	999999	999999	999999	999999	999999	999999	999999	999999	999999	999999	999999	999999	999999	999999	999999	999999	999999	999999	999999	999999	999999	999999	999999	999999	999999	999999	999999	999999	999999	999999	999999	999999	999999	999999	999999	999999	999999	999999	999999	999999	999999	999999	999999	999999	999999	999999	999999	999999	999999
210	999999	999999	999999	999999	999999	999999	999999	999999	999999	999999	999999	999999	248	999999	999999	999999	999999	999999	999999	999999	999999	999999	999999	999999	999999	999999	999999	999999	999999	999999	999999	999999	999999	999999	999999	999999	999999	999999	999999	999999	999999	999999	999999	999999	999999	999999	999999	999999	999999
203	999999	999999	999999	999999	999999	999999	999999	999999	999999	999999	999999	999999	999999	999999	999999	999999	999999	999999	999999	999999	999999	999999	999999	999999	999999	999999	999999	999999	999999	999999	999999	999999	999999	999999	999999	999999	999999	999999	999999	999999	999999	999999	999999	999999	999999	999999	999999	999999	999999
152	999999	999999	999999	999999	999999	999999	999999	999999	999999	999999	999999	999999	999999	999999	999999	999999	999999	999999	999999	999999	999999	999999	999999	999999	999999	999999	999999	999999	999999	999999	999999	999999	999999	999999	999999	999999	999999	999999	999999	999999	999999	999999	999999	999999	999999	999999	999999	999999	999999
210	999999	999999	999999	999999	999999	999999	999999	999999	999999	999999	999999	999999	999999	999999	999999	999999	999999	999999	999999	999999	999999	999999	999999	999999	999999	999999	999999	999999	999999	999999	999999	999999	999999	999999	999999	999999	999999	256	999999	999999	999999	999999	999999	999999	999999	999999	999999	999999	999999
158	999999	999999	999999	999999	999999	999999	999999	999999	999999	999999	999999	999999	999999	999999	999999	999999	999999	999999	999999	999999	999999	999999	999999	999999	999999	999999	999999	999999	999999	999999	208	999999	999999	999999	999999	999999	999999	999999	999999	999999	999999	999999	999999	999999	999999	999999	999999	999999	999999
238	999999	999999	999999	999999	999999	999999	999999	999999	999999	999999	999999	999999	999999	999999	999999	999999	999999	999999	999999	999999	999999	999999	999999	999999	999999	999999	999999	999999	999999	999999	999999	999999	999999	999999	999999	999999	999999	999999	999999	999999	999999	999999	999999	999999	999999	999999	999999	999999	999999
202	999999	999999	999999	999999	999999	999999	999999	999999	999999	999999	999999	999999	999999	999999	999999	999999	999999	999999	999999	999999	999999	999999	999999	999999	999999	999999	999999	999999	999999	999999	999999	999999	999999	999999	999999	999999	999999	999999	999999	999999	999999	999999	999999	273	999999	999999	999999	999999	999999
220	999999	999999	999999	999999	999999	999999	999999	999999	999999	999999	999999	999999	999999	999999	999999	999999	999999	999999	999999	999999	999999	999999	999999	999999	999999	999999	999999	999999	999999	999999	274	999999	999999	999999	999999	999999	999999	999999	999999	999999	999999	999999	999999	999999	999999	999999	999999	999999	999999
172	999999	999999	999999	999999	999999	999999	999999	999999	999999	999999	999999	999999	999999	999999	999999	999999	999999	999999	999999	999999	999999	999999	999999	999999	999999	999999	999999	999999	999999	999999	211	999999	999999	999999	999999	999999	999999	999999	999999	999999	999999	999999	999999	999999	999999	999999	999999	999999	999999
254	999999	999999	999999	999999	999999	999999	999999	999999	999999	999999	999999	999999	999999	999999	999999	999999	999999	999999	999999	999999	999999	999999	999999	999999	999999	999999	999999	999999	999999	999999	999999	999999	999999	999999	999999	999999	999999	313	999999	999999	999999	999999	999999	999999	999999	999999	999999	999999	999999
282	999999	999999	999999	999999	999999	999999	999999	999999	999999	999999	999999	999999	999999	999999	999999	999999	999999	999999	999999	999999	999999	999999	999999	999999	999999	999999	999999	999999	999999	999999	999999	999999	999999	999999	999999	999999	999999	999999	999999	999999	999999	999999	999999	356	999999	999999	999999	999999	999999
273	999999	999999	999999	999999	999999	999999	999999	999999	999999	999999	999999	999999	999999	999999	999999	999999	999999	999999	999999	999999	999999	999999	999999	344	999999	999999	999999	999999	999999	999999	999999	999999	999999	999999	999999	999999	999999	999999	999999	999999	999999	999999	999999	999999	999999	999999	999999	999999	999999
193	999999	999999	999999	999999	999999	999999	999999	999999	999999	999999	999999	999999	999999	999999	999999	999999	999999	999999	999999	999999	999999	999999	999999	999999	999999	999999	999999	999999	999999	999999	999999	999999	999999	999999	999999	999999	999999	999999	999999	999999	999999	999999	999999	999999	257	999999	999999	999999	999999
301	999999	999999	999999	999999	999999	999999	999999	999999	999999	999999	999999	999999	999999	999999	999999	999999	999999	999999	999999	999999	999999	999999	999999	999999	999999	999999	999999	999999	999999	999999	999999	999999	999999	999999	999999	999999	354	999999	999999	999999	999999	999999	999999	999999	999999	999999	999999	999999	999999
199	999999	999999	999999	999999	999999	999999	999999	999999	999999	999999	999999	999999	999999	999999	999999	999999	999999	999999	999999	999999	999999	999999	999999	999999	999999	999999	999999	999999	999999	999999	999999	999999	999999	999999	999999	999999	999999	999999	999999	999999	999999	999999	999999	999999	226	999999	999999	999999	999999
280	999999	999999	999999	999999	999999	999999	999999	999999	999999	999999	999999	999999	999999	999999	999999	999999	999999	306	999999	999999	999999	999999	999999	999999	999999	999999	999999	999999	999999	999999	999999	999999	999999	999999	999999	999999	999999	999999	999999	999999	999999	999999	999999	999999	999999	999999	999999	999999	999999
236	999999	999999	999999	999999	999999	999999	999999	999999	999999	999999	999999	999999	999999	999999	999999	999999	999999	999999	999999	999999	999999	999999	999999	999999	999999	999999	999999	999999	999999	999999	288	999999	999999	999999	999999	999999	999999	999999	999999	999999	999999	999999	999999	999999	999999	999999	999999	999999	999999
270	999999	999999	999999	999999	999999	999999	999999	999999	999999	999999	999999	315	999999	999999	999999	999999	999999	999999	999999	999999	999999	999999	999999	999999	999999	999999	999999	999999	999999	999999	999999	999999	999999	999999	999999	999999	999999	999999	999999	999999	999999	999999	999999	999999	999999	999999	999999	999999	999999
153	999999	999999	999999	999999	999999	999999	999999	999999	999999	999999	999999	999999	999999	999999	999999	999999	999999	999999	999999	999999	999999	999999	999999	999999	999999	999999	999999	999999	999999	999999	999999	999999	999999	999999	999999	999999	999999	999999	999999	999999	999999	999999	999999	999999	218	999999	999999	999999	999999
227	999999	999999	999999	999999	999999	999999	999999	999999	999999	999999	999999	999999	999999	999999	999999	999999	999999	999999	999999	999999	999999	999999	999999	282	999999	999999	999999	999999	999999	999999	999999	999999	999999	999999	999999	999999	999999	999999	999999	999999	999999	999999	999999	999999	999999	999999	999999	999999	999999
278	999999	999999	999999	999999	999999	999999	999999	999999	999999	999999	999999	999999	999999	999999	999999	999999	999999	314	999999	999999	999999	999999	999999	999999	999999	999999	999999	999999	999999	999999	999999	999999	999999	999999	999999	999999	999999	999999	999999	999999	999999	999999	999999	999999	999999	999999	999999	999999	999999
236	999999	999999	999999	999999	999999	999999	999999	999999	999999	999999	999999	999999	999999	999999	999999	999999	999999	999999	999999	999999	999999	999999	999999	999999	999999	999999	999999	999999	999999	999999	999999	999999	999999	999999	999999	999999	999999	999999	999999	999999	999999	999999	999999	999999	999999	999999	999999	999999	999999
251	999999	999999	999999	999999	999999	999999	999999	999999	999999	999999	999999	999999	999999	999999	999999	999999	999999	999999	999999	999999	999999	999999	999999	999999	999999	999999	999999	999999	999999	999999	999999	999999	999999	999999	999999	999999	999999	999999	999999	999999	999999	999999	999999	999999	999999	999999	999999	999999	999999
266	999999	999999	999999	999999	999999	999999	999999	999999	999999	999999	999999	999999	999999	999999	999999	999999	999999	999999	999999	999999	999999	999999	999999	310	999999	999999	999999	999999	999999	999999	999999	999999	999999	999999	999999	999999	999999	999999	999999	999999	999999	999999	999999	999999	999999	999999	999999	999999	999999
227	999999	999999	999999	999999	999999	999999	999999	999999	999999	999999	999999	999999	999999	999999	999999	999999	999999	999999	999999	999999	999999	999999	999999	999999	999999	999999	999999	999999	999999	999999	999999	999999	999999	999999	999999	999999	294	999999	999999	999999	999999	999999	999999	999999	999999	999999	999999	999999	999999
220	999999	999999	999999	999999	999999	999999	999999	999999	999999	999999	999999	999999	999999	999999	999999	999999	999999	999999	999999	999999	999999	999999	999999	999999	999999	999999	999999	999999	999999	999999	999999	999999	999999	999999	999999	999999	999999	999999	999999	999999	999999	999999	999999	999999	288	999999	999999	999999	999999
222	999999	999999	999999	999999	999999	999999	999999	999999	999999	999999	999999	999999	999999	999999	999999	999999	999999	999999	999999	999999	999999	999999	999999	999999	999999	999999	999999	999999	999999	999999	999999	999999	999999	999999	999999	999999	303	999999	999999	999999	999999	999999	999999	999999	999999	999999	999999	999999	999999
292	999999	999999	999999	999999	999999	999999	999999	999999	999999	999999	999999	999999	999999	999999	999999	999999	999999	999999	999999	999999	999999	999999	999999	354	999999	999999	999999	999999	999999	999999	999999	999999	999999	999999	999999	999999	999999	999999	999999	999999	999999	999999	999999	999999	999999	999999	999999	999999	999999
194	999999	999999	999999	999999	999999	999999	999999	999999	999999	999999	999999	999999	999999	999999	999999	999999	999999	999999	999999	999999	999999	999999	999999	999999	999999	999999	999999	999999	999999	999999	999999	999999	999999	999999	999999	999999	999999	999999	999999	999999	999999	999999	999999	999999	999999	273	999999	999999	999999
183	999999	999999	999999	999999	999999	999999	999999	999999	999999	999999	999999	999999	999999	999999	999999	999999	999999	999999	999999	228	999999	999999	999999	999999	999999	999999	999999	999999	999999	999999	999999	999999	999999	999999	999999	999999	999999	999999	999999	999999	999999	999999	999999	999999	999999	999999	999999	999999	999999
181	999999	999999	999999	999999	999999	999999	999999	999999	999999	999999	999999	999999	999999	999999	999999	999999	999999	999999	999999	999999	999999	999999	999999	999999	999999	999999	999999	999999	999999	999999	999999	999999	999999	999999	999999	999999	999999	999999	999999	999999	999999	999999	999999	999999	999999	999999	999999	999999	999999
132	999999	999999	999999	999999	999999	999999	999999	999999	999999	999999	999999	999999	999999	999999	999999	999999	999999	999999	999999	999999	999999	999999	999999	999999	999999	999999	999999	999999	999999	999999	999999	999999	999999	999999	999999	999999	999999	999999	999999	999999	999999	999999	999999	999999	999999	197	999999	999999	999999
184	999999	999999	999999	999999	999999	999999	999999	999999	999999	999999	999999	999999	999999	999999	999999	999999	999999	999999	999999	999999	999999	999999	999999	999999	999999	999999	999999	999999	999999	999999	999999	999999	999999	999999	999999	999999	999999	999999	999999	999999	999999	999999	999999	999999	999999	255	999999	999999	999999
195	999999	999999	999999	999999	999999	999999	999999	999999	999999	999999	999999	999999	999999	999999	999999	999999	999999	999999	999999	999999	999999	999999	999999	999999	999999	999999	999999	999999	999999	999999	999999	999999	999999	999999	999999	999999	999999	999999	999999	999999	999999	999999	999999	999999	999999	999999	999999	999999	999999
219	999999	999999	999999	999999	999999	999999	999999	999999	999999	999999	999999	999999	999999	999999	999999	999999	999999	999999	999999	999999	999999	999999	999999	999999	999999	999999	999999	999999	999999	999999	999999	999999	999999	999999	999999	999999	999999	999999	999999	999999	999999	999999	999999	999999	999999	999999	999999	999999	999999
237	999999	999999	999999	999999	999999	999999	999999	999999	999999	999999	999999	999999	999999	999999	999999	999999	999999	999999	999999	999999	999999	999999	999999	999999	999999	999999	999999	999999	999999	999999	999999	999999	999999	999999	999999	999999	999999	999999	999999	999999	999999	999999	999999	999999	999999	260	999999	999999	999999
223	999999	999999	999999	999999	999999	999999	999999	999999	999999	999999	999999	999999	999999	999999	999999	999999	999999	999999	999999	999999	999999	999999	999999	999999	999999	999999	999999	999999	999999	999999	999999	999999	999999	999999	999999	999999	999999	999999	999999	999999	999999	999999	999999	999999	999999	999999	999999	999999	999999
224	999999	999999	999999	999999	999999	999999	999999	999999	999999	999999	999999	255	999999	999999	999999	999999	999999	999999	999999	999999	999999	999999	999999	999999	999999	999999	999999	999999	999999	999999	999999	999999	999999	999999	999999	999999	999999	999999	999999	999999	999999	999999	999999	999999	999999	999999	999999	999999	999999
252	999999	999999	999999	999999	999999	999999	999999	999999	999999	999999	999999	999999	999999	999999	999999	999999	999999	999999	999999	999999	999999	999999	999999	307	999999	999999	999999	999999	999999	999999	999999	999999	999999	999999	999999	999999	999999	999999	999999	999999	999999	999999	999999	999999	999999	999999	999999	999999	999999
236	999999	999999	999999	999999	999999	999999	999999	999999	999999	999999	999999	999999	999999	999999	999999	999999	999999	999999	999999	999999	999999	999999	999999	999999	999999	999999	999999	999999	999999	999999	999999	999999	999999	999999	999999	999999	999999	999999	999999	999999	999999	999999	999999	999999	275	999999	999999	999999	999999
301	999999	999999	999999	999999	999999	999999	999999	999999	999999	999999	999999	999999	999999	999999	999999	999999	999999	999999	337	999999	999999	999999	999999	999999	999999	999999	999999	999999	999999	999999	999999	999999	999999	999999	999999	999999	999999	999999	999999	999999	999999	999999	999999	999999	999999	999999	999999	999999	999999
239	999999	999999	999999	999999	999999	999999	999999	999999	999999	999999	999999	999999	999999	999999	999999	999999	999999	999999	999999	999999	999999	999999	999999	999999	999999	999999	999999	999999	999999	999999	999999	999999	999999	999999	999999	999999	999999	999999	999999	999999	999999	999999	255	999999	999999	999999	999999	999999	999999
262	999999	999999	999999	999999	999999	999999	999999	999999	999999	999999	999999	999999	999999	999999	999999	999999	999999	999999	999999	999999	999999	999999	999999	999999	999999	999999	999999	999999	999999	999999	999999	999999	999999	999999	999999	999999	999999	999999	999999	999999	999999	999999	312	999999	999999	999999	999999	999999	999999
233	999999	999999	999999	999999	999999	999999	999999	999999	999999	999999	999999	999999	999999	999999	999999	999999	999999	999999	999999	999999	999999	999999	999999	999999	999999	999999	999999	999999	999999	999999	999999	999999	999999	999999	999999	999999	999999	999999	999999	999999	999999	999999	296	999999	999999	999999	999999	999999	999999
241	999999	999999	999999	999999	999999	999999	999999	999999	999999	999999	999999	999999	999999	999999	999999	999999	999999	999999	999999	999999	999999	999999	999999	999999	999999	999999	999999	999999	999999	999999	999999	999999	999999	999999	999999	999999	999999	999999	999999	999999	999999	999999	302	999999	999999	999999	999999	999999	999999
269	999999	999999	999999	999999	999999	999999	999999	999999	999999	999999	999999	999999	999999	999999	999999	999999	999999	999999	999999	999999	999999	999999	999999	999999	999999	999999	999999	999999	999999	999999	999999	999999	999999	999999	999999	999999	999999	999999	999999	999999	999999	999999	306	999999	999999	999999	999999	999999	999999
257	999999	999999	999999	999999	999999	999999	999999	999999	999999	999999	999999	999999	999999	999999	999999	999999	999999	999999	999999	999999	999999	999999	999999	999999	999999	999999	999999	999999	999999	999999	999999	999999	999999	999999	999999	999999	999999	999999	999999	999999	999999	999999	298	999999	999999	999999	999999	999999	999999
259	999999	999999	999999	999999	999999	999999	999999	999999	999999	999999	999999	999999	999999	999999	999999	999999	999999	999999	999999	999999	999999	999999	999999	999999	999999	999999	999999	999999	999999	999999	999999	999999	999999	999999	999999	999999	999999	999999	999999	999999	999999	999999	341	999999	999999	999999	999999	999999	999999
324	999999	365	999999	999999	999999	999999	999999	999999	999999	999999	999999	999999	999999	999999	999999	999999	999999	999999	999999	999999	999999	999999	999999	999999	999999	999999	999999	999999	999999	999999	999999	999999	999999	999999	999999	999999	999999	999999	999999	999999	999999	999999	999999	999999	999999	999999	999999	999999	999999
250	999999	273	999999	999999	999999	999999	999999	999999	999999	999999	999999	999999	999999	999999	999999	999999	999999	999999	999999	999999	999999	999999	999999	999999	999999	999999	999999	999999	999999	999999	999999	999999	999999	999999	999999	999999	999999	999999	999999	999999	999999	999999	999999	999999	999999	999999	999999	999999	999999
256	999999	303	999999	999999	999999	999999	999999	999999	999999	999999	999999	999999	999999	999999	999999	999999	999999	999999	999999	999999	999999	999999	999999	999999	999999	999999	999999	999999	999999	999999	999999	999999	999999	999999	999999	999999	999999	999999	999999	999999	999999	999999	999999	999999	999999	999999	999999	999999	999999
272	999999	269	999999	999999	999999	999999	999999	999999	999999	999999	999999	999999	999999	999999	999999	999999	999999	999999	999999	999999	999999	999999	999999	999999	999999	999999	999999	999999	999999	999999	999999	999999	999999	999999	999999	999999	999999	999999	999999	999999	999999	999999	999999	999999	999999	999999	999999	999999	999999
305	999999	293	999999	999999	999999	999999	999999	999999	999999	999999	999999	999999	999999	999999	999999	999999	999999	999999	999999	999999	999999	999999	999999	999999	999999	999999	999999	999999	999999	999999	999999	999999	999999	999999	999999	999999	999999	999999	999999	999999	999999	999999	999999	999999	999999	999999	999999	999999	999999
247	999999	999999	999999	999999	999999	999999	252	999999	999999	999999	999999	999999	999999	999999	999999	999999	999999	999999	999999	999999	999999	999999	999999	999999	999999	999999	999999	999999	999999	999999	999999	999999	999999	999999	999999	999999	999999	999999	999999	999999	999999	999999	999999	999999	999999	999999	999999	999999	999999
202	999999	999999	999999	999999	999999	999999	999999	999999	999999	999999	999999	999999	999999	999999	999999	999999	999999	999999	999999	999999	999999	999999	999999	999999	999999	999999	999999	999999	999999	999999	999999	243	999999	999999	999999	999999	999999	999999	999999	999999	999999	999999	999999	999999	999999	999999	999999	999999	999999
226	999999	999999	999999	999999	999999	999999	999999	999999	999999	999999	999999	999999	999999	999999	999999	999999	999999	999999	999999	999999	999999	999999	999999	999999	999999	999999	999999	999999	999999	999999	999999	272	999999	999999	999999	999999	999999	999999	999999	999999	999999	999999	999999	999999	999999	999999	999999	999999	999999
228	999999	227	999999	999999	999999	999999	999999	999999	999999	999999	999999	999999	999999	999999	999999	999999	999999	999999	999999	999999	999999	999999	999999	999999	999999	999999	999999	999999	999999	999999	999999	999999	999999	999999	999999	999999	999999	999999	999999	999999	999999	999999	999999	999999	999999	999999	999999	999999	999999
258	999999	263	999999	999999	999999	999999	999999	999999	999999	999999	999999	999999	999999	999999	999999	999999	999999	999999	999999	999999	999999	999999	999999	999999	999999	999999	999999	999999	999999	999999	999999	999999	999999	999999	999999	999999	999999	999999	999999	999999	999999	999999	999999	999999	999999	999999	999999	999999	999999
278	999999	278	999999	999999	999999	999999	999999	999999	999999	999999	999999	999999	999999	999999	999999	999999	999999	999999	999999	999999	999999	999999	999999	999999	999999	999999	999999	999999	999999	999999	999999	999999	999999	999999	999999	999999	999999	999999	999999	999999	999999	999999	999999	999999	999999	999999	999999	999999	999999
313	999999	999999	330	999999	999999	999999	999999	999999	999999	999999	999999	999999	999999	999999	999999	999999	999999	999999	999999	999999	999999	999999	999999	999999	999999	999999	999999	999999	999999	999999	999999	999999	999999	999999	999999	999999	999999	999999	999999	999999	999999	999999	999999	999999	999999	999999	999999	999999	999999
313	999999	999999	335	999999	999999	999999	999999	999999	999999	999999	999999	999999	999999	999999	999999	999999	999999	999999	999999	999999	999999	999999	999999	999999	999999	999999	999999	999999	999999	999999	999999	999999	999999	999999	999999	999999	999999	999999	999999	999999	999999	999999	999999	999999	999999	999999	999999	999999	999999
298	999999	999999	320	999999	999999	999999	999999	999999	999999	999999	999999	999999	999999	999999	999999	999999	999999	999999	999999	999999	999999	999999	999999	999999	999999	999999	999999	999999	999999	999999	999999	999999	999999	999999	999999	999999	999999	999999	999999	999999	999999	999999	999999	999999	999999	999999	999999	999999	999999
311	999999	999999	320	999999	999999	999999	999999	999999	999999	999999	999999	999999	999999	999999	999999	999999	999999	999999	999999	999999	999999	999999	999999	999999	999999	999999	999999	999999	999999	999999	999999	999999	999999	999999	999999	999999	999999	999999	999999	999999	999999	999999	999999	999999	999999	999999	999999	999999	999999
273	999999	999999	999999	999999	999999	999999	999999	999999	999999	999999	999999	999999	999999	999999	999999	999999	999999	999999	999999	999999	999999	999999	999999	999999	325	999999	999999	999999	999999	999999	999999	999999	999999	999999	999999	999999	999999	999999	999999	999999	999999	999999	999999	999999	999999	999999	999999	999999	999999
248	999999	999999	999999	999999	999999	999999	999999	999999	999999	999999	999999	999999	999999	999999	999999	999999	999999	999999	999999	999999	999999	999999	999999	999999	292	999999	999999	999999	999999	999999	999999	999999	999999	999999	999999	999999	999999	999999	999999	999999	999999	999999	999999	999999	999999	999999	999999	999999	999999
238	999999	999999	999999	999999	999999	999999	999999	999999	999999	999999	999999	999999	999999	999999	999999	999999	999999	999999	999999	999999	999999	999999	999999	999999	999999	999999	999999	999999	999999	999999	999999	999999	999999	999999	999999	999999	999999	999999	999999	999999	999999	999999	999999	999999	316	999999	999999	999999	999999
255	999999	999999	999999	999999	999999	999999	999999	999999	999999	999999	999999	999999	999999	999999	999999	999999	999999	999999	999999	999999	999999	999999	999999	999999	999999	291	999999	999999	999999	999999	999999	999999	999999	999999	999999	999999	999999	999999	999999	999999	999999	999999	999999	999999	999999	999999	999999	999999	999999
273	999999	999999	999999	999999	999999	999999	999999	999999	999999	999999	999999	999999	999999	999999	999999	999999	999999	999999	999999	999999	999999	999999	999999	999999	999999	999999	999999	999999	999999	999999	999999	999999	999999	999999	999999	999999	999999	999999	305	999999	999999	999999	999999	999999	999999	999999	999999	999999	999999
221	999999	999999	999999	999999	999999	999999	999999	999999	999999	999999	999999	999999	999999	999999	999999	999999	999999	999999	999999	999999	999999	999999	999999	999999	999999	999999	999999	999999	999999	999999	999999	999999	999999	999999	999999	999999	999999	999999	999999	999999	999999	999999	999999	999999	287	999999	999999	999999	999999
268	999999	999999	999999	999999	999999	999999	999999	999999	999999	999999	999999	999999	999999	999999	999999	999999	999999	999999	999999	999999	999999	999999	999999	999999	324	999999	999999	999999	999999	999999	999999	999999	999999	999999	999999	999999	999999	999999	999999	999999	999999	999999	999999	999999	999999	999999	999999	999999	999999
296	999999	999999	999999	999999	999999	999999	999999	999999	999999	999999	999999	999999	999999	999999	999999	999999	999999	999999	999999	999999	999999	999999	999999	999999	999999	999999	999999	999999	999999	999999	999999	999999	999999	999999	999999	999999	999999	999999	365	999999	999999	999999	999999	999999	999999	999999	999999	999999	999999
262	999999	999999	999999	999999	999999	999999	999999	999999	999999	999999	999999	999999	999999	999999	999999	999999	999999	999999	999999	999999	999999	999999	999999	999999	311	999999	999999	999999	999999	999999	999999	999999	999999	999999	999999	999999	999999	999999	999999	999999	999999	999999	999999	999999	999999	999999	999999	999999	999999
293	999999	999999	999999	999999	999999	999999	999999	999999	999999	999999	999999	999999	999999	999999	999999	999999	999999	999999	999999	999999	999999	999999	999999	999999	999999	999999	999999	999999	999999	999999	999999	999999	999999	999999	999999	999999	999999	363	999999	999999	999999	999999	999999	999999	999999	999999	999999	999999	999999
219	999999	999999	999999	999999	999999	999999	999999	999999	999999	999999	999999	999999	999999	999999	999999	999999	999999	999999	999999	999999	999999	999999	999999	999999	261	999999	999999	999999	999999	999999	999999	999999	999999	999999	999999	999999	999999	999999	999999	999999	999999	999999	999999	999999	999999	999999	999999	999999	999999
248	999999	999999	999999	999999	999999	999999	999999	999999	999999	999999	999999	999999	999999	271	999999	999999	999999	999999	999999	999999	999999	999999	999999	999999	999999	999999	999999	999999	999999	999999	999999	999999	999999	999999	999999	999999	999999	999999	999999	999999	999999	999999	999999	999999	999999	999999	999999	999999	999999
196	999999	999999	999999	999999	999999	999999	999999	999999	999999	999999	999999	999999	999999	999999	999999	999999	999999	999999	999999	999999	999999	999999	999999	999999	999999	999999	999999	999999	999999	999999	999999	999999	999999	999999	999999	999999	999999	254	999999	999999	999999	999999	999999	999999	999999	999999	999999	999999	999999
220	999999	999999	999999	999999	999999	999999	999999	999999	999999	999999	999999	999999	999999	999999	999999	999999	999999	999999	999999	999999	999999	999999	999999	999999	999999	999999	999999	999999	999999	999999	999999	999999	999999	999999	999999	999999	999999	283	999999	999999	999999	999999	999999	999999	999999	999999	999999	999999	999999
227	999999	999999	999999	999999	999999	999999	999999	999999	999999	999999	999999	999999	999999	999999	999999	999999	999999	999999	999999	999999	999999	999999	999999	999999	999999	999999	999999	999999	999999	999999	999999	999999	999999	999999	999999	999999	999999	999999	999999	999999	999999	999999	999999	999999	999999	999999	999999	999999	999999
222	999999	999999	999999	999999	999999	999999	999999	999999	999999	999999	999999	999999	999999	999999	999999	999999	999999	999999	999999	999999	999999	999999	999999	999999	999999	999999	999999	999999	999999	999999	999999	999999	999999	999999	999999	999999	271	999999	999999	999999	999999	999999	999999	999999	999999	999999	999999	999999	999999
224	999999	247	999999	999999	999999	999999	999999	999999	999999	999999	999999	999999	999999	999999	999999	999999	999999	999999	999999	999999	999999	999999	999999	999999	999999	999999	999999	999999	999999	999999	999999	999999	999999	999999	999999	999999	999999	999999	999999	999999	999999	999999	999999	999999	999999	999999	999999	999999	999999
226	999999	999999	999999	999999	999999	999999	999999	999999	999999	999999	999999	232	999999	999999	999999	999999	999999	999999	999999	999999	999999	999999	999999	999999	999999	999999	999999	999999	999999	999999	999999	999999	999999	999999	999999	999999	999999	999999	999999	999999	999999	999999	999999	999999	999999	999999	999999	999999	999999
226	999999	999999	999999	999999	999999	999999	999999	999999	999999	999999	999999	249	999999	999999	999999	999999	999999	999999	999999	999999	999999	999999	999999	999999	999999	999999	999999	999999	999999	999999	999999	999999	999999	999999	999999	999999	999999	999999	999999	999999	999999	999999	999999	999999	999999	999999	999999	999999	999999
272	999999	999999	999999	999999	999999	999999	999999	999999	999999	999999	999999	999999	999999	999999	999999	999999	999999	999999	999999	999999	999999	999999	999999	999999	999999	999999	999999	999999	999999	999999	999999	999999	999999	999999	999999	999999	333	999999	999999	999999	999999	999999	999999	999999	999999	999999	999999	999999	999999
229	999999	999999	999999	999999	999999	999999	999999	999999	999999	999999	999999	999999	999999	999999	999999	999999	999999	999999	999999	999999	999999	999999	999999	258	999999	999999	999999	999999	999999	999999	999999	999999	999999	999999	999999	999999	999999	999999	999999	999999	999999	999999	999999	999999	999999	999999	999999	999999	999999
189	999999	999999	999999	999999	999999	999999	999999	999999	999999	999999	999999	999999	999999	999999	999999	999999	999999	999999	999999	999999	999999	999999	999999	999999	999999	999999	999999	999999	999999	999999	999999	999999	999999	999999	999999	999999	999999	999999	999999	999999	999999	999999	999999	999999	999999	999999	999999	999999	999999
220	999999	278	999999	999999	999999	999999	999999	999999	999999	999999	999999	999999	999999	999999	999999	999999	999999	999999	999999	999999	999999	999999	999999	999999	999999	999999	999999	999999	999999	999999	999999	999999	999999	999999	999999	999999	999999	999999	999999	999999	999999	999999	999999	999999	999999	999999	999999	999999	999999
223	999999	276	999999	999999	999999	999999	999999	999999	999999	999999	999999	999999	999999	999999	999999	999999	999999	999999	999999	999999	999999	999999	999999	999999	999999	999999	999999	999999	999999	999999	999999	999999	999999	999999	999999	999999	999999	999999	999999	999999	999999	999999	999999	999999	999999	999999	999999	999999	999999
252	999999	293	999999	999999	999999	999999	999999	999999	999999	999999	999999	999999	999999	999999	999999	999999	999999	999999	999999	999999	999999	999999	999999	999999	999999	999999	999999	999999	999999	999999	999999	999999	999999	999999	999999	999999	999999	999999	999999	999999	999999	999999	999999	999999	999999	999999	999999	999999	999999
277	999999	338	999999	999999	999999	999999	999999	999999	999999	999999	999999	999999	999999	999999	999999	999999	999999	999999	999999	999999	999999	999999	999999	999999	999999	999999	999999	999999	999999	999999	999999	999999	999999	999999	999999	999999	999999	999999	999999	999999	999999	999999	999999	999999	999999	999999	999999	999999	999999
213	999999	999999	999999	999999	999999	999999	999999	999999	999999	999999	999999	999999	999999	999999	999999	999999	999999	999999	999999	999999	999999	999999	999999	999999	999999	999999	999999	999999	999999	999999	999999	999999	999999	999999	999999	999999	270	999999	999999	999999	999999	999999	999999	999999	999999	999999	999999	999999	999999
188	999999	999999	999999	999999	999999	999999	999999	999999	999999	999999	999999	999999	999999	999999	999999	999999	999999	999999	999999	999999	999999	999999	999999	999999	999999	999999	999999	999999	999999	999999	999999	999999	999999	999999	999999	999999	999999	999999	999999	999999	999999	999999	999999	999999	999999	999999	999999	999999	999999
181	999999	999999	999999	999999	999999	999999	999999	999999	999999	999999	999999	999999	999999	999999	999999	999999	999999	999999	999999	999999	999999	999999	999999	999999	231	999999	999999	999999	999999	999999	999999	999999	999999	999999	999999	999999	999999	999999	999999	999999	999999	999999	999999	999999	999999	999999	999999	999999	999999
180	999999	999999	999999	999999	999999	999999	999999	999999	999999	999999	999999	999999	999999	999999	999999	999999	999999	999999	999999	999999	999999	999999	999999	999999	999999	999999	999999	999999	999999	999999	999999	999999	999999	999999	999999	999999	999999	999999	999999	999999	999999	999999	999999	999999	999999	999999	999999	999999	999999
202	999999	999999	999999	999999	999999	999999	999999	999999	999999	999999	999999	999999	999999	999999	999999	999999	999999	999999	999999	999999	999999	999999	999999	999999	999999	999999	999999	999999	999999	999999	999999	999999	999999	999999	999999	999999	999999	999999	999999	999999	999999	999999	999999	999999	999999	999999	999999	999999	999999
224	999999	999999	999999	999999	999999	999999	999999	999999	999999	999999	999999	999999	999999	999999	999999	999999	999999	999999	999999	999999	999999	999999	999999	999999	261	999999	999999	999999	999999	999999	999999	999999	999999	999999	999999	999999	999999	999999	999999	999999	999999	999999	999999	999999	999999	999999	999999	999999	999999
212	999999	999999	999999	999999	999999	999999	999999	999999	999999	999999	999999	999999	999999	999999	999999	999999	999999	999999	999999	999999	999999	999999	999999	999999	999999	999999	999999	999999	999999	999999	999999	999999	999999	999999	999999	999999	999999	276	999999	999999	999999	999999	999999	999999	999999	999999	999999	999999	999999
224	999999	999999	999999	999999	999999	999999	999999	999999	999999	999999	999999	999999	999999	999999	999999	999999	999999	999999	999999	999999	999999	999999	999999	999999	999999	999999	999999	999999	999999	999999	999999	999999	999999	999999	999999	999999	999999	999999	999999	999999	999999	999999	999999	999999	999999	999999	999999	999999	999999
221	999999	999999	999999	999999	999999	999999	999999	999999	999999	999999	999999	999999	999999	259	999999	999999	999999	999999	999999	999999	999999	999999	999999	999999	999999	999999	999999	999999	999999	999999	999999	999999	999999	999999	999999	999999	999999	999999	999999	999999	999999	999999	999999	999999	999999	999999	999999	999999	999999
179	999999	999999	999999	999999	999999	999999	999999	999999	999999	999999	999999	999999	999999	999999	999999	999999	999999	999999	999999	999999	999999	999999	999999	999999	999999	999999	999999	999999	999999	999999	999999	999999	999999	999999	999999	999999	999999	999999	999999	999999	999999	999999	999999	999999	999999	999999	999999	999999	999999
173	999999	999999	999999	999999	999999	999999	999999	999999	999999	999999	999999	999999	999999	999999	999999	999999	999999	999999	999999	999999	999999	999999	999999	999999	999999	228	999999	999999	999999	999999	999999	999999	999999	999999	999999	999999	999999	999999	999999	999999	999999	999999	999999	999999	999999	999999	999999	999999	999999
210	999999	999999	999999	999999	999999	999999	999999	999999	999999	999999	999999	999999	999999	999999	999999	999999	999999	999999	999999	999999	999999	999999	999999	999999	999999	269	999999	999999	999999	999999	999999	999999	999999	999999	999999	999999	999999	999999	999999	999999	999999	999999	999999	999999	999999	999999	999999	999999	999999
206	999999	999999	999999	999999	999999	999999	999999	999999	999999	999999	999999	999999	999999	999999	999999	999999	999999	999999	999999	999999	999999	999999	999999	999999	999999	272	999999	999999	999999	999999	999999	999999	999999	999999	999999	999999	999999	999999	999999	999999	999999	999999	999999	999999	999999	999999	999999	999999	999999
210	999999	999999	999999	999999	999999	999999	999999	999999	999999	999999	999999	999999	999999	999999	999999	999999	999999	999999	999999	999999	999999	999999	999999	999999	999999	262	999999	999999	999999	999999	999999	999999	999999	999999	999999	999999	999999	999999	999999	999999	999999	999999	999999	999999	999999	999999	999999	999999	999999
210	999999	999999	999999	999999	999999	999999	999999	999999	999999	999999	999999	999999	999999	249	999999	999999	999999	999999	999999	999999	999999	999999	999999	999999	999999	999999	999999	999999	999999	999999	999999	999999	999999	999999	999999	999999	999999	999999	999999	999999	999999	999999	999999	999999	999999	999999	999999	999999	999999
199	999999	999999	999999	999999	999999	999999	999999	999999	999999	999999	999999	999999	999999	228	999999	999999	999999	999999	999999	999999	999999	999999	999999	999999	999999	999999	999999	999999	999999	999999	999999	999999	999999	999999	999999	999999	999999	999999	999999	999999	999999	999999	999999	999999	999999	999999	999999	999999	999999
193	999999	999999	999999	999999	999999	999999	999999	999999	999999	999999	999999	999999	999999	999999	999999	999999	999999	999999	999999	999999	999999	999999	999999	999999	999999	249	999999	999999	999999	999999	999999	999999	999999	999999	999999	999999	999999	999999	999999	999999	999999	999999	999999	999999	999999	999999	999999	999999	999999
167	999999	999999	999999	999999	999999	999999	999999	999999	999999	999999	999999	999999	999999	999999	999999	999999	999999	999999	999999	999999	999999	999999	999999	999999	999999	217	999999	999999	999999	999999	999999	999999	999999	999999	999999	999999	999999	999999	999999	999999	999999	999999	999999	999999	999999	999999	999999	999999	999999
190	999999	999999	999999	999999	999999	999999	999999	999999	999999	999999	999999	999999	999999	999999	999999	999999	999999	999999	999999	999999	999999	999999	999999	999999	999999	999999	999999	999999	999999	999999	999999	999999	999999	999999	999999	999999	999999	999999	265	999999	999999	999999	999999	999999	999999	999999	999999	999999	999999
214	999999	999999	999999	999999	999999	999999	999999	999999	999999	999999	999999	999999	999999	999999	999999	999999	999999	999999	999999	999999	999999	999999	999999	999999	999999	272	999999	999999	999999	999999	999999	999999	999999	999999	999999	999999	999999	999999	999999	999999	999999	999999	999999	999999	999999	999999	999999	999999	999999
185	999999	999999	999999	999999	999999	999999	999999	999999	999999	999999	999999	999999	999999	999999	999999	999999	999999	999999	999999	999999	999999	999999	999999	999999	999999	999999	999999	999999	999999	999999	999999	999999	999999	999999	999999	999999	999999	999999	999999	999999	999999	999999	999999	999999	999999	999999	999999	999999	999999
169	999999	999999	999999	999999	999999	999999	999999	999999	999999	999999	999999	999999	999999	999999	999999	999999	999999	999999	999999	999999	999999	999999	999999	999999	999999	999999	999999	999999	999999	999999	999999	999999	999999	999999	999999	999999	999999	999999	999999	999999	999999	999999	999999	999999	999999	999999	999999	999999	999999
172	999999	999999	999999	999999	999999	999999	999999	999999	999999	999999	999999	999999	999999	999999	999999	999999	999999	999999	999999	999999	999999	999999	999999	999999	999999	999999	999999	999999	999999	999999	999999	999999	999999	999999	999999	999999	999999	999999	999999	999999	999999	999999	999999	999999	999999	999999	999999	999999	999999
230	999999	999999	999999	999999	999999	999999	999999	999999	999999	999999	999999	999999	999999	999999	999999	999999	999999	999999	999999	999999	999999	999999	999999	999999	999999	999999	999999	999999	999999	999999	999999	999999	999999	999999	999999	999999	999999	999999	999999	999999	999999	999999	999999	999999	999999	999999	999999	999999	999999
240	999999	999999	999999	999999	999999	999999	999999	999999	999999	999999	999999	999999	999999	999999	999999	999999	999999	999999	251	999999	999999	999999	999999	999999	999999	999999	999999	999999	999999	999999	999999	999999	999999	999999	999999	999999	999999	999999	999999	999999	999999	999999	999999	999999	999999	999999	999999	999999	999999
194	999999	999999	999999	999999	999999	999999	999999	999999	999999	999999	999999	999999	999999	999999	999999	999999	999999	999999	999999	999999	999999	999999	999999	999999	999999	999999	999999	999999	999999	999999	999999	220	999999	999999	999999	999999	999999	999999	999999	999999	999999	999999	999999	999999	999999	999999	999999	999999	999999
222	999999	999999	999999	999999	999999	999999	999999	999999	999999	999999	999999	999999	999999	999999	999999	999999	999999	999999	232	999999	999999	999999	999999	999999	999999	999999	999999	999999	999999	999999	999999	999999	999999	999999	999999	999999	999999	999999	999999	999999	999999	999999	999999	999999	999999	999999	999999	999999	999999
219	999999	999999	999999	999999	999999	999999	999999	999999	999999	999999	999999	999999	999999	999999	999999	999999	999999	999999	999999	999999	999999	999999	999999	999999	999999	999999	999999	999999	999999	999999	999999	999999	999999	999999	999999	999999	229	999999	999999	999999	999999	999999	999999	999999	999999	999999	999999	999999	999999
265	999999	999999	999999	999999	999999	999999	999999	999999	999999	999999	999999	999999	999999	999999	999999	999999	999999	999999	999999	999999	999999	999999	999999	999999	999999	999999	999999	999999	999999	999999	999999	999999	999999	999999	999999	999999	999999	999999	999999	999999	999999	999999	999999	999999	999999	319	999999	999999	999999
208	999999	999999	999999	999999	999999	999999	999999	999999	999999	999999	999999	999999	999999	999999	999999	999999	999999	999999	999999	999999	999999	999999	999999	999999	999999	999999	999999	999999	999999	999999	999999	999999	999999	999999	999999	999999	999999	999999	999999	999999	999999	999999	999999	999999	999999	257	999999	999999	999999
287	999999	999999	999999	999999	999999	999999	999999	999999	999999	296	999999	999999	999999	999999	999999	999999	999999	999999	999999	999999	999999	999999	999999	999999	999999	999999	999999	999999	999999	999999	999999	999999	999999	999999	999999	999999	999999	999999	999999	999999	999999	999999	999999	999999	999999	999999	999999	999999	999999
247	999999	999999	999999	999999	999999	999999	999999	999999	999999	999999	999999	999999	999999	999999	999999	999999	999999	999999	999999	999999	999999	999999	999999	999999	999999	999999	999999	999999	999999	999999	999999	999999	999999	999999	999999	999999	258	999999	999999	999999	999999	999999	999999	999999	999999	999999	999999	999999	999999
181	999999	999999	999999	999999	999999	999999	999999	999999	999999	999999	999999	999999	999999	999999	999999	999999	999999	999999	999999	999999	999999	999999	999999	999999	999999	999999	999999	999999	999999	999999	999999	999999	999999	999999	999999	999999	999999	999999	999999	999999	999999	999999	999999	999999	999999	999999	999999	999999	999999
195	999999	999999	999999	999999	999999	999999	999999	999999	999999	999999	999999	999999	999999	999999	999999	999999	999999	999999	999999	999999	999999	999999	999999	999999	999999	999999	999999	999999	999999	999999	999999	999999	999999	999999	999999	999999	226	999999	999999	999999	999999	999999	999999	999999	999999	999999	999999	999999	999999
214	999999	999999	999999	999999	999999	999999	999999	999999	999999	999999	999999	999999	999999	999999	999999	999999	999999	999999	999999	999999	999999	999999	999999	999999	999999	999999	999999	999999	999999	999999	999999	999999	999999	999999	999999	999999	999999	999999	999999	999999	999999	999999	999999	999999	999999	999999	999999	999999	999999
245	999999	999999	999999	999999	999999	999999	999999	999999	999999	999999	999999	264	999999	999999	999999	999999	999999	999999	999999	999999	999999	999999	999999	999999	999999	999999	999999	999999	999999	999999	999999	999999	999999	999999	999999	999999	999999	999999	999999	999999	999999	999999	999999	999999	999999	999999	999999	999999	999999
214	999999	999999	999999	999999	999999	999999	999999	999999	999999	999999	999999	999999	999999	999999	999999	999999	999999	999999	999999	999999	999999	999999	999999	999999	999999	999999	999999	999999	999999	999999	999999	999999	999999	999999	999999	999999	999999	999999	999999	999999	999999	999999	999999	999999	999999	999999	999999	999999	999999
162	999999	999999	999999	999999	999999	999999	999999	999999	999999	999999	999999	999999	999999	999999	999999	999999	999999	999999	999999	999999	999999	999999	999999	999999	999999	999999	999999	999999	999999	999999	999999	171	999999	999999	999999	999999	999999	999999	999999	999999	999999	999999	999999	999999	999999	999999	999999	999999	999999
187	999999	999999	999999	999999	999999	999999	999999	999999	999999	999999	999999	999999	999999	999999	999999	999999	999999	999999	999999	999999	999999	999999	999999	999999	999999	999999	999999	999999	999999	999999	999999	999999	999999	999999	999999	999999	999999	999999	999999	999999	999999	999999	999999	999999	241	999999	999999	999999	999999
250	999999	999999	999999	999999	999999	999999	999999	999999	999999	264	999999	999999	999999	999999	999999	999999	999999	999999	999999	999999	999999	999999	999999	999999	999999	999999	999999	999999	999999	999999	999999	999999	999999	999999	999999	999999	999999	999999	999999	999999	999999	999999	999999	999999	999999	999999	999999	999999	999999
251	999999	999999	999999	999999	999999	999999	999999	999999	999999	999999	999999	999999	999999	999999	999999	999999	999999	999999	999999	999999	999999	999999	999999	999999	999999	999999	999999	999999	999999	999999	999999	999999	999999	999999	999999	999999	999999	999999	999999	999999	999999	999999	999999	999999	999999	295	999999	999999	999999
252	999999	999999	999999	999999	999999	999999	999999	999999	999999	999999	999999	999999	999999	999999	999999	999999	999999	999999	999999	282	999999	999999	999999	999999	999999	999999	999999	999999	999999	999999	999999	999999	999999	999999	999999	999999	999999	999999	999999	999999	999999	999999	999999	999999	999999	999999	999999	999999	999999
269	999999	999999	999999	999999	999999	999999	999999	999999	999999	999999	999999	999999	999999	999999	999999	999999	999999	999999	999999	271	999999	999999	999999	999999	999999	999999	999999	999999	999999	999999	999999	999999	999999	999999	999999	999999	999999	999999	999999	999999	999999	999999	999999	999999	999999	999999	999999	999999	999999
212	999999	999999	999999	999999	999999	999999	999999	999999	999999	999999	999999	999999	999999	999999	999999	999999	999999	999999	999999	999999	999999	999999	999999	999999	999999	999999	999999	999999	999999	999999	999999	999999	254	999999	999999	999999	999999	999999	999999	999999	999999	999999	999999	999999	999999	999999	999999	999999	999999
271	999999	999999	999999	999999	999999	999999	999999	999999	999999	999999	999999	999999	999999	999999	999999	999999	999999	999999	999999	999999	999999	999999	999999	999999	999999	999999	999999	999999	999999	999999	999999	999999	297	999999	999999	999999	999999	999999	999999	999999	999999	999999	999999	999999	999999	999999	999999	999999	999999
227	999999	999999	999999	999999	999999	999999	999999	999999	999999	999999	999999	999999	999999	999999	999999	999999	999999	999999	999999	262	999999	999999	999999	999999	999999	999999	999999	999999	999999	999999	999999	999999	999999	999999	999999	999999	999999	999999	999999	999999	999999	999999	999999	999999	999999	999999	999999	999999	999999
212	999999	999999	999999	999999	999999	999999	999999	999999	999999	999999	999999	999999	999999	999999	999999	999999	999999	999999	999999	999999	999999	999999	999999	999999	999999	999999	999999	999999	999999	999999	999999	999999	253	999999	999999	999999	999999	999999	999999	999999	999999	999999	999999	999999	999999	999999	999999	999999	999999
263	999999	999999	999999	999999	999999	999999	999999	999999	999999	999999	999999	999999	999999	999999	999999	999999	999999	999999	999999	999999	999999	999999	999999	999999	999999	999999	999999	999999	999999	999999	999999	999999	999999	999999	999999	999999	312	999999	999999	999999	999999	999999	999999	999999	999999	999999	999999	999999	999999
231	999999	999999	999999	999999	999999	999999	999999	999999	999999	999999	999999	999999	999999	999999	999999	999999	999999	999999	999999	999999	999999	999999	999999	999999	999999	999999	999999	999999	999999	999999	999999	999999	999999	999999	999999	999999	999999	999999	999999	999999	999999	999999	999999	999999	999999	281	999999	999999	999999
256	999999	999999	999999	999999	999999	999999	999999	999999	999999	999999	999999	999999	999999	999999	999999	999999	999999	999999	999999	999999	999999	999999	999999	999999	999999	999999	999999	999999	999999	999999	999999	275	999999	999999	999999	999999	999999	999999	999999	999999	999999	999999	999999	999999	999999	999999	999999	999999	999999
285	999999	999999	999999	999999	999999	999999	999999	999999	999999	999999	999999	999999	999999	999999	999999	999999	999999	999999	320	999999	999999	999999	999999	999999	999999	999999	999999	999999	999999	999999	999999	999999	999999	999999	999999	999999	999999	999999	999999	999999	999999	999999	999999	999999	999999	999999	999999	999999	999999
212	999999	999999	999999	999999	999999	999999	999999	999999	999999	999999	999999	232	999999	999999	999999	999999	999999	999999	999999	999999	999999	999999	999999	999999	999999	999999	999999	999999	999999	999999	999999	999999	999999	999999	999999	999999	999999	999999	999999	999999	999999	999999	999999	999999	999999	999999	999999	999999	999999
197	999999	999999	999999	999999	999999	999999	999999	999999	999999	999999	999999	231	999999	999999	999999	999999	999999	999999	999999	999999	999999	999999	999999	999999	999999	999999	999999	999999	999999	999999	999999	999999	999999	999999	999999	999999	999999	999999	999999	999999	999999	999999	999999	999999	999999	999999	999999	999999	999999
200	999999	999999	999999	999999	999999	999999	999999	999999	999999	999999	999999	999999	999999	999999	999999	999999	999999	999999	999999	999999	999999	999999	999999	999999	999999	999999	999999	999999	999999	999999	999999	999999	999999	999999	999999	999999	999999	999999	999999	999999	999999	999999	999999	999999	999999	999999	999999	999999	999999
304	999999	999999	999999	999999	999999	999999	999999	999999	999999	999999	999999	999999	999999	999999	999999	999999	999999	999999	999999	323	999999	999999	999999	999999	999999	999999	999999	999999	999999	999999	999999	999999	999999	999999	999999	999999	999999	999999	999999	999999	999999	999999	999999	999999	999999	999999	999999	999999	999999
260	999999	999999	999999	999999	999999	999999	999999	999999	999999	999999	999999	999999	999999	999999	999999	999999	999999	999999	999999	999999	999999	999999	999999	999999	999999	999999	999999	999999	999999	999999	999999	999999	999999	999999	999999	999999	999999	999999	999999	999999	999999	999999	999999	999999	999999	298	999999	999999	999999
273	999999	999999	999999	999999	999999	999999	999999	999999	999999	999999	999999	999999	999999	999999	999999	999999	999999	999999	999999	999999	999999	999999	999999	999999	999999	999999	999999	999999	999999	999999	999999	999999	314	999999	999999	999999	999999	999999	999999	999999	999999	999999	999999	999999	999999	999999	999999	999999	999999
250	999999	999999	999999	999999	999999	999999	999999	999999	999999	999999	999999	999999	999999	999999	999999	999999	999999	999999	999999	262	999999	999999	999999	999999	999999	999999	999999	999999	999999	999999	999999	999999	999999	999999	999999	999999	999999	999999	999999	999999	999999	999999	999999	999999	999999	999999	999999	999999	999999
233	999999	999999	999999	999999	999999	999999	999999	999999	999999	999999	999999	999999	999999	999999	999999	999999	999999	999999	999999	265	999999	999999	999999	999999	999999	999999	999999	999999	999999	999999	999999	999999	999999	999999	999999	999999	999999	999999	999999	999999	999999	999999	999999	999999	999999	999999	999999	999999	999999
297	999999	999999	999999	999999	999999	999999	999999	999999	999999	999999	999999	313	999999	999999	999999	999999	999999	999999	999999	999999	999999	999999	999999	999999	999999	999999	999999	999999	999999	999999	999999	999999	999999	999999	999999	999999	999999	999999	999999	999999	999999	999999	999999	999999	999999	999999	999999	999999	999999
197	999999	999999	999999	999999	999999	999999	999999	999999	999999	999999	999999	208	999999	999999	999999	999999	999999	999999	999999	999999	999999	999999	999999	999999	999999	999999	999999	999999	999999	999999	999999	999999	999999	999999	999999	999999	999999	999999	999999	999999	999999	999999	999999	999999	999999	999999	999999	999999	999999
221	999999	999999	999999	999999	999999	999999	999999	999999	999999	999999	999999	999999	999999	999999	999999	999999	999999	999999	999999	251	999999	999999	999999	999999	999999	999999	999999	999999	999999	999999	999999	999999	999999	999999	999999	999999	999999	999999	999999	999999	999999	999999	999999	999999	999999	999999	999999	999999	999999
297	999999	999999	999999	999999	999999	999999	999999	999999	999999	999999	999999	999999	999999	999999	999999	999999	999999	999999	999999	999999	999999	999999	999999	999999	328	999999	999999	999999	999999	999999	999999	999999	999999	999999	999999	999999	999999	999999	999999	999999	999999	999999	999999	999999	999999	999999	999999	999999	999999
287	999999	999999	999999	999999	999999	999999	999999	999999	999999	999999	999999	999999	999999	999999	999999	999999	999999	999999	999999	999999	999999	999999	999999	999999	299	999999	999999	999999	999999	999999	999999	999999	999999	999999	999999	999999	999999	999999	999999	999999	999999	999999	999999	999999	999999	999999	999999	999999	999999
220	999999	999999	999999	999999	999999	999999	999999	999999	999999	999999	999999	999999	999999	999999	999999	999999	999999	999999	999999	999999	999999	999999	999999	999999	999999	999999	999999	999999	999999	999999	999999	999999	999999	999999	999999	999999	999999	999999	999999	999999	999999	999999	999999	999999	999999	999999	999999	999999	999999
279	999999	999999	999999	999999	999999	999999	999999	999999	999999	999999	999999	999999	286	999999	999999	999999	999999	999999	999999	999999	999999	999999	999999	999999	999999	999999	999999	999999	999999	999999	999999	999999	999999	999999	999999	999999	999999	999999	999999	999999	999999	999999	999999	999999	999999	999999	999999	999999	999999
253	999999	999999	999999	999999	999999	999999	999999	999999	999999	999999	999999	999999	270	999999	999999	999999	999999	999999	999999	999999	999999	999999	999999	999999	999999	999999	999999	999999	999999	999999	999999	999999	999999	999999	999999	999999	999999	999999	999999	999999	999999	999999	999999	999999	999999	999999	999999	999999	999999
278	999999	999999	999999	999999	999999	999999	999999	999999	999999	999999	999999	999999	300	999999	999999	999999	999999	999999	999999	999999	999999	999999	999999	999999	999999	999999	999999	999999	999999	999999	999999	999999	999999	999999	999999	999999	999999	999999	999999	999999	999999	999999	999999	999999	999999	999999	999999	999999	999999
250	999999	999999	999999	999999	999999	999999	999999	999999	999999	999999	999999	999999	262	999999	999999	999999	999999	999999	999999	999999	999999	999999	999999	999999	999999	999999	999999	999999	999999	999999	999999	999999	999999	999999	999999	999999	999999	999999	999999	999999	999999	999999	999999	999999	999999	999999	999999	999999	999999
299	999999	999999	999999	999999	999999	999999	999999	999999	999999	999999	999999	999999	340	999999	999999	999999	999999	999999	999999	999999	999999	999999	999999	999999	999999	999999	999999	999999	999999	999999	999999	999999	999999	999999	999999	999999	999999	999999	999999	999999	999999	999999	999999	999999	999999	999999	999999	999999	999999
277	999999	999999	999999	999999	999999	999999	999999	999999	999999	999999	999999	999999	297	999999	999999	999999	999999	999999	999999	999999	999999	999999	999999	999999	999999	999999	999999	999999	999999	999999	999999	999999	999999	999999	999999	999999	999999	999999	999999	999999	999999	999999	999999	999999	999999	999999	999999	999999	999999
296	999999	999999	999999	999999	999999	999999	999999	999999	999999	999999	999999	999999	999999	999999	999999	999999	999999	999999	999999	999999	999999	999999	999999	999999	323	999999	999999	999999	999999	999999	999999	999999	999999	999999	999999	999999	999999	999999	999999	999999	999999	999999	999999	999999	999999	999999	999999	999999	999999
284	999999	999999	999999	999999	999999	999999	999999	999999	999999	999999	999999	999999	999999	999999	999999	999999	999999	999999	999999	999999	999999	999999	999999	999999	999999	999999	999999	999999	999999	999999	999999	999999	999999	999999	999999	999999	999999	999999	999999	999999	999999	999999	999999	999999	999999	999999	999999	999999	999999
258	999999	999999	999999	999999	999999	999999	999999	999999	999999	999999	999999	999999	999999	999999	999999	999999	999999	999999	999999	999999	999999	999999	999999	999999	274	999999	999999	999999	999999	999999	999999	999999	999999	999999	999999	999999	999999	999999	999999	999999	999999	999999	999999	999999	999999	999999	999999	999999	999999
191	999999	999999	999999	999999	999999	999999	999999	999999	999999	999999	999999	999999	999999	999999	999999	999999	999999	999999	999999	999999	999999	999999	999999	999999	999999	999999	999999	999999	999999	999999	999999	999999	999999	999999	999999	999999	999999	999999	999999	999999	999999	999999	999999	999999	999999	999999	999999	999999	999999
220	999999	999999	999999	999999	999999	999999	999999	999999	999999	999999	999999	999999	999999	999999	999999	999999	999999	999999	999999	999999	999999	999999	999999	999999	999999	999999	999999	999999	999999	999999	999999	999999	999999	999999	999999	999999	999999	262	999999	999999	999999	999999	999999	999999	999999	999999	999999	999999	999999
230	999999	999999	999999	999999	999999	999999	999999	999999	999999	999999	999999	999999	999999	999999	999999	999999	999999	999999	999999	999999	999999	999999	999999	999999	999999	999999	999999	999999	999999	999999	999999	278	999999	999999	999999	999999	999999	999999	999999	999999	999999	999999	999999	999999	999999	999999	999999	999999	999999
229	999999	999999	999999	999999	999999	999999	999999	999999	999999	999999	999999	999999	999999	999999	999999	999999	999999	999999	999999	999999	999999	999999	999999	999999	999999	999999	999999	999999	999999	999999	999999	999999	999999	999999	999999	999999	999999	999999	999999	999999	999999	999999	999999	999999	303	999999	999999	999999	999999
235	999999	999999	999999	999999	999999	999999	999999	999999	999999	999999	999999	999999	999999	999999	999999	999999	999999	999999	999999	999999	999999	999999	999999	999999	999999	999999	999999	999999	999999	999999	999999	999999	999999	999999	999999	999999	999999	999999	999999	999999	999999	999999	999999	999999	301	999999	999999	999999	999999
313	999999	999999	999999	999999	999999	999999	999999	999999	999999	999999	999999	999999	999999	999999	999999	999999	999999	999999	999999	999999	999999	999999	999999	999999	999999	999999	999999	999999	999999	999999	999999	999999	999999	999999	999999	999999	367	999999	999999	999999	999999	999999	999999	999999	999999	999999	999999	999999	999999
330	999999	999999	999999	999999	999999	999999	999999	999999	999999	999999	999999	999999	999999	999999	999999	999999	999999	999999	999999	349	999999	999999	999999	999999	999999	999999	999999	999999	999999	999999	999999	999999	999999	999999	999999	999999	999999	999999	999999	999999	999999	999999	999999	999999	999999	999999	999999	999999	999999
231	999999	999999	999999	999999	999999	999999	999999	999999	999999	999999	999999	999999	999999	999999	999999	999999	999999	999999	999999	999999	999999	999999	999999	999999	999999	999999	999999	999999	999999	999999	999999	999999	999999	999999	999999	999999	999999	999999	999999	999999	999999	999999	999999	999999	999999	999999	999999	999999	999999
224	999999	999999	999999	999999	999999	999999	999999	999999	999999	999999	999999	999999	999999	999999	999999	999999	999999	999999	999999	999999	999999	999999	999999	999999	999999	999999	999999	999999	999999	259	999999	999999	999999	999999	999999	999999	999999	999999	999999	999999	999999	999999	999999	999999	999999	999999	999999	999999	999999
183	999999	999999	999999	999999	999999	999999	999999	999999	999999	999999	999999	999999	999999	999999	999999	999999	999999	999999	999999	999999	999999	999999	999999	999999	999999	999999	999999	999999	999999	215	999999	999999	999999	999999	999999	999999	999999	999999	999999	999999	999999	999999	999999	999999	999999	999999	999999	999999	999999
303	999999	999999	999999	999999	999999	999999	999999	999999	999999	999999	999999	999999	999999	999999	999999	999999	999999	999999	999999	999999	999999	999999	999999	999999	999999	999999	999999	999999	999999	999999	999999	999999	999999	999999	999999	999999	999999	999999	999999	999999	999999	999999	352	999999	999999	999999	999999	999999	999999
229	999999	999999	999999	999999	999999	999999	999999	999999	999999	999999	999999	999999	999999	999999	999999	999999	257	999999	999999	999999	999999	999999	999999	999999	999999	999999	999999	999999	999999	999999	999999	999999	999999	999999	999999	999999	999999	999999	999999	999999	999999	999999	999999	999999	999999	999999	999999	999999	999999
244	999999	999999	999999	999999	999999	999999	999999	999999	999999	999999	999999	999999	999999	999999	999999	999999	999999	999999	999999	999999	999999	999999	999999	999999	999999	999999	999999	999999	999999	999999	999999	999999	999999	999999	999999	999999	999999	999999	999999	999999	999999	999999	999999	999999	999999	999999	999999	999999	999999
254	999999	999999	999999	999999	999999	999999	999999	999999	999999	999999	999999	999999	999999	999999	999999	999999	999999	999999	999999	999999	999999	999999	999999	999999	999999	999999	999999	999999	999999	999999	999999	999999	999999	999999	999999	999999	999999	999999	999999	999999	999999	999999	307	999999	999999	999999	999999	999999	999999
235	999999	999999	999999	999999	999999	999999	999999	999999	999999	999999	999999	999999	999999	999999	999999	999999	999999	999999	999999	999999	999999	999999	999999	999999	999999	999999	999999	999999	999999	280	999999	999999	999999	999999	999999	999999	999999	999999	999999	999999	999999	999999	999999	999999	999999	999999	999999	999999	999999
224	999999	999999	999999	999999	999999	999999	999999	999999	999999	999999	999999	999999	999999	999999	999999	999999	999999	999999	999999	999999	999999	999999	999999	999999	999999	999999	999999	999999	999999	999999	999999	999999	999999	999999	999999	999999	999999	999999	999999	999999	999999	999999	999999	999999	999999	999999	999999	999999	999999
251	999999	999999	999999	999999	999999	999999	999999	999999	999999	999999	999999	999999	999999	999999	999999	999999	999999	999999	999999	999999	999999	999999	999999	999999	999999	999999	999999	999999	999999	999999	999999	999999	999999	999999	999999	999999	999999	999999	999999	999999	999999	999999	999999	999999	999999	999999	999999	999999	999999
240	999999	999999	999999	999999	999999	999999	999999	999999	999999	999999	999999	999999	999999	999999	999999	999999	999999	999999	999999	999999	999999	999999	999999	999999	999999	999999	999999	999999	999999	999999	999999	999999	999999	999999	999999	999999	999999	999999	999999	999999	999999	999999	317	999999	999999	999999	999999	999999	999999
226	999999	999999	999999	999999	999999	999999	999999	999999	999999	999999	999999	999999	999999	999999	999999	999999	999999	999999	999999	999999	999999	999999	999999	999999	999999	999999	999999	999999	999999	999999	999999	999999	999999	999999	999999	999999	999999	999999	999999	999999	999999	999999	289	999999	999999	999999	999999	999999	999999
[truncated: 2,683 more rows]
[truncated: 486 more columns]
