# Supplementary material for: Development of a structural growth curve model that considers the causal effect of initial phenotypes
Source: Genet Sel Evol. 2019 May 2;51:19. doi: 10.1186/s12711-019-0461-y (PMC6498631; doi:10.1186/s12711-019-0461-y)
Supplement: Supplementary file 2 — Additional file 2. Phenotype (weight) records of 3831 animals after entry to experimental stations. The first row is days after entry to experimental stations. Missing values are 999,999. The order of animals is the same as in Additional file 1. [file 12711_2019_461_MOESM2_ESM.csv]

172	175	176	180	181	183	185	187	189	190	191	192	193	194	195	196	197	198	199	200	201	202	203	204	205	206	207	208	209	210	211	212	213	214	215	216	217	218	219	220	221	222	223	224	225	226	227	228	229	230
999999	999999	999999	999999	999999	999999	999999	999999	999999	999999	999999	999999	999999	999999	999999	999999	999999	999999	999999	999999	999999	999999	999999	999999	999999	999999	999999	999999	999999	999999	999999	999999	999999	999999	999999	999999	999999	999999	999999	999999	999999	999999	999999	999999	999999	999999	999999	999999	999999	999999
999999	999999	999999	999999	999999	999999	999999	999999	999999	999999	999999	999999	999999	999999	999999	999999	999999	999999	999999	999999	999999	999999	999999	999999	999999	999999	999999	999999	999999	999999	999999	999999	999999	999999	999999	999999	999999	999999	999999	999999	999999	999999	999999	999999	999999	999999	999999	999999	999999	999999
999999	999999	999999	999999	999999	999999	999999	999999	999999	999999	999999	999999	999999	999999	999999	999999	999999	999999	999999	999999	999999	999999	999999	999999	999999	999999	999999	999999	999999	999999	999999	999999	999999	999999	999999	999999	999999	999999	999999	999999	999999	999999	999999	999999	999999	999999	999999	999999	999999	999999
999999	999999	999999	999999	999999	999999	999999	999999	999999	999999	999999	999999	999999	999999	999999	999999	999999	999999	999999	999999	999999	999999	999999	999999	999999	999999	999999	999999	999999	999999	999999	999999	999999	999999	999999	999999	999999	999999	999999	999999	999999	999999	999999	999999	999999	999999	999999	999999	999999	999999
999999	999999	999999	999999	999999	999999	999999	999999	999999	999999	999999	999999	999999	999999	999999	999999	999999	999999	999999	999999	999999	999999	999999	999999	999999	999999	999999	999999	999999	999999	999999	999999	999999	999999	999999	999999	999999	999999	999999	999999	999999	999999	999999	999999	999999	999999	999999	999999	999999	999999
999999	999999	999999	999999	999999	999999	999999	999999	999999	999999	999999	999999	999999	999999	999999	999999	999999	999999	999999	999999	999999	999999	999999	999999	999999	999999	999999	999999	999999	999999	999999	999999	999999	999999	999999	999999	999999	999999	999999	999999	999999	999999	226	999999	999999	999999	999999	999999	999999	999999
999999	999999	999999	999999	999999	999999	999999	999999	999999	999999	999999	999999	999999	999999	999999	999999	999999	999999	999999	999999	999999	999999	999999	999999	999999	999999	999999	999999	999999	999999	999999	999999	999999	999999	999999	999999	999999	999999	999999	999999	999999	999999	999999	999999	999999	999999	999999	999999	999999	999999
999999	999999	999999	999999	999999	999999	999999	999999	999999	999999	999999	999999	999999	999999	999999	999999	999999	999999	999999	999999	999999	999999	999999	999999	999999	999999	999999	999999	999999	999999	999999	999999	999999	999999	999999	999999	999999	999999	999999	999999	999999	999999	999999	999999	999999	999999	999999	197	999999	999999
999999	999999	999999	999999	999999	999999	999999	999999	999999	999999	999999	999999	999999	999999	999999	999999	999999	999999	999999	999999	999999	999999	999999	999999	999999	999999	999999	999999	999999	999999	999999	999999	999999	999999	999999	999999	999999	999999	999999	999999	999999	999999	999999	999999	999999	999999	999999	999999	999999	999999
999999	999999	999999	999999	999999	999999	999999	999999	999999	999999	999999	999999	999999	999999	999999	999999	999999	999999	999999	999999	999999	999999	999999	999999	999999	999999	999999	999999	999999	999999	999999	999999	999999	999999	999999	999999	999999	999999	999999	999999	999999	999999	999999	999999	999999	999999	999999	999999	999999	999999
999999	999999	999999	999999	999999	999999	999999	999999	999999	999999	999999	999999	999999	999999	999999	999999	999999	999999	999999	999999	999999	999999	999999	999999	999999	999999	999999	999999	999999	999999	999999	999999	999999	999999	999999	999999	999999	999999	999999	999999	999999	999999	999999	999999	999999	999999	999999	999999	999999	999999
999999	999999	999999	999999	999999	999999	999999	999999	999999	999999	999999	999999	999999	999999	999999	999999	999999	999999	999999	999999	999999	999999	999999	999999	999999	999999	999999	999999	999999	999999	999999	999999	999999	999999	999999	999999	999999	999999	999999	999999	999999	999999	999999	999999	999999	999999	999999	999999	999999	999999
999999	999999	999999	999999	999999	999999	999999	999999	999999	999999	999999	999999	999999	999999	999999	999999	999999	999999	999999	999999	999999	999999	999999	999999	999999	999999	999999	999999	999999	999999	999999	999999	999999	999999	999999	999999	999999	999999	999999	999999	999999	999999	999999	999999	999999	999999	999999	999999	999999	999999
999999	999999	999999	999999	999999	999999	999999	999999	999999	999999	999999	999999	999999	999999	999999	999999	999999	999999	999999	999999	999999	999999	999999	999999	999999	999999	999999	999999	999999	999999	999999	999999	999999	999999	999999	999999	999999	999999	999999	999999	999999	999999	999999	999999	999999	999999	999999	999999	999999	999999
999999	999999	999999	999999	999999	999999	999999	999999	999999	999999	999999	999999	999999	999999	999999	999999	999999	999999	999999	999999	999999	999999	999999	999999	999999	999999	999999	999999	999999	999999	999999	999999	999999	999999	999999	999999	999999	999999	999999	999999	999999	999999	999999	999999	999999	999999	999999	999999	999999	999999
999999	999999	999999	999999	999999	999999	999999	999999	999999	999999	999999	999999	999999	999999	999999	999999	999999	999999	999999	999999	999999	999999	999999	999999	999999	999999	999999	999999	999999	999999	999999	999999	999999	999999	999999	999999	999999	999999	999999	999999	999999	999999	999999	999999	999999	999999	999999	999999	999999	999999
999999	999999	999999	999999	999999	999999	999999	999999	999999	999999	999999	999999	999999	999999	999999	999999	999999	999999	999999	999999	999999	999999	999999	999999	999999	999999	999999	999999	999999	999999	999999	999999	999999	999999	999999	999999	999999	999999	999999	999999	999999	999999	999999	999999	999999	999999	999999	999999	999999	999999
999999	999999	999999	999999	999999	999999	999999	999999	999999	999999	999999	999999	999999	999999	999999	999999	999999	999999	999999	999999	999999	999999	999999	999999	999999	999999	999999	999999	999999	999999	999999	999999	999999	999999	999999	999999	999999	999999	999999	999999	999999	999999	999999	999999	999999	999999	999999	999999	999999	999999
999999	999999	999999	999999	999999	999999	999999	999999	999999	999999	999999	999999	999999	999999	999999	999999	999999	999999	999999	999999	999999	999999	999999	999999	999999	999999	999999	999999	999999	999999	999999	999999	999999	999999	999999	999999	999999	999999	999999	999999	999999	999999	999999	999999	999999	999999	999999	999999	999999	999999
999999	999999	999999	999999	999999	999999	999999	999999	999999	999999	999999	999999	999999	999999	999999	999999	999999	999999	999999	999999	999999	999999	999999	999999	999999	999999	999999	999999	999999	999999	999999	999999	999999	999999	999999	999999	999999	999999	999999	999999	999999	999999	999999	999999	999999	999999	999999	999999	999999	999999
999999	999999	999999	999999	999999	999999	999999	999999	999999	999999	999999	999999	999999	999999	999999	999999	999999	999999	999999	999999	999999	999999	999999	999999	999999	999999	999999	999999	999999	999999	999999	999999	999999	999999	999999	999999	999999	999999	999999	999999	999999	999999	999999	999999	999999	999999	999999	999999	999999	999999
999999	999999	999999	999999	999999	999999	999999	999999	999999	999999	999999	999999	999999	999999	999999	999999	999999	999999	999999	999999	999999	999999	999999	999999	999999	999999	999999	999999	999999	999999	999999	999999	999999	999999	999999	999999	999999	999999	999999	999999	999999	999999	999999	999999	999999	999999	999999	999999	999999	999999
999999	999999	999999	999999	999999	999999	999999	999999	999999	999999	999999	999999	999999	999999	999999	999999	999999	999999	999999	999999	999999	999999	999999	999999	999999	999999	999999	999999	999999	999999	999999	999999	999999	999999	999999	999999	999999	999999	999999	999999	999999	999999	999999	999999	999999	999999	999999	999999	999999	999999
999999	999999	999999	999999	999999	999999	999999	999999	999999	999999	999999	999999	999999	999999	999999	999999	999999	999999	999999	999999	999999	999999	999999	999999	999999	999999	999999	999999	999999	999999	999999	999999	999999	999999	999999	999999	999999	999999	999999	999999	999999	999999	999999	999999	999999	999999	999999	999999	999999	999999
999999	999999	999999	999999	999999	999999	999999	999999	999999	999999	999999	999999	999999	999999	999999	999999	999999	999999	999999	999999	999999	999999	999999	999999	999999	999999	999999	999999	999999	999999	999999	999999	999999	999999	999999	999999	999999	999999	999999	999999	999999	999999	999999	999999	999999	999999	999999	999999	999999	999999
999999	999999	999999	999999	999999	999999	999999	999999	999999	999999	999999	999999	999999	999999	999999	999999	999999	999999	999999	999999	999999	999999	999999	999999	999999	999999	999999	999999	999999	999999	999999	999999	999999	999999	999999	999999	999999	999999	999999	999999	999999	999999	999999	999999	999999	999999	999999	999999	999999	999999
999999	999999	999999	999999	999999	999999	999999	999999	999999	999999	999999	999999	999999	999999	999999	999999	999999	999999	999999	999999	999999	999999	999999	999999	999999	999999	999999	999999	999999	999999	999999	999999	999999	999999	999999	999999	999999	999999	999999	999999	999999	999999	999999	999999	999999	999999	999999	999999	999999	999999
999999	999999	999999	999999	999999	999999	999999	999999	999999	999999	999999	999999	999999	999999	999999	999999	999999	999999	999999	999999	999999	999999	999999	999999	999999	999999	999999	999999	999999	999999	999999	999999	999999	999999	999999	999999	999999	999999	181	999999	999999	999999	999999	999999	999999	999999	999999	999999	999999	999999
999999	999999	999999	999999	999999	999999	999999	999999	999999	999999	999999	999999	999999	999999	999999	999999	999999	999999	999999	999999	999999	999999	999999	999999	999999	999999	999999	999999	999999	999999	999999	999999	999999	999999	999999	999999	999999	999999	999999	999999	999999	999999	999999	999999	999999	999999	999999	999999	999999	999999
999999	999999	999999	999999	999999	999999	999999	999999	999999	999999	999999	999999	999999	999999	999999	999999	999999	999999	999999	999999	999999	999999	999999	999999	999999	999999	999999	999999	999999	999999	999999	999999	999999	999999	999999	999999	999999	999999	999999	999999	999999	999999	999999	999999	999999	999999	999999	999999	999999	999999
999999	999999	999999	999999	999999	999999	999999	999999	999999	999999	999999	999999	999999	999999	999999	999999	999999	999999	999999	999999	999999	999999	999999	999999	999999	999999	999999	999999	999999	999999	999999	999999	999999	999999	999999	999999	999999	999999	999999	999999	999999	999999	999999	999999	999999	999999	999999	999999	999999	999999
999999	999999	999999	999999	999999	999999	999999	999999	999999	999999	999999	999999	999999	999999	999999	999999	999999	999999	999999	999999	999999	999999	999999	999999	999999	999999	999999	999999	999999	999999	999999	999999	999999	999999	999999	999999	999999	999999	999999	999999	999999	999999	999999	999999	999999	999999	999999	999999	999999	999999
999999	999999	999999	999999	999999	999999	999999	999999	999999	999999	999999	999999	999999	999999	999999	999999	999999	999999	999999	999999	999999	999999	999999	999999	999999	999999	999999	999999	999999	999999	999999	999999	999999	999999	999999	999999	999999	999999	999999	999999	999999	999999	999999	999999	999999	999999	999999	999999	999999	999999
999999	999999	999999	999999	999999	999999	999999	999999	999999	999999	999999	999999	999999	999999	999999	999999	999999	999999	999999	999999	999999	999999	999999	999999	999999	999999	999999	999999	999999	999999	999999	999999	999999	999999	999999	999999	999999	999999	999999	999999	999999	999999	999999	999999	999999	999999	999999	999999	999999	999999
999999	999999	999999	999999	999999	999999	999999	999999	999999	999999	999999	999999	999999	999999	999999	999999	999999	999999	999999	999999	999999	999999	999999	999999	999999	999999	999999	999999	999999	999999	999999	999999	999999	999999	999999	999999	999999	999999	999999	999999	999999	999999	999999	999999	999999	999999	999999	999999	999999	999999
999999	999999	999999	999999	999999	999999	999999	999999	999999	999999	999999	999999	999999	999999	999999	999999	999999	999999	999999	999999	999999	999999	999999	999999	999999	999999	999999	999999	999999	999999	999999	999999	999999	999999	999999	999999	999999	999999	999999	999999	999999	999999	999999	999999	999999	999999	999999	999999	227	999999
999999	999999	999999	999999	999999	999999	999999	999999	999999	999999	999999	999999	999999	999999	999999	999999	999999	999999	999999	999999	999999	999999	999999	999999	999999	999999	999999	999999	999999	999999	999999	999999	999999	999999	999999	999999	999999	999999	999999	999999	999999	999999	999999	999999	999999	999999	999999	999999	999999	999999
999999	999999	999999	999999	999999	999999	999999	999999	999999	999999	999999	999999	999999	999999	999999	999999	999999	999999	999999	999999	999999	999999	999999	999999	999999	999999	999999	999999	999999	999999	999999	999999	999999	999999	999999	999999	999999	999999	999999	999999	999999	999999	999999	999999	999999	999999	999999	999999	999999	999999
999999	999999	999999	999999	999999	999999	999999	999999	999999	999999	999999	999999	999999	999999	999999	999999	999999	999999	999999	999999	999999	999999	999999	999999	999999	999999	999999	999999	999999	999999	999999	999999	999999	999999	999999	999999	999999	999999	999999	999999	999999	999999	999999	999999	999999	999999	999999	999999	999999	999999
999999	999999	999999	999999	999999	999999	999999	999999	999999	999999	999999	999999	999999	999999	999999	999999	999999	999999	999999	999999	999999	999999	999999	999999	999999	999999	999999	999999	999999	999999	999999	999999	999999	999999	999999	999999	999999	999999	999999	999999	999999	999999	999999	999999	999999	999999	999999	999999	999999	999999
999999	999999	999999	999999	999999	999999	999999	999999	999999	999999	999999	999999	999999	999999	999999	999999	999999	999999	999999	999999	999999	999999	999999	999999	999999	999999	999999	999999	999999	999999	999999	999999	999999	999999	999999	999999	999999	999999	999999	999999	999999	999999	999999	999999	999999	999999	999999	999999	999999	999999
999999	999999	999999	999999	999999	999999	999999	999999	999999	999999	999999	999999	999999	999999	999999	999999	999999	999999	999999	999999	999999	999999	999999	999999	999999	999999	999999	999999	999999	999999	999999	999999	999999	999999	999999	999999	999999	999999	999999	999999	175	999999	999999	999999	999999	999999	999999	999999	999999	999999
999999	999999	999999	999999	999999	999999	999999	999999	999999	999999	999999	999999	999999	999999	999999	999999	999999	999999	999999	999999	999999	999999	999999	999999	999999	999999	999999	999999	999999	999999	999999	999999	999999	999999	999999	999999	999999	999999	999999	999999	999999	999999	999999	999999	999999	999999	999999	999999	999999	999999
999999	999999	999999	999999	999999	999999	999999	999999	999999	999999	999999	999999	999999	999999	999999	999999	999999	999999	999999	999999	999999	999999	999999	999999	999999	999999	999999	999999	999999	999999	999999	999999	999999	999999	999999	999999	999999	999999	999999	999999	999999	999999	999999	193	999999	999999	999999	999999	999999	999999
999999	999999	999999	999999	999999	999999	999999	999999	999999	999999	999999	999999	999999	999999	999999	999999	999999	999999	999999	999999	999999	999999	999999	999999	999999	999999	999999	999999	999999	999999	999999	999999	999999	999999	999999	999999	999999	999999	999999	999999	999999	999999	999999	999999	999999	999999	999999	999999	999999	999999
999999	999999	999999	999999	999999	999999	999999	999999	999999	999999	999999	999999	999999	999999	999999	999999	999999	999999	999999	999999	999999	999999	999999	999999	999999	999999	999999	999999	999999	999999	999999	999999	999999	999999	999999	999999	999999	999999	999999	999999	999999	999999	999999	999999	999999	999999	999999	999999	999999	999999
999999	999999	999999	999999	999999	999999	999999	999999	999999	999999	999999	999999	999999	999999	999999	999999	999999	999999	999999	999999	999999	999999	999999	999999	999999	999999	999999	999999	999999	999999	999999	999999	999999	999999	999999	999999	999999	999999	999999	999999	999999	999999	999999	999999	999999	999999	999999	999999	999999	999999
999999	999999	999999	999999	999999	999999	999999	999999	999999	999999	999999	999999	999999	999999	999999	999999	999999	999999	999999	999999	999999	999999	999999	999999	999999	999999	999999	999999	999999	999999	999999	999999	999999	999999	999999	999999	999999	999999	999999	999999	999999	999999	999999	999999	999999	999999	999999	999999	999999	999999
999999	999999	999999	999999	999999	999999	999999	999999	999999	999999	999999	999999	999999	999999	999999	999999	999999	999999	999999	999999	999999	999999	999999	999999	999999	999999	999999	999999	999999	999999	999999	999999	999999	999999	999999	999999	999999	999999	999999	999999	999999	999999	999999	999999	999999	999999	999999	210	999999	999999
999999	999999	999999	999999	999999	999999	999999	999999	999999	999999	999999	999999	999999	999999	999999	999999	999999	999999	999999	999999	999999	999999	999999	999999	999999	999999	999999	999999	999999	999999	999999	999999	999999	999999	999999	999999	999999	999999	999999	999999	999999	999999	999999	999999	999999	999999	999999	999999	999999	999999
999999	999999	999999	999999	999999	999999	999999	999999	999999	999999	999999	999999	999999	999999	999999	999999	999999	999999	999999	999999	999999	999999	999999	999999	999999	999999	999999	999999	999999	999999	999999	999999	999999	999999	999999	999999	999999	999999	999999	999999	999999	999999	999999	999999	999999	999999	999999	999999	999999	999999
999999	999999	999999	999999	999999	999999	999999	999999	999999	999999	999999	999999	999999	999999	999999	999999	999999	999999	999999	999999	999999	999999	999999	999999	999999	999999	999999	999999	999999	999999	999999	999999	999999	999999	999999	999999	999999	999999	999999	999999	999999	999999	999999	999999	999999	999999	999999	999999	999999	999999
999999	999999	999999	999999	999999	999999	999999	999999	999999	999999	999999	999999	999999	999999	999999	999999	999999	999999	999999	999999	999999	999999	999999	999999	999999	999999	999999	999999	999999	999999	999999	999999	999999	999999	999999	999999	999999	999999	999999	999999	999999	999999	999999	999999	999999	999999	999999	999999	999999	999999
999999	999999	999999	999999	999999	999999	999999	999999	999999	999999	999999	999999	999999	999999	999999	999999	999999	999999	999999	999999	999999	999999	999999	999999	999999	999999	999999	999999	999999	999999	999999	999999	999999	999999	999999	999999	999999	999999	999999	999999	999999	999999	999999	999999	999999	999999	999999	999999	999999	999999
999999	999999	999999	999999	999999	999999	999999	999999	999999	999999	999999	999999	999999	999999	999999	999999	999999	999999	999999	999999	999999	999999	999999	999999	999999	999999	999999	999999	999999	999999	999999	999999	999999	999999	999999	999999	999999	999999	999999	999999	999999	999999	999999	999999	999999	999999	999999	999999	999999	999999
999999	999999	999999	999999	999999	999999	999999	999999	999999	999999	999999	999999	999999	999999	999999	999999	999999	999999	999999	999999	999999	999999	999999	999999	999999	999999	999999	999999	999999	999999	999999	999999	999999	999999	999999	999999	999999	999999	999999	999999	999999	999999	999999	999999	999999	999999	999999	999999	999999	999999
999999	999999	999999	999999	999999	999999	999999	999999	999999	999999	999999	999999	999999	999999	999999	999999	999999	999999	999999	999999	999999	999999	999999	999999	999999	999999	999999	999999	999999	999999	999999	999999	999999	999999	999999	999999	999999	999999	999999	999999	999999	999999	999999	999999	999999	999999	999999	999999	999999	999999
999999	999999	999999	999999	999999	999999	999999	999999	999999	999999	999999	999999	999999	999999	999999	999999	999999	999999	999999	999999	999999	999999	999999	999999	999999	999999	999999	999999	999999	999999	999999	999999	999999	999999	999999	999999	999999	999999	999999	999999	999999	999999	999999	999999	999999	999999	999999	999999	999999	999999
999999	999999	999999	999999	999999	999999	999999	999999	999999	999999	999999	999999	999999	999999	999999	999999	999999	999999	999999	999999	999999	999999	999999	999999	999999	999999	999999	999999	999999	999999	999999	999999	999999	999999	999999	999999	999999	999999	999999	999999	999999	999999	999999	999999	999999	999999	999999	999999	999999	999999
999999	999999	999999	999999	999999	999999	999999	999999	999999	999999	999999	999999	999999	999999	999999	999999	999999	999999	999999	999999	999999	999999	999999	999999	999999	999999	999999	999999	999999	999999	999999	999999	999999	999999	999999	999999	999999	999999	999999	999999	999999	999999	999999	999999	999999	999999	999999	999999	999999	999999
999999	999999	999999	999999	999999	999999	999999	999999	999999	999999	999999	999999	999999	999999	999999	999999	999999	999999	999999	999999	999999	999999	999999	999999	999999	999999	999999	999999	999999	999999	999999	999999	999999	999999	999999	999999	999999	999999	999999	999999	999999	999999	999999	999999	999999	999999	999999	999999	999999	999999
999999	999999	999999	999999	999999	999999	999999	999999	999999	999999	999999	999999	999999	999999	999999	999999	999999	999999	999999	999999	999999	999999	999999	999999	999999	999999	999999	999999	999999	999999	999999	999999	999999	999999	999999	999999	999999	999999	999999	999999	999999	999999	999999	999999	999999	999999	999999	999999	999999	999999
999999	999999	999999	999999	999999	999999	999999	999999	999999	999999	999999	999999	999999	999999	999999	999999	999999	999999	999999	999999	999999	999999	999999	999999	999999	999999	999999	999999	999999	999999	999999	999999	999999	999999	999999	999999	999999	999999	999999	999999	999999	999999	999999	999999	999999	999999	999999	999999	999999	999999
999999	999999	999999	999999	999999	999999	999999	999999	999999	999999	999999	999999	999999	999999	999999	999999	999999	999999	999999	999999	999999	999999	999999	999999	999999	999999	999999	999999	999999	999999	999999	999999	999999	999999	999999	999999	999999	999999	999999	999999	999999	999999	999999	999999	999999	999999	999999	999999	999999	999999
999999	999999	999999	999999	999999	999999	999999	999999	999999	999999	999999	999999	999999	999999	999999	999999	999999	999999	999999	999999	999999	999999	999999	999999	999999	999999	999999	999999	999999	999999	999999	999999	999999	999999	999999	999999	999999	999999	999999	999999	999999	999999	999999	999999	999999	999999	999999	999999	999999	999999
999999	999999	999999	999999	999999	999999	999999	999999	999999	999999	999999	999999	999999	999999	999999	999999	999999	999999	999999	999999	999999	999999	999999	999999	999999	999999	999999	999999	999999	999999	999999	999999	999999	999999	999999	999999	999999	999999	999999	999999	999999	999999	999999	999999	999999	999999	999999	171	999999	999999
999999	999999	999999	999999	999999	999999	999999	999999	999999	999999	999999	999999	999999	999999	999999	999999	999999	999999	999999	999999	999999	999999	999999	999999	999999	999999	999999	999999	999999	999999	999999	999999	999999	999999	999999	999999	999999	999999	999999	999999	999999	999999	999999	999999	999999	999999	999999	999999	999999	999999
999999	999999	999999	999999	999999	999999	999999	999999	999999	999999	999999	999999	999999	999999	999999	999999	999999	999999	999999	999999	999999	999999	999999	999999	999999	999999	999999	999999	999999	999999	999999	999999	999999	999999	999999	999999	999999	999999	999999	999999	999999	999999	999999	999999	999999	999999	999999	999999	999999	999999
999999	999999	999999	999999	999999	999999	999999	999999	999999	999999	999999	999999	999999	999999	999999	999999	999999	999999	999999	999999	999999	999999	999999	999999	999999	999999	999999	999999	999999	999999	999999	999999	136	999999	999999	999999	999999	999999	999999	999999	999999	999999	999999	999999	999999	999999	999999	999999	999999	999999
999999	999999	999999	999999	999999	999999	999999	999999	999999	999999	999999	999999	999999	999999	999999	999999	999999	999999	999999	999999	999999	999999	999999	999999	999999	999999	999999	999999	999999	999999	999999	999999	999999	999999	999999	999999	999999	999999	999999	999999	999999	999999	999999	999999	999999	999999	999999	999999	999999	999999
999999	999999	999999	999999	999999	999999	999999	999999	999999	999999	999999	999999	999999	999999	999999	999999	999999	999999	999999	999999	999999	999999	999999	999999	999999	999999	999999	999999	999999	999999	999999	999999	999999	999999	999999	999999	999999	999999	999999	999999	999999	999999	999999	999999	999999	999999	999999	999999	999999	999999
999999	999999	999999	999999	999999	999999	999999	999999	999999	999999	999999	999999	999999	999999	999999	999999	999999	999999	999999	999999	999999	999999	999999	999999	999999	999999	999999	999999	999999	999999	999999	999999	999999	999999	999999	999999	999999	999999	999999	999999	197	999999	999999	999999	999999	999999	999999	999999	999999	999999
999999	999999	999999	999999	999999	999999	999999	999999	999999	999999	999999	999999	999999	999999	999999	999999	999999	999999	999999	999999	999999	999999	999999	999999	999999	999999	999999	999999	999999	999999	999999	999999	999999	999999	999999	999999	999999	999999	999999	999999	999999	999999	999999	999999	999999	999999	999999	999999	999999	999999
999999	999999	999999	999999	999999	999999	999999	999999	999999	999999	999999	999999	999999	999999	999999	999999	999999	999999	999999	999999	999999	999999	999999	999999	999999	999999	999999	999999	999999	999999	999999	999999	999999	999999	999999	999999	999999	999999	999999	999999	999999	999999	999999	999999	999999	999999	999999	999999	999999	999999
999999	999999	999999	999999	999999	999999	999999	999999	999999	999999	999999	999999	999999	999999	999999	999999	999999	999999	999999	999999	999999	999999	999999	999999	999999	999999	999999	999999	999999	999999	999999	999999	999999	999999	999999	999999	999999	999999	999999	999999	999999	999999	999999	999999	999999	999999	999999	999999	999999	999999
999999	999999	999999	999999	999999	999999	999999	999999	999999	999999	999999	999999	999999	999999	999999	999999	999999	999999	999999	999999	999999	999999	999999	999999	999999	999999	999999	999999	999999	999999	999999	999999	999999	999999	999999	999999	999999	999999	999999	999999	999999	999999	235	999999	999999	999999	999999	999999	999999	999999
999999	999999	999999	999999	999999	999999	999999	999999	999999	999999	999999	999999	999999	999999	999999	999999	999999	999999	999999	999999	999999	999999	999999	999999	999999	999999	999999	999999	999999	999999	999999	999999	999999	999999	999999	999999	999999	999999	999999	999999	999999	999999	999999	999999	999999	999999	999999	999999	999999	999999
999999	999999	999999	999999	999999	999999	999999	999999	999999	999999	999999	999999	999999	999999	999999	999999	999999	999999	999999	999999	999999	999999	999999	999999	999999	999999	999999	999999	999999	999999	999999	999999	999999	999999	999999	999999	999999	999999	999999	999999	999999	999999	999999	999999	999999	999999	999999	999999	999999	999999
999999	999999	999999	999999	999999	999999	999999	999999	999999	999999	999999	999999	999999	999999	999999	999999	999999	999999	999999	999999	999999	999999	999999	999999	999999	999999	999999	999999	999999	999999	999999	999999	999999	999999	999999	999999	999999	999999	999999	999999	999999	999999	999999	999999	999999	999999	999999	999999	999999	999999
999999	999999	999999	999999	999999	999999	999999	999999	999999	999999	999999	999999	999999	999999	999999	999999	999999	999999	999999	999999	999999	999999	999999	999999	999999	999999	999999	999999	999999	999999	999999	999999	999999	999999	999999	999999	999999	999999	999999	999999	999999	999999	999999	999999	999999	999999	999999	999999	999999	999999
999999	999999	999999	999999	999999	999999	999999	999999	999999	999999	999999	999999	999999	999999	999999	999999	999999	999999	999999	999999	999999	999999	999999	999999	999999	999999	999999	999999	999999	999999	999999	999999	999999	999999	999999	999999	999999	999999	999999	999999	999999	999999	999999	999999	999999	999999	999999	999999	999999	999999
999999	999999	999999	999999	999999	999999	999999	999999	999999	999999	999999	999999	999999	999999	999999	999999	999999	999999	999999	999999	999999	999999	999999	999999	999999	999999	999999	999999	999999	999999	999999	999999	999999	999999	999999	999999	999999	999999	999999	999999	999999	999999	999999	999999	999999	999999	999999	999999	999999	999999
999999	999999	999999	999999	999999	999999	999999	999999	999999	999999	999999	999999	999999	999999	999999	999999	999999	999999	999999	999999	999999	999999	999999	999999	999999	999999	999999	999999	999999	999999	999999	999999	999999	999999	999999	999999	999999	999999	999999	999999	999999	999999	999999	999999	999999	999999	999999	999999	999999	999999
999999	999999	999999	999999	999999	999999	999999	999999	999999	999999	999999	999999	999999	999999	999999	999999	999999	999999	999999	999999	999999	999999	999999	999999	999999	999999	999999	999999	999999	999999	999999	999999	999999	999999	999999	999999	999999	999999	999999	999999	999999	999999	999999	999999	999999	160	999999	999999	999999	999999
999999	999999	999999	999999	999999	999999	999999	999999	999999	999999	999999	999999	999999	999999	999999	999999	999999	999999	999999	999999	999999	999999	999999	999999	999999	999999	999999	999999	999999	999999	999999	999999	999999	999999	999999	999999	999999	999999	999999	999999	999999	999999	999999	999999	999999	999999	999999	999999	999999	999999
999999	999999	999999	999999	999999	999999	999999	999999	999999	999999	999999	999999	999999	999999	999999	999999	999999	999999	999999	999999	999999	999999	999999	999999	999999	999999	999999	999999	999999	999999	999999	999999	999999	999999	999999	999999	999999	999999	999999	999999	999999	999999	999999	999999	999999	999999	999999	999999	999999	999999
999999	999999	999999	999999	999999	999999	999999	999999	999999	999999	999999	999999	999999	999999	999999	999999	999999	999999	999999	999999	999999	999999	999999	999999	999999	999999	999999	999999	999999	999999	999999	999999	999999	999999	999999	999999	999999	999999	999999	999999	999999	999999	999999	999999	999999	999999	999999	999999	999999	999999
999999	999999	999999	999999	999999	999999	999999	999999	999999	999999	999999	999999	999999	999999	999999	999999	999999	999999	999999	999999	999999	999999	999999	999999	999999	999999	999999	999999	999999	999999	999999	999999	999999	999999	999999	999999	999999	999999	999999	999999	999999	999999	999999	999999	999999	999999	999999	999999	999999	999999
999999	999999	999999	999999	999999	999999	999999	999999	999999	999999	999999	999999	999999	999999	999999	999999	999999	999999	999999	999999	999999	999999	999999	999999	999999	999999	999999	999999	999999	999999	999999	999999	999999	999999	999999	999999	999999	999999	999999	999999	999999	999999	999999	999999	999999	182	999999	999999	999999	999999
999999	999999	999999	999999	999999	999999	999999	999999	999999	999999	999999	999999	999999	999999	999999	999999	999999	999999	999999	999999	999999	999999	999999	999999	999999	999999	999999	999999	999999	999999	999999	999999	999999	999999	999999	999999	999999	999999	999999	999999	999999	999999	999999	999999	999999	999999	999999	999999	999999	999999
999999	999999	999999	999999	999999	999999	999999	999999	999999	999999	999999	999999	999999	999999	999999	999999	999999	999999	999999	999999	999999	999999	999999	999999	999999	999999	999999	999999	999999	999999	999999	999999	999999	999999	999999	999999	999999	999999	999999	999999	182	999999	999999	999999	999999	999999	999999	999999	999999	999999
999999	999999	999999	999999	999999	999999	999999	999999	999999	999999	999999	999999	999999	999999	999999	999999	999999	999999	999999	999999	999999	999999	999999	999999	999999	999999	999999	999999	999999	999999	999999	999999	999999	999999	999999	999999	999999	999999	999999	999999	999999	999999	999999	999999	999999	999999	999999	999999	999999	999999
999999	999999	999999	999999	999999	999999	999999	999999	999999	999999	999999	999999	999999	999999	999999	999999	999999	999999	999999	999999	999999	999999	999999	999999	999999	999999	999999	999999	999999	999999	999999	999999	999999	999999	999999	999999	999999	999999	999999	203	999999	999999	999999	999999	999999	999999	999999	999999	999999	999999
999999	999999	999999	999999	999999	999999	999999	999999	999999	999999	999999	999999	999999	999999	999999	999999	999999	999999	999999	999999	999999	999999	999999	999999	999999	999999	999999	999999	999999	999999	999999	999999	999999	999999	999999	999999	999999	999999	999999	999999	999999	999999	999999	999999	999999	999999	999999	999999	999999	999999
999999	999999	999999	999999	999999	999999	999999	999999	999999	999999	999999	999999	999999	999999	999999	999999	999999	999999	999999	999999	999999	999999	999999	999999	999999	999999	999999	999999	999999	999999	999999	999999	999999	999999	999999	999999	999999	999999	999999	999999	999999	999999	999999	999999	999999	999999	999999	999999	999999	999999
999999	999999	999999	999999	999999	999999	999999	999999	999999	999999	999999	999999	999999	999999	999999	999999	999999	999999	999999	999999	999999	999999	999999	999999	999999	999999	999999	999999	999999	999999	999999	999999	999999	999999	999999	999999	999999	999999	999999	999999	999999	999999	999999	999999	999999	999999	999999	999999	999999	999999
999999	999999	999999	999999	999999	999999	999999	999999	999999	999999	999999	999999	999999	999999	999999	999999	999999	999999	999999	999999	999999	999999	999999	999999	999999	999999	999999	999999	999999	999999	999999	999999	999999	999999	999999	999999	999999	999999	999999	999999	999999	999999	999999	999999	999999	999999	999999	999999	999999	999999
999999	999999	999999	999999	999999	999999	999999	999999	999999	999999	999999	999999	999999	999999	999999	999999	999999	999999	999999	999999	999999	999999	999999	999999	999999	999999	999999	999999	999999	999999	999999	999999	999999	999999	999999	999999	999999	999999	999999	999999	999999	999999	999999	999999	999999	999999	999999	999999	134	999999
999999	999999	999999	999999	999999	999999	999999	999999	999999	999999	999999	999999	999999	999999	999999	999999	999999	999999	999999	999999	999999	999999	999999	999999	999999	999999	999999	999999	999999	999999	999999	999999	999999	999999	999999	999999	999999	999999	999999	999999	999999	999999	999999	999999	999999	999999	999999	999999	999999	999999
999999	999999	999999	999999	999999	999999	999999	999999	999999	999999	999999	999999	999999	999999	999999	999999	999999	999999	999999	999999	999999	999999	999999	999999	999999	999999	999999	999999	999999	999999	999999	999999	999999	999999	999999	999999	999999	999999	999999	999999	999999	999999	999999	999999	999999	999999	999999	999999	999999	999999
999999	999999	999999	999999	999999	999999	999999	999999	999999	999999	999999	999999	999999	999999	999999	999999	999999	999999	999999	999999	999999	999999	999999	999999	999999	999999	999999	999999	999999	999999	999999	999999	999999	999999	999999	999999	999999	999999	999999	999999	999999	999999	999999	999999	999999	999999	999999	999999	999999	999999
999999	999999	999999	999999	999999	999999	999999	999999	999999	999999	999999	999999	999999	999999	999999	999999	999999	999999	999999	999999	999999	999999	999999	999999	999999	999999	999999	999999	999999	999999	999999	999999	999999	999999	999999	999999	999999	999999	999999	999999	999999	999999	999999	999999	999999	999999	999999	999999	999999	999999
999999	999999	999999	999999	999999	999999	999999	999999	999999	999999	999999	999999	999999	999999	999999	999999	999999	999999	999999	999999	999999	999999	999999	999999	999999	999999	999999	999999	999999	999999	999999	999999	999999	999999	999999	999999	999999	999999	999999	999999	999999	999999	999999	999999	999999	999999	999999	999999	999999	999999
999999	999999	999999	999999	999999	999999	999999	999999	999999	999999	999999	999999	999999	999999	999999	999999	999999	999999	999999	999999	999999	999999	999999	999999	999999	999999	999999	999999	999999	999999	999999	999999	999999	999999	999999	999999	999999	999999	999999	999999	999999	999999	999999	999999	999999	999999	999999	999999	999999	999999
999999	999999	999999	999999	999999	999999	999999	999999	999999	999999	999999	999999	999999	999999	999999	999999	999999	999999	999999	999999	999999	999999	999999	999999	999999	999999	999999	999999	999999	999999	999999	999999	999999	999999	999999	999999	999999	999999	999999	999999	999999	999999	999999	999999	999999	999999	999999	999999	999999	999999
999999	999999	999999	999999	999999	999999	999999	999999	999999	999999	999999	999999	999999	999999	999999	999999	999999	999999	999999	999999	999999	999999	999999	999999	999999	999999	999999	999999	999999	999999	999999	999999	999999	999999	999999	999999	999999	999999	999999	999999	999999	999999	999999	999999	999999	999999	174	999999	999999	999999
999999	999999	999999	999999	999999	999999	999999	999999	999999	999999	999999	999999	999999	999999	999999	999999	999999	999999	999999	999999	999999	999999	999999	999999	999999	999999	999999	999999	999999	999999	999999	999999	999999	999999	999999	999999	999999	999999	999999	999999	999999	999999	999999	999999	230	999999	999999	999999	999999	999999
999999	999999	999999	999999	999999	999999	999999	999999	999999	999999	999999	999999	999999	999999	999999	999999	999999	999999	999999	999999	999999	999999	999999	999999	999999	999999	999999	999999	999999	999999	999999	999999	999999	999999	999999	999999	999999	999999	999999	999999	999999	999999	999999	999999	999999	999999	999999	999999	999999	999999
999999	999999	999999	999999	999999	999999	999999	999999	999999	999999	999999	999999	999999	999999	999999	999999	999999	999999	999999	999999	999999	999999	999999	999999	999999	999999	999999	999999	999999	999999	999999	999999	999999	999999	999999	999999	999999	999999	999999	999999	999999	999999	999999	999999	999999	999999	999999	999999	999999	999999
999999	999999	999999	999999	999999	999999	999999	999999	999999	999999	999999	999999	999999	999999	999999	999999	999999	999999	999999	999999	999999	999999	999999	999999	999999	999999	999999	999999	999999	999999	999999	999999	999999	999999	999999	999999	999999	999999	999999	999999	999999	999999	999999	999999	999999	999999	999999	999999	999999	999999
999999	999999	999999	999999	999999	999999	999999	999999	999999	999999	999999	999999	999999	999999	999999	999999	999999	999999	999999	999999	999999	999999	999999	999999	999999	999999	999999	999999	999999	999999	999999	999999	999999	999999	999999	999999	999999	999999	999999	999999	999999	999999	999999	999999	999999	999999	999999	999999	999999	999999
999999	999999	999999	999999	999999	999999	999999	999999	999999	999999	999999	999999	999999	999999	999999	999999	999999	999999	999999	999999	999999	999999	999999	999999	999999	999999	999999	999999	999999	999999	999999	999999	999999	999999	999999	999999	999999	999999	999999	999999	145	999999	999999	999999	999999	999999	999999	999999	999999	999999
999999	999999	999999	999999	999999	999999	999999	999999	999999	999999	999999	999999	999999	999999	999999	999999	999999	999999	999999	999999	999999	999999	999999	999999	999999	999999	999999	999999	999999	999999	999999	999999	999999	999999	999999	999999	999999	999999	999999	999999	999999	999999	999999	999999	999999	999999	999999	999999	999999	999999
999999	999999	999999	999999	999999	999999	999999	999999	999999	999999	999999	999999	999999	999999	999999	999999	999999	999999	999999	999999	999999	999999	999999	999999	999999	999999	999999	999999	999999	999999	999999	999999	999999	999999	999999	999999	999999	999999	999999	999999	999999	999999	999999	999999	999999	999999	999999	999999	999999	999999
999999	999999	999999	999999	999999	999999	999999	999999	999999	999999	999999	999999	999999	999999	999999	999999	999999	999999	999999	999999	999999	999999	999999	999999	999999	999999	999999	999999	999999	999999	999999	999999	999999	999999	999999	999999	999999	999999	999999	999999	999999	999999	184	999999	999999	999999	999999	999999	999999	999999
999999	999999	999999	999999	999999	999999	999999	999999	999999	999999	999999	999999	999999	999999	999999	999999	999999	999999	999999	999999	999999	999999	999999	999999	999999	999999	999999	999999	999999	999999	999999	999999	999999	999999	999999	999999	999999	999999	999999	999999	999999	999999	999999	999999	999999	999999	999999	999999	999999	999999
999999	999999	999999	999999	999999	999999	999999	999999	999999	999999	999999	999999	999999	999999	999999	999999	999999	999999	999999	999999	999999	999999	999999	999999	999999	999999	999999	999999	999999	999999	999999	999999	999999	999999	999999	999999	999999	999999	999999	999999	999999	999999	999999	999999	999999	999999	999999	999999	999999	999999
999999	999999	999999	999999	999999	999999	999999	999999	999999	999999	999999	999999	999999	999999	999999	999999	999999	999999	999999	999999	999999	999999	999999	999999	999999	999999	999999	999999	999999	999999	999999	999999	999999	999999	999999	999999	999999	999999	999999	999999	999999	999999	999999	999999	999999	999999	999999	999999	999999	999999
999999	999999	999999	999999	999999	999999	999999	999999	999999	999999	999999	999999	999999	999999	999999	999999	999999	999999	999999	999999	999999	999999	999999	999999	999999	999999	999999	999999	999999	999999	999999	999999	999999	999999	999999	999999	999999	999999	999999	999999	154	999999	999999	999999	999999	999999	999999	999999	999999	999999
999999	999999	999999	999999	999999	999999	999999	999999	999999	999999	999999	999999	999999	999999	999999	999999	999999	999999	999999	999999	999999	999999	999999	999999	999999	999999	999999	999999	999999	999999	999999	999999	999999	999999	999999	999999	999999	999999	999999	999999	999999	999999	999999	999999	999999	999999	999999	999999	999999	999999
999999	999999	999999	999999	999999	999999	999999	999999	999999	999999	999999	999999	999999	999999	999999	999999	999999	999999	999999	999999	999999	999999	999999	999999	999999	999999	999999	999999	999999	999999	999999	999999	999999	999999	999999	999999	999999	999999	999999	999999	999999	999999	999999	999999	999999	999999	999999	999999	999999	999999
999999	999999	999999	999999	999999	999999	999999	999999	999999	999999	999999	999999	999999	999999	999999	999999	999999	999999	999999	999999	999999	999999	999999	999999	999999	999999	999999	999999	999999	999999	999999	999999	999999	999999	999999	999999	999999	999999	999999	999999	999999	999999	999999	999999	999999	999999	999999	999999	999999	999999
999999	999999	999999	999999	999999	999999	999999	999999	999999	999999	999999	999999	999999	999999	999999	999999	999999	999999	999999	999999	999999	999999	999999	999999	999999	999999	999999	999999	999999	999999	999999	999999	999999	999999	999999	999999	999999	999999	999999	999999	999999	999999	999999	999999	999999	999999	999999	999999	999999	999999
999999	999999	999999	999999	999999	999999	999999	999999	999999	999999	999999	999999	999999	999999	999999	999999	999999	999999	999999	999999	999999	999999	999999	999999	999999	999999	999999	999999	999999	999999	999999	999999	999999	999999	999999	999999	999999	999999	999999	999999	999999	999999	999999	999999	999999	999999	999999	999999	999999	999999
999999	999999	999999	999999	999999	999999	999999	999999	999999	999999	999999	999999	999999	999999	999999	999999	999999	999999	999999	999999	999999	999999	999999	999999	999999	999999	999999	999999	999999	999999	999999	999999	999999	999999	999999	999999	999999	999999	999999	999999	999999	999999	999999	999999	999999	999999	999999	999999	999999	999999
999999	999999	999999	999999	999999	999999	999999	999999	999999	999999	999999	999999	999999	999999	999999	999999	999999	999999	999999	999999	999999	999999	999999	999999	999999	999999	999999	999999	999999	999999	999999	999999	999999	999999	999999	999999	999999	999999	999999	999999	999999	999999	999999	999999	999999	999999	999999	999999	999999	999999
999999	999999	999999	999999	999999	999999	999999	999999	999999	999999	999999	999999	999999	999999	999999	999999	999999	999999	999999	999999	999999	999999	999999	999999	999999	999999	999999	999999	999999	999999	999999	999999	999999	999999	999999	999999	999999	999999	999999	999999	999999	999999	999999	999999	999999	999999	999999	999999	999999	999999
999999	999999	999999	999999	999999	999999	999999	999999	999999	999999	999999	999999	999999	999999	999999	999999	999999	999999	999999	999999	999999	999999	999999	999999	999999	999999	999999	999999	999999	999999	999999	999999	999999	999999	999999	999999	999999	999999	999999	999999	999999	999999	999999	999999	999999	999999	999999	999999	999999	999999
999999	999999	999999	999999	999999	999999	999999	999999	999999	999999	999999	999999	999999	999999	999999	999999	999999	999999	999999	999999	999999	999999	999999	999999	999999	999999	999999	999999	999999	999999	999999	999999	999999	999999	999999	999999	999999	999999	999999	999999	999999	999999	999999	999999	999999	999999	999999	999999	999999	999999
999999	999999	999999	999999	999999	999999	999999	999999	999999	999999	999999	999999	999999	999999	999999	999999	999999	999999	999999	999999	999999	999999	999999	999999	999999	999999	999999	999999	999999	999999	999999	999999	999999	999999	999999	999999	999999	999999	999999	999999	999999	999999	999999	999999	999999	999999	999999	999999	999999	999999
999999	999999	999999	999999	999999	999999	999999	999999	999999	999999	999999	999999	999999	999999	999999	999999	999999	999999	999999	999999	999999	999999	999999	999999	999999	999999	999999	999999	999999	999999	999999	999999	999999	999999	999999	999999	999999	999999	999999	999999	999999	999999	999999	999999	999999	999999	999999	999999	999999	999999
999999	999999	999999	999999	999999	999999	999999	999999	999999	999999	999999	999999	999999	999999	999999	999999	999999	999999	999999	999999	999999	999999	999999	999999	999999	999999	999999	999999	999999	999999	999999	999999	999999	999999	999999	999999	999999	999999	999999	999999	999999	999999	999999	999999	999999	999999	999999	999999	999999	999999
999999	999999	999999	999999	999999	999999	999999	999999	999999	999999	999999	999999	999999	999999	999999	999999	999999	999999	999999	999999	999999	999999	999999	999999	999999	999999	999999	999999	999999	999999	999999	999999	999999	999999	999999	999999	999999	999999	999999	999999	999999	999999	999999	999999	999999	999999	999999	999999	999999	999999
999999	999999	999999	999999	999999	999999	999999	999999	999999	999999	999999	999999	999999	999999	999999	999999	999999	999999	999999	999999	999999	999999	999999	999999	999999	999999	999999	999999	999999	999999	999999	999999	999999	999999	999999	999999	999999	999999	999999	999999	999999	999999	999999	999999	999999	999999	999999	999999	233	999999
999999	999999	999999	999999	999999	999999	999999	999999	999999	999999	999999	999999	999999	999999	999999	999999	999999	999999	999999	999999	999999	999999	999999	999999	999999	999999	999999	999999	999999	999999	999999	999999	999999	999999	999999	999999	999999	999999	999999	999999	999999	999999	999999	999999	999999	999999	999999	999999	999999	999999
999999	999999	999999	999999	999999	999999	999999	999999	999999	999999	999999	999999	999999	999999	999999	999999	999999	999999	999999	999999	999999	999999	999999	999999	999999	999999	999999	999999	999999	999999	999999	999999	999999	999999	999999	999999	999999	999999	999999	999999	999999	999999	999999	999999	999999	999999	999999	999999	999999	999999
999999	999999	999999	999999	999999	999999	999999	999999	999999	999999	999999	999999	999999	999999	999999	999999	999999	999999	999999	999999	999999	999999	999999	999999	999999	999999	999999	999999	999999	999999	999999	999999	999999	999999	999999	999999	999999	999999	999999	999999	999999	999999	999999	999999	999999	999999	999999	999999	999999	999999
999999	999999	999999	999999	999999	999999	999999	999999	999999	999999	999999	999999	999999	999999	999999	999999	999999	999999	999999	999999	999999	999999	999999	999999	999999	999999	999999	999999	999999	999999	999999	999999	999999	999999	999999	999999	999999	999999	999999	999999	999999	999999	999999	999999	999999	999999	999999	999999	999999	999999
999999	999999	999999	999999	999999	999999	999999	999999	999999	999999	999999	999999	999999	999999	999999	999999	999999	999999	999999	999999	999999	999999	999999	999999	999999	999999	999999	999999	999999	999999	999999	999999	999999	999999	999999	999999	999999	999999	999999	999999	999999	999999	999999	999999	999999	999999	999999	999999	999999	999999
999999	999999	999999	999999	999999	999999	999999	999999	999999	999999	999999	999999	999999	999999	999999	999999	999999	999999	999999	999999	999999	999999	999999	999999	999999	999999	999999	999999	999999	999999	999999	999999	999999	999999	999999	999999	999999	999999	999999	999999	999999	999999	999999	999999	999999	999999	999999	999999	999999	999999
999999	999999	999999	999999	999999	999999	999999	999999	999999	999999	999999	999999	999999	999999	999999	999999	999999	999999	999999	999999	999999	999999	999999	999999	999999	999999	999999	999999	999999	999999	999999	999999	999999	999999	999999	999999	999999	999999	999999	999999	999999	999999	999999	999999	999999	999999	999999	999999	999999	999999
999999	999999	999999	999999	999999	999999	999999	999999	999999	999999	999999	999999	999999	999999	999999	999999	999999	999999	999999	999999	999999	999999	999999	999999	999999	999999	999999	999999	999999	999999	999999	999999	999999	999999	999999	999999	999999	999999	999999	999999	999999	999999	999999	999999	999999	999999	999999	999999	999999	999999
999999	999999	999999	999999	999999	999999	999999	999999	999999	999999	999999	999999	999999	999999	999999	999999	999999	999999	999999	999999	999999	999999	999999	999999	999999	999999	999999	999999	999999	999999	999999	999999	999999	999999	999999	999999	999999	999999	999999	999999	999999	999999	999999	999999	999999	999999	999999	999999	999999	999999
999999	999999	999999	999999	999999	999999	999999	999999	999999	999999	999999	999999	999999	999999	999999	999999	999999	999999	999999	999999	999999	999999	999999	999999	999999	999999	999999	999999	999999	999999	999999	999999	999999	999999	999999	999999	999999	999999	999999	999999	999999	999999	999999	999999	999999	999999	999999	999999	999999	999999
999999	999999	999999	999999	999999	999999	999999	999999	999999	999999	999999	999999	999999	999999	999999	999999	999999	999999	999999	999999	999999	999999	999999	999999	999999	999999	999999	999999	999999	999999	999999	999999	999999	999999	999999	999999	999999	999999	999999	999999	999999	999999	999999	999999	999999	999999	999999	999999	999999	999999
999999	999999	999999	999999	999999	999999	999999	999999	999999	999999	999999	999999	999999	999999	999999	999999	999999	999999	999999	999999	999999	999999	999999	999999	999999	999999	999999	999999	999999	999999	999999	999999	999999	999999	999999	999999	999999	999999	999999	999999	999999	999999	999999	999999	999999	999999	999999	999999	999999	999999
999999	999999	999999	999999	999999	999999	999999	999999	999999	999999	999999	999999	999999	999999	999999	999999	999999	999999	999999	999999	999999	999999	999999	999999	999999	999999	999999	999999	999999	999999	999999	999999	999999	999999	999999	999999	999999	999999	999999	999999	999999	999999	999999	999999	999999	999999	999999	999999	999999	999999
999999	999999	999999	999999	999999	999999	999999	999999	999999	999999	999999	999999	999999	999999	999999	999999	999999	999999	999999	999999	999999	999999	999999	999999	999999	999999	999999	999999	999999	999999	999999	999999	999999	999999	999999	999999	999999	999999	999999	999999	999999	999999	999999	999999	999999	999999	999999	999999	999999	999999
999999	999999	999999	999999	999999	999999	999999	999999	999999	999999	999999	999999	999999	999999	999999	999999	999999	999999	999999	999999	999999	999999	999999	999999	999999	999999	999999	999999	999999	999999	999999	999999	999999	999999	999999	999999	999999	999999	999999	999999	999999	999999	999999	999999	999999	999999	999999	999999	999999	999999
999999	999999	999999	999999	999999	999999	999999	999999	999999	999999	999999	999999	999999	999999	999999	999999	999999	999999	999999	999999	999999	999999	999999	999999	999999	999999	999999	999999	999999	999999	999999	999999	999999	999999	999999	187	999999	999999	999999	999999	999999	999999	999999	999999	999999	999999	999999	999999	999999	999999
999999	999999	999999	999999	999999	999999	999999	999999	999999	999999	999999	999999	999999	999999	999999	999999	999999	999999	999999	999999	999999	999999	999999	999999	999999	999999	999999	999999	999999	999999	999999	999999	999999	999999	999999	999999	999999	999999	999999	999999	999999	999999	999999	999999	999999	999999	999999	999999	999999	999999
999999	999999	999999	999999	999999	999999	999999	999999	999999	999999	999999	999999	999999	999999	999999	999999	999999	999999	999999	999999	999999	999999	999999	999999	999999	999999	999999	999999	999999	999999	999999	999999	999999	999999	999999	999999	999999	999999	999999	999999	999999	999999	999999	999999	999999	999999	999999	999999	999999	999999
999999	999999	999999	999999	999999	999999	999999	999999	999999	999999	999999	999999	999999	999999	999999	999999	999999	999999	999999	999999	999999	999999	999999	999999	999999	999999	999999	999999	999999	999999	999999	999999	999999	999999	999999	999999	999999	999999	999999	999999	999999	999999	999999	999999	999999	999999	999999	999999	999999	999999
999999	999999	999999	999999	999999	999999	999999	999999	999999	999999	999999	999999	999999	999999	999999	999999	999999	999999	999999	999999	999999	999999	999999	999999	999999	999999	999999	999999	999999	999999	999999	999999	999999	999999	999999	999999	999999	999999	999999	999999	999999	999999	999999	999999	999999	999999	999999	999999	999999	999999
999999	999999	999999	999999	999999	999999	999999	999999	999999	999999	999999	999999	999999	999999	999999	999999	999999	999999	999999	999999	999999	999999	999999	999999	999999	999999	999999	999999	999999	999999	999999	999999	999999	999999	999999	999999	999999	999999	999999	999999	999999	999999	999999	999999	999999	999999	999999	999999	999999	999999
999999	999999	999999	999999	999999	999999	999999	999999	999999	999999	999999	999999	999999	999999	999999	999999	999999	999999	999999	999999	999999	999999	999999	999999	999999	999999	999999	999999	999999	999999	999999	999999	999999	999999	999999	999999	999999	999999	999999	999999	999999	999999	999999	999999	999999	999999	999999	999999	999999	999999
999999	999999	999999	999999	999999	999999	999999	999999	999999	999999	999999	999999	999999	999999	999999	999999	999999	999999	999999	999999	999999	999999	999999	999999	999999	999999	999999	999999	999999	999999	999999	999999	999999	999999	999999	999999	999999	999999	999999	999999	999999	999999	999999	999999	999999	999999	999999	999999	999999	999999
999999	999999	999999	999999	999999	999999	999999	999999	999999	999999	999999	999999	999999	999999	999999	999999	999999	999999	999999	999999	999999	999999	999999	999999	999999	999999	999999	999999	999999	999999	999999	999999	999999	999999	999999	999999	999999	999999	999999	999999	999999	999999	999999	999999	999999	999999	999999	999999	999999	999999
999999	999999	999999	999999	999999	999999	999999	999999	999999	999999	999999	999999	999999	999999	999999	999999	999999	999999	999999	999999	999999	999999	999999	999999	999999	999999	999999	999999	999999	999999	999999	999999	999999	999999	999999	999999	999999	999999	999999	999999	999999	999999	999999	999999	999999	999999	999999	999999	999999	999999
999999	999999	999999	999999	999999	999999	999999	999999	999999	999999	999999	999999	999999	999999	999999	999999	999999	999999	999999	999999	999999	999999	999999	999999	999999	999999	999999	999999	999999	999999	999999	999999	999999	999999	999999	999999	999999	999999	999999	999999	999999	999999	999999	999999	999999	999999	999999	999999	999999	999999
999999	999999	999999	999999	999999	999999	999999	999999	999999	999999	999999	999999	999999	999999	999999	999999	999999	999999	999999	999999	999999	999999	999999	999999	999999	999999	999999	999999	999999	999999	999999	999999	999999	999999	999999	999999	999999	999999	999999	999999	999999	999999	999999	999999	999999	999999	999999	999999	999999	999999
999999	999999	999999	999999	999999	999999	999999	999999	999999	999999	999999	999999	999999	999999	999999	999999	999999	999999	999999	999999	999999	999999	999999	999999	999999	999999	999999	999999	999999	999999	999999	999999	999999	999999	999999	999999	999999	999999	999999	999999	999999	999999	999999	999999	999999	999999	999999	999999	999999	999999
999999	999999	999999	999999	999999	999999	999999	999999	999999	999999	999999	999999	999999	999999	999999	999999	999999	999999	999999	999999	999999	999999	999999	999999	999999	999999	999999	999999	999999	999999	999999	999999	999999	999999	999999	999999	999999	999999	999999	999999	999999	999999	999999	999999	999999	999999	999999	999999	999999	999999
999999	999999	999999	999999	999999	999999	999999	999999	999999	999999	999999	999999	999999	999999	999999	999999	999999	999999	999999	999999	999999	999999	999999	999999	999999	999999	999999	999999	999999	999999	999999	999999	999999	999999	999999	999999	999999	999999	999999	999999	999999	999999	999999	999999	999999	999999	999999	999999	999999	999999
999999	999999	999999	999999	999999	999999	999999	999999	999999	999999	999999	999999	999999	999999	999999	999999	999999	999999	999999	999999	999999	999999	999999	999999	999999	999999	999999	999999	999999	999999	999999	999999	999999	999999	999999	999999	999999	999999	999999	999999	999999	999999	999999	999999	999999	999999	999999	999999	999999	999999
999999	999999	999999	999999	999999	999999	999999	999999	999999	999999	999999	999999	999999	999999	999999	999999	999999	999999	999999	999999	999999	999999	999999	999999	999999	999999	999999	999999	999999	999999	999999	999999	999999	999999	999999	999999	999999	999999	999999	999999	999999	999999	999999	999999	999999	999999	999999	999999	999999	999999
999999	999999	999999	999999	999999	999999	999999	999999	999999	999999	999999	999999	999999	999999	999999	999999	999999	999999	999999	999999	999999	999999	999999	999999	999999	999999	999999	999999	999999	999999	999999	999999	999999	999999	999999	999999	999999	999999	999999	999999	999999	999999	999999	999999	999999	999999	999999	999999	999999	999999
999999	999999	999999	999999	999999	999999	999999	999999	999999	999999	999999	999999	999999	999999	999999	999999	999999	999999	999999	999999	999999	999999	999999	999999	999999	999999	999999	999999	999999	999999	999999	999999	999999	999999	999999	999999	999999	999999	999999	999999	999999	999999	999999	999999	999999	999999	999999	999999	999999	999999
999999	999999	999999	999999	999999	999999	999999	999999	999999	999999	999999	999999	999999	999999	999999	999999	999999	999999	999999	999999	999999	999999	999999	999999	999999	999999	999999	999999	999999	999999	999999	999999	999999	999999	999999	999999	999999	999999	999999	999999	999999	999999	999999	999999	999999	999999	999999	999999	999999	999999
999999	999999	999999	999999	999999	999999	999999	999999	999999	999999	999999	999999	999999	999999	999999	999999	999999	999999	999999	999999	999999	999999	999999	999999	999999	999999	999999	999999	999999	999999	999999	999999	999999	999999	999999	999999	999999	999999	999999	999999	999999	999999	999999	999999	999999	999999	999999	999999	999999	999999
999999	999999	999999	999999	999999	999999	999999	999999	999999	999999	999999	999999	999999	999999	999999	999999	999999	999999	999999	999999	999999	999999	999999	999999	999999	999999	999999	999999	999999	999999	999999	999999	999999	999999	999999	999999	999999	999999	999999	999999	999999	999999	999999	999999	999999	999999	999999	999999	999999	236
999999	999999	999999	999999	999999	999999	999999	999999	999999	999999	999999	999999	999999	999999	999999	999999	999999	999999	999999	999999	999999	999999	999999	999999	999999	999999	999999	999999	999999	999999	999999	999999	999999	999999	999999	999999	999999	999999	999999	999999	999999	999999	999999	999999	999999	999999	999999	999999	999999	999999
999999	999999	999999	999999	999999	999999	999999	999999	999999	999999	999999	999999	999999	999999	999999	999999	999999	999999	999999	999999	999999	999999	999999	999999	999999	999999	999999	999999	999999	999999	999999	999999	999999	999999	999999	999999	999999	999999	999999	999999	999999	999999	999999	999999	999999	999999	999999	999999	999999	999999
999999	999999	999999	999999	999999	999999	999999	999999	999999	999999	999999	999999	999999	999999	999999	999999	999999	999999	999999	999999	999999	999999	999999	999999	999999	999999	999999	999999	999999	999999	999999	999999	999999	999999	999999	999999	999999	999999	999999	999999	999999	999999	999999	999999	999999	999999	999999	999999	999999	999999
999999	999999	999999	999999	999999	999999	999999	999999	999999	999999	999999	999999	999999	999999	999999	999999	999999	999999	999999	999999	999999	999999	999999	999999	999999	999999	999999	999999	999999	999999	999999	999999	999999	999999	999999	999999	999999	999999	999999	999999	999999	999999	999999	999999	999999	999999	999999	999999	999999	999999
999999	999999	999999	999999	999999	999999	999999	999999	999999	999999	999999	999999	999999	999999	999999	999999	999999	999999	999999	999999	999999	999999	999999	999999	999999	999999	999999	999999	999999	999999	999999	999999	999999	999999	999999	999999	999999	999999	999999	999999	999999	999999	999999	999999	999999	999999	999999	999999	999999	999999
999999	999999	999999	999999	999999	999999	999999	999999	999999	999999	999999	999999	999999	999999	999999	999999	999999	999999	999999	999999	999999	999999	999999	999999	999999	999999	999999	999999	999999	999999	999999	999999	999999	999999	999999	999999	999999	999999	999999	999999	999999	999999	999999	999999	999999	999999	999999	160	999999	999999
999999	999999	999999	999999	999999	999999	999999	999999	999999	999999	999999	999999	999999	999999	999999	999999	999999	999999	999999	999999	999999	999999	999999	999999	999999	999999	999999	999999	999999	999999	999999	999999	999999	999999	999999	999999	999999	999999	999999	999999	999999	999999	999999	999999	999999	999999	999999	999999	999999	999999
999999	999999	999999	999999	999999	999999	999999	999999	999999	999999	999999	999999	999999	999999	999999	999999	999999	999999	999999	999999	999999	999999	999999	999999	999999	999999	999999	999999	999999	999999	999999	999999	999999	999999	999999	999999	999999	999999	999999	999999	999999	999999	999999	999999	999999	999999	999999	999999	999999	999999
999999	999999	999999	999999	999999	999999	999999	999999	999999	999999	999999	999999	999999	999999	999999	999999	999999	999999	999999	999999	999999	999999	999999	999999	999999	999999	999999	999999	999999	999999	999999	999999	999999	999999	999999	999999	999999	999999	999999	999999	999999	999999	999999	999999	999999	999999	999999	999999	999999	999999
999999	999999	999999	999999	999999	999999	999999	999999	999999	999999	999999	999999	999999	999999	999999	999999	999999	999999	999999	999999	999999	999999	999999	999999	999999	999999	999999	999999	999999	999999	999999	999999	999999	999999	999999	999999	999999	999999	999999	999999	999999	999999	999999	999999	999999	999999	999999	999999	999999	999999
999999	999999	999999	999999	999999	999999	999999	999999	999999	999999	999999	999999	999999	999999	999999	999999	999999	999999	999999	999999	999999	999999	999999	999999	999999	999999	999999	999999	999999	999999	999999	999999	999999	999999	999999	999999	999999	999999	999999	999999	999999	999999	999999	999999	999999	999999	999999	999999	999999	999999
999999	999999	999999	999999	999999	999999	999999	999999	999999	999999	999999	999999	999999	999999	999999	999999	999999	999999	999999	999999	999999	999999	999999	999999	999999	999999	999999	999999	999999	999999	999999	999999	999999	999999	999999	999999	999999	999999	999999	999999	999999	999999	999999	999999	999999	999999	999999	999999	999999	999999
999999	999999	999999	999999	999999	999999	999999	999999	999999	999999	999999	999999	999999	999999	999999	999999	999999	999999	999999	999999	999999	999999	999999	999999	999999	999999	999999	999999	999999	999999	999999	999999	999999	999999	999999	999999	999999	999999	999999	999999	999999	999999	999999	999999	999999	999999	999999	999999	999999	999999
999999	999999	999999	999999	999999	999999	999999	999999	999999	999999	999999	999999	999999	999999	999999	999999	999999	999999	999999	999999	999999	999999	999999	999999	999999	999999	999999	999999	999999	999999	999999	999999	999999	999999	999999	999999	999999	999999	999999	999999	999999	999999	999999	999999	999999	999999	999999	999999	999999	999999
999999	999999	999999	999999	999999	999999	999999	999999	999999	999999	999999	999999	999999	999999	999999	999999	999999	999999	999999	999999	999999	999999	999999	999999	999999	999999	999999	999999	999999	999999	999999	999999	999999	999999	999999	999999	999999	999999	999999	999999	999999	999999	999999	999999	999999	999999	999999	999999	999999	999999
999999	999999	999999	999999	999999	999999	999999	999999	999999	999999	999999	999999	999999	999999	999999	999999	999999	999999	999999	999999	999999	999999	999999	999999	999999	999999	999999	999999	999999	999999	999999	999999	999999	999999	999999	999999	999999	999999	999999	999999	999999	999999	999999	999999	999999	999999	999999	999999	999999	999999
999999	999999	999999	999999	999999	999999	999999	999999	999999	999999	999999	999999	999999	999999	999999	999999	999999	999999	999999	999999	999999	999999	999999	999999	999999	999999	999999	999999	999999	999999	999999	999999	999999	999999	999999	999999	999999	999999	999999	999999	999999	999999	999999	232	999999	999999	999999	999999	999999	999999
999999	999999	999999	999999	999999	999999	999999	999999	999999	999999	999999	999999	999999	999999	999999	999999	999999	999999	999999	999999	999999	999999	999999	999999	999999	999999	999999	999999	999999	999999	999999	999999	999999	999999	999999	999999	999999	999999	999999	999999	999999	999999	999999	999999	999999	999999	999999	999999	999999	999999
999999	999999	999999	999999	999999	999999	999999	999999	999999	999999	999999	999999	999999	999999	999999	999999	999999	999999	999999	999999	999999	999999	999999	999999	999999	999999	999999	999999	999999	999999	999999	999999	999999	999999	999999	999999	999999	999999	999999	999999	999999	999999	999999	999999	999999	999999	999999	999999	999999	999999
999999	999999	999999	999999	999999	999999	999999	999999	999999	999999	999999	999999	999999	999999	999999	999999	999999	999999	999999	999999	999999	999999	999999	999999	999999	999999	999999	999999	999999	999999	999999	999999	999999	999999	999999	999999	999999	999999	999999	999999	999999	999999	999999	999999	999999	999999	999999	999999	999999	999999
999999	999999	999999	999999	999999	999999	999999	999999	999999	999999	999999	999999	999999	999999	999999	999999	999999	999999	999999	999999	999999	999999	999999	999999	999999	999999	999999	999999	999999	999999	999999	999999	999999	999999	999999	999999	999999	999999	999999	999999	999999	999999	999999	999999	999999	999999	999999	999999	999999	999999
999999	999999	999999	999999	999999	999999	999999	999999	999999	999999	999999	999999	999999	999999	999999	999999	999999	999999	999999	999999	999999	999999	999999	999999	999999	999999	999999	999999	999999	999999	999999	999999	999999	999999	999999	999999	999999	999999	999999	999999	999999	999999	999999	999999	999999	999999	999999	999999	999999	999999
999999	999999	999999	999999	999999	999999	999999	999999	999999	999999	999999	999999	999999	999999	999999	999999	999999	999999	999999	999999	999999	999999	999999	999999	999999	999999	999999	999999	999999	999999	999999	999999	999999	999999	999999	999999	999999	999999	999999	999999	999999	999999	999999	999999	999999	999999	999999	999999	999999	999999
999999	999999	999999	999999	999999	999999	999999	999999	999999	999999	999999	999999	999999	999999	999999	999999	999999	999999	999999	999999	999999	999999	999999	999999	999999	999999	999999	999999	999999	999999	999999	999999	999999	999999	999999	999999	999999	999999	999999	999999	999999	999999	999999	999999	999999	999999	999999	999999	999999	999999
999999	999999	999999	999999	999999	999999	999999	999999	999999	999999	999999	999999	999999	999999	999999	999999	999999	999999	999999	999999	999999	999999	999999	999999	999999	999999	999999	999999	999999	999999	999999	999999	999999	999999	999999	999999	999999	999999	999999	999999	999999	999999	999999	999999	999999	999999	999999	999999	999999	999999
999999	999999	999999	999999	999999	999999	999999	999999	999999	999999	999999	999999	999999	999999	999999	999999	999999	999999	999999	999999	999999	999999	999999	999999	999999	999999	999999	999999	999999	999999	999999	999999	999999	999999	999999	999999	999999	999999	999999	999999	999999	999999	169.5	999999	999999	999999	999999	999999	999999	999999
999999	999999	999999	999999	999999	999999	999999	999999	999999	999999	999999	999999	999999	999999	999999	999999	999999	999999	999999	999999	999999	999999	999999	999999	999999	999999	999999	999999	999999	999999	999999	999999	999999	999999	999999	999999	999999	999999	999999	999999	999999	999999	999999	999999	190	999999	999999	999999	999999	999999
999999	999999	999999	999999	999999	999999	999999	999999	999999	999999	999999	999999	999999	999999	999999	999999	999999	999999	999999	999999	999999	999999	999999	999999	999999	999999	999999	999999	999999	999999	999999	999999	999999	999999	999999	999999	999999	999999	999999	999999	999999	999999	999999	999999	999999	999999	999999	999999	999999	999999
999999	999999	999999	999999	999999	999999	999999	999999	999999	999999	999999	999999	999999	999999	999999	999999	999999	999999	999999	999999	999999	999999	999999	999999	999999	999999	999999	999999	999999	999999	999999	999999	999999	999999	999999	999999	999999	999999	999999	999999	999999	999999	999999	999999	999999	999999	999999	999999	999999	999999
999999	999999	999999	999999	999999	999999	999999	999999	999999	999999	999999	999999	999999	999999	999999	999999	999999	999999	999999	999999	999999	999999	999999	999999	999999	999999	999999	999999	999999	999999	999999	999999	999999	999999	999999	999999	999999	999999	999999	999999	999999	999999	999999	999999	999999	999999	999999	999999	999999	999999
999999	999999	999999	999999	999999	999999	999999	999999	999999	999999	999999	999999	999999	999999	999999	999999	999999	999999	999999	999999	999999	999999	999999	999999	999999	999999	999999	999999	999999	999999	999999	999999	999999	999999	999999	999999	999999	999999	999999	999999	999999	999999	999999	999999	999999	999999	999999	999999	999999	999999
999999	999999	999999	999999	999999	999999	999999	999999	999999	999999	999999	999999	999999	999999	999999	999999	999999	999999	999999	999999	999999	999999	999999	999999	999999	999999	999999	999999	999999	999999	999999	999999	999999	999999	999999	999999	999999	999999	999999	999999	999999	999999	999999	999999	999999	999999	999999	999999	999999	999999
999999	999999	999999	999999	999999	999999	999999	999999	999999	999999	999999	999999	999999	999999	999999	999999	999999	999999	999999	999999	999999	999999	999999	999999	999999	999999	999999	999999	999999	999999	999999	999999	999999	999999	999999	999999	999999	999999	999999	999999	999999	999999	999999	999999	999999	999999	999999	999999	999999	999999
999999	999999	999999	999999	999999	999999	999999	999999	999999	999999	999999	999999	999999	999999	999999	999999	999999	999999	999999	999999	999999	999999	999999	999999	999999	999999	999999	999999	999999	999999	999999	999999	999999	999999	999999	999999	999999	999999	999999	999999	999999	999999	999999	999999	999999	999999	999999	999999	999999	999999
999999	999999	999999	999999	999999	999999	999999	999999	999999	999999	999999	999999	999999	999999	999999	999999	999999	999999	999999	999999	999999	999999	999999	999999	999999	999999	999999	999999	999999	999999	999999	999999	999999	999999	999999	999999	999999	999999	999999	999999	999999	999999	999999	999999	999999	999999	999999	999999	999999	999999
999999	999999	999999	999999	999999	999999	999999	999999	999999	999999	999999	999999	999999	999999	999999	999999	999999	999999	999999	999999	999999	999999	999999	999999	999999	999999	999999	999999	999999	999999	999999	999999	999999	999999	999999	999999	999999	999999	999999	999999	999999	999999	999999	999999	999999	999999	999999	999999	999999	999999
999999	999999	999999	999999	999999	999999	999999	999999	999999	999999	999999	999999	999999	999999	999999	999999	999999	999999	999999	999999	999999	999999	999999	999999	999999	999999	999999	999999	999999	999999	999999	999999	999999	999999	999999	999999	999999	999999	999999	999999	999999	999999	999999	999999	999999	999999	999999	999999	999999	999999
999999	999999	999999	999999	999999	999999	999999	999999	999999	999999	999999	999999	999999	999999	999999	999999	999999	999999	999999	999999	999999	999999	999999	999999	999999	999999	999999	999999	999999	999999	999999	999999	999999	999999	999999	999999	999999	999999	999999	999999	999999	999999	999999	999999	999999	999999	999999	175.5	999999	999999
999999	999999	999999	999999	999999	999999	999999	999999	999999	999999	999999	999999	999999	999999	999999	999999	999999	999999	999999	999999	999999	999999	999999	999999	999999	999999	999999	999999	999999	999999	999999	999999	999999	999999	999999	999999	999999	999999	999999	999999	999999	999999	999999	999999	999999	999999	999999	999999	999999	999999
999999	999999	999999	999999	999999	999999	999999	999999	999999	999999	999999	999999	999999	999999	999999	999999	999999	999999	999999	999999	999999	999999	999999	999999	999999	999999	999999	999999	999999	999999	999999	999999	999999	999999	999999	999999	999999	999999	999999	999999	999999	999999	999999	999999	999999	999999	999999	999999	999999	999999
999999	999999	999999	999999	999999	999999	999999	999999	999999	999999	999999	999999	999999	999999	999999	999999	999999	999999	999999	999999	999999	999999	999999	999999	999999	999999	999999	999999	999999	999999	999999	999999	999999	999999	999999	999999	999999	999999	999999	999999	999999	999999	999999	999999	999999	999999	999999	999999	999999	999999
999999	999999	999999	999999	999999	999999	999999	999999	999999	999999	999999	999999	999999	999999	999999	999999	999999	999999	999999	999999	999999	999999	999999	999999	999999	999999	999999	999999	999999	999999	999999	999999	999999	999999	999999	999999	999999	999999	999999	999999	999999	999999	999999	999999	999999	999999	999999	999999	999999	999999
999999	999999	999999	999999	999999	999999	999999	999999	999999	999999	999999	999999	999999	999999	999999	999999	999999	999999	999999	999999	999999	999999	999999	999999	999999	999999	999999	999999	999999	999999	999999	999999	999999	999999	999999	999999	999999	999999	999999	999999	999999	999999	999999	999999	999999	999999	999999	999999	999999	999999
999999	999999	999999	999999	999999	999999	999999	999999	999999	999999	999999	999999	999999	999999	999999	999999	999999	999999	999999	999999	999999	999999	999999	999999	999999	999999	999999	999999	999999	999999	999999	999999	999999	999999	999999	999999	999999	999999	999999	999999	999999	999999	999999	999999	999999	999999	999999	999999	999999	999999
999999	999999	999999	999999	999999	999999	999999	999999	999999	999999	999999	999999	999999	999999	999999	999999	999999	999999	999999	999999	999999	999999	999999	999999	999999	999999	999999	999999	999999	999999	999999	999999	999999	999999	999999	999999	999999	999999	999999	999999	999999	999999	999999	999999	999999	999999	999999	999999	999999	999999
999999	999999	999999	999999	999999	999999	999999	999999	999999	999999	999999	999999	999999	999999	999999	999999	999999	999999	999999	999999	999999	999999	999999	999999	999999	999999	999999	999999	999999	999999	999999	999999	999999	999999	999999	999999	999999	999999	999999	999999	999999	999999	999999	999999	999999	999999	999999	999999	999999	999999
999999	999999	999999	999999	999999	999999	999999	999999	999999	999999	999999	999999	999999	999999	999999	999999	999999	999999	999999	999999	999999	999999	999999	999999	999999	999999	999999	999999	999999	999999	999999	999999	999999	999999	999999	999999	999999	999999	999999	999999	999999	999999	999999	999999	999999	999999	999999	999999	999999	999999
999999	999999	999999	999999	999999	999999	999999	999999	999999	999999	999999	999999	999999	999999	999999	999999	999999	999999	999999	999999	999999	999999	999999	999999	999999	999999	999999	999999	999999	999999	999999	999999	999999	999999	999999	999999	999999	999999	999999	999999	999999	999999	999999	999999	999999	999999	999999	999999	999999	999999
999999	999999	999999	999999	999999	999999	999999	999999	999999	999999	999999	999999	999999	999999	999999	999999	999999	999999	999999	999999	999999	999999	999999	999999	999999	999999	999999	999999	999999	999999	999999	999999	999999	999999	999999	999999	999999	999999	999999	999999	999999	999999	999999	999999	999999	999999	999999	999999	999999	999999
999999	999999	999999	999999	999999	999999	999999	999999	999999	999999	999999	999999	999999	999999	999999	999999	999999	999999	999999	999999	999999	999999	999999	999999	999999	999999	999999	999999	999999	999999	999999	999999	999999	999999	999999	999999	999999	999999	999999	999999	999999	999999	999999	999999	999999	999999	999999	999999	999999	999999
999999	999999	999999	999999	999999	999999	999999	999999	999999	999999	999999	999999	999999	999999	999999	999999	999999	999999	999999	999999	999999	999999	999999	999999	999999	999999	999999	999999	999999	999999	999999	999999	999999	999999	999999	999999	999999	999999	999999	999999	999999	999999	999999	999999	999999	999999	999999	999999	999999	999999
999999	999999	999999	999999	999999	999999	999999	999999	999999	999999	999999	999999	999999	999999	999999	999999	999999	999999	999999	999999	999999	999999	999999	999999	999999	999999	999999	999999	999999	999999	999999	999999	999999	999999	999999	999999	999999	999999	999999	999999	999999	999999	999999	999999	999999	999999	999999	999999	999999	999999
999999	999999	999999	999999	999999	999999	999999	999999	999999	999999	999999	999999	999999	999999	999999	999999	999999	999999	999999	999999	999999	999999	999999	999999	999999	999999	999999	999999	999999	999999	999999	999999	999999	999999	999999	999999	999999	999999	999999	999999	999999	999999	999999	999999	999999	999999	999999	999999	999999	999999
999999	999999	999999	999999	999999	999999	999999	999999	999999	999999	999999	999999	999999	999999	999999	999999	999999	999999	999999	999999	999999	999999	999999	999999	999999	999999	999999	999999	999999	999999	999999	999999	999999	999999	999999	999999	999999	999999	999999	999999	999999	999999	999999	999999	999999	999999	999999	999999	999999	999999
999999	999999	999999	999999	999999	999999	999999	999999	999999	999999	999999	999999	999999	999999	999999	999999	999999	999999	999999	999999	999999	999999	999999	999999	999999	999999	999999	999999	999999	999999	999999	999999	999999	999999	999999	999999	999999	999999	999999	999999	999999	999999	999999	999999	999999	999999	999999	999999	999999	999999
999999	999999	999999	999999	999999	999999	999999	999999	999999	999999	999999	999999	999999	999999	999999	999999	999999	999999	999999	999999	999999	999999	999999	999999	999999	999999	999999	999999	999999	999999	999999	999999	999999	999999	999999	999999	999999	999999	999999	999999	999999	999999	999999	999999	999999	999999	999999	999999	999999	999999
999999	999999	999999	999999	999999	999999	999999	999999	999999	999999	999999	999999	999999	999999	999999	999999	999999	999999	999999	999999	999999	999999	999999	999999	999999	999999	999999	999999	999999	999999	999999	999999	999999	999999	999999	999999	999999	999999	999999	999999	999999	999999	999999	999999	999999	999999	999999	999999	218	999999
999999	999999	999999	999999	999999	999999	999999	999999	999999	999999	999999	999999	999999	999999	999999	999999	999999	999999	999999	999999	999999	999999	999999	999999	999999	999999	999999	999999	999999	999999	999999	999999	999999	999999	999999	999999	999999	999999	999999	999999	999999	999999	999999	999999	999999	999999	999999	999999	999999	999999
999999	999999	999999	999999	999999	999999	999999	999999	999999	999999	999999	999999	999999	999999	999999	999999	999999	999999	999999	999999	999999	999999	999999	999999	999999	999999	999999	999999	999999	999999	999999	999999	999999	999999	999999	999999	999999	999999	999999	999999	999999	999999	999999	999999	999999	999999	999999	999999	999999	999999
999999	999999	999999	999999	999999	999999	999999	999999	999999	999999	999999	999999	999999	999999	999999	999999	999999	999999	999999	999999	999999	999999	999999	999999	999999	999999	999999	999999	999999	999999	999999	999999	999999	999999	999999	999999	999999	999999	999999	999999	999999	999999	999999	999999	999999	999999	999999	999999	999999	999999
999999	999999	999999	999999	999999	999999	999999	999999	999999	999999	999999	999999	999999	999999	999999	999999	999999	999999	999999	999999	999999	999999	999999	999999	999999	999999	999999	999999	999999	999999	999999	999999	999999	999999	999999	999999	999999	999999	999999	999999	999999	999999	999999	999999	999999	999999	999999	999999	999999	999999
999999	999999	999999	999999	999999	999999	999999	999999	999999	999999	999999	999999	999999	999999	999999	999999	999999	999999	999999	999999	999999	999999	999999	999999	999999	999999	999999	999999	999999	999999	999999	999999	999999	999999	999999	999999	999999	999999	999999	999999	999999	999999	999999	999999	999999	999999	999999	999999	999999	999999
999999	999999	999999	999999	999999	999999	999999	999999	999999	999999	999999	999999	999999	999999	999999	999999	999999	999999	999999	999999	999999	999999	999999	999999	999999	999999	999999	999999	999999	999999	999999	999999	999999	999999	999999	999999	999999	999999	999999	999999	999999	999999	999999	999999	999999	999999	999999	999999	999999	999999
999999	999999	999999	999999	999999	999999	999999	999999	999999	999999	999999	999999	999999	999999	999999	999999	999999	999999	999999	999999	999999	999999	999999	999999	999999	999999	999999	999999	999999	999999	999999	999999	999999	999999	999999	999999	999999	999999	999999	999999	999999	999999	999999	999999	999999	999999	999999	999999	232	999999
999999	999999	999999	999999	999999	999999	999999	999999	999999	999999	999999	999999	999999	999999	999999	999999	999999	999999	999999	999999	999999	999999	999999	999999	999999	999999	999999	999999	999999	999999	999999	999999	999999	999999	999999	999999	999999	999999	999999	999999	999999	999999	999999	999999	999999	999999	999999	999999	999999	999999
999999	999999	999999	999999	999999	999999	999999	999999	999999	999999	999999	999999	999999	999999	999999	999999	999999	999999	999999	999999	999999	999999	999999	999999	999999	999999	999999	999999	999999	999999	999999	999999	999999	999999	999999	999999	999999	999999	999999	999999	999999	999999	999999	999999	999999	999999	999999	999999	999999	999999
999999	999999	999999	999999	999999	999999	999999	999999	999999	999999	999999	999999	999999	999999	999999	999999	999999	999999	999999	999999	999999	999999	999999	999999	999999	999999	999999	999999	999999	999999	999999	999999	999999	999999	999999	999999	999999	999999	999999	999999	999999	999999	999999	999999	999999	999999	999999	999999	999999	999999
999999	999999	999999	999999	999999	999999	999999	999999	999999	999999	999999	999999	999999	999999	999999	999999	999999	999999	999999	999999	999999	999999	999999	999999	999999	999999	999999	999999	999999	999999	999999	999999	999999	999999	999999	999999	999999	999999	999999	999999	999999	999999	999999	999999	999999	999999	999999	999999	999999	999999
999999	999999	999999	999999	999999	999999	999999	999999	999999	999999	999999	999999	999999	999999	999999	999999	999999	999999	999999	999999	999999	999999	999999	999999	999999	999999	999999	999999	999999	999999	999999	999999	999999	999999	999999	999999	999999	999999	999999	999999	999999	999999	999999	999999	999999	999999	999999	999999	999999	999999
999999	999999	999999	999999	999999	999999	999999	999999	999999	999999	999999	999999	999999	999999	999999	999999	999999	999999	999999	999999	999999	999999	999999	999999	999999	999999	999999	999999	999999	999999	999999	999999	999999	999999	999999	999999	999999	999999	999999	999999	999999	999999	999999	999999	999999	999999	999999	999999	999999	999999
999999	999999	999999	999999	999999	999999	999999	999999	999999	999999	999999	999999	999999	999999	999999	999999	999999	999999	999999	999999	999999	999999	999999	999999	999999	999999	999999	999999	999999	999999	999999	999999	999999	999999	999999	999999	999999	999999	999999	999999	999999	999999	999999	999999	999999	999999	999999	999999	999999	999999
999999	999999	999999	999999	999999	999999	999999	999999	999999	999999	999999	999999	999999	999999	999999	999999	999999	999999	999999	999999	999999	999999	999999	999999	999999	999999	999999	999999	999999	999999	999999	999999	999999	999999	999999	999999	999999	999999	999999	999999	999999	999999	999999	999999	999999	999999	999999	999999	999999	999999
999999	999999	999999	999999	999999	999999	999999	999999	999999	999999	999999	999999	999999	999999	999999	999999	999999	999999	999999	999999	999999	999999	999999	999999	999999	999999	999999	999999	999999	999999	999999	999999	999999	999999	999999	999999	999999	999999	999999	999999	999999	999999	999999	999999	999999	999999	999999	999999	999999	999999
999999	999999	999999	999999	999999	999999	999999	999999	999999	999999	999999	999999	999999	999999	999999	999999	999999	999999	999999	999999	999999	999999	999999	999999	999999	999999	999999	999999	999999	999999	999999	999999	999999	999999	999999	999999	999999	999999	999999	999999	999999	999999	999999	999999	999999	999999	163	999999	999999	999999
999999	999999	999999	999999	999999	999999	999999	999999	999999	999999	999999	999999	999999	999999	999999	999999	999999	999999	999999	999999	999999	999999	999999	999999	999999	999999	999999	999999	999999	999999	999999	999999	999999	999999	999999	999999	999999	999999	999999	999999	999999	999999	999999	999999	999999	999999	999999	999999	999999	999999
999999	999999	999999	999999	999999	999999	999999	999999	999999	999999	999999	999999	999999	999999	999999	999999	999999	999999	999999	999999	999999	999999	999999	999999	999999	999999	999999	999999	999999	999999	999999	999999	999999	999999	999999	999999	999999	999999	999999	999999	999999	999999	999999	999999	999999	999999	999999	999999	999999	999999
999999	999999	999999	999999	999999	999999	999999	999999	999999	999999	999999	999999	999999	999999	999999	999999	999999	999999	999999	999999	999999	999999	999999	999999	999999	999999	999999	999999	999999	999999	999999	999999	999999	999999	999999	999999	999999	999999	999999	999999	999999	999999	999999	999999	999999	999999	167	999999	999999	999999
999999	999999	999999	999999	999999	999999	999999	999999	999999	999999	999999	999999	999999	999999	999999	999999	999999	999999	999999	999999	999999	999999	999999	999999	999999	999999	999999	999999	999999	999999	999999	999999	999999	999999	999999	999999	999999	999999	999999	147	999999	999999	999999	999999	999999	999999	999999	999999	999999	999999
999999	999999	999999	999999	999999	999999	999999	999999	999999	999999	999999	999999	999999	999999	999999	999999	999999	999999	999999	999999	999999	999999	999999	999999	999999	999999	999999	999999	999999	999999	999999	999999	999999	999999	999999	999999	999999	999999	999999	999999	999999	999999	999999	999999	999999	999999	999999	999999	999999	999999
999999	999999	999999	999999	999999	999999	999999	999999	999999	999999	999999	999999	999999	999999	999999	999999	999999	999999	999999	999999	999999	999999	999999	999999	999999	999999	999999	999999	999999	999999	999999	999999	999999	999999	999999	999999	999999	999999	999999	999999	999999	999999	999999	999999	999999	999999	999999	999999	999999	999999
999999	999999	999999	999999	999999	999999	999999	999999	999999	999999	999999	999999	999999	999999	999999	999999	999999	999999	999999	999999	999999	999999	999999	999999	999999	999999	999999	999999	999999	999999	999999	999999	999999	999999	999999	999999	999999	999999	999999	999999	999999	999999	999999	999999	999999	999999	999999	999999	999999	999999
999999	999999	999999	999999	999999	999999	999999	999999	999999	999999	999999	999999	999999	999999	999999	999999	999999	999999	999999	999999	999999	999999	999999	999999	999999	999999	999999	999999	999999	999999	999999	999999	999999	999999	999999	999999	999999	999999	999999	999999	999999	999999	999999	999999	999999	999999	999999	999999	999999	999999
999999	999999	999999	999999	999999	999999	999999	999999	999999	999999	999999	999999	999999	999999	999999	999999	999999	999999	999999	999999	999999	999999	999999	999999	999999	999999	999999	999999	999999	999999	999999	999999	999999	999999	999999	999999	999999	999999	999999	999999	999999	999999	999999	999999	999999	999999	999999	999999	999999	999999
999999	999999	999999	999999	999999	999999	999999	999999	999999	999999	999999	999999	999999	999999	999999	999999	999999	999999	999999	999999	999999	999999	999999	999999	999999	999999	999999	999999	999999	999999	999999	999999	999999	999999	999999	999999	999999	999999	999999	999999	999999	999999	999999	999999	999999	999999	999999	999999	192	999999
999999	999999	999999	999999	999999	999999	999999	999999	999999	999999	999999	999999	999999	999999	999999	999999	999999	999999	999999	999999	999999	999999	999999	999999	999999	999999	999999	999999	999999	999999	999999	999999	999999	999999	999999	999999	999999	999999	168	999999	999999	999999	999999	999999	999999	999999	999999	999999	999999	999999
999999	999999	999999	999999	999999	999999	999999	999999	999999	999999	999999	999999	999999	999999	999999	999999	999999	999999	999999	999999	999999	999999	999999	999999	999999	999999	999999	999999	999999	999999	999999	999999	999999	999999	999999	999999	999999	999999	999999	999999	999999	999999	999999	999999	999999	999999	999999	999999	999999	999999
999999	999999	999999	999999	999999	999999	999999	999999	999999	999999	999999	999999	999999	999999	999999	999999	999999	999999	999999	999999	999999	999999	999999	999999	999999	999999	999999	999999	999999	999999	999999	999999	999999	999999	999999	999999	999999	999999	999999	999999	999999	999999	225	999999	999999	999999	999999	999999	999999	999999
999999	999999	999999	999999	999999	999999	999999	999999	999999	999999	999999	999999	999999	999999	999999	999999	999999	999999	999999	999999	999999	999999	999999	999999	999999	999999	999999	999999	999999	999999	999999	999999	999999	999999	999999	999999	999999	999999	999999	999999	186	999999	999999	999999	999999	999999	999999	999999	999999	999999
999999	999999	999999	999999	999999	999999	999999	999999	999999	999999	999999	999999	999999	999999	999999	999999	999999	999999	999999	999999	999999	999999	999999	999999	999999	999999	999999	999999	999999	999999	999999	999999	999999	999999	999999	999999	999999	999999	999999	999999	999999	999999	999999	999999	999999	999999	999999	999999	999999	999999
999999	999999	999999	999999	999999	999999	999999	999999	999999	999999	999999	999999	999999	999999	999999	999999	999999	999999	999999	999999	999999	999999	999999	999999	999999	999999	999999	999999	999999	999999	999999	999999	999999	999999	999999	999999	999999	999999	999999	999999	999999	999999	999999	999999	999999	999999	999999	999999	999999	999999
999999	999999	999999	999999	999999	999999	999999	999999	999999	999999	999999	999999	999999	999999	999999	999999	999999	999999	999999	999999	999999	999999	999999	999999	999999	999999	999999	999999	999999	999999	999999	999999	999999	999999	999999	999999	999999	999999	999999	999999	999999	999999	999999	999999	999999	999999	999999	999999	999999	999999
999999	999999	999999	999999	999999	999999	999999	999999	999999	999999	999999	999999	999999	999999	999999	999999	999999	999999	999999	999999	999999	999999	999999	999999	999999	999999	999999	999999	999999	999999	999999	999999	999999	999999	999999	999999	999999	999999	999999	999999	999999	999999	999999	999999	999999	999999	999999	999999	999999	999999
999999	999999	999999	999999	999999	999999	999999	999999	999999	999999	999999	999999	999999	999999	999999	999999	999999	999999	999999	999999	999999	999999	999999	999999	999999	999999	999999	999999	999999	999999	999999	999999	999999	999999	999999	999999	999999	999999	999999	999999	999999	999999	999999	999999	999999	999999	999999	999999	999999	999999
999999	999999	999999	999999	999999	999999	999999	999999	999999	999999	999999	999999	999999	999999	999999	999999	999999	999999	999999	999999	999999	999999	999999	999999	999999	999999	999999	999999	999999	999999	999999	999999	999999	999999	999999	999999	999999	999999	999999	999999	999999	999999	999999	999999	999999	999999	999999	999999	999999	999999
999999	999999	999999	999999	999999	999999	999999	999999	999999	999999	999999	999999	999999	999999	999999	999999	999999	999999	999999	999999	999999	999999	999999	999999	999999	999999	999999	999999	999999	999999	999999	999999	999999	999999	999999	999999	999999	999999	999999	999999	999999	999999	999999	999999	999999	999999	999999	999999	999999	999999
999999	999999	999999	999999	999999	999999	999999	999999	999999	999999	999999	999999	999999	999999	999999	999999	999999	999999	999999	999999	999999	999999	999999	999999	999999	999999	999999	999999	999999	999999	999999	999999	999999	999999	999999	999999	999999	999999	999999	999999	999999	999999	999999	999999	999999	999999	999999	999999	999999	999999
999999	999999	999999	999999	999999	999999	999999	999999	999999	999999	999999	999999	999999	999999	999999	999999	999999	999999	999999	999999	999999	999999	999999	999999	999999	999999	999999	999999	999999	999999	999999	999999	999999	999999	999999	999999	999999	999999	999999	999999	999999	999999	999999	999999	999999	999999	999999	999999	999999	999999
999999	999999	999999	999999	999999	999999	999999	999999	999999	999999	999999	999999	999999	999999	999999	999999	999999	999999	999999	999999	999999	999999	999999	999999	999999	999999	999999	999999	999999	999999	999999	999999	999999	999999	999999	999999	999999	999999	999999	999999	999999	999999	999999	999999	999999	999999	999999	999999	999999	999999
999999	999999	999999	999999	999999	999999	999999	999999	999999	999999	999999	999999	999999	999999	999999	999999	999999	999999	999999	999999	999999	999999	999999	999999	999999	999999	999999	999999	999999	999999	999999	999999	999999	999999	999999	999999	999999	999999	999999	999999	999999	999999	999999	999999	999999	999999	999999	999999	999999	999999
999999	999999	999999	999999	999999	999999	999999	999999	999999	999999	999999	999999	999999	999999	999999	999999	999999	999999	999999	999999	999999	999999	999999	999999	999999	999999	999999	999999	999999	999999	999999	999999	999999	999999	999999	999999	999999	999999	999999	999999	999999	999999	999999	999999	999999	999999	999999	999999	999999	999999
999999	999999	999999	999999	999999	999999	999999	999999	999999	999999	999999	999999	999999	999999	999999	999999	999999	999999	999999	999999	999999	999999	999999	999999	999999	999999	999999	999999	999999	999999	999999	999999	999999	999999	999999	999999	999999	999999	999999	999999	999999	999999	999999	999999	999999	999999	999999	999999	999999	999999
999999	999999	999999	999999	999999	999999	999999	999999	999999	999999	999999	999999	999999	999999	999999	999999	999999	999999	999999	999999	999999	999999	999999	999999	999999	999999	999999	999999	999999	999999	999999	999999	999999	999999	999999	999999	999999	999999	999999	999999	999999	999999	999999	999999	999999	999999	999999	999999	999999	999999
999999	999999	999999	999999	999999	999999	999999	999999	999999	999999	999999	999999	999999	999999	999999	999999	999999	999999	999999	999999	999999	999999	999999	999999	999999	999999	999999	999999	999999	999999	999999	999999	999999	999999	999999	999999	999999	999999	999999	999999	999999	999999	999999	999999	999999	999999	999999	999999	999999	999999
999999	999999	999999	999999	999999	999999	999999	999999	999999	999999	999999	999999	999999	999999	999999	999999	999999	999999	999999	999999	999999	999999	999999	999999	999999	999999	999999	999999	999999	999999	999999	999999	999999	999999	999999	999999	999999	999999	999999	999999	999999	999999	999999	999999	999999	999999	999999	999999	999999	999999
999999	999999	999999	999999	999999	999999	999999	999999	999999	999999	999999	999999	999999	999999	999999	999999	999999	999999	999999	999999	999999	999999	999999	999999	999999	999999	999999	999999	999999	999999	999999	999999	999999	999999	999999	999999	999999	999999	999999	999999	999999	999999	999999	999999	999999	999999	999999	999999	999999	999999
999999	999999	999999	999999	999999	999999	999999	999999	999999	999999	999999	999999	999999	999999	999999	999999	999999	999999	999999	999999	999999	999999	999999	999999	999999	999999	999999	999999	999999	999999	999999	999999	999999	999999	999999	999999	999999	999999	999999	999999	999999	999999	999999	999999	999999	999999	999999	999999	999999	999999
999999	999999	999999	999999	999999	999999	999999	999999	999999	999999	999999	999999	999999	999999	999999	999999	999999	999999	999999	999999	999999	999999	999999	999999	999999	999999	999999	999999	999999	999999	999999	999999	999999	999999	999999	999999	999999	999999	999999	999999	999999	999999	999999	999999	999999	999999	999999	999999	999999	999999
999999	999999	999999	999999	999999	999999	999999	999999	999999	999999	999999	999999	999999	999999	999999	999999	999999	999999	999999	999999	999999	999999	999999	999999	999999	999999	999999	999999	999999	999999	999999	999999	999999	999999	999999	999999	999999	999999	999999	999999	999999	999999	999999	999999	999999	999999	999999	999999	999999	999999
999999	999999	999999	999999	999999	999999	999999	999999	999999	999999	999999	999999	999999	999999	999999	999999	999999	999999	999999	999999	999999	999999	999999	999999	999999	999999	999999	999999	999999	999999	999999	999999	999999	999999	999999	999999	999999	999999	999999	999999	999999	999999	999999	999999	999999	999999	999999	999999	999999	999999
999999	999999	999999	999999	999999	999999	999999	999999	999999	999999	999999	999999	999999	999999	999999	999999	999999	999999	999999	999999	999999	999999	999999	999999	999999	999999	999999	999999	999999	999999	999999	999999	999999	999999	999999	999999	999999	999999	999999	999999	999999	999999	999999	999999	999999	999999	999999	999999	999999	999999
999999	999999	999999	999999	999999	999999	999999	999999	999999	999999	999999	999999	999999	999999	999999	999999	999999	999999	999999	999999	999999	999999	999999	999999	999999	999999	999999	999999	999999	999999	999999	999999	999999	999999	999999	999999	999999	999999	999999	999999	999999	999999	999999	999999	999999	999999	999999	999999	999999	999999
999999	999999	999999	999999	999999	999999	999999	999999	999999	999999	999999	999999	999999	999999	999999	999999	999999	999999	999999	999999	999999	999999	999999	999999	999999	999999	999999	999999	999999	999999	999999	999999	999999	999999	999999	999999	999999	999999	999999	999999	999999	999999	999999	999999	999999	999999	999999	999999	999999	999999
999999	999999	999999	999999	999999	999999	999999	999999	999999	999999	999999	999999	999999	999999	999999	999999	999999	999999	999999	999999	999999	999999	999999	999999	999999	999999	999999	999999	999999	999999	999999	999999	999999	999999	999999	999999	999999	999999	999999	999999	999999	999999	999999	999999	999999	999999	999999	999999	999999	999999
999999	999999	999999	999999	999999	999999	999999	999999	999999	999999	999999	999999	999999	999999	999999	999999	999999	999999	999999	999999	999999	999999	999999	999999	999999	999999	999999	999999	999999	999999	999999	999999	999999	999999	999999	999999	999999	999999	999999	999999	999999	999999	999999	999999	999999	999999	999999	999999	999999	999999
999999	999999	999999	999999	999999	999999	999999	999999	999999	999999	999999	999999	999999	999999	999999	999999	999999	999999	999999	999999	999999	999999	999999	999999	999999	999999	999999	999999	999999	999999	999999	999999	999999	999999	999999	999999	999999	999999	999999	999999	999999	999999	999999	999999	999999	999999	999999	999999	999999	999999
999999	999999	999999	999999	999999	999999	999999	999999	999999	999999	999999	999999	999999	999999	999999	999999	999999	999999	999999	999999	999999	999999	999999	999999	999999	999999	999999	999999	999999	999999	999999	999999	999999	999999	999999	999999	999999	999999	999999	999999	999999	999999	999999	999999	999999	999999	999999	999999	999999	999999
999999	999999	999999	999999	999999	999999	999999	999999	999999	999999	999999	999999	999999	999999	999999	999999	999999	999999	999999	999999	999999	999999	999999	999999	999999	999999	999999	999999	999999	999999	999999	999999	999999	999999	999999	999999	999999	999999	999999	999999	999999	999999	999999	999999	999999	999999	999999	999999	999999	999999
999999	999999	999999	999999	999999	999999	999999	999999	999999	999999	999999	999999	999999	999999	999999	999999	999999	999999	999999	999999	999999	999999	999999	999999	999999	999999	999999	999999	999999	999999	999999	999999	999999	999999	999999	999999	999999	999999	999999	999999	999999	999999	999999	999999	999999	999999	999999	999999	999999	999999
999999	999999	999999	999999	999999	999999	999999	999999	999999	999999	999999	999999	999999	999999	999999	999999	999999	999999	999999	999999	999999	999999	999999	999999	999999	999999	999999	999999	999999	999999	999999	999999	999999	999999	999999	999999	999999	999999	999999	999999	999999	999999	999999	999999	999999	999999	999999	999999	999999	999999
999999	999999	999999	999999	999999	999999	999999	999999	999999	999999	999999	999999	999999	999999	999999	999999	999999	999999	999999	999999	999999	999999	999999	999999	999999	999999	999999	999999	999999	999999	999999	999999	999999	999999	999999	999999	999999	999999	999999	999999	999999	999999	999999	999999	999999	999999	999999	999999	999999	999999
999999	999999	999999	999999	999999	999999	999999	999999	999999	999999	999999	999999	999999	999999	999999	999999	999999	999999	999999	999999	999999	999999	999999	999999	999999	999999	999999	999999	999999	999999	999999	999999	999999	999999	999999	999999	999999	999999	999999	999999	999999	999999	999999	999999	999999	999999	999999	999999	999999	999999
999999	999999	999999	999999	999999	999999	999999	999999	999999	999999	999999	999999	999999	999999	999999	999999	999999	999999	999999	999999	999999	999999	999999	999999	999999	999999	999999	999999	999999	999999	999999	999999	999999	999999	999999	999999	999999	999999	999999	999999	999999	999999	999999	999999	999999	999999	999999	999999	999999	999999
999999	999999	999999	999999	999999	999999	999999	999999	999999	999999	999999	999999	999999	999999	999999	999999	999999	999999	999999	999999	999999	999999	999999	999999	999999	999999	999999	999999	999999	999999	999999	999999	999999	999999	999999	999999	999999	999999	999999	999999	999999	999999	999999	999999	999999	999999	999999	999999	999999	999999
999999	999999	999999	999999	999999	999999	999999	999999	999999	999999	999999	999999	999999	999999	999999	999999	999999	999999	999999	999999	999999	999999	999999	999999	999999	999999	999999	999999	999999	999999	999999	999999	999999	999999	999999	999999	999999	999999	999999	999999	999999	999999	999999	999999	999999	999999	999999	999999	999999	999999
999999	999999	999999	999999	999999	999999	999999	999999	999999	999999	999999	999999	999999	999999	999999	999999	999999	999999	999999	999999	999999	999999	999999	999999	999999	999999	999999	999999	999999	999999	999999	999999	999999	999999	999999	999999	999999	999999	999999	999999	999999	999999	999999	999999	999999	999999	999999	999999	999999	999999
999999	999999	999999	999999	999999	999999	999999	999999	999999	999999	999999	999999	999999	999999	999999	999999	999999	999999	999999	999999	999999	999999	999999	999999	999999	999999	999999	999999	999999	999999	999999	999999	999999	999999	999999	999999	999999	999999	999999	999999	999999	999999	999999	999999	999999	999999	999999	999999	999999	999999
999999	999999	999999	999999	999999	999999	999999	999999	999999	999999	999999	999999	999999	999999	999999	999999	999999	999999	999999	999999	999999	999999	999999	999999	999999	999999	999999	999999	999999	999999	999999	999999	999999	999999	999999	999999	999999	999999	999999	999999	999999	999999	999999	999999	999999	999999	999999	999999	999999	999999
999999	999999	999999	999999	999999	999999	999999	999999	999999	999999	999999	999999	999999	999999	999999	999999	999999	999999	999999	999999	999999	999999	999999	999999	999999	999999	999999	999999	999999	999999	999999	999999	999999	999999	999999	999999	999999	999999	999999	999999	999999	999999	999999	999999	999999	999999	999999	999999	999999	999999
999999	999999	999999	999999	999999	999999	999999	999999	999999	999999	999999	999999	999999	999999	999999	999999	999999	999999	999999	999999	999999	999999	999999	999999	999999	999999	999999	999999	999999	999999	999999	999999	999999	999999	999999	999999	999999	999999	999999	999999	999999	999999	999999	999999	999999	999999	999999	999999	999999	999999
999999	999999	999999	999999	999999	999999	999999	999999	999999	999999	999999	999999	999999	999999	999999	999999	999999	999999	999999	999999	999999	999999	999999	999999	999999	999999	999999	999999	999999	999999	999999	999999	999999	999999	999999	999999	999999	999999	999999	999999	999999	999999	999999	999999	999999	999999	999999	999999	999999	999999
999999	999999	999999	999999	999999	999999	999999	999999	999999	999999	999999	999999	999999	999999	999999	999999	999999	999999	999999	999999	999999	999999	999999	999999	999999	999999	999999	999999	999999	999999	999999	999999	999999	999999	999999	999999	999999	999999	999999	999999	999999	999999	999999	999999	999999	999999	999999	999999	999999	999999
999999	999999	999999	999999	999999	999999	999999	999999	999999	999999	999999	999999	999999	999999	999999	999999	999999	999999	999999	999999	999999	999999	999999	999999	999999	999999	999999	999999	999999	999999	999999	999999	999999	999999	999999	999999	999999	999999	999999	999999	999999	999999	999999	999999	999999	999999	999999	999999	999999	999999
999999	999999	999999	999999	999999	999999	999999	999999	999999	999999	999999	999999	999999	999999	999999	999999	999999	999999	999999	999999	999999	999999	999999	999999	999999	999999	999999	999999	999999	999999	999999	999999	999999	999999	999999	999999	999999	999999	999999	999999	999999	999999	999999	999999	999999	999999	999999	999999	999999	999999
999999	999999	999999	999999	999999	999999	999999	999999	999999	999999	999999	999999	999999	999999	999999	999999	999999	999999	999999	999999	999999	999999	999999	999999	999999	999999	999999	999999	999999	999999	999999	999999	999999	999999	999999	999999	999999	999999	999999	999999	999999	999999	999999	999999	999999	999999	999999	999999	999999	999999
999999	999999	999999	999999	999999	999999	999999	999999	999999	999999	999999	999999	999999	999999	999999	999999	999999	999999	999999	999999	999999	999999	999999	999999	999999	999999	999999	999999	999999	999999	999999	999999	999999	999999	999999	999999	999999	999999	999999	999999	999999	999999	999999	999999	999999	999999	999999	999999	999999	999999
999999	999999	999999	999999	999999	999999	999999	999999	999999	999999	999999	999999	999999	999999	999999	999999	999999	999999	999999	999999	999999	999999	999999	999999	999999	999999	999999	999999	999999	999999	999999	999999	999999	999999	999999	999999	999999	999999	999999	999999	999999	999999	999999	999999	999999	999999	999999	999999	999999	999999
999999	999999	999999	999999	999999	999999	999999	999999	999999	999999	999999	999999	999999	999999	999999	999999	999999	999999	999999	999999	999999	999999	999999	999999	999999	999999	999999	999999	999999	999999	999999	999999	999999	999999	999999	999999	999999	999999	999999	999999	999999	999999	999999	999999	999999	999999	999999	999999	999999	999999
999999	999999	999999	999999	999999	999999	999999	999999	999999	999999	999999	999999	999999	999999	999999	999999	999999	999999	999999	999999	999999	999999	999999	999999	999999	999999	999999	999999	999999	999999	999999	999999	999999	999999	999999	999999	999999	999999	999999	999999	999999	999999	999999	999999	999999	999999	999999	999999	999999	999999
999999	999999	999999	999999	999999	999999	999999	999999	999999	999999	999999	999999	999999	999999	999999	999999	999999	999999	999999	999999	999999	999999	999999	999999	999999	999999	999999	999999	999999	999999	999999	999999	999999	999999	999999	999999	999999	999999	999999	999999	999999	999999	999999	999999	999999	999999	999999	999999	999999	999999
999999	999999	999999	999999	999999	999999	999999	999999	999999	999999	999999	999999	999999	999999	999999	999999	999999	999999	999999	999999	999999	999999	999999	999999	999999	999999	999999	999999	999999	999999	999999	999999	999999	999999	999999	999999	999999	999999	999999	999999	999999	999999	999999	999999	999999	999999	999999	999999	999999	999999
999999	999999	999999	999999	999999	999999	999999	999999	999999	999999	999999	999999	999999	999999	999999	999999	999999	999999	999999	999999	999999	999999	999999	999999	999999	999999	999999	999999	999999	999999	999999	999999	999999	999999	999999	999999	999999	999999	999999	999999	999999	999999	999999	999999	999999	999999	999999	999999	999999	999999
999999	999999	999999	999999	999999	999999	999999	999999	999999	999999	999999	999999	999999	999999	999999	999999	999999	999999	999999	999999	999999	999999	999999	999999	999999	999999	999999	999999	999999	999999	999999	999999	999999	999999	999999	999999	999999	999999	999999	999999	999999	999999	999999	999999	999999	999999	999999	999999	999999	999999
999999	999999	999999	999999	999999	999999	999999	999999	999999	999999	999999	999999	999999	999999	999999	999999	999999	999999	999999	999999	999999	999999	999999	999999	999999	999999	999999	999999	999999	999999	999999	999999	999999	999999	999999	999999	999999	999999	999999	999999	999999	999999	999999	999999	999999	999999	999999	999999	999999	999999
999999	999999	999999	999999	999999	999999	999999	999999	999999	999999	999999	999999	999999	999999	999999	999999	999999	999999	999999	999999	999999	999999	999999	999999	999999	999999	999999	999999	999999	999999	999999	999999	999999	999999	999999	999999	999999	999999	999999	999999	999999	999999	999999	999999	999999	999999	999999	999999	999999	999999
999999	999999	999999	999999	999999	999999	999999	999999	999999	999999	999999	999999	999999	999999	999999	999999	999999	999999	999999	999999	999999	999999	999999	999999	999999	999999	999999	999999	999999	999999	999999	999999	999999	999999	999999	999999	999999	999999	999999	999999	999999	999999	999999	999999	999999	999999	999999	999999	999999	999999
999999	999999	999999	999999	999999	999999	999999	999999	999999	999999	999999	999999	999999	999999	999999	999999	999999	999999	999999	999999	999999	999999	999999	999999	999999	999999	999999	999999	999999	999999	999999	999999	999999	999999	999999	999999	999999	999999	999999	999999	999999	999999	999999	999999	999999	999999	999999	999999	999999	999999
999999	999999	999999	999999	999999	999999	999999	999999	999999	999999	999999	999999	999999	999999	999999	999999	999999	999999	999999	999999	999999	999999	999999	999999	999999	999999	999999	999999	999999	999999	999999	999999	999999	999999	999999	999999	999999	999999	999999	999999	999999	999999	999999	999999	999999	999999	999999	999999	999999	999999
999999	999999	999999	999999	999999	999999	999999	999999	999999	999999	999999	999999	999999	999999	999999	999999	999999	999999	999999	999999	999999	999999	999999	999999	999999	999999	999999	999999	999999	999999	999999	999999	999999	999999	999999	999999	999999	999999	999999	999999	999999	999999	999999	999999	999999	999999	999999	999999	999999	999999
999999	999999	999999	999999	999999	999999	999999	999999	999999	999999	999999	999999	999999	999999	999999	999999	999999	999999	999999	999999	999999	999999	999999	999999	999999	999999	999999	999999	999999	999999	999999	999999	999999	999999	999999	999999	999999	999999	999999	999999	999999	999999	999999	999999	999999	999999	999999	999999	999999	999999
999999	999999	999999	999999	999999	999999	999999	999999	999999	999999	999999	999999	999999	999999	999999	999999	999999	999999	999999	999999	999999	999999	999999	999999	999999	999999	999999	999999	999999	999999	999999	999999	999999	999999	999999	999999	999999	999999	999999	999999	999999	999999	999999	999999	999999	999999	999999	999999	999999	999999
999999	999999	999999	999999	999999	999999	999999	999999	999999	999999	999999	999999	999999	999999	999999	999999	999999	999999	999999	999999	999999	999999	999999	999999	999999	999999	999999	999999	999999	999999	999999	999999	999999	999999	999999	999999	999999	999999	999999	999999	999999	999999	999999	999999	999999	999999	999999	999999	999999	999999
999999	999999	999999	999999	999999	999999	999999	999999	999999	999999	999999	999999	999999	999999	999999	999999	999999	999999	999999	999999	999999	999999	999999	999999	999999	999999	999999	999999	999999	999999	999999	999999	999999	999999	999999	999999	999999	999999	999999	999999	999999	999999	999999	999999	999999	999999	999999	999999	999999	999999
999999	999999	999999	999999	999999	999999	999999	999999	999999	999999	999999	999999	999999	999999	999999	999999	999999	999999	999999	999999	999999	999999	999999	999999	999999	999999	999999	999999	999999	999999	999999	999999	999999	999999	999999	999999	999999	999999	999999	999999	999999	999999	999999	999999	999999	999999	999999	999999	999999	999999
999999	999999	999999	999999	999999	999999	999999	999999	999999	999999	999999	999999	999999	999999	999999	999999	999999	999999	999999	999999	999999	999999	999999	999999	999999	999999	999999	999999	999999	999999	999999	999999	999999	999999	999999	999999	999999	999999	999999	999999	999999	999999	999999	999999	999999	999999	999999	999999	999999	999999
999999	999999	999999	999999	999999	999999	999999	999999	999999	999999	999999	999999	999999	999999	999999	999999	999999	999999	999999	999999	999999	999999	999999	999999	999999	999999	999999	999999	999999	999999	999999	999999	999999	999999	999999	999999	999999	999999	999999	999999	999999	999999	999999	999999	999999	999999	999999	999999	999999	999999
999999	999999	999999	999999	999999	999999	999999	999999	999999	999999	999999	999999	999999	999999	999999	999999	999999	999999	999999	999999	999999	999999	999999	999999	999999	999999	999999	999999	999999	999999	999999	999999	999999	999999	999999	999999	999999	999999	999999	999999	999999	999999	999999	999999	999999	999999	999999	999999	999999	999999
999999	999999	999999	999999	999999	999999	999999	999999	999999	999999	999999	999999	999999	999999	999999	999999	999999	999999	999999	999999	999999	999999	999999	999999	999999	999999	999999	999999	999999	999999	999999	999999	999999	999999	999999	999999	999999	999999	999999	999999	999999	999999	999999	999999	999999	999999	999999	999999	999999	999999
999999	999999	999999	999999	999999	999999	999999	999999	999999	999999	999999	999999	999999	999999	999999	999999	999999	999999	999999	999999	999999	999999	999999	999999	999999	999999	999999	999999	999999	999999	999999	999999	999999	999999	999999	999999	999999	999999	999999	999999	999999	999999	999999	999999	999999	999999	999999	999999	999999	999999
999999	999999	999999	999999	999999	999999	999999	999999	999999	999999	999999	999999	999999	999999	999999	999999	999999	999999	999999	999999	999999	999999	999999	999999	999999	999999	999999	999999	999999	999999	999999	999999	999999	999999	999999	999999	999999	999999	999999	999999	999999	999999	999999	999999	999999	999999	999999	999999	999999	999999
999999	999999	999999	999999	999999	999999	999999	999999	999999	999999	999999	999999	999999	999999	999999	999999	999999	999999	999999	999999	999999	999999	999999	999999	999999	999999	999999	999999	999999	999999	999999	999999	999999	999999	999999	999999	999999	999999	999999	999999	999999	999999	999999	999999	999999	999999	999999	999999	999999	999999
999999	999999	999999	999999	999999	999999	999999	999999	999999	999999	999999	999999	999999	999999	999999	999999	999999	999999	999999	999999	999999	999999	999999	999999	999999	999999	999999	999999	999999	999999	999999	999999	999999	999999	999999	999999	999999	999999	999999	999999	999999	999999	999999	999999	999999	999999	999999	999999	999999	999999
999999	999999	999999	999999	999999	999999	999999	999999	999999	999999	999999	999999	999999	999999	999999	999999	999999	999999	999999	999999	999999	999999	999999	999999	999999	999999	999999	999999	999999	999999	999999	999999	999999	999999	999999	999999	999999	999999	999999	999999	999999	999999	999999	999999	999999	999999	999999	999999	999999	999999
999999	999999	999999	999999	999999	999999	999999	999999	999999	999999	999999	999999	999999	999999	999999	999999	999999	999999	999999	999999	999999	999999	999999	999999	999999	999999	999999	999999	999999	999999	999999	999999	999999	999999	999999	999999	999999	999999	999999	999999	999999	999999	999999	999999	999999	999999	999999	999999	999999	999999
999999	999999	999999	999999	999999	999999	999999	999999	999999	999999	999999	999999	999999	999999	999999	999999	999999	999999	999999	999999	999999	999999	999999	999999	999999	999999	999999	999999	999999	999999	999999	999999	999999	999999	999999	999999	999999	999999	999999	999999	999999	999999	999999	999999	999999	999999	999999	999999	999999	999999
999999	999999	999999	999999	999999	999999	999999	999999	999999	999999	999999	999999	999999	999999	999999	999999	999999	999999	999999	999999	999999	999999	999999	999999	999999	999999	999999	999999	999999	999999	999999	999999	999999	999999	999999	999999	999999	999999	999999	999999	999999	999999	999999	999999	999999	999999	999999	999999	999999	999999
999999	999999	999999	999999	999999	999999	999999	999999	999999	999999	999999	999999	999999	999999	999999	999999	999999	999999	999999	999999	999999	999999	999999	999999	999999	999999	999999	999999	999999	999999	999999	999999	999999	999999	999999	999999	999999	999999	999999	999999	999999	999999	999999	999999	999999	999999	999999	999999	999999	999999
999999	999999	999999	999999	999999	999999	999999	999999	999999	999999	999999	999999	999999	999999	999999	999999	999999	999999	999999	999999	999999	999999	999999	999999	999999	999999	999999	999999	999999	999999	999999	999999	999999	999999	999999	999999	999999	999999	999999	999999	999999	999999	999999	999999	999999	999999	999999	999999	999999	999999
999999	999999	999999	999999	999999	999999	999999	999999	999999	999999	999999	999999	999999	999999	999999	999999	999999	999999	999999	999999	999999	999999	999999	999999	999999	999999	999999	999999	999999	999999	999999	999999	999999	999999	999999	999999	999999	999999	999999	999999	999999	999999	999999	999999	999999	999999	999999	999999	999999	999999
999999	999999	999999	999999	999999	999999	999999	999999	999999	999999	999999	999999	999999	999999	999999	999999	999999	999999	999999	999999	999999	999999	999999	999999	999999	999999	999999	999999	999999	999999	999999	999999	999999	999999	999999	999999	999999	999999	999999	999999	999999	999999	999999	999999	999999	999999	999999	999999	999999	999999
999999	999999	999999	999999	999999	999999	999999	999999	999999	999999	999999	999999	999999	999999	999999	999999	999999	999999	999999	999999	999999	999999	999999	999999	999999	999999	999999	999999	999999	999999	999999	999999	999999	999999	999999	999999	999999	999999	999999	999999	999999	999999	999999	999999	999999	999999	999999	999999	999999	999999
999999	999999	999999	999999	999999	999999	999999	999999	999999	999999	999999	999999	999999	999999	999999	999999	999999	999999	999999	999999	999999	999999	999999	999999	999999	999999	999999	999999	999999	999999	999999	999999	999999	999999	999999	999999	999999	999999	999999	999999	999999	999999	999999	999999	999999	999999	999999	999999	999999	999999
999999	999999	999999	999999	999999	999999	999999	999999	999999	999999	999999	999999	999999	999999	999999	999999	999999	999999	999999	999999	999999	999999	999999	999999	999999	999999	999999	999999	999999	999999	999999	999999	999999	999999	999999	999999	999999	999999	999999	999999	999999	999999	999999	999999	999999	999999	999999	999999	999999	999999
999999	999999	999999	999999	999999	999999	999999	999999	999999	999999	999999	999999	999999	999999	999999	999999	999999	999999	999999	999999	999999	999999	999999	999999	999999	999999	999999	999999	999999	999999	999999	999999	999999	999999	999999	999999	999999	999999	999999	999999	999999	999999	999999	999999	999999	999999	999999	999999	999999	999999
999999	999999	999999	999999	999999	999999	999999	999999	999999	999999	999999	999999	999999	999999	999999	999999	999999	999999	999999	999999	999999	999999	999999	999999	999999	999999	999999	999999	999999	999999	999999	999999	999999	999999	999999	999999	999999	999999	999999	999999	999999	999999	999999	999999	999999	999999	999999	999999	999999	999999
999999	999999	999999	999999	999999	999999	999999	999999	999999	999999	999999	999999	999999	999999	999999	999999	999999	999999	999999	999999	999999	999999	999999	999999	999999	999999	999999	999999	999999	999999	999999	999999	999999	999999	999999	999999	999999	999999	999999	999999	999999	999999	999999	999999	999999	999999	999999	999999	999999	999999
999999	999999	999999	999999	999999	999999	999999	999999	999999	999999	999999	999999	999999	999999	999999	999999	999999	999999	999999	999999	999999	999999	999999	999999	999999	999999	999999	999999	999999	999999	999999	999999	999999	999999	999999	999999	999999	999999	999999	999999	999999	999999	999999	999999	999999	999999	999999	999999	999999	999999
999999	999999	999999	999999	999999	999999	999999	999999	999999	999999	999999	999999	999999	999999	999999	999999	999999	999999	999999	999999	999999	999999	999999	999999	999999	999999	999999	999999	999999	999999	999999	999999	999999	999999	999999	999999	999999	999999	999999	999999	999999	999999	999999	999999	999999	999999	999999	999999	999999	999999
999999	999999	999999	999999	999999	999999	999999	999999	999999	999999	999999	999999	999999	999999	999999	999999	999999	999999	999999	999999	999999	999999	999999	999999	999999	999999	999999	999999	999999	999999	999999	999999	999999	999999	999999	999999	999999	999999	999999	999999	999999	999999	999999	999999	999999	999999	999999	999999	999999	999999
999999	999999	999999	999999	999999	999999	999999	999999	999999	999999	999999	999999	999999	999999	999999	999999	999999	999999	999999	999999	999999	999999	999999	999999	999999	999999	999999	999999	999999	999999	999999	999999	999999	999999	999999	999999	999999	999999	999999	999999	999999	999999	999999	999999	999999	999999	999999	999999	999999	999999
999999	999999	999999	999999	999999	999999	999999	999999	999999	999999	999999	999999	999999	999999	999999	999999	999999	999999	999999	999999	999999	999999	999999	999999	999999	999999	999999	999999	999999	999999	999999	999999	999999	999999	999999	999999	999999	999999	999999	999999	999999	999999	999999	999999	999999	999999	999999	999999	999999	999999
999999	999999	999999	999999	999999	999999	999999	999999	999999	999999	999999	999999	999999	999999	999999	999999	999999	999999	999999	999999	999999	999999	999999	999999	999999	999999	999999	999999	999999	999999	999999	999999	999999	999999	999999	999999	999999	999999	999999	999999	999999	999999	999999	999999	999999	999999	999999	999999	999999	999999
999999	999999	999999	999999	999999	999999	999999	999999	999999	999999	999999	999999	999999	999999	999999	999999	999999	999999	999999	999999	999999	999999	999999	999999	999999	999999	999999	999999	999999	999999	999999	999999	999999	999999	999999	999999	999999	999999	999999	999999	999999	999999	999999	999999	999999	999999	999999	999999	999999	999999
999999	999999	999999	999999	999999	999999	999999	999999	999999	999999	999999	999999	999999	999999	999999	999999	999999	999999	999999	999999	999999	999999	999999	999999	999999	999999	999999	999999	999999	999999	999999	999999	999999	999999	999999	999999	999999	999999	999999	999999	999999	999999	999999	999999	999999	999999	999999	999999	999999	999999
999999	999999	999999	999999	999999	999999	999999	999999	999999	999999	999999	999999	999999	999999	999999	999999	999999	999999	999999	999999	999999	999999	999999	999999	999999	999999	999999	999999	999999	999999	999999	999999	999999	999999	999999	999999	999999	999999	999999	999999	999999	999999	999999	999999	999999	999999	999999	999999	999999	999999
999999	999999	999999	999999	999999	999999	999999	999999	999999	999999	999999	999999	999999	999999	999999	999999	999999	999999	999999	999999	999999	999999	999999	999999	999999	999999	999999	999999	999999	999999	999999	999999	999999	999999	999999	999999	999999	999999	999999	999999	999999	999999	999999	999999	999999	999999	999999	999999	999999	999999
999999	999999	999999	999999	999999	999999	999999	999999	999999	999999	999999	999999	999999	999999	999999	999999	999999	999999	999999	999999	999999	999999	999999	999999	999999	999999	999999	999999	999999	999999	999999	999999	999999	999999	999999	999999	999999	999999	999999	999999	999999	999999	999999	999999	999999	999999	999999	999999	999999	999999
999999	999999	999999	999999	999999	999999	999999	999999	999999	999999	999999	999999	999999	999999	999999	999999	999999	999999	999999	999999	999999	999999	999999	999999	999999	999999	999999	999999	999999	999999	999999	999999	999999	999999	999999	999999	999999	999999	999999	999999	999999	999999	999999	999999	999999	999999	999999	999999	999999	999999
999999	999999	999999	999999	999999	999999	999999	999999	999999	999999	999999	999999	999999	999999	999999	999999	999999	999999	999999	999999	999999	999999	999999	999999	999999	999999	999999	999999	999999	999999	999999	999999	999999	999999	999999	999999	999999	999999	999999	999999	999999	999999	999999	999999	999999	999999	999999	999999	999999	999999
999999	999999	999999	999999	999999	999999	999999	999999	999999	999999	999999	999999	999999	999999	999999	999999	999999	999999	999999	999999	999999	999999	999999	999999	999999	999999	999999	999999	999999	999999	999999	999999	999999	999999	999999	999999	999999	999999	999999	999999	999999	999999	999999	999999	999999	999999	999999	999999	999999	999999
999999	999999	999999	999999	999999	999999	999999	999999	999999	999999	999999	999999	999999	999999	999999	999999	999999	999999	999999	999999	999999	999999	999999	999999	999999	999999	999999	999999	999999	999999	999999	999999	999999	999999	999999	999999	999999	999999	999999	999999	999999	999999	999999	999999	999999	999999	999999	999999	999999	999999
999999	999999	999999	999999	999999	999999	999999	999999	999999	999999	999999	999999	999999	999999	999999	999999	999999	999999	999999	999999	999999	999999	999999	999999	999999	999999	999999	999999	999999	999999	999999	999999	999999	999999	999999	999999	999999	999999	999999	999999	999999	999999	999999	999999	999999	999999	999999	999999	999999	999999
999999	999999	999999	999999	999999	999999	999999	999999	999999	999999	999999	999999	999999	999999	999999	999999	999999	999999	999999	999999	999999	999999	999999	999999	999999	999999	999999	999999	999999	999999	999999	999999	999999	999999	999999	999999	999999	999999	999999	999999	999999	999999	999999	999999	999999	999999	999999	999999	999999	999999
999999	999999	999999	999999	999999	999999	999999	999999	999999	999999	999999	999999	999999	999999	999999	999999	999999	999999	999999	999999	999999	999999	999999	999999	999999	999999	999999	999999	999999	999999	999999	999999	999999	999999	999999	999999	999999	999999	999999	999999	999999	999999	999999	999999	999999	999999	999999	999999	999999	999999
999999	999999	999999	999999	999999	999999	999999	999999	999999	999999	999999	999999	999999	999999	999999	999999	999999	999999	999999	999999	999999	999999	999999	999999	999999	999999	999999	999999	999999	999999	999999	999999	999999	999999	999999	999999	999999	999999	999999	999999	999999	999999	999999	999999	999999	999999	999999	999999	999999	999999
999999	999999	999999	999999	999999	999999	999999	999999	999999	999999	999999	999999	999999	999999	999999	999999	999999	999999	999999	999999	999999	999999	999999	999999	999999	999999	999999	999999	999999	999999	999999	999999	999999	999999	999999	999999	999999	999999	999999	999999	999999	999999	999999	999999	999999	999999	999999	999999	999999	999999
999999	999999	999999	999999	999999	999999	999999	999999	999999	999999	999999	999999	999999	999999	999999	999999	999999	999999	999999	999999	999999	999999	999999	999999	999999	999999	999999	999999	999999	999999	999999	999999	999999	999999	999999	999999	999999	999999	999999	999999	999999	999999	999999	999999	999999	999999	999999	999999	999999	999999
999999	999999	999999	999999	999999	999999	999999	999999	999999	999999	999999	999999	999999	999999	999999	999999	999999	999999	999999	999999	999999	999999	999999	999999	999999	999999	999999	999999	999999	999999	999999	999999	999999	999999	999999	999999	999999	999999	999999	999999	999999	999999	999999	999999	999999	999999	999999	999999	999999	999999
999999	999999	999999	999999	999999	999999	999999	999999	999999	999999	999999	999999	999999	999999	999999	999999	999999	999999	999999	999999	999999	999999	999999	999999	999999	999999	999999	999999	999999	999999	999999	999999	999999	999999	999999	999999	999999	999999	999999	999999	999999	999999	999999	999999	999999	999999	999999	999999	999999	999999
999999	999999	999999	999999	999999	999999	999999	999999	999999	999999	999999	999999	999999	999999	999999	999999	999999	999999	999999	999999	999999	999999	999999	999999	999999	999999	999999	999999	999999	999999	999999	999999	999999	999999	999999	999999	999999	999999	999999	999999	999999	999999	999999	999999	999999	999999	999999	999999	999999	999999
999999	999999	999999	999999	999999	999999	999999	999999	999999	999999	999999	999999	999999	999999	999999	999999	999999	999999	999999	999999	999999	999999	999999	999999	999999	999999	999999	999999	999999	999999	999999	999999	999999	999999	999999	999999	999999	999999	999999	999999	999999	999999	999999	999999	999999	999999	999999	999999	999999	999999
999999	999999	999999	999999	999999	999999	999999	999999	999999	999999	999999	999999	999999	999999	999999	999999	999999	999999	999999	999999	999999	999999	999999	999999	999999	999999	999999	999999	999999	999999	999999	999999	999999	999999	999999	999999	999999	999999	999999	999999	999999	999999	187	999999	999999	999999	999999	999999	999999	999999
999999	999999	999999	999999	999999	999999	999999	999999	999999	999999	999999	999999	999999	999999	999999	999999	999999	999999	999999	999999	999999	999999	999999	999999	999999	999999	999999	999999	999999	999999	999999	999999	999999	999999	999999	999999	999999	999999	999999	999999	999999	999999	999999	999999	999999	999999	999999	999999	999999	999999
999999	999999	999999	999999	999999	999999	999999	999999	999999	999999	999999	999999	999999	999999	999999	999999	999999	999999	999999	999999	999999	999999	999999	999999	999999	999999	999999	999999	999999	999999	999999	999999	999999	999999	999999	999999	999999	999999	999999	999999	999999	999999	999999	999999	999999	999999	999999	999999	999999	999999
999999	999999	999999	999999	999999	999999	999999	999999	999999	999999	999999	999999	999999	999999	999999	999999	999999	999999	999999	999999	999999	999999	999999	999999	999999	999999	999999	999999	999999	999999	999999	999999	999999	999999	999999	999999	999999	999999	999999	999999	999999	999999	999999	999999	999999	999999	999999	999999	999999	999999
999999	999999	999999	999999	999999	999999	999999	999999	999999	999999	999999	999999	999999	999999	999999	999999	999999	999999	999999	999999	999999	999999	999999	999999	999999	999999	999999	999999	999999	999999	999999	999999	999999	999999	999999	999999	999999	999999	999999	999999	999999	999999	999999	999999	999999	999999	999999	999999	999999	999999
999999	999999	999999	999999	999999	999999	999999	999999	999999	999999	999999	999999	999999	999999	999999	999999	999999	999999	999999	999999	999999	999999	999999	999999	999999	999999	999999	999999	999999	999999	999999	999999	999999	999999	999999	999999	999999	999999	999999	999999	999999	999999	999999	999999	999999	999999	999999	999999	999999	999999
999999	999999	999999	999999	999999	999999	999999	999999	999999	999999	999999	999999	999999	999999	999999	999999	999999	999999	999999	999999	999999	999999	999999	999999	999999	999999	999999	999999	999999	999999	999999	999999	999999	999999	999999	999999	999999	999999	999999	999999	999999	999999	999999	999999	999999	999999	999999	999999	999999	999999
999999	999999	999999	999999	999999	999999	999999	999999	999999	999999	999999	999999	999999	999999	999999	999999	999999	999999	999999	999999	999999	999999	999999	999999	999999	999999	999999	999999	999999	999999	999999	999999	999999	999999	999999	999999	999999	999999	999999	999999	999999	999999	999999	999999	999999	999999	999999	999999	999999	999999
999999	999999	999999	999999	999999	999999	999999	999999	999999	999999	999999	999999	999999	999999	999999	999999	999999	999999	999999	999999	999999	999999	999999	999999	999999	999999	999999	999999	999999	999999	999999	999999	999999	999999	999999	999999	999999	999999	999999	999999	999999	140	999999	999999	999999	999999	999999	999999	999999	999999
999999	999999	999999	999999	999999	999999	999999	999999	999999	999999	999999	999999	999999	999999	999999	999999	999999	999999	999999	999999	999999	999999	999999	999999	999999	999999	999999	999999	999999	999999	999999	999999	999999	999999	999999	999999	999999	999999	999999	999999	999999	999999	999999	999999	999999	999999	999999	999999	999999	999999
999999	999999	999999	999999	999999	999999	999999	999999	999999	999999	999999	999999	999999	999999	999999	999999	999999	999999	999999	999999	999999	999999	999999	999999	999999	999999	999999	999999	999999	999999	999999	999999	999999	999999	999999	999999	999999	999999	999999	999999	999999	999999	999999	999999	999999	999999	999999	999999	227	999999
999999	999999	999999	999999	999999	999999	999999	999999	999999	999999	999999	999999	999999	999999	999999	999999	999999	999999	999999	999999	999999	999999	999999	999999	999999	999999	999999	999999	999999	999999	999999	999999	999999	999999	999999	999999	999999	999999	999999	999999	999999	999999	999999	999999	999999	999999	999999	999999	999999	999999
999999	999999	999999	999999	999999	999999	999999	999999	999999	999999	999999	999999	999999	999999	999999	999999	999999	999999	999999	999999	999999	999999	999999	999999	999999	999999	999999	999999	999999	999999	999999	999999	999999	999999	999999	999999	999999	999999	999999	999999	999999	999999	999999	999999	999999	999999	999999	999999	999999	999999
999999	999999	999999	999999	999999	999999	999999	999999	999999	999999	999999	999999	999999	999999	999999	999999	999999	999999	999999	999999	999999	999999	999999	999999	999999	999999	999999	999999	999999	999999	999999	999999	999999	999999	999999	999999	999999	999999	999999	999999	999999	999999	999999	999999	999999	999999	999999	999999	999999	999999
999999	999999	999999	999999	999999	999999	999999	999999	999999	999999	999999	999999	999999	999999	999999	999999	999999	999999	999999	999999	999999	999999	999999	999999	999999	999999	999999	999999	999999	999999	999999	999999	999999	999999	999999	999999	999999	999999	999999	999999	999999	225	999999	999999	999999	999999	999999	999999	999999	999999
999999	999999	999999	999999	999999	999999	999999	999999	999999	999999	999999	999999	999999	999999	999999	999999	999999	999999	999999	999999	999999	999999	999999	999999	999999	999999	999999	999999	999999	999999	999999	999999	999999	999999	999999	999999	999999	999999	999999	999999	999999	999999	999999	999999	999999	999999	999999	999999	999999	999999
999999	999999	999999	999999	999999	999999	999999	999999	999999	999999	999999	999999	999999	999999	999999	999999	999999	999999	999999	999999	999999	999999	999999	999999	999999	999999	999999	999999	999999	999999	999999	999999	999999	999999	999999	999999	999999	999999	999999	999999	999999	999999	999999	999999	999999	999999	999999	999999	999999	999999
999999	999999	999999	999999	999999	999999	999999	999999	999999	999999	999999	999999	999999	999999	999999	999999	999999	999999	999999	999999	999999	999999	999999	999999	999999	999999	999999	999999	999999	999999	999999	999999	999999	999999	999999	999999	999999	999999	999999	999999	999999	999999	999999	999999	999999	999999	999999	999999	999999	999999
999999	999999	999999	999999	999999	999999	999999	999999	999999	999999	999999	999999	999999	999999	999999	999999	999999	999999	999999	999999	999999	999999	999999	999999	999999	999999	999999	999999	999999	999999	999999	999999	999999	999999	999999	999999	999999	999999	999999	999999	999999	999999	999999	999999	999999	999999	999999	999999	999999	999999
999999	999999	999999	999999	999999	999999	999999	999999	999999	999999	999999	999999	999999	999999	999999	999999	999999	999999	999999	999999	999999	999999	999999	999999	999999	999999	999999	999999	999999	999999	999999	999999	999999	999999	999999	999999	999999	999999	999999	999999	999999	999999	999999	999999	999999	999999	999999	999999	999999	999999
999999	999999	999999	999999	999999	999999	999999	999999	999999	999999	999999	999999	999999	999999	999999	999999	999999	999999	999999	999999	999999	999999	999999	999999	999999	999999	999999	999999	999999	999999	999999	999999	999999	999999	999999	999999	999999	999999	999999	999999	999999	999999	999999	999999	999999	999999	999999	999999	999999	999999
999999	999999	999999	999999	999999	999999	999999	999999	999999	999999	999999	999999	999999	999999	999999	999999	999999	999999	999999	999999	999999	999999	999999	999999	999999	999999	999999	999999	999999	999999	999999	999999	999999	999999	999999	999999	999999	999999	999999	999999	999999	999999	999999	999999	999999	999999	999999	999999	999999	999999
999999	999999	999999	999999	999999	999999	999999	999999	999999	999999	999999	999999	999999	999999	999999	999999	999999	999999	999999	999999	999999	999999	999999	999999	999999	999999	999999	999999	999999	999999	999999	999999	999999	999999	999999	999999	999999	999999	999999	999999	999999	999999	999999	999999	999999	999999	999999	999999	999999	999999
999999	999999	999999	999999	999999	999999	999999	999999	999999	999999	999999	999999	999999	999999	999999	999999	999999	999999	999999	999999	999999	999999	999999	999999	999999	999999	999999	999999	999999	999999	999999	999999	999999	999999	999999	999999	999999	999999	999999	999999	999999	999999	999999	999999	999999	999999	999999	999999	999999	999999
999999	999999	999999	999999	999999	999999	999999	999999	999999	999999	999999	999999	999999	999999	999999	999999	999999	999999	999999	999999	999999	999999	999999	999999	999999	999999	999999	999999	999999	999999	999999	999999	999999	999999	999999	999999	999999	999999	999999	999999	999999	999999	999999	999999	999999	999999	999999	999999	999999	999999
999999	999999	999999	999999	999999	999999	999999	999999	999999	999999	999999	999999	999999	999999	999999	999999	999999	999999	999999	999999	999999	999999	999999	999999	999999	999999	999999	999999	999999	999999	999999	999999	999999	999999	999999	999999	999999	999999	999999	999999	999999	999999	999999	999999	999999	999999	999999	999999	999999	999999
999999	999999	999999	999999	999999	999999	999999	999999	999999	999999	999999	999999	999999	999999	999999	999999	999999	999999	999999	999999	999999	999999	999999	999999	999999	999999	999999	999999	999999	999999	999999	999999	999999	999999	999999	999999	999999	999999	999999	999999	999999	999999	999999	999999	999999	999999	999999	999999	999999	999999
999999	999999	999999	999999	999999	999999	999999	999999	999999	999999	999999	999999	999999	999999	999999	999999	999999	999999	999999	999999	999999	999999	999999	999999	999999	999999	999999	999999	999999	999999	999999	999999	999999	999999	999999	999999	999999	999999	999999	999999	999999	999999	999999	999999	999999	999999	999999	999999	999999	999999
999999	999999	999999	999999	999999	999999	999999	999999	999999	999999	999999	999999	999999	999999	999999	999999	999999	999999	999999	999999	999999	999999	999999	999999	999999	999999	999999	999999	999999	999999	999999	999999	999999	999999	999999	999999	999999	999999	999999	999999	999999	999999	999999	999999	999999	999999	999999	999999	999999	999999
999999	999999	999999	999999	999999	999999	999999	999999	999999	999999	999999	999999	999999	999999	999999	999999	999999	999999	999999	999999	999999	999999	999999	999999	999999	999999	999999	999999	999999	999999	999999	999999	999999	999999	999999	999999	999999	999999	999999	999999	999999	999999	999999	999999	999999	999999	999999	999999	999999	999999
999999	999999	999999	999999	999999	999999	999999	999999	999999	999999	999999	999999	999999	999999	999999	999999	999999	999999	999999	999999	999999	999999	999999	999999	999999	999999	999999	999999	999999	999999	999999	999999	999999	999999	999999	999999	999999	999999	999999	999999	999999	999999	999999	999999	999999	999999	999999	999999	999999	999999
999999	999999	999999	999999	999999	999999	999999	999999	999999	999999	999999	999999	999999	999999	999999	999999	999999	999999	999999	999999	999999	999999	999999	999999	999999	999999	999999	999999	999999	999999	999999	999999	999999	999999	999999	999999	999999	999999	999999	999999	999999	999999	999999	999999	999999	999999	999999	999999	999999	999999
999999	999999	999999	999999	999999	999999	999999	999999	999999	999999	999999	999999	999999	999999	999999	999999	999999	999999	999999	999999	999999	999999	999999	999999	999999	999999	999999	999999	999999	999999	999999	999999	999999	999999	999999	999999	999999	999999	999999	999999	999999	999999	999999	999999	999999	999999	999999	999999	999999	999999
999999	999999	999999	999999	999999	999999	999999	999999	999999	999999	999999	999999	999999	999999	999999	999999	999999	999999	999999	999999	999999	999999	999999	999999	999999	999999	999999	999999	999999	999999	999999	999999	999999	999999	999999	999999	999999	999999	999999	999999	999999	999999	999999	999999	999999	999999	999999	999999	999999	999999
999999	999999	999999	999999	999999	999999	999999	999999	999999	999999	999999	999999	999999	999999	999999	999999	999999	999999	999999	999999	999999	999999	999999	999999	999999	999999	999999	999999	999999	999999	999999	999999	999999	999999	999999	999999	999999	999999	999999	999999	999999	999999	999999	999999	999999	999999	999999	999999	999999	999999
999999	999999	999999	999999	999999	999999	999999	999999	999999	999999	999999	999999	999999	999999	999999	999999	999999	999999	999999	999999	999999	999999	999999	999999	999999	999999	999999	999999	999999	999999	999999	999999	999999	999999	999999	999999	999999	999999	999999	999999	999999	999999	999999	999999	999999	999999	999999	999999	999999	999999
999999	999999	999999	999999	999999	999999	999999	999999	999999	999999	999999	999999	999999	999999	999999	999999	999999	999999	999999	999999	999999	999999	999999	999999	999999	999999	999999	999999	999999	999999	999999	999999	999999	999999	999999	999999	999999	999999	999999	999999	999999	999999	999999	999999	999999	999999	999999	999999	999999	999999
999999	999999	999999	999999	999999	999999	999999	999999	999999	999999	999999	999999	999999	999999	999999	999999	999999	999999	999999	999999	999999	999999	999999	999999	999999	999999	999999	999999	999999	999999	999999	999999	999999	999999	999999	999999	999999	999999	999999	999999	999999	999999	999999	999999	999999	999999	999999	999999	999999	999999
999999	999999	999999	999999	999999	999999	999999	999999	999999	999999	999999	999999	999999	999999	999999	999999	999999	999999	999999	999999	999999	999999	999999	999999	999999	999999	999999	999999	999999	999999	999999	999999	999999	999999	999999	999999	999999	999999	999999	999999	999999	999999	999999	999999	999999	999999	999999	999999	999999	999999
999999	999999	999999	999999	999999	999999	999999	999999	999999	999999	999999	999999	999999	999999	999999	999999	999999	999999	999999	999999	999999	999999	999999	999999	999999	999999	999999	999999	999999	999999	999999	999999	999999	999999	999999	999999	999999	999999	999999	999999	999999	999999	999999	999999	999999	999999	999999	999999	999999	999999
999999	999999	999999	999999	999999	999999	999999	999999	999999	999999	999999	999999	999999	999999	999999	999999	999999	999999	999999	999999	999999	999999	999999	999999	999999	999999	999999	999999	999999	999999	999999	999999	999999	999999	999999	999999	999999	999999	999999	999999	999999	999999	999999	999999	999999	999999	999999	999999	999999	999999
999999	999999	999999	999999	999999	999999	999999	999999	999999	999999	999999	999999	999999	999999	999999	999999	999999	999999	999999	999999	999999	999999	999999	999999	999999	999999	999999	999999	999999	999999	999999	999999	999999	999999	999999	999999	999999	999999	999999	999999	999999	999999	999999	999999	999999	999999	999999	999999	999999	999999
999999	999999	999999	999999	999999	999999	999999	999999	999999	999999	999999	999999	999999	999999	999999	999999	999999	999999	999999	999999	999999	999999	999999	999999	999999	999999	999999	999999	999999	999999	999999	999999	999999	999999	999999	999999	999999	999999	999999	999999	999999	999999	999999	999999	999999	999999	999999	999999	999999	999999
999999	999999	999999	999999	999999	999999	999999	999999	999999	999999	999999	999999	999999	999999	999999	999999	999999	999999	999999	999999	999999	999999	999999	999999	999999	999999	999999	999999	999999	999999	999999	999999	999999	999999	999999	999999	999999	999999	999999	999999	999999	999999	999999	999999	999999	999999	222	999999	999999	999999
999999	999999	999999	999999	999999	999999	999999	999999	999999	999999	999999	999999	999999	999999	999999	999999	999999	999999	999999	999999	999999	999999	999999	999999	999999	999999	999999	999999	999999	999999	999999	999999	999999	999999	999999	999999	999999	999999	999999	999999	999999	999999	999999	999999	999999	999999	999999	999999	999999	999999
999999	999999	999999	999999	999999	999999	999999	999999	999999	999999	999999	999999	999999	999999	999999	999999	999999	999999	999999	999999	999999	999999	999999	999999	999999	999999	999999	999999	999999	999999	999999	999999	999999	999999	999999	999999	999999	999999	999999	999999	999999	999999	999999	999999	999999	999999	999999	999999	999999	999999
999999	999999	999999	999999	999999	999999	999999	999999	999999	999999	999999	999999	999999	999999	999999	999999	999999	999999	999999	999999	999999	999999	999999	999999	999999	999999	999999	999999	999999	999999	999999	999999	999999	999999	999999	999999	999999	999999	999999	999999	999999	999999	999999	999999	999999	999999	999999	999999	999999	999999
999999	999999	999999	999999	999999	999999	999999	999999	999999	999999	999999	999999	999999	999999	999999	999999	999999	999999	999999	999999	999999	999999	999999	999999	999999	999999	999999	999999	999999	999999	999999	999999	999999	999999	999999	999999	999999	999999	999999	999999	999999	999999	999999	999999	999999	999999	999999	999999	999999	999999
999999	999999	999999	999999	999999	999999	999999	999999	999999	999999	999999	999999	999999	999999	999999	999999	999999	999999	999999	999999	999999	999999	999999	999999	999999	999999	999999	999999	999999	999999	999999	999999	999999	999999	999999	999999	999999	999999	999999	999999	999999	999999	999999	999999	999999	999999	999999	999999	999999	999999
999999	999999	999999	999999	999999	999999	999999	999999	999999	999999	999999	999999	999999	999999	999999	999999	999999	999999	999999	999999	999999	999999	999999	999999	999999	999999	999999	999999	999999	999999	999999	999999	999999	999999	999999	999999	999999	999999	999999	999999	999999	999999	999999	999999	999999	999999	999999	999999	999999	999999
999999	999999	999999	999999	999999	999999	999999	999999	999999	999999	999999	999999	999999	999999	999999	999999	999999	999999	999999	999999	999999	999999	999999	999999	999999	999999	999999	999999	999999	999999	999999	999999	999999	999999	999999	999999	999999	999999	999999	999999	999999	999999	999999	999999	999999	999999	999999	999999	999999	999999
999999	999999	999999	999999	999999	999999	999999	999999	999999	999999	999999	999999	999999	999999	999999	999999	999999	999999	999999	999999	999999	999999	999999	999999	999999	999999	999999	999999	999999	999999	999999	999999	999999	999999	999999	999999	999999	999999	999999	999999	999999	999999	999999	999999	999999	999999	999999	999999	999999	999999
999999	999999	999999	999999	999999	999999	999999	999999	999999	999999	999999	999999	999999	999999	999999	999999	999999	999999	999999	999999	999999	999999	999999	999999	999999	999999	999999	999999	999999	999999	999999	999999	999999	999999	999999	999999	999999	999999	999999	999999	999999	999999	999999	999999	999999	999999	999999	999999	999999	999999
999999	999999	999999	999999	999999	999999	999999	999999	999999	999999	999999	999999	999999	999999	999999	999999	999999	999999	999999	999999	999999	999999	999999	999999	999999	999999	999999	999999	999999	999999	999999	999999	999999	999999	999999	999999	999999	999999	999999	999999	999999	999999	999999	999999	999999	999999	999999	999999	999999	999999
999999	999999	999999	999999	999999	999999	999999	999999	999999	999999	999999	999999	999999	999999	999999	999999	999999	999999	999999	999999	999999	999999	999999	999999	999999	999999	999999	999999	999999	999999	999999	999999	999999	999999	999999	999999	999999	999999	999999	999999	999999	999999	999999	999999	999999	999999	999999	999999	999999	999999
999999	999999	999999	999999	999999	999999	999999	999999	999999	999999	999999	999999	999999	999999	999999	999999	999999	999999	999999	999999	999999	999999	999999	999999	999999	999999	999999	999999	999999	999999	999999	999999	999999	999999	999999	999999	999999	999999	999999	999999	999999	999999	999999	999999	999999	999999	999999	999999	999999	999999
999999	999999	999999	999999	999999	999999	999999	999999	999999	999999	999999	999999	999999	999999	999999	999999	999999	999999	999999	999999	999999	999999	999999	999999	999999	999999	999999	999999	999999	999999	999999	999999	999999	999999	999999	999999	999999	999999	999999	999999	999999	999999	999999	999999	999999	999999	999999	999999	999999	999999
999999	999999	999999	999999	999999	999999	999999	999999	999999	999999	999999	999999	999999	999999	999999	999999	999999	999999	999999	999999	999999	999999	999999	999999	999999	999999	999999	999999	999999	999999	999999	999999	999999	999999	999999	999999	999999	999999	999999	999999	999999	999999	999999	999999	999999	999999	999999	999999	999999	999999
999999	999999	999999	999999	999999	999999	999999	999999	999999	999999	999999	999999	999999	999999	999999	999999	999999	999999	999999	999999	999999	999999	999999	999999	999999	999999	999999	999999	999999	999999	999999	999999	999999	999999	999999	999999	999999	999999	999999	999999	999999	999999	999999	999999	999999	999999	999999	999999	999999	999999
999999	999999	999999	999999	999999	999999	999999	999999	999999	999999	999999	999999	999999	999999	999999	999999	999999	999999	999999	999999	999999	999999	999999	999999	999999	999999	999999	999999	999999	999999	999999	999999	999999	999999	999999	999999	999999	999999	999999	999999	999999	999999	999999	999999	999999	999999	999999	999999	999999	999999
999999	999999	999999	999999	999999	999999	999999	999999	999999	999999	999999	999999	999999	999999	999999	999999	999999	999999	999999	999999	999999	999999	999999	999999	999999	999999	999999	999999	999999	999999	999999	999999	999999	999999	999999	999999	999999	999999	999999	999999	999999	999999	999999	999999	999999	999999	999999	999999	999999	999999
999999	999999	999999	999999	999999	999999	999999	999999	999999	999999	999999	999999	999999	999999	999999	999999	999999	999999	999999	999999	999999	999999	999999	999999	999999	999999	999999	999999	999999	999999	999999	999999	999999	999999	999999	999999	999999	999999	999999	999999	999999	999999	999999	999999	999999	999999	999999	999999	999999	999999
999999	999999	999999	999999	999999	999999	999999	999999	999999	999999	999999	999999	999999	999999	999999	999999	999999	999999	999999	999999	999999	999999	999999	999999	999999	999999	999999	999999	999999	999999	999999	999999	999999	999999	999999	999999	999999	999999	999999	999999	999999	999999	999999	999999	999999	999999	999999	999999	999999	999999
999999	999999	999999	999999	999999	999999	999999	999999	999999	999999	999999	999999	999999	999999	999999	999999	999999	999999	999999	999999	999999	999999	999999	999999	999999	999999	999999	999999	999999	999999	999999	999999	999999	999999	999999	999999	999999	999999	999999	999999	999999	999999	999999	999999	999999	999999	999999	999999	999999	999999
999999	999999	999999	999999	999999	999999	999999	999999	999999	999999	999999	999999	999999	999999	999999	999999	999999	999999	999999	999999	999999	999999	999999	999999	999999	999999	999999	999999	999999	999999	999999	999999	999999	999999	999999	999999	999999	999999	999999	999999	999999	999999	999999	999999	999999	999999	999999	999999	999999	999999
999999	999999	999999	999999	999999	999999	999999	999999	999999	999999	999999	999999	999999	999999	999999	999999	999999	999999	999999	999999	999999	999999	999999	999999	999999	999999	999999	999999	999999	999999	999999	999999	999999	999999	999999	999999	999999	999999	999999	999999	999999	999999	999999	999999	999999	999999	999999	999999	999999	999999
999999	999999	999999	999999	999999	999999	999999	999999	999999	999999	999999	999999	999999	999999	999999	999999	999999	999999	999999	999999	999999	999999	999999	999999	999999	999999	999999	999999	999999	999999	999999	999999	999999	999999	999999	999999	999999	999999	999999	999999	999999	999999	999999	999999	999999	999999	999999	999999	999999	999999
999999	999999	999999	999999	999999	999999	999999	999999	999999	999999	999999	999999	999999	999999	999999	999999	999999	999999	999999	999999	999999	999999	999999	999999	999999	999999	999999	999999	999999	999999	999999	999999	999999	999999	999999	999999	999999	999999	999999	999999	999999	999999	999999	999999	999999	999999	999999	999999	999999	999999
999999	999999	999999	999999	999999	999999	999999	999999	999999	999999	999999	999999	999999	999999	999999	999999	999999	999999	999999	999999	999999	999999	999999	999999	999999	999999	999999	999999	999999	999999	999999	999999	999999	999999	999999	999999	999999	999999	999999	999999	999999	999999	999999	999999	999999	999999	999999	999999	999999	999999
999999	999999	999999	999999	999999	999999	999999	999999	999999	999999	999999	999999	999999	999999	999999	999999	999999	999999	999999	999999	999999	999999	999999	999999	999999	999999	999999	999999	999999	999999	999999	999999	999999	999999	999999	999999	999999	999999	999999	999999	999999	999999	999999	999999	999999	999999	999999	999999	999999	999999
999999	999999	999999	999999	999999	999999	999999	999999	999999	999999	999999	999999	999999	999999	999999	999999	999999	999999	999999	999999	999999	999999	999999	999999	999999	999999	999999	999999	999999	999999	999999	999999	999999	999999	999999	999999	999999	999999	999999	999999	999999	999999	999999	999999	999999	999999	999999	999999	999999	999999
999999	999999	999999	999999	999999	999999	999999	999999	999999	999999	999999	999999	999999	999999	999999	999999	999999	999999	999999	999999	999999	999999	999999	999999	999999	999999	999999	999999	999999	999999	999999	999999	999999	999999	999999	999999	999999	999999	999999	999999	999999	999999	999999	999999	999999	999999	999999	999999	999999	999999
999999	999999	999999	999999	999999	999999	999999	999999	999999	999999	999999	999999	999999	999999	999999	999999	999999	999999	999999	999999	999999	999999	999999	999999	999999	999999	999999	999999	999999	999999	999999	999999	999999	999999	999999	999999	999999	999999	999999	999999	999999	999999	999999	999999	999999	999999	999999	999999	999999	999999
999999	999999	999999	999999	999999	999999	999999	999999	999999	999999	999999	999999	999999	999999	999999	999999	999999	999999	999999	999999	999999	999999	999999	999999	999999	999999	999999	999999	999999	999999	999999	999999	999999	999999	999999	999999	999999	999999	999999	999999	999999	999999	999999	999999	999999	999999	999999	999999	999999	999999
999999	999999	999999	999999	999999	999999	999999	999999	999999	999999	999999	999999	999999	999999	999999	999999	999999	999999	999999	999999	999999	999999	999999	999999	999999	999999	999999	999999	999999	999999	999999	999999	999999	999999	999999	999999	999999	999999	999999	999999	999999	999999	999999	999999	999999	999999	999999	999999	999999	999999
999999	999999	999999	999999	999999	999999	999999	999999	999999	999999	999999	999999	999999	999999	999999	999999	999999	999999	999999	999999	999999	999999	999999	999999	999999	999999	999999	999999	999999	999999	999999	999999	999999	999999	999999	999999	999999	999999	999999	999999	999999	999999	999999	999999	999999	999999	999999	999999	999999	999999
999999	999999	999999	999999	999999	999999	999999	999999	999999	999999	999999	999999	999999	999999	999999	999999	999999	999999	999999	999999	999999	999999	999999	999999	999999	999999	999999	999999	999999	999999	999999	999999	999999	999999	999999	999999	999999	999999	999999	999999	999999	999999	999999	999999	999999	999999	999999	999999	999999	999999
999999	999999	999999	999999	999999	999999	999999	999999	999999	999999	999999	999999	999999	999999	999999	999999	999999	999999	999999	999999	999999	999999	999999	999999	999999	999999	999999	999999	999999	999999	999999	999999	999999	999999	999999	999999	999999	999999	999999	999999	999999	999999	999999	999999	999999	999999	999999	999999	999999	999999
999999	999999	999999	999999	999999	999999	999999	999999	999999	999999	999999	999999	999999	999999	999999	999999	999999	999999	999999	999999	999999	999999	999999	999999	999999	999999	999999	999999	999999	999999	999999	999999	999999	999999	999999	999999	999999	999999	999999	999999	999999	999999	999999	999999	999999	999999	999999	999999	999999	999999
999999	999999	999999	999999	999999	999999	999999	999999	999999	999999	999999	999999	999999	999999	999999	999999	999999	999999	999999	999999	999999	999999	999999	999999	999999	999999	999999	999999	999999	999999	169	999999	999999	999999	999999	999999	999999	999999	999999	999999	999999	999999	999999	999999	999999	999999	999999	999999	999999	999999
999999	999999	999999	999999	999999	999999	999999	999999	999999	999999	999999	999999	999999	999999	999999	999999	999999	999999	999999	999999	999999	999999	999999	999999	999999	999999	999999	999999	999999	999999	999999	999999	999999	999999	999999	999999	999999	999999	999999	999999	999999	999999	999999	999999	999999	999999	999999	999999	999999	999999
999999	999999	999999	999999	999999	999999	999999	999999	999999	999999	999999	999999	999999	999999	999999	999999	999999	999999	999999	999999	999999	999999	999999	999999	999999	999999	999999	999999	999999	999999	999999	999999	999999	999999	999999	999999	999999	999999	999999	999999	999999	999999	999999	999999	999999	999999	999999	999999	999999	999999
999999	999999	999999	999999	999999	999999	999999	999999	999999	999999	999999	999999	999999	999999	999999	999999	999999	999999	999999	999999	999999	999999	999999	999999	999999	999999	999999	999999	999999	999999	999999	999999	999999	999999	999999	999999	999999	999999	999999	999999	999999	999999	999999	999999	999999	999999	999999	999999	999999	999999
999999	999999	999999	999999	999999	999999	999999	999999	999999	999999	999999	999999	999999	999999	999999	999999	999999	999999	999999	999999	999999	999999	999999	999999	999999	999999	999999	999999	999999	999999	999999	999999	999999	999999	999999	999999	999999	999999	999999	999999	999999	999999	999999	999999	999999	999999	999999	999999	999999	999999
999999	999999	999999	999999	999999	999999	999999	999999	999999	999999	999999	999999	999999	999999	999999	999999	999999	999999	999999	999999	999999	999999	999999	999999	999999	999999	999999	999999	999999	999999	999999	999999	999999	999999	999999	999999	999999	999999	999999	999999	999999	999999	999999	999999	999999	999999	999999	999999	999999	999999
999999	999999	999999	999999	999999	999999	999999	999999	999999	999999	999999	999999	999999	999999	999999	999999	999999	999999	999999	999999	999999	999999	999999	999999	999999	999999	999999	999999	999999	999999	999999	999999	999999	999999	999999	999999	999999	999999	999999	999999	999999	999999	999999	999999	999999	999999	999999	999999	999999	999999
999999	999999	999999	999999	999999	999999	999999	999999	999999	999999	999999	999999	999999	999999	999999	999999	999999	999999	999999	999999	999999	999999	999999	999999	999999	999999	999999	999999	999999	999999	999999	999999	999999	999999	999999	999999	999999	999999	999999	999999	999999	999999	999999	999999	999999	999999	999999	999999	999999	999999
999999	999999	999999	999999	999999	999999	999999	999999	999999	999999	999999	999999	999999	999999	999999	999999	999999	999999	999999	999999	999999	999999	999999	999999	999999	999999	999999	999999	999999	999999	999999	999999	999999	999999	999999	999999	999999	999999	999999	999999	999999	999999	999999	999999	999999	999999	999999	999999	999999	999999
999999	999999	999999	999999	999999	999999	999999	999999	999999	999999	999999	999999	999999	999999	999999	999999	999999	999999	999999	999999	999999	999999	999999	999999	999999	999999	999999	999999	999999	999999	999999	999999	999999	999999	999999	999999	999999	999999	999999	999999	999999	999999	999999	999999	999999	999999	999999	999999	999999	999999
999999	999999	999999	999999	999999	999999	999999	999999	999999	999999	999999	999999	999999	999999	999999	999999	999999	999999	999999	999999	999999	999999	999999	999999	999999	999999	999999	999999	999999	999999	999999	999999	999999	999999	999999	999999	999999	999999	999999	999999	999999	999999	999999	999999	999999	999999	999999	999999	999999	999999
999999	999999	999999	999999	999999	999999	999999	999999	999999	999999	999999	999999	999999	999999	999999	999999	999999	999999	999999	999999	999999	999999	999999	999999	999999	999999	999999	999999	999999	999999	999999	999999	999999	999999	999999	999999	999999	999999	999999	999999	999999	999999	999999	999999	999999	999999	999999	999999	999999	999999
999999	999999	999999	999999	999999	999999	999999	999999	999999	999999	999999	999999	999999	999999	999999	999999	999999	999999	999999	999999	999999	999999	999999	999999	999999	999999	999999	999999	999999	999999	999999	999999	999999	999999	999999	999999	999999	999999	999999	999999	999999	999999	999999	999999	999999	999999	999999	999999	999999	999999
999999	999999	999999	999999	999999	999999	999999	999999	999999	999999	999999	999999	999999	999999	999999	999999	999999	999999	999999	999999	999999	999999	999999	999999	999999	999999	999999	999999	999999	999999	999999	999999	999999	999999	999999	999999	999999	999999	999999	999999	999999	999999	999999	999999	999999	999999	999999	999999	999999	999999
999999	999999	999999	999999	999999	999999	999999	999999	999999	999999	999999	999999	999999	999999	999999	999999	999999	999999	999999	999999	999999	999999	999999	999999	999999	999999	999999	999999	999999	999999	999999	999999	999999	999999	999999	999999	999999	999999	999999	999999	999999	999999	999999	999999	999999	999999	999999	999999	999999	999999
999999	999999	999999	999999	999999	999999	999999	999999	999999	999999	999999	999999	999999	999999	999999	999999	999999	999999	999999	999999	999999	999999	999999	999999	999999	999999	999999	999999	999999	999999	999999	999999	999999	999999	999999	999999	999999	999999	999999	999999	999999	999999	999999	999999	999999	999999	999999	999999	999999	999999
999999	999999	999999	999999	999999	999999	999999	999999	999999	999999	999999	999999	999999	999999	999999	999999	999999	999999	999999	999999	999999	999999	999999	999999	999999	999999	999999	999999	999999	999999	999999	999999	999999	999999	999999	999999	999999	999999	999999	999999	999999	999999	999999	999999	999999	999999	999999	999999	999999	999999
999999	999999	999999	999999	999999	999999	999999	999999	999999	999999	999999	999999	999999	999999	999999	999999	999999	999999	999999	999999	999999	999999	999999	999999	999999	999999	999999	999999	999999	999999	999999	999999	999999	999999	999999	999999	999999	999999	999999	999999	999999	999999	999999	999999	999999	999999	999999	999999	999999	999999
999999	999999	999999	999999	999999	999999	999999	999999	999999	999999	999999	999999	999999	999999	999999	999999	999999	999999	999999	999999	999999	999999	999999	999999	999999	999999	999999	999999	999999	999999	999999	999999	999999	999999	999999	999999	999999	999999	999999	999999	999999	999999	999999	999999	999999	999999	999999	999999	999999	999999
999999	999999	999999	999999	999999	999999	999999	999999	999999	999999	999999	999999	999999	999999	999999	999999	999999	999999	999999	999999	999999	999999	999999	999999	999999	999999	999999	999999	999999	999999	999999	999999	999999	999999	999999	999999	999999	999999	999999	999999	999999	999999	999999	999999	999999	999999	999999	999999	999999	999999
999999	999999	999999	999999	999999	999999	999999	999999	999999	999999	999999	999999	999999	999999	999999	999999	999999	999999	999999	999999	999999	999999	999999	999999	999999	999999	999999	999999	999999	999999	999999	999999	999999	999999	999999	999999	999999	999999	999999	999999	999999	999999	999999	999999	999999	999999	999999	999999	999999	999999
999999	999999	999999	999999	999999	999999	999999	999999	999999	999999	999999	999999	999999	999999	999999	999999	999999	999999	999999	999999	999999	999999	999999	999999	999999	999999	999999	999999	999999	999999	999999	999999	999999	999999	999999	999999	999999	999999	999999	999999	999999	999999	999999	999999	999999	999999	999999	999999	999999	999999
999999	999999	999999	999999	999999	999999	999999	999999	999999	999999	999999	999999	999999	999999	999999	999999	999999	999999	999999	999999	999999	999999	999999	999999	999999	999999	999999	999999	999999	999999	999999	999999	999999	999999	999999	999999	999999	999999	999999	999999	999999	999999	999999	999999	999999	999999	999999	999999	999999	999999
999999	999999	999999	999999	999999	999999	999999	999999	999999	999999	999999	999999	999999	999999	999999	999999	999999	999999	999999	999999	999999	999999	999999	999999	999999	999999	999999	999999	999999	999999	999999	999999	999999	999999	999999	999999	999999	999999	999999	999999	999999	999999	999999	999999	999999	999999	999999	999999	999999	999999
999999	999999	999999	999999	999999	999999	999999	999999	999999	999999	999999	999999	999999	999999	999999	999999	999999	999999	999999	999999	999999	999999	999999	999999	999999	999999	999999	999999	999999	999999	999999	999999	999999	999999	999999	999999	999999	999999	999999	999999	999999	999999	999999	999999	999999	999999	999999	999999	222	999999
999999	999999	999999	999999	999999	999999	999999	999999	999999	999999	999999	999999	999999	999999	999999	999999	999999	999999	999999	999999	999999	999999	999999	999999	999999	999999	999999	999999	999999	999999	999999	999999	999999	999999	999999	999999	999999	999999	999999	999999	999999	999999	999999	999999	999999	999999	999999	999999	999999	999999
999999	999999	999999	999999	999999	999999	999999	999999	999999	999999	999999	999999	999999	999999	999999	999999	999999	999999	999999	999999	999999	999999	999999	999999	999999	999999	999999	999999	999999	999999	999999	999999	999999	999999	999999	999999	999999	999999	999999	999999	999999	999999	999999	999999	999999	999999	999999	999999	999999	999999
999999	999999	999999	999999	999999	999999	999999	999999	999999	999999	999999	999999	999999	999999	999999	999999	999999	999999	999999	999999	999999	999999	999999	999999	999999	999999	999999	999999	999999	999999	999999	999999	999999	999999	999999	999999	999999	999999	999999	999999	999999	999999	999999	999999	999999	999999	999999	999999	999999	999999
999999	999999	999999	999999	999999	999999	999999	999999	999999	999999	999999	999999	999999	999999	999999	999999	999999	999999	999999	999999	999999	999999	999999	999999	999999	999999	999999	999999	999999	999999	999999	999999	999999	999999	999999	999999	999999	999999	999999	999999	999999	999999	999999	999999	999999	999999	999999	999999	999999	999999
999999	999999	999999	999999	999999	999999	999999	999999	999999	999999	999999	999999	999999	999999	999999	999999	999999	999999	999999	999999	999999	999999	999999	999999	999999	999999	999999	999999	999999	999999	999999	999999	999999	999999	999999	999999	999999	999999	999999	999999	999999	999999	999999	999999	999999	999999	999999	999999	999999	999999
999999	999999	999999	999999	999999	999999	999999	999999	999999	999999	999999	999999	999999	999999	999999	999999	999999	999999	999999	999999	999999	999999	999999	999999	999999	999999	999999	999999	999999	999999	999999	999999	999999	999999	999999	999999	999999	999999	999999	999999	999999	999999	999999	999999	999999	999999	999999	999999	999999	999999
999999	999999	999999	999999	999999	999999	999999	999999	999999	999999	999999	999999	999999	999999	999999	999999	999999	999999	999999	999999	999999	999999	999999	999999	999999	999999	999999	999999	999999	999999	999999	999999	999999	999999	999999	999999	999999	999999	999999	999999	999999	999999	999999	999999	999999	999999	999999	999999	999999	999999
999999	999999	999999	999999	999999	999999	999999	999999	999999	999999	999999	999999	999999	999999	999999	999999	999999	999999	999999	999999	999999	999999	999999	999999	999999	999999	999999	999999	999999	999999	999999	999999	999999	999999	999999	999999	999999	999999	999999	999999	999999	999999	999999	999999	999999	999999	999999	999999	999999	999999
999999	999999	999999	999999	999999	999999	999999	999999	999999	999999	999999	999999	999999	999999	999999	999999	999999	999999	999999	999999	999999	999999	999999	999999	999999	999999	999999	999999	999999	999999	999999	999999	999999	999999	999999	999999	999999	999999	999999	999999	999999	999999	999999	999999	999999	999999	999999	999999	999999	999999
999999	999999	999999	999999	999999	999999	999999	999999	999999	999999	999999	999999	999999	999999	999999	999999	999999	999999	999999	999999	999999	999999	999999	999999	999999	999999	999999	999999	999999	999999	999999	999999	999999	999999	999999	999999	999999	999999	999999	999999	999999	999999	999999	999999	999999	999999	999999	999999	999999	999999
999999	999999	999999	999999	999999	999999	999999	999999	999999	999999	999999	999999	999999	999999	999999	999999	999999	999999	999999	999999	999999	999999	999999	999999	999999	999999	999999	999999	999999	999999	999999	999999	999999	999999	999999	999999	999999	999999	999999	999999	999999	999999	999999	999999	999999	999999	999999	999999	999999	999999
999999	999999	999999	999999	999999	999999	999999	999999	999999	999999	999999	999999	999999	999999	999999	999999	999999	999999	999999	999999	999999	999999	999999	999999	999999	999999	999999	999999	999999	999999	999999	999999	999999	999999	999999	999999	999999	999999	999999	999999	999999	999999	999999	999999	999999	999999	999999	999999	999999	999999
999999	999999	999999	999999	999999	999999	999999	999999	999999	999999	999999	999999	999999	999999	999999	999999	999999	999999	999999	999999	999999	999999	999999	999999	999999	999999	999999	999999	999999	999999	999999	999999	999999	999999	999999	999999	999999	999999	999999	999999	999999	999999	999999	999999	999999	999999	999999	999999	999999	999999
999999	999999	999999	999999	999999	999999	999999	999999	999999	999999	999999	999999	999999	999999	999999	999999	999999	999999	999999	999999	999999	999999	999999	999999	999999	999999	999999	999999	999999	999999	999999	999999	999999	999999	999999	999999	999999	999999	999999	999999	999999	999999	999999	999999	999999	999999	999999	999999	999999	999999
999999	999999	999999	999999	999999	999999	999999	999999	999999	999999	999999	999999	999999	999999	999999	999999	999999	999999	999999	999999	999999	999999	999999	999999	999999	999999	999999	999999	999999	999999	999999	999999	999999	999999	999999	999999	999999	999999	999999	999999	999999	999999	999999	999999	999999	999999	999999	999999	999999	999999
999999	999999	999999	999999	999999	999999	999999	999999	999999	999999	999999	999999	999999	999999	999999	999999	999999	999999	999999	999999	999999	999999	999999	999999	999999	999999	999999	999999	999999	999999	999999	999999	999999	999999	999999	999999	999999	999999	999999	999999	999999	999999	999999	999999	999999	999999	999999	999999	999999	999999
999999	999999	999999	999999	999999	999999	999999	999999	999999	999999	999999	999999	999999	999999	999999	999999	999999	999999	999999	999999	999999	999999	999999	999999	999999	999999	999999	999999	999999	999999	999999	999999	999999	999999	999999	999999	999999	999999	999999	999999	999999	999999	999999	999999	999999	999999	999999	999999	999999	999999
999999	999999	999999	999999	999999	999999	999999	999999	999999	999999	999999	999999	999999	999999	999999	999999	999999	999999	999999	999999	999999	999999	999999	999999	999999	999999	999999	999999	999999	999999	999999	999999	999999	999999	999999	999999	999999	999999	999999	999999	999999	999999	999999	999999	999999	999999	999999	999999	999999	999999
999999	999999	999999	999999	999999	999999	999999	999999	999999	999999	999999	999999	999999	999999	999999	999999	999999	999999	999999	999999	999999	999999	999999	999999	999999	999999	999999	999999	999999	999999	999999	999999	999999	999999	999999	999999	999999	999999	999999	999999	999999	999999	999999	999999	999999	999999	999999	999999	999999	999999
999999	999999	999999	999999	999999	999999	999999	999999	999999	999999	999999	999999	999999	999999	999999	999999	999999	999999	999999	999999	999999	999999	999999	999999	999999	999999	999999	999999	999999	999999	999999	999999	999999	999999	999999	999999	999999	999999	999999	999999	999999	999999	999999	999999	999999	999999	999999	999999	999999	999999
999999	999999	999999	999999	999999	999999	999999	999999	999999	999999	999999	999999	999999	999999	999999	999999	999999	999999	999999	999999	999999	999999	999999	999999	999999	999999	999999	999999	999999	999999	999999	999999	999999	999999	999999	999999	999999	999999	999999	999999	999999	999999	999999	999999	999999	999999	999999	999999	999999	999999
999999	999999	999999	999999	999999	999999	999999	999999	999999	999999	999999	999999	999999	999999	999999	999999	999999	999999	999999	999999	999999	999999	999999	999999	999999	999999	999999	999999	999999	999999	999999	999999	999999	999999	999999	999999	999999	999999	999999	999999	999999	999999	999999	999999	999999	999999	999999	999999	999999	999999
999999	999999	999999	999999	999999	999999	999999	999999	999999	999999	999999	999999	999999	999999	999999	999999	999999	999999	999999	999999	999999	999999	999999	999999	999999	999999	999999	999999	999999	999999	999999	999999	999999	999999	999999	999999	999999	999999	999999	999999	999999	999999	999999	999999	999999	999999	999999	999999	999999	999999
999999	999999	999999	999999	999999	999999	999999	999999	999999	999999	999999	999999	999999	999999	999999	999999	999999	999999	999999	999999	999999	999999	999999	999999	999999	999999	999999	999999	999999	999999	999999	999999	999999	999999	999999	999999	999999	999999	999999	999999	999999	999999	999999	999999	999999	999999	999999	999999	999999	999999
999999	999999	999999	999999	999999	999999	999999	999999	999999	999999	999999	999999	999999	999999	999999	999999	999999	999999	999999	999999	999999	999999	999999	999999	999999	999999	999999	999999	999999	999999	999999	999999	999999	999999	999999	999999	999999	999999	999999	999999	999999	999999	999999	999999	999999	999999	999999	999999	999999	999999
999999	999999	999999	999999	999999	999999	999999	999999	999999	999999	999999	999999	999999	999999	999999	999999	999999	999999	999999	999999	999999	999999	999999	999999	999999	999999	999999	999999	999999	999999	999999	999999	999999	999999	999999	999999	999999	999999	999999	999999	999999	999999	999999	999999	999999	999999	999999	999999	999999	999999
999999	999999	999999	999999	999999	999999	999999	999999	999999	999999	999999	999999	999999	999999	999999	999999	999999	999999	999999	999999	999999	999999	999999	999999	999999	999999	999999	999999	999999	999999	999999	999999	999999	999999	999999	999999	999999	999999	999999	999999	999999	999999	999999	999999	999999	999999	999999	999999	999999	999999
999999	999999	999999	999999	999999	999999	999999	999999	999999	999999	999999	999999	999999	999999	999999	999999	999999	999999	999999	999999	999999	999999	999999	999999	999999	999999	999999	999999	999999	999999	999999	999999	999999	999999	999999	999999	999999	999999	999999	999999	999999	999999	999999	999999	999999	999999	999999	999999	999999	999999
999999	999999	999999	999999	999999	999999	999999	999999	999999	999999	999999	999999	999999	999999	999999	999999	999999	999999	999999	999999	999999	999999	999999	999999	999999	999999	999999	999999	999999	999999	999999	999999	999999	999999	999999	999999	999999	999999	999999	999999	999999	999999	999999	999999	999999	999999	999999	999999	999999	999999
999999	999999	999999	999999	999999	999999	999999	999999	999999	999999	999999	999999	999999	999999	999999	999999	999999	999999	999999	999999	999999	999999	999999	999999	999999	999999	999999	999999	999999	999999	999999	999999	999999	999999	999999	202	999999	999999	999999	999999	999999	999999	999999	999999	999999	999999	999999	999999	999999	999999
999999	999999	999999	999999	999999	999999	999999	999999	999999	999999	999999	999999	999999	999999	999999	999999	999999	999999	999999	999999	999999	999999	999999	999999	999999	999999	999999	999999	999999	999999	999999	999999	999999	999999	999999	999999	999999	999999	999999	999999	999999	999999	999999	999999	999999	999999	999999	999999	999999	999999
999999	999999	999999	999999	999999	999999	999999	999999	999999	999999	999999	999999	999999	999999	999999	999999	999999	999999	999999	999999	999999	999999	999999	999999	999999	999999	999999	999999	999999	999999	999999	999999	999999	999999	999999	999999	999999	999999	999999	999999	999999	999999	999999	999999	999999	999999	999999	999999	999999	999999
999999	999999	999999	999999	999999	999999	999999	999999	999999	999999	999999	999999	999999	999999	999999	999999	999999	999999	999999	999999	999999	999999	999999	999999	999999	999999	999999	999999	999999	999999	999999	999999	999999	999999	999999	999999	999999	999999	999999	999999	999999	999999	999999	999999	999999	999999	999999	999999	999999	999999
999999	999999	999999	999999	999999	999999	999999	999999	999999	999999	999999	999999	999999	999999	999999	999999	999999	999999	999999	999999	999999	999999	999999	999999	999999	999999	999999	999999	999999	999999	999999	999999	999999	999999	999999	999999	999999	999999	999999	999999	999999	999999	999999	999999	999999	999999	999999	999999	999999	999999
999999	999999	999999	999999	999999	999999	999999	999999	999999	999999	999999	999999	999999	999999	999999	999999	999999	999999	999999	999999	999999	999999	999999	999999	999999	999999	999999	999999	999999	999999	999999	999999	999999	999999	999999	999999	999999	999999	999999	999999	999999	999999	999999	999999	999999	999999	999999	999999	999999	999999
999999	999999	999999	999999	999999	999999	999999	999999	999999	999999	999999	999999	999999	999999	999999	999999	999999	999999	999999	999999	999999	999999	999999	999999	999999	999999	999999	999999	999999	999999	999999	999999	999999	999999	999999	999999	999999	999999	999999	999999	999999	999999	999999	999999	999999	999999	999999	999999	999999	999999
999999	999999	999999	999999	999999	999999	999999	999999	999999	999999	999999	999999	999999	999999	999999	999999	999999	999999	999999	999999	999999	999999	999999	999999	999999	999999	999999	999999	999999	999999	999999	999999	999999	999999	999999	999999	999999	999999	999999	999999	999999	999999	999999	999999	999999	999999	999999	999999	999999	999999
999999	999999	999999	999999	999999	999999	999999	999999	999999	999999	999999	999999	999999	999999	999999	999999	999999	999999	999999	999999	999999	999999	999999	999999	999999	999999	999999	999999	999999	999999	999999	999999	999999	999999	999999	999999	999999	999999	999999	999999	999999	999999	999999	999999	999999	999999	999999	999999	999999	999999
999999	999999	999999	999999	999999	999999	999999	999999	999999	999999	999999	999999	999999	999999	999999	999999	999999	999999	999999	999999	999999	999999	999999	999999	999999	999999	999999	999999	999999	999999	999999	999999	999999	999999	999999	999999	999999	999999	999999	999999	999999	999999	999999	999999	999999	999999	999999	999999	999999	999999
999999	999999	999999	999999	999999	999999	999999	999999	999999	999999	999999	999999	999999	999999	999999	999999	999999	999999	999999	999999	999999	999999	999999	999999	999999	999999	999999	999999	999999	999999	999999	999999	999999	999999	999999	999999	999999	999999	999999	999999	999999	999999	999999	999999	999999	999999	999999	999999	999999	999999
999999	999999	999999	999999	999999	999999	999999	999999	999999	999999	999999	999999	999999	999999	999999	999999	999999	999999	999999	999999	999999	999999	999999	999999	999999	999999	999999	999999	999999	999999	999999	999999	999999	999999	999999	999999	999999	999999	999999	999999	999999	999999	999999	999999	999999	999999	999999	999999	999999	999999
999999	999999	999999	999999	999999	999999	999999	999999	999999	999999	999999	999999	999999	999999	999999	999999	999999	999999	999999	999999	999999	999999	999999	999999	999999	999999	999999	999999	999999	999999	999999	999999	999999	999999	999999	999999	999999	999999	999999	999999	999999	999999	999999	999999	999999	999999	999999	999999	999999	999999
999999	999999	999999	999999	999999	999999	999999	999999	999999	999999	999999	999999	999999	999999	999999	999999	999999	999999	999999	999999	999999	999999	999999	999999	999999	999999	999999	999999	999999	999999	999999	999999	999999	999999	999999	999999	999999	999999	999999	999999	999999	999999	999999	999999	999999	999999	999999	999999	999999	999999
999999	999999	999999	999999	999999	999999	999999	999999	999999	999999	999999	999999	999999	999999	999999	999999	999999	999999	999999	999999	999999	999999	999999	999999	999999	999999	999999	999999	999999	999999	999999	999999	999999	999999	999999	999999	999999	999999	999999	999999	999999	999999	999999	999999	999999	999999	999999	999999	999999	999999
999999	999999	999999	999999	999999	999999	999999	999999	999999	999999	999999	999999	999999	999999	999999	999999	999999	999999	999999	999999	999999	999999	999999	999999	999999	999999	999999	999999	999999	999999	999999	999999	999999	999999	999999	999999	999999	999999	999999	999999	999999	999999	999999	999999	999999	999999	999999	999999	999999	999999
999999	999999	999999	999999	999999	999999	999999	999999	999999	999999	999999	999999	999999	999999	999999	999999	999999	999999	999999	999999	999999	999999	999999	999999	999999	999999	999999	999999	999999	999999	999999	999999	999999	999999	999999	999999	999999	999999	999999	999999	999999	999999	999999	999999	999999	999999	999999	999999	999999	999999
999999	999999	999999	999999	999999	999999	999999	999999	999999	999999	999999	999999	999999	999999	999999	999999	999999	999999	999999	999999	999999	999999	999999	999999	999999	999999	999999	999999	999999	999999	999999	999999	999999	999999	999999	999999	999999	999999	999999	999999	999999	999999	999999	999999	999999	999999	999999	999999	999999	999999
999999	999999	999999	999999	999999	999999	999999	999999	999999	999999	999999	999999	999999	999999	999999	999999	999999	999999	999999	999999	999999	999999	999999	999999	999999	999999	999999	999999	999999	999999	999999	999999	999999	999999	999999	999999	999999	999999	999999	999999	999999	999999	999999	999999	999999	999999	999999	999999	999999	999999
999999	999999	999999	999999	999999	999999	999999	999999	999999	999999	999999	999999	999999	999999	999999	999999	999999	999999	999999	999999	999999	999999	999999	999999	999999	999999	999999	999999	999999	999999	999999	999999	999999	999999	999999	999999	999999	999999	999999	999999	999999	999999	999999	999999	999999	999999	999999	999999	999999	999999
999999	999999	999999	999999	999999	999999	999999	999999	999999	999999	999999	999999	999999	999999	999999	999999	999999	999999	999999	999999	999999	999999	999999	999999	999999	999999	999999	999999	999999	999999	999999	999999	999999	999999	999999	999999	999999	999999	999999	999999	999999	999999	999999	999999	999999	999999	999999	999999	999999	999999
999999	999999	999999	999999	999999	999999	999999	999999	999999	999999	999999	999999	999999	999999	999999	999999	999999	999999	999999	999999	999999	999999	999999	999999	999999	999999	999999	999999	999999	999999	999999	999999	999999	999999	999999	999999	999999	999999	999999	999999	999999	999999	999999	999999	999999	999999	999999	999999	999999	999999
999999	999999	999999	999999	999999	999999	999999	999999	999999	999999	999999	999999	999999	999999	999999	999999	999999	999999	999999	999999	999999	999999	999999	999999	999999	999999	999999	999999	999999	999999	999999	999999	999999	999999	999999	999999	999999	999999	999999	999999	999999	999999	999999	999999	999999	999999	999999	999999	999999	999999
999999	999999	999999	999999	999999	999999	999999	999999	999999	999999	999999	999999	999999	999999	999999	999999	999999	999999	999999	999999	999999	999999	999999	999999	999999	999999	999999	999999	999999	999999	999999	999999	999999	999999	999999	999999	999999	999999	999999	999999	999999	999999	999999	999999	999999	999999	999999	999999	999999	999999
999999	999999	999999	999999	999999	999999	999999	999999	999999	999999	999999	999999	999999	999999	999999	999999	999999	999999	999999	999999	999999	999999	999999	999999	999999	999999	999999	999999	999999	999999	999999	999999	999999	999999	999999	999999	999999	999999	999999	999999	999999	999999	999999	999999	999999	999999	999999	999999	999999	999999
999999	999999	999999	999999	999999	999999	999999	999999	999999	999999	999999	999999	999999	999999	999999	999999	999999	999999	999999	999999	999999	999999	999999	999999	999999	999999	999999	999999	999999	999999	999999	999999	999999	999999	999999	999999	999999	999999	999999	999999	999999	999999	999999	999999	999999	999999	999999	999999	999999	999999
999999	999999	999999	999999	999999	999999	999999	999999	999999	999999	999999	999999	999999	999999	999999	999999	999999	999999	999999	999999	999999	999999	999999	999999	999999	999999	999999	999999	999999	999999	999999	999999	999999	999999	999999	999999	999999	999999	999999	999999	999999	999999	999999	999999	999999	999999	999999	999999	999999	999999
999999	999999	999999	999999	999999	999999	999999	999999	999999	999999	999999	999999	999999	999999	999999	999999	999999	999999	999999	999999	999999	999999	999999	999999	999999	999999	999999	999999	999999	999999	999999	999999	999999	999999	999999	999999	999999	999999	999999	999999	999999	999999	999999	999999	999999	999999	999999	999999	999999	999999
999999	999999	999999	999999	999999	999999	999999	999999	999999	999999	999999	999999	999999	999999	999999	999999	999999	999999	999999	999999	999999	999999	999999	999999	999999	999999	999999	999999	999999	999999	999999	999999	999999	999999	999999	999999	999999	999999	999999	999999	999999	999999	999999	999999	999999	999999	999999	999999	999999	999999
999999	999999	999999	999999	999999	999999	999999	999999	999999	999999	999999	999999	999999	999999	999999	999999	999999	999999	999999	999999	999999	999999	999999	999999	999999	999999	999999	999999	999999	999999	999999	999999	999999	999999	999999	999999	999999	999999	999999	999999	999999	999999	999999	999999	999999	999999	999999	999999	999999	999999
999999	999999	999999	999999	999999	999999	999999	999999	999999	999999	999999	999999	999999	999999	999999	999999	999999	999999	999999	999999	999999	999999	999999	999999	999999	999999	999999	999999	999999	999999	999999	999999	999999	999999	999999	999999	999999	999999	999999	999999	999999	999999	999999	999999	999999	999999	999999	999999	999999	999999
999999	999999	999999	999999	999999	999999	999999	999999	999999	999999	999999	999999	999999	999999	999999	999999	999999	999999	999999	999999	999999	999999	999999	999999	999999	999999	999999	999999	999999	999999	999999	999999	999999	999999	999999	999999	999999	999999	999999	999999	999999	999999	999999	999999	999999	999999	999999	999999	999999	999999
999999	999999	999999	999999	999999	999999	999999	999999	999999	999999	999999	999999	999999	999999	999999	999999	999999	999999	999999	999999	999999	999999	999999	999999	999999	999999	999999	999999	999999	999999	999999	999999	999999	999999	999999	999999	999999	999999	999999	999999	999999	999999	999999	999999	999999	999999	999999	999999	999999	999999
999999	999999	999999	999999	999999	999999	999999	999999	999999	999999	999999	999999	999999	999999	999999	999999	999999	999999	999999	999999	999999	999999	999999	999999	999999	999999	999999	999999	999999	999999	999999	999999	999999	999999	999999	999999	999999	999999	999999	999999	999999	999999	999999	999999	999999	999999	999999	999999	999999	999999
999999	999999	999999	999999	999999	999999	999999	999999	999999	999999	999999	999999	999999	999999	999999	999999	999999	999999	999999	999999	999999	999999	999999	999999	999999	999999	999999	999999	999999	999999	999999	999999	999999	999999	999999	999999	999999	999999	999999	999999	999999	999999	999999	999999	999999	999999	999999	999999	999999	246
999999	999999	999999	999999	999999	999999	999999	999999	999999	999999	999999	999999	999999	999999	999999	999999	999999	999999	999999	999999	999999	999999	999999	999999	999999	999999	999999	999999	999999	999999	999999	999999	999999	999999	999999	999999	999999	999999	999999	999999	999999	999999	999999	999999	999999	999999	999999	999999	999999	999999
999999	999999	999999	999999	999999	999999	999999	999999	999999	999999	999999	999999	999999	999999	999999	999999	999999	999999	999999	999999	999999	999999	999999	999999	999999	999999	999999	999999	999999	999999	999999	999999	999999	999999	999999	999999	999999	999999	999999	999999	999999	999999	999999	999999	999999	999999	999999	999999	999999	999999
999999	999999	999999	999999	999999	999999	999999	999999	999999	999999	999999	999999	999999	999999	999999	999999	999999	999999	999999	999999	999999	999999	999999	999999	999999	999999	999999	999999	999999	999999	999999	999999	999999	999999	999999	999999	999999	999999	999999	999999	999999	999999	999999	999999	999999	999999	999999	999999	999999	999999
999999	999999	999999	999999	999999	999999	999999	999999	999999	999999	999999	999999	999999	999999	999999	999999	999999	999999	999999	999999	999999	999999	999999	999999	999999	999999	999999	999999	999999	999999	999999	999999	999999	999999	999999	999999	999999	999999	999999	999999	999999	999999	999999	999999	999999	999999	999999	999999	999999	999999
999999	999999	999999	999999	999999	999999	999999	999999	999999	999999	999999	999999	999999	999999	999999	999999	999999	999999	999999	999999	999999	999999	999999	999999	999999	999999	999999	999999	999999	999999	999999	999999	999999	999999	999999	999999	999999	999999	999999	999999	999999	999999	999999	999999	999999	999999	999999	999999	999999	183
999999	999999	999999	999999	999999	999999	999999	999999	999999	999999	999999	999999	999999	999999	999999	999999	999999	999999	999999	999999	999999	999999	999999	999999	999999	999999	999999	999999	999999	999999	999999	999999	999999	999999	999999	999999	999999	999999	999999	999999	999999	999999	999999	999999	999999	999999	999999	999999	999999	999999
999999	999999	999999	999999	999999	999999	999999	999999	999999	999999	999999	999999	999999	999999	999999	999999	999999	999999	999999	999999	999999	999999	999999	999999	999999	999999	999999	999999	999999	999999	999999	999999	999999	999999	999999	999999	999999	999999	999999	999999	999999	999999	999999	999999	999999	999999	999999	999999	999999	999999
999999	999999	999999	999999	999999	999999	999999	999999	999999	999999	999999	999999	999999	999999	999999	999999	999999	999999	999999	999999	999999	999999	999999	999999	999999	999999	999999	999999	999999	999999	999999	999999	999999	999999	999999	999999	999999	999999	999999	999999	999999	999999	999999	999999	999999	999999	999999	999999	999999	999999
999999	999999	999999	999999	999999	999999	999999	999999	999999	999999	999999	999999	999999	999999	999999	999999	999999	999999	999999	999999	999999	999999	999999	999999	999999	999999	999999	999999	999999	999999	999999	999999	999999	999999	999999	999999	999999	999999	999999	999999	999999	999999	999999	999999	999999	999999	999999	999999	999999	999999
999999	999999	999999	999999	999999	999999	999999	999999	999999	999999	999999	999999	999999	999999	999999	999999	999999	999999	999999	999999	999999	999999	999999	999999	999999	999999	999999	999999	999999	999999	999999	999999	999999	999999	999999	999999	999999	999999	999999	999999	999999	999999	999999	999999	999999	999999	999999	999999	999999	999999
999999	999999	999999	999999	999999	999999	999999	999999	999999	999999	999999	999999	999999	999999	999999	999999	999999	999999	999999	999999	999999	999999	999999	999999	999999	999999	999999	999999	999999	999999	999999	999999	999999	999999	999999	999999	999999	999999	999999	999999	999999	999999	999999	999999	999999	999999	999999	999999	999999	999999
999999	999999	999999	999999	999999	999999	999999	999999	999999	999999	999999	999999	999999	999999	999999	999999	999999	999999	999999	999999	999999	999999	999999	999999	999999	999999	999999	999999	999999	999999	999999	999999	999999	999999	999999	999999	999999	999999	999999	999999	999999	999999	999999	999999	999999	999999	999999	999999	999999	999999
999999	999999	999999	999999	999999	999999	999999	999999	999999	999999	999999	999999	999999	999999	999999	999999	999999	999999	999999	999999	999999	999999	999999	999999	999999	999999	999999	999999	999999	999999	999999	999999	999999	999999	999999	999999	999999	999999	999999	999999	999999	999999	999999	999999	999999	999999	999999	999999	999999	999999
999999	999999	999999	999999	999999	999999	999999	999999	999999	999999	999999	999999	999999	999999	999999	999999	999999	999999	999999	999999	999999	999999	999999	999999	999999	999999	999999	999999	999999	999999	999999	999999	999999	999999	999999	999999	999999	999999	999999	999999	999999	999999	999999	999999	999999	999999	999999	999999	999999	999999
999999	999999	999999	999999	999999	999999	999999	999999	999999	999999	999999	999999	999999	999999	999999	999999	999999	999999	999999	999999	999999	999999	999999	999999	999999	999999	999999	999999	999999	999999	999999	999999	999999	999999	999999	999999	999999	999999	999999	999999	999999	999999	999999	999999	999999	999999	999999	999999	999999	999999
999999	999999	999999	999999	999999	999999	999999	999999	999999	999999	999999	999999	999999	999999	999999	999999	999999	999999	999999	999999	999999	999999	999999	999999	999999	999999	999999	999999	999999	999999	999999	999999	999999	999999	999999	999999	999999	999999	999999	999999	999999	999999	999999	999999	999999	999999	999999	999999	999999	999999
999999	999999	999999	999999	999999	999999	999999	999999	999999	999999	999999	999999	999999	999999	999999	999999	999999	999999	999999	999999	999999	999999	999999	999999	999999	999999	999999	999999	999999	999999	999999	999999	999999	999999	999999	999999	999999	999999	999999	999999	999999	999999	999999	999999	999999	999999	999999	999999	999999	999999
999999	999999	999999	999999	999999	999999	999999	999999	999999	999999	999999	999999	999999	999999	999999	999999	999999	999999	999999	999999	999999	999999	999999	999999	999999	999999	999999	999999	999999	999999	999999	999999	999999	999999	999999	999999	999999	999999	999999	999999	999999	999999	999999	999999	999999	999999	999999	999999	999999	999999
999999	999999	999999	999999	999999	999999	999999	999999	999999	999999	999999	999999	999999	999999	999999	999999	999999	999999	999999	999999	999999	999999	999999	999999	999999	999999	999999	999999	999999	999999	999999	999999	999999	999999	999999	999999	999999	999999	999999	999999	999999	999999	999999	999999	999999	999999	999999	999999	999999	999999
999999	999999	999999	999999	999999	999999	999999	999999	999999	999999	999999	999999	999999	999999	999999	999999	999999	999999	999999	999999	999999	999999	999999	999999	999999	999999	999999	999999	999999	999999	999999	999999	999999	999999	999999	999999	999999	999999	999999	999999	999999	999999	999999	999999	999999	999999	999999	999999	999999	999999
999999	999999	999999	999999	999999	999999	999999	999999	999999	999999	999999	999999	999999	999999	999999	999999	999999	999999	999999	999999	999999	999999	999999	999999	999999	999999	999999	999999	999999	999999	999999	999999	999999	999999	999999	999999	999999	999999	999999	999999	999999	999999	999999	999999	999999	999999	999999	999999	999999	999999
999999	999999	999999	999999	999999	999999	999999	999999	999999	999999	999999	999999	999999	999999	999999	999999	999999	999999	999999	999999	999999	999999	999999	999999	999999	999999	999999	999999	999999	999999	999999	999999	999999	999999	999999	999999	999999	999999	999999	999999	999999	999999	999999	999999	999999	999999	999999	999999	999999	999999
999999	999999	999999	999999	999999	999999	999999	999999	999999	999999	999999	999999	999999	999999	999999	999999	999999	999999	999999	999999	999999	999999	999999	999999	999999	999999	999999	999999	999999	999999	999999	999999	999999	999999	999999	999999	999999	999999	999999	999999	999999	999999	999999	999999	999999	999999	999999	999999	999999	999999
999999	999999	999999	999999	999999	999999	999999	999999	999999	999999	999999	999999	999999	999999	999999	999999	999999	999999	999999	999999	999999	999999	999999	999999	999999	999999	999999	999999	999999	999999	999999	999999	999999	999999	999999	999999	999999	999999	999999	999999	999999	999999	999999	999999	999999	999999	999999	999999	999999	999999
999999	999999	999999	999999	999999	999999	999999	999999	999999	999999	999999	999999	999999	999999	999999	999999	999999	999999	999999	999999	999999	999999	999999	999999	999999	999999	999999	999999	999999	999999	999999	999999	999999	999999	999999	999999	999999	999999	999999	999999	999999	999999	999999	999999	999999	999999	999999	999999	999999	999999
999999	999999	999999	999999	999999	999999	999999	999999	999999	999999	999999	999999	999999	999999	999999	999999	999999	999999	999999	999999	999999	999999	999999	999999	999999	999999	999999	999999	999999	999999	999999	999999	999999	999999	999999	999999	999999	999999	999999	999999	999999	999999	999999	999999	999999	999999	999999	999999	999999	999999
999999	999999	999999	999999	999999	999999	999999	999999	999999	999999	999999	999999	999999	999999	999999	999999	999999	999999	999999	999999	999999	999999	999999	999999	999999	999999	999999	999999	999999	999999	999999	999999	999999	999999	999999	999999	999999	999999	999999	999999	999999	999999	999999	999999	999999	999999	999999	999999	999999	999999
999999	999999	999999	999999	999999	999999	999999	999999	999999	999999	999999	999999	999999	999999	999999	999999	999999	999999	999999	999999	999999	999999	999999	999999	999999	999999	999999	999999	999999	999999	999999	999999	999999	999999	999999	999999	999999	999999	999999	999999	999999	999999	999999	999999	999999	999999	999999	999999	999999	999999
999999	999999	999999	999999	999999	999999	999999	999999	999999	999999	999999	999999	999999	999999	999999	999999	999999	999999	999999	999999	999999	999999	999999	999999	999999	999999	999999	999999	999999	999999	999999	999999	999999	999999	999999	999999	999999	999999	999999	999999	999999	999999	999999	999999	999999	999999	999999	999999	999999	999999
999999	999999	999999	999999	999999	999999	999999	999999	999999	999999	999999	999999	999999	999999	999999	999999	999999	999999	999999	999999	999999	999999	999999	999999	999999	999999	999999	999999	999999	999999	999999	999999	999999	999999	999999	999999	999999	999999	999999	999999	999999	999999	999999	999999	999999	999999	999999	999999	999999	999999
999999	999999	999999	999999	999999	999999	999999	999999	999999	999999	999999	999999	999999	999999	999999	999999	999999	999999	999999	999999	999999	999999	999999	999999	999999	999999	999999	999999	999999	999999	999999	999999	999999	999999	999999	999999	999999	999999	999999	999999	999999	999999	999999	999999	999999	999999	999999	999999	999999	999999
999999	999999	999999	999999	999999	999999	999999	999999	999999	999999	999999	999999	999999	999999	999999	999999	999999	999999	999999	999999	999999	999999	999999	999999	999999	999999	999999	999999	999999	999999	999999	999999	999999	999999	999999	999999	999999	999999	999999	999999	999999	999999	999999	999999	999999	999999	999999	999999	999999	999999
999999	999999	999999	999999	999999	999999	999999	999999	999999	999999	999999	999999	999999	999999	999999	999999	999999	999999	999999	999999	999999	999999	999999	999999	999999	999999	999999	999999	999999	999999	999999	999999	999999	999999	999999	999999	999999	999999	999999	999999	999999	999999	999999	999999	999999	999999	999999	999999	999999	999999
999999	999999	999999	999999	999999	999999	999999	999999	999999	999999	999999	999999	999999	999999	999999	999999	999999	999999	999999	999999	999999	999999	999999	999999	999999	999999	999999	999999	999999	999999	999999	999999	999999	999999	999999	999999	999999	999999	999999	999999	999999	999999	999999	999999	999999	999999	999999	999999	999999	999999
999999	999999	999999	999999	999999	999999	999999	999999	999999	999999	999999	999999	999999	999999	999999	999999	999999	999999	999999	999999	999999	999999	999999	999999	999999	999999	999999	999999	999999	999999	999999	999999	999999	999999	999999	999999	999999	999999	999999	999999	999999	999999	999999	999999	999999	999999	999999	999999	999999	999999
999999	999999	999999	999999	999999	999999	999999	999999	999999	999999	999999	999999	999999	999999	999999	999999	999999	999999	999999	999999	999999	999999	999999	999999	999999	999999	999999	999999	999999	999999	999999	999999	999999	999999	999999	999999	999999	999999	999999	999999	999999	999999	999999	999999	999999	999999	999999	999999	999999	999999
999999	999999	999999	999999	999999	999999	999999	999999	999999	999999	999999	999999	999999	999999	999999	999999	999999	999999	999999	999999	999999	999999	999999	999999	999999	999999	999999	999999	999999	999999	999999	999999	999999	999999	999999	999999	999999	999999	999999	999999	999999	999999	999999	999999	999999	999999	999999	999999	999999	999999
999999	999999	999999	999999	999999	999999	999999	999999	999999	999999	999999	999999	999999	999999	999999	999999	999999	999999	999999	999999	999999	999999	999999	999999	999999	999999	999999	999999	999999	999999	999999	999999	999999	999999	999999	999999	999999	999999	999999	999999	999999	999999	999999	999999	999999	999999	999999	999999	999999	999999
999999	999999	999999	999999	999999	999999	999999	999999	999999	999999	999999	999999	999999	999999	999999	999999	999999	999999	999999	999999	999999	999999	999999	999999	999999	999999	999999	999999	999999	999999	999999	999999	999999	999999	999999	999999	999999	999999	999999	999999	999999	999999	999999	999999	999999	999999	999999	999999	999999	999999
999999	999999	999999	999999	999999	999999	999999	999999	999999	999999	999999	999999	999999	999999	999999	999999	999999	999999	999999	999999	999999	999999	999999	999999	999999	999999	999999	999999	999999	999999	999999	999999	999999	999999	999999	999999	999999	999999	999999	999999	999999	999999	999999	999999	999999	999999	999999	999999	999999	999999
999999	999999	999999	999999	999999	999999	999999	999999	999999	999999	999999	999999	999999	999999	999999	999999	999999	999999	999999	999999	999999	999999	999999	999999	999999	999999	999999	999999	999999	999999	999999	999999	999999	999999	999999	999999	999999	999999	999999	999999	999999	999999	999999	999999	999999	999999	999999	999999	999999	999999
999999	999999	999999	999999	999999	999999	999999	999999	999999	999999	999999	999999	999999	999999	999999	999999	999999	999999	999999	999999	999999	999999	999999	999999	999999	999999	999999	999999	999999	999999	999999	999999	999999	999999	999999	999999	999999	999999	999999	999999	999999	999999	999999	999999	999999	999999	999999	999999	999999	999999
999999	999999	999999	999999	999999	999999	999999	999999	999999	999999	999999	999999	999999	999999	999999	999999	999999	999999	999999	999999	999999	999999	999999	999999	999999	999999	999999	999999	999999	999999	999999	999999	999999	999999	999999	999999	999999	999999	999999	999999	999999	999999	999999	999999	999999	999999	999999	999999	999999	999999
999999	999999	999999	999999	999999	999999	999999	999999	999999	999999	999999	999999	999999	999999	999999	999999	999999	999999	999999	999999	999999	999999	999999	999999	999999	999999	999999	999999	999999	999999	999999	999999	999999	999999	999999	999999	999999	999999	999999	999999	999999	999999	999999	999999	999999	999999	999999	999999	999999	168
999999	999999	999999	999999	999999	999999	999999	999999	999999	999999	999999	999999	999999	999999	999999	999999	999999	999999	999999	999999	999999	999999	999999	999999	999999	999999	999999	999999	999999	999999	999999	999999	999999	999999	999999	999999	999999	999999	999999	999999	999999	999999	999999	999999	999999	999999	999999	999999	999999	999999
999999	999999	999999	999999	999999	999999	999999	999999	999999	999999	999999	999999	999999	999999	999999	999999	999999	999999	999999	999999	999999	999999	999999	999999	999999	999999	999999	999999	999999	999999	999999	999999	999999	999999	999999	999999	999999	999999	999999	999999	999999	999999	999999	999999	999999	999999	999999	999999	999999	999999
999999	999999	999999	999999	999999	999999	999999	999999	999999	999999	999999	999999	999999	999999	999999	999999	999999	999999	999999	999999	999999	999999	999999	999999	999999	999999	999999	999999	999999	999999	999999	999999	999999	999999	999999	999999	999999	999999	999999	999999	999999	999999	999999	999999	999999	999999	999999	999999	193	999999
999999	999999	999999	999999	999999	999999	999999	999999	999999	999999	999999	999999	999999	999999	999999	999999	999999	999999	999999	999999	999999	999999	999999	999999	999999	999999	999999	999999	999999	999999	999999	999999	999999	999999	999999	999999	999999	999999	999999	999999	999999	999999	999999	999999	999999	999999	999999	999999	999999	999999
999999	999999	999999	999999	999999	999999	999999	999999	999999	999999	999999	999999	999999	999999	999999	999999	999999	999999	999999	999999	999999	999999	999999	999999	999999	999999	999999	999999	999999	999999	999999	999999	999999	999999	999999	999999	999999	999999	999999	999999	999999	999999	999999	999999	999999	999999	999999	999999	999999	999999
999999	999999	999999	999999	999999	999999	999999	999999	999999	999999	999999	999999	999999	999999	999999	999999	999999	999999	999999	999999	999999	999999	999999	999999	999999	999999	999999	999999	999999	999999	999999	999999	999999	999999	999999	999999	999999	999999	999999	999999	999999	999999	999999	999999	999999	999999	999999	999999	999999	999999
999999	999999	999999	999999	999999	999999	999999	999999	999999	999999	999999	999999	999999	999999	999999	999999	999999	999999	999999	999999	999999	999999	999999	999999	999999	999999	999999	999999	999999	999999	999999	999999	999999	999999	999999	999999	999999	999999	999999	999999	999999	999999	999999	999999	999999	999999	999999	999999	999999	999999
999999	999999	999999	999999	999999	999999	999999	999999	999999	999999	999999	999999	999999	999999	999999	999999	999999	999999	999999	999999	999999	999999	999999	999999	999999	999999	999999	999999	999999	999999	999999	999999	999999	999999	999999	999999	999999	999999	999999	999999	999999	999999	999999	999999	999999	999999	999999	999999	999999	182
999999	999999	999999	999999	999999	999999	999999	999999	999999	999999	999999	999999	999999	999999	999999	999999	999999	999999	999999	999999	999999	999999	999999	999999	999999	999999	999999	999999	999999	999999	999999	999999	999999	999999	999999	999999	999999	999999	999999	999999	999999	999999	999999	999999	999999	999999	999999	999999	999999	999999
999999	999999	999999	999999	999999	999999	999999	999999	999999	999999	999999	999999	999999	999999	999999	999999	999999	999999	999999	999999	999999	999999	999999	999999	999999	999999	999999	999999	999999	999999	999999	999999	999999	999999	999999	999999	999999	999999	999999	999999	999999	999999	999999	999999	999999	999999	999999	999999	999999	999999
999999	999999	999999	999999	999999	999999	999999	999999	999999	999999	999999	999999	999999	999999	999999	999999	999999	999999	999999	999999	999999	999999	999999	999999	999999	999999	999999	999999	999999	999999	999999	999999	999999	999999	999999	999999	999999	999999	999999	999999	999999	999999	999999	999999	999999	999999	999999	999999	999999	999999
999999	999999	999999	999999	999999	999999	999999	999999	999999	999999	999999	999999	999999	999999	999999	999999	999999	999999	999999	999999	999999	999999	999999	999999	999999	999999	999999	999999	999999	999999	999999	999999	999999	999999	999999	999999	999999	999999	999999	999999	999999	999999	999999	999999	999999	999999	999999	999999	999999	999999
999999	999999	999999	999999	999999	999999	999999	999999	999999	999999	999999	999999	999999	999999	999999	999999	999999	999999	999999	999999	999999	999999	999999	999999	999999	999999	999999	999999	999999	999999	999999	999999	999999	999999	999999	999999	999999	999999	999999	999999	999999	999999	999999	999999	999999	999999	999999	999999	999999	999999
999999	999999	999999	999999	999999	999999	999999	999999	999999	999999	999999	999999	999999	999999	999999	999999	999999	999999	999999	999999	999999	999999	999999	999999	999999	999999	999999	999999	999999	999999	999999	999999	999999	999999	999999	999999	999999	999999	999999	999999	999999	999999	999999	999999	999999	999999	999999	999999	999999	999999
999999	999999	999999	999999	999999	999999	999999	999999	999999	999999	999999	999999	999999	999999	999999	999999	999999	999999	999999	999999	999999	999999	999999	999999	999999	999999	999999	999999	999999	999999	999999	999999	999999	999999	999999	999999	999999	999999	999999	999999	999999	999999	999999	999999	999999	999999	999999	999999	999999	999999
999999	999999	999999	999999	999999	999999	999999	999999	999999	999999	999999	999999	999999	999999	999999	999999	999999	999999	999999	999999	999999	999999	999999	999999	999999	999999	999999	999999	999999	999999	999999	999999	999999	999999	999999	999999	999999	999999	999999	999999	999999	999999	999999	999999	999999	999999	999999	999999	999999	999999
999999	999999	999999	999999	999999	999999	999999	999999	999999	999999	999999	999999	999999	999999	999999	999999	999999	999999	999999	999999	999999	999999	999999	999999	999999	999999	999999	999999	999999	999999	999999	999999	999999	999999	999999	999999	999999	999999	999999	999999	999999	999999	999999	999999	999999	999999	999999	999999	999999	999999
999999	999999	999999	999999	999999	999999	999999	999999	999999	999999	999999	999999	999999	999999	999999	999999	999999	999999	999999	999999	999999	999999	999999	999999	999999	999999	999999	999999	999999	999999	999999	999999	999999	999999	999999	999999	999999	999999	999999	999999	999999	999999	999999	999999	999999	999999	999999	999999	999999	999999
999999	999999	999999	999999	999999	999999	999999	999999	999999	999999	999999	999999	999999	999999	999999	999999	999999	999999	999999	999999	999999	999999	999999	999999	999999	999999	999999	999999	999999	999999	999999	999999	999999	999999	999999	999999	999999	999999	999999	999999	999999	999999	999999	999999	999999	999999	999999	999999	999999	999999
999999	999999	999999	999999	999999	999999	999999	999999	999999	999999	999999	999999	999999	999999	999999	999999	999999	999999	999999	999999	999999	999999	999999	999999	999999	999999	999999	999999	999999	999999	999999	999999	999999	999999	999999	999999	999999	999999	999999	999999	999999	999999	999999	999999	999999	999999	999999	999999	999999	999999
999999	999999	999999	999999	999999	999999	999999	999999	999999	999999	999999	999999	999999	999999	999999	999999	999999	999999	999999	999999	999999	999999	999999	999999	999999	999999	999999	999999	999999	999999	999999	999999	999999	999999	999999	999999	999999	999999	999999	999999	999999	999999	999999	999999	999999	999999	999999	999999	999999	999999
999999	999999	999999	999999	999999	999999	999999	999999	999999	999999	999999	999999	999999	999999	999999	999999	999999	999999	999999	999999	999999	999999	999999	999999	999999	999999	999999	999999	999999	999999	999999	999999	999999	999999	999999	999999	999999	999999	999999	999999	999999	999999	999999	999999	999999	999999	999999	999999	999999	999999
999999	999999	999999	999999	999999	999999	999999	999999	999999	999999	999999	999999	999999	999999	999999	999999	999999	999999	999999	999999	999999	999999	999999	999999	999999	999999	999999	999999	999999	999999	999999	999999	999999	999999	999999	999999	999999	999999	999999	999999	999999	999999	999999	999999	999999	999999	999999	999999	999999	999999
999999	999999	999999	999999	999999	999999	999999	999999	999999	999999	999999	999999	999999	999999	999999	999999	999999	999999	999999	999999	999999	999999	999999	999999	999999	999999	999999	999999	999999	999999	999999	999999	999999	999999	999999	999999	999999	999999	999999	999999	999999	999999	999999	999999	999999	999999	999999	999999	999999	999999
999999	999999	999999	999999	999999	999999	999999	999999	999999	999999	999999	999999	999999	999999	999999	999999	999999	999999	999999	999999	999999	999999	999999	999999	999999	999999	999999	999999	999999	999999	999999	999999	999999	999999	999999	999999	999999	999999	999999	999999	999999	999999	999999	999999	999999	999999	999999	999999	999999	999999
999999	999999	999999	999999	999999	999999	999999	999999	999999	999999	999999	999999	999999	999999	999999	999999	999999	999999	999999	999999	999999	999999	999999	999999	999999	999999	999999	999999	999999	999999	999999	999999	999999	999999	999999	999999	999999	999999	999999	999999	999999	999999	999999	999999	999999	999999	999999	999999	999999	999999
999999	999999	999999	999999	999999	999999	999999	999999	999999	999999	999999	999999	999999	999999	999999	999999	999999	999999	999999	999999	999999	999999	999999	999999	999999	999999	999999	999999	999999	999999	999999	999999	999999	999999	999999	999999	999999	999999	228	999999	999999	999999	999999	999999	999999	999999	999999	999999	999999	999999
999999	999999	999999	999999	999999	999999	999999	999999	999999	999999	999999	999999	999999	999999	999999	999999	999999	999999	999999	999999	999999	999999	999999	999999	999999	999999	999999	999999	999999	999999	999999	999999	999999	999999	999999	999999	999999	999999	999999	999999	999999	999999	999999	999999	999999	999999	999999	999999	999999	999999
999999	999999	999999	999999	999999	999999	999999	999999	999999	999999	999999	999999	999999	999999	999999	999999	999999	999999	999999	999999	999999	999999	999999	999999	999999	999999	999999	999999	999999	999999	999999	999999	999999	999999	999999	999999	999999	999999	999999	999999	999999	999999	999999	999999	999999	999999	999999	999999	999999	999999
999999	999999	999999	999999	999999	999999	999999	999999	999999	999999	999999	999999	999999	999999	999999	999999	999999	999999	999999	999999	999999	999999	999999	999999	999999	999999	999999	999999	999999	999999	999999	999999	999999	999999	999999	999999	999999	999999	999999	999999	999999	999999	999999	999999	999999	999999	999999	999999	999999	999999
999999	999999	999999	999999	999999	999999	999999	999999	999999	999999	999999	999999	999999	999999	999999	999999	999999	999999	999999	999999	999999	999999	999999	999999	999999	999999	999999	999999	999999	999999	999999	999999	999999	999999	999999	999999	999999	999999	999999	999999	999999	999999	999999	999999	999999	999999	999999	999999	999999	999999
999999	999999	999999	999999	999999	999999	999999	999999	999999	999999	999999	999999	999999	999999	999999	999999	999999	999999	999999	999999	999999	999999	999999	999999	999999	999999	999999	999999	999999	999999	999999	999999	999999	999999	999999	999999	999999	999999	999999	999999	999999	999999	999999	999999	999999	999999	999999	999999	999999	999999
999999	999999	999999	999999	999999	999999	999999	999999	999999	999999	999999	999999	999999	999999	999999	999999	999999	999999	999999	999999	999999	999999	999999	999999	999999	999999	999999	999999	999999	999999	999999	999999	999999	999999	999999	999999	999999	999999	999999	999999	999999	999999	999999	999999	999999	999999	999999	999999	999999	999999
999999	999999	999999	999999	999999	999999	999999	999999	999999	999999	999999	999999	999999	999999	999999	999999	999999	999999	999999	999999	999999	999999	999999	999999	999999	999999	999999	999999	999999	999999	999999	999999	999999	999999	999999	999999	999999	999999	999999	999999	999999	999999	999999	999999	999999	999999	999999	999999	999999	999999
999999	999999	999999	999999	999999	999999	999999	999999	999999	999999	999999	999999	999999	999999	999999	999999	999999	999999	999999	999999	999999	999999	999999	999999	999999	999999	999999	999999	999999	999999	999999	999999	999999	999999	999999	999999	999999	999999	999999	999999	999999	999999	999999	999999	999999	999999	999999	999999	999999	999999
999999	999999	999999	999999	999999	999999	999999	999999	999999	999999	999999	999999	999999	999999	999999	999999	999999	999999	999999	999999	999999	999999	999999	999999	999999	999999	999999	999999	999999	999999	999999	999999	999999	999999	999999	999999	999999	999999	999999	999999	999999	999999	999999	999999	999999	999999	999999	999999	999999	999999
999999	999999	999999	999999	999999	999999	999999	999999	999999	999999	999999	999999	999999	999999	999999	999999	999999	999999	999999	999999	999999	999999	999999	999999	999999	999999	999999	999999	999999	999999	999999	999999	999999	999999	999999	999999	999999	999999	999999	999999	999999	999999	999999	999999	999999	999999	999999	999999	999999	999999
999999	999999	999999	999999	999999	999999	999999	999999	999999	999999	999999	999999	999999	999999	999999	999999	999999	999999	999999	999999	999999	999999	999999	999999	999999	999999	999999	999999	999999	999999	999999	999999	999999	999999	999999	999999	999999	999999	999999	999999	999999	999999	999999	999999	999999	999999	999999	999999	999999	999999
999999	999999	999999	999999	999999	999999	999999	999999	999999	999999	999999	999999	999999	999999	999999	999999	999999	999999	999999	999999	999999	999999	999999	999999	999999	999999	999999	999999	999999	999999	999999	999999	999999	999999	999999	999999	999999	999999	999999	999999	999999	999999	999999	999999	999999	999999	999999	999999	999999	999999
999999	999999	999999	999999	999999	999999	999999	999999	999999	999999	999999	999999	999999	999999	999999	999999	999999	999999	999999	999999	999999	999999	999999	999999	999999	999999	999999	999999	999999	999999	999999	999999	999999	999999	999999	999999	999999	999999	999999	999999	999999	999999	999999	999999	999999	999999	999999	999999	999999	999999
999999	999999	999999	999999	999999	999999	999999	999999	999999	999999	999999	999999	999999	999999	999999	999999	999999	999999	999999	999999	999999	999999	999999	999999	999999	999999	999999	999999	999999	999999	999999	999999	999999	999999	999999	999999	999999	999999	999999	999999	999999	999999	999999	999999	999999	999999	999999	999999	999999	999999
999999	999999	999999	999999	999999	999999	999999	999999	999999	999999	999999	999999	999999	999999	999999	999999	999999	999999	999999	999999	999999	999999	999999	999999	999999	999999	999999	999999	999999	999999	999999	999999	999999	999999	999999	999999	999999	999999	999999	999999	999999	999999	999999	999999	999999	999999	999999	999999	999999	999999
999999	999999	999999	999999	999999	999999	999999	999999	999999	999999	999999	999999	999999	999999	999999	999999	999999	999999	999999	999999	999999	999999	999999	999999	999999	999999	999999	999999	999999	999999	999999	999999	999999	999999	999999	999999	999999	999999	999999	999999	999999	999999	999999	999999	999999	999999	999999	999999	999999	999999
999999	999999	999999	999999	999999	999999	999999	999999	999999	999999	999999	999999	999999	999999	999999	999999	999999	999999	999999	999999	999999	999999	999999	999999	999999	999999	999999	999999	999999	999999	999999	999999	999999	999999	999999	999999	999999	999999	999999	999999	999999	999999	999999	999999	999999	999999	999999	999999	999999	999999
999999	999999	999999	999999	999999	999999	999999	999999	999999	999999	999999	999999	999999	999999	999999	999999	999999	999999	999999	999999	999999	999999	999999	999999	999999	999999	999999	999999	999999	999999	999999	999999	999999	999999	999999	999999	999999	999999	999999	999999	999999	999999	999999	999999	999999	999999	999999	999999	999999	999999
999999	999999	999999	999999	999999	999999	999999	999999	999999	999999	999999	999999	999999	999999	999999	999999	999999	999999	999999	999999	999999	999999	999999	999999	999999	999999	999999	999999	999999	999999	999999	999999	999999	999999	999999	999999	999999	999999	999999	999999	999999	999999	999999	999999	999999	999999	999999	999999	999999	999999
999999	999999	999999	999999	999999	999999	999999	999999	999999	999999	999999	999999	999999	999999	999999	999999	999999	999999	999999	999999	999999	999999	999999	999999	999999	999999	999999	999999	999999	999999	999999	999999	999999	999999	999999	999999	999999	999999	999999	999999	999999	999999	999999	999999	999999	999999	999999	999999	999999	999999
999999	999999	999999	999999	999999	999999	999999	999999	999999	999999	999999	999999	999999	999999	999999	999999	999999	999999	999999	999999	999999	999999	999999	999999	999999	999999	999999	999999	999999	999999	999999	999999	999999	999999	999999	999999	999999	999999	999999	999999	999999	999999	999999	999999	999999	999999	999999	999999	999999	999999
999999	999999	999999	999999	999999	999999	999999	999999	999999	999999	999999	999999	999999	999999	999999	999999	999999	999999	999999	999999	999999	999999	999999	999999	999999	999999	999999	999999	999999	999999	999999	999999	999999	999999	999999	999999	999999	999999	999999	999999	999999	999999	999999	999999	999999	999999	999999	999999	999999	999999
999999	999999	999999	999999	999999	999999	999999	999999	999999	999999	999999	999999	999999	999999	999999	999999	999999	999999	999999	999999	999999	999999	999999	999999	999999	999999	999999	999999	999999	999999	999999	999999	999999	999999	999999	999999	999999	999999	999999	999999	999999	999999	999999	999999	999999	999999	999999	999999	999999	999999
999999	999999	999999	999999	999999	999999	999999	999999	999999	999999	999999	999999	999999	999999	999999	999999	999999	999999	999999	999999	999999	999999	999999	999999	999999	999999	999999	999999	999999	999999	999999	999999	999999	999999	999999	999999	999999	999999	999999	999999	999999	999999	999999	999999	999999	999999	999999	999999	999999	999999
999999	999999	999999	999999	999999	999999	999999	999999	999999	999999	999999	999999	999999	999999	999999	999999	999999	999999	999999	999999	999999	999999	999999	999999	999999	999999	999999	999999	999999	999999	999999	999999	999999	999999	999999	999999	999999	999999	999999	999999	999999	999999	999999	999999	999999	999999	999999	999999	999999	999999
999999	999999	999999	999999	999999	999999	999999	999999	999999	999999	999999	999999	999999	999999	999999	999999	999999	999999	999999	999999	999999	999999	999999	999999	999999	999999	999999	999999	999999	999999	999999	999999	999999	999999	999999	999999	999999	999999	999999	999999	999999	999999	999999	999999	999999	999999	999999	999999	999999	999999
999999	999999	999999	999999	999999	999999	999999	999999	999999	999999	999999	999999	999999	999999	999999	999999	999999	999999	999999	999999	999999	999999	999999	999999	999999	999999	999999	999999	999999	999999	999999	999999	999999	999999	999999	999999	999999	999999	999999	999999	999999	999999	999999	999999	999999	999999	999999	999999	999999	999999
999999	999999	999999	999999	999999	999999	999999	999999	999999	999999	999999	999999	999999	999999	999999	999999	999999	999999	999999	999999	999999	999999	999999	999999	999999	999999	999999	999999	999999	999999	999999	999999	999999	999999	999999	999999	999999	999999	999999	999999	999999	999999	999999	999999	999999	999999	999999	999999	999999	999999
999999	999999	999999	999999	999999	999999	999999	999999	999999	999999	999999	999999	999999	999999	999999	999999	999999	999999	999999	999999	999999	999999	999999	999999	999999	999999	999999	999999	999999	999999	999999	999999	999999	999999	999999	999999	999999	999999	999999	999999	999999	999999	999999	999999	999999	999999	999999	999999	999999	999999
999999	999999	999999	999999	999999	999999	999999	999999	999999	999999	999999	999999	999999	999999	999999	999999	999999	999999	999999	999999	999999	999999	999999	999999	999999	999999	999999	999999	999999	999999	999999	999999	999999	999999	999999	999999	999999	999999	999999	999999	999999	999999	999999	999999	999999	999999	999999	999999	999999	999999
999999	999999	999999	999999	999999	999999	999999	999999	999999	999999	999999	999999	999999	999999	999999	999999	999999	999999	999999	999999	999999	999999	999999	999999	999999	999999	999999	999999	999999	999999	999999	999999	999999	999999	999999	999999	999999	999999	999999	999999	999999	999999	999999	999999	999999	999999	999999	999999	999999	999999
999999	999999	999999	999999	999999	999999	999999	999999	999999	999999	999999	999999	999999	999999	999999	999999	999999	999999	999999	999999	999999	999999	999999	999999	999999	999999	999999	999999	999999	999999	999999	999999	999999	999999	999999	999999	999999	999999	999999	999999	999999	999999	999999	999999	999999	999999	999999	999999	999999	999999
999999	999999	999999	999999	999999	999999	999999	999999	999999	999999	999999	999999	999999	999999	999999	999999	999999	999999	999999	999999	999999	999999	999999	999999	999999	999999	999999	999999	999999	999999	999999	999999	999999	999999	999999	999999	999999	999999	999999	999999	999999	999999	999999	999999	999999	999999	999999	999999	999999	999999
999999	999999	999999	999999	999999	999999	999999	999999	999999	999999	999999	999999	999999	999999	999999	999999	999999	999999	999999	999999	999999	999999	999999	999999	999999	999999	999999	999999	999999	999999	999999	999999	999999	999999	999999	999999	999999	999999	999999	999999	999999	999999	999999	999999	999999	999999	999999	999999	999999	999999
999999	999999	999999	999999	999999	999999	999999	999999	999999	999999	999999	999999	999999	999999	999999	999999	999999	999999	999999	999999	999999	999999	999999	999999	999999	999999	999999	999999	999999	999999	999999	999999	999999	999999	999999	999999	999999	999999	999999	999999	999999	999999	999999	999999	999999	999999	999999	999999	999999	999999
999999	999999	999999	999999	999999	999999	999999	999999	999999	999999	999999	999999	999999	999999	999999	999999	999999	999999	999999	999999	999999	999999	999999	999999	999999	999999	999999	999999	999999	999999	999999	999999	999999	999999	999999	999999	999999	999999	999999	999999	999999	999999	999999	999999	999999	999999	999999	999999	999999	999999
999999	999999	999999	999999	999999	999999	999999	999999	999999	999999	999999	999999	999999	999999	999999	999999	999999	999999	999999	999999	999999	999999	999999	999999	999999	999999	999999	999999	999999	999999	999999	999999	999999	999999	999999	999999	999999	999999	999999	999999	999999	999999	999999	999999	999999	999999	999999	999999	999999	999999
999999	999999	999999	999999	999999	999999	999999	999999	999999	999999	999999	999999	999999	999999	999999	999999	999999	999999	999999	999999	999999	999999	999999	999999	999999	999999	999999	999999	999999	999999	999999	999999	999999	999999	999999	999999	999999	999999	999999	999999	999999	999999	999999	999999	999999	999999	999999	999999	999999	999999
999999	999999	999999	999999	999999	999999	999999	999999	999999	999999	999999	999999	999999	999999	999999	999999	999999	999999	999999	999999	999999	999999	999999	999999	999999	999999	999999	999999	999999	999999	999999	999999	999999	999999	999999	999999	999999	999999	999999	999999	999999	999999	999999	999999	999999	999999	999999	999999	999999	999999
999999	999999	999999	999999	999999	999999	999999	999999	999999	999999	999999	999999	999999	999999	999999	999999	999999	999999	999999	999999	999999	999999	999999	999999	999999	999999	999999	999999	999999	999999	999999	999999	999999	999999	999999	999999	999999	999999	999999	999999	999999	999999	999999	999999	999999	999999	999999	999999	999999	999999
999999	999999	999999	999999	999999	999999	999999	999999	999999	999999	999999	999999	999999	999999	999999	999999	999999	999999	999999	999999	999999	999999	999999	999999	999999	999999	999999	999999	999999	999999	999999	999999	999999	999999	999999	999999	999999	999999	999999	999999	999999	999999	999999	999999	999999	999999	999999	999999	999999	999999
999999	999999	999999	999999	999999	999999	999999	999999	999999	999999	999999	999999	999999	999999	999999	999999	999999	999999	999999	999999	999999	999999	999999	999999	999999	999999	999999	999999	999999	999999	999999	999999	999999	999999	999999	999999	999999	999999	999999	999999	999999	999999	999999	999999	999999	999999	999999	999999	999999	999999
999999	999999	999999	999999	999999	999999	999999	999999	999999	999999	999999	999999	999999	999999	999999	999999	999999	999999	999999	999999	999999	999999	999999	999999	999999	999999	999999	999999	999999	999999	999999	999999	999999	999999	999999	999999	999999	999999	999999	999999	999999	999999	999999	999999	999999	999999	999999	999999	999999	999999
999999	999999	999999	999999	999999	999999	999999	999999	999999	999999	999999	999999	999999	999999	999999	999999	999999	999999	999999	999999	999999	999999	999999	999999	999999	999999	999999	999999	999999	999999	999999	999999	999999	999999	999999	999999	999999	999999	999999	999999	999999	999999	999999	999999	999999	999999	999999	999999	235	999999
999999	999999	999999	999999	999999	999999	999999	999999	999999	999999	999999	999999	999999	999999	999999	999999	999999	999999	999999	999999	999999	999999	999999	999999	999999	999999	999999	999999	999999	999999	999999	999999	999999	999999	999999	999999	999999	999999	999999	999999	999999	999999	999999	999999	999999	999999	999999	999999	999999	999999
999999	999999	999999	999999	999999	999999	999999	999999	999999	999999	999999	999999	999999	999999	999999	999999	999999	999999	999999	999999	999999	999999	999999	999999	999999	999999	999999	999999	999999	999999	999999	999999	999999	999999	999999	999999	999999	999999	999999	999999	999999	999999	999999	999999	999999	999999	999999	999999	999999	999999
999999	999999	999999	999999	999999	999999	999999	999999	999999	999999	999999	999999	999999	999999	999999	999999	999999	999999	999999	999999	999999	999999	999999	999999	999999	999999	999999	999999	999999	999999	999999	999999	999999	999999	999999	999999	999999	999999	999999	999999	999999	999999	999999	999999	999999	999999	999999	999999	999999	999999
999999	999999	999999	999999	999999	999999	999999	999999	999999	999999	999999	999999	999999	999999	999999	999999	999999	999999	999999	999999	999999	999999	999999	999999	999999	999999	999999	999999	999999	999999	999999	999999	999999	999999	999999	999999	999999	999999	999999	999999	999999	999999	999999	999999	999999	999999	999999	999999	999999	999999
999999	999999	999999	999999	999999	999999	999999	999999	999999	999999	999999	999999	999999	999999	999999	999999	999999	999999	999999	999999	999999	999999	999999	999999	999999	999999	999999	999999	999999	999999	999999	999999	999999	999999	999999	999999	999999	999999	999999	999999	999999	999999	999999	999999	999999	999999	999999	999999	999999	999999
999999	999999	999999	999999	999999	999999	999999	999999	999999	999999	999999	999999	999999	999999	999999	999999	999999	999999	999999	999999	999999	999999	999999	999999	999999	999999	999999	999999	999999	999999	999999	999999	999999	999999	999999	999999	999999	999999	999999	999999	999999	999999	999999	999999	999999	999999	999999	999999	999999	999999
999999	999999	999999	999999	999999	999999	999999	999999	999999	999999	999999	999999	999999	999999	999999	999999	999999	999999	999999	999999	999999	999999	999999	999999	999999	999999	999999	999999	999999	999999	999999	999999	999999	999999	999999	999999	999999	999999	999999	999999	999999	999999	999999	999999	999999	999999	999999	999999	999999	999999
999999	999999	999999	999999	999999	999999	999999	999999	999999	999999	999999	999999	999999	999999	999999	999999	999999	999999	999999	999999	999999	999999	999999	999999	999999	999999	999999	999999	999999	999999	999999	999999	999999	999999	999999	999999	999999	999999	999999	999999	999999	999999	999999	999999	999999	999999	999999	999999	999999	999999
999999	999999	999999	999999	999999	999999	999999	999999	999999	999999	999999	999999	999999	999999	999999	999999	999999	999999	999999	999999	999999	999999	999999	999999	999999	999999	999999	999999	999999	999999	999999	999999	999999	999999	999999	999999	999999	999999	999999	999999	999999	999999	999999	999999	999999	999999	999999	999999	999999	999999
999999	999999	999999	999999	999999	999999	999999	999999	999999	999999	999999	999999	999999	999999	999999	999999	999999	999999	999999	999999	999999	999999	999999	999999	999999	999999	999999	999999	999999	999999	999999	999999	999999	191	999999	999999	999999	999999	999999	999999	999999	999999	999999	999999	999999	999999	999999	999999	999999	999999
999999	999999	999999	999999	999999	999999	999999	999999	999999	999999	999999	999999	999999	246	999999	999999	999999	999999	999999	999999	999999	999999	999999	999999	999999	999999	999999	999999	999999	999999	999999	999999	999999	999999	999999	999999	999999	999999	999999	999999	999999	999999	999999	999999	999999	999999	999999	999999	999999	999999
999999	999999	999999	999999	999999	999999	999999	999999	999999	999999	999999	999999	999999	999999	999999	999999	999999	999999	999999	999999	999999	999999	999999	999999	999999	999999	999999	999999	999999	999999	999999	999999	999999	999999	999999	999999	999999	999999	999999	999999	999999	999999	999999	999999	999999	999999	999999	999999	999999	229
999999	999999	999999	999999	999999	999999	999999	999999	999999	999999	999999	999999	999999	999999	999999	999999	999999	999999	999999	999999	999999	999999	999999	999999	999999	999999	999999	999999	999999	999999	999999	999999	999999	999999	999999	999999	999999	999999	999999	999999	999999	999999	999999	999999	999999	999999	999999	999999	999999	999999
999999	999999	999999	999999	999999	999999	999999	999999	999999	999999	195	999999	999999	999999	999999	999999	999999	999999	999999	999999	999999	999999	999999	999999	999999	999999	999999	999999	999999	999999	999999	999999	999999	999999	999999	999999	999999	999999	999999	999999	999999	999999	999999	999999	999999	999999	999999	999999	999999	999999
999999	999999	999999	999999	999999	999999	999999	999999	999999	999999	999999	999999	999999	999999	999999	999999	999999	999999	999999	199	999999	999999	999999	999999	999999	999999	999999	999999	999999	999999	999999	999999	999999	999999	999999	999999	999999	999999	999999	999999	999999	999999	999999	999999	999999	999999	999999	999999	999999	999999
999999	999999	999999	999999	999999	999999	999999	999999	999999	999999	999999	999999	999999	999999	999999	999999	999999	999999	999999	999999	999999	999999	999999	999999	999999	999999	999999	999999	999999	999999	999999	999999	999999	999999	999999	999999	999999	999999	999999	999999	999999	999999	999999	999999	999999	999999	999999	999999	999999	999999
999999	999999	999999	999999	999999	999999	999999	999999	999999	999999	999999	999999	999999	999999	999999	999999	999999	999999	999999	999999	999999	999999	999999	999999	999999	999999	999999	999999	999999	999999	999999	999999	999999	183	999999	999999	999999	999999	999999	999999	999999	999999	999999	999999	999999	999999	999999	999999	999999	999999
999999	999999	999999	999999	999999	999999	999999	999999	999999	999999	999999	999999	999999	999999	999999	999999	999999	999999	999999	999999	999999	999999	999999	999999	999999	999999	999999	999999	999999	999999	999999	999999	999999	999999	999999	999999	999999	999999	999999	999999	999999	999999	999999	999999	999999	999999	999999	999999	999999	999999
999999	999999	999999	999999	999999	999999	999999	999999	999999	999999	999999	999999	999999	999999	999999	999999	999999	999999	999999	999999	999999	999999	999999	999999	999999	999999	999999	999999	999999	999999	999999	999999	999999	999999	999999	999999	999999	999999	999999	999999	999999	999999	999999	999999	999999	999999	999999	999999	999999	999999
999999	999999	999999	999999	999999	999999	999999	999999	999999	999999	999999	999999	999999	999999	999999	999999	999999	999999	999999	999999	999999	999999	999999	999999	999999	999999	999999	999999	999999	999999	999999	999999	999999	999999	999999	999999	999999	999999	999999	999999	999999	999999	999999	999999	999999	999999	999999	999999	999999	999999
999999	999999	999999	999999	999999	999999	999999	999999	999999	999999	999999	999999	999999	999999	999999	999999	999999	999999	999999	999999	999999	999999	999999	999999	999999	999999	999999	999999	999999	999999	999999	999999	999999	999999	999999	999999	999999	999999	999999	999999	999999	999999	999999	999999	999999	999999	999999	999999	999999	999999
999999	999999	999999	999999	999999	999999	999999	999999	999999	999999	999999	999999	999999	999999	999999	999999	999999	999999	999999	999999	999999	999999	999999	999999	999999	999999	999999	999999	163	999999	999999	999999	999999	999999	999999	999999	999999	999999	999999	999999	999999	999999	999999	999999	999999	999999	999999	999999	999999	999999
999999	999999	999999	999999	999999	999999	999999	999999	999999	999999	999999	999999	999999	999999	999999	999999	999999	999999	999999	999999	999999	999999	999999	999999	999999	999999	999999	999999	999999	999999	999999	999999	999999	999999	211	999999	999999	999999	999999	999999	999999	999999	999999	999999	999999	999999	999999	999999	999999	999999
999999	999999	999999	999999	999999	999999	999999	999999	999999	999999	999999	999999	999999	999999	999999	999999	999999	999999	999999	999999	999999	999999	999999	999999	999999	999999	999999	999999	999999	999999	999999	999999	999999	999999	999999	999999	999999	999999	999999	999999	999999	999999	999999	999999	999999	999999	999999	999999	999999	999999
999999	999999	999999	999999	999999	999999	999999	999999	999999	999999	999999	999999	999999	999999	999999	999999	999999	999999	999999	999999	999999	999999	999999	999999	999999	999999	999999	999999	999999	999999	999999	999999	999999	999999	999999	999999	999999	999999	999999	999999	999999	999999	999999	999999	999999	999999	999999	999999	999999	999999
999999	999999	999999	999999	999999	999999	999999	999999	999999	999999	999999	999999	999999	999999	999999	999999	999999	999999	999999	999999	999999	999999	999999	999999	999999	999999	999999	999999	999999	999999	999999	999999	999999	999999	999999	999999	999999	999999	999999	999999	999999	999999	999999	999999	999999	999999	999999	999999	999999	999999
999999	999999	999999	999999	999999	999999	999999	999999	999999	999999	999999	999999	999999	999999	999999	999999	999999	999999	999999	999999	999999	999999	999999	999999	999999	999999	999999	999999	999999	999999	999999	999999	999999	999999	999999	999999	999999	999999	999999	999999	999999	999999	999999	999999	999999	999999	999999	999999	999999	999999
999999	999999	999999	999999	999999	999999	999999	999999	999999	999999	999999	999999	999999	999999	999999	999999	999999	999999	999999	999999	999999	999999	999999	999999	999999	999999	999999	999999	999999	999999	999999	999999	999999	999999	999999	999999	999999	999999	999999	999999	999999	999999	999999	999999	999999	999999	999999	999999	999999	999999
999999	999999	999999	999999	999999	999999	999999	999999	999999	999999	999999	999999	999999	999999	999999	999999	999999	999999	999999	999999	999999	999999	999999	999999	999999	999999	999999	999999	999999	999999	999999	999999	999999	999999	999999	999999	999999	999999	999999	999999	999999	999999	999999	999999	999999	999999	999999	258	999999	999999
999999	999999	999999	999999	999999	999999	999999	999999	999999	999999	999999	999999	999999	999999	999999	999999	999999	999999	999999	999999	999999	999999	999999	999999	999999	999999	999999	999999	999999	999999	999999	999999	999999	999999	999999	999999	999999	999999	999999	999999	999999	999999	999999	999999	999999	233	999999	999999	999999	999999
999999	999999	999999	999999	999999	999999	999999	999999	999999	999999	999999	999999	999999	999999	999999	999999	999999	999999	999999	999999	999999	999999	999999	999999	999999	999999	999999	999999	999999	999999	999999	999999	999999	999999	999999	999999	999999	999999	999999	999999	999999	999999	999999	999999	999999	999999	999999	999999	999999	999999
999999	999999	999999	999999	999999	999999	999999	999999	999999	999999	999999	999999	999999	999999	999999	999999	999999	999999	999999	999999	999999	999999	999999	999999	999999	999999	999999	999999	999999	999999	999999	999999	999999	999999	999999	999999	999999	999999	999999	999999	999999	999999	999999	999999	999999	999999	999999	999999	999999	999999
999999	999999	999999	999999	999999	999999	999999	999999	999999	999999	999999	999999	999999	999999	999999	999999	999999	999999	999999	999999	999999	999999	999999	999999	999999	999999	999999	999999	999999	999999	999999	999999	999999	999999	999999	999999	999999	999999	999999	999999	999999	999999	999999	999999	999999	999999	999999	999999	999999	999999
999999	999999	999999	999999	999999	999999	999999	999999	999999	999999	999999	999999	999999	999999	999999	999999	999999	999999	999999	999999	999999	999999	999999	999999	999999	999999	999999	999999	999999	999999	999999	999999	999999	999999	999999	999999	999999	999999	999999	999999	999999	999999	999999	999999	999999	999999	999999	999999	999999	999999
999999	999999	999999	999999	999999	999999	999999	999999	999999	999999	999999	999999	999999	999999	999999	999999	999999	999999	999999	999999	999999	999999	999999	999999	999999	999999	999999	999999	999999	999999	999999	999999	999999	999999	999999	999999	999999	999999	999999	999999	999999	999999	999999	999999	999999	999999	999999	999999	999999	181.5
999999	999999	999999	999999	999999	999999	999999	999999	999999	999999	999999	999999	999999	999999	999999	999999	999999	999999	999999	999999	999999	999999	999999	999999	999999	999999	999999	999999	999999	999999	999999	999999	999999	999999	999999	999999	999999	999999	999999	999999	999999	999999	999999	999999	999999	999999	999999	999999	999999	999999
999999	999999	999999	999999	999999	999999	999999	999999	999999	999999	999999	999999	999999	999999	999999	999999	999999	999999	999999	999999	999999	999999	999999	999999	999999	999999	999999	999999	999999	999999	999999	999999	999999	999999	999999	999999	999999	999999	999999	999999	999999	999999	999999	999999	999999	999999	999999	999999	999999	999999
999999	999999	999999	999999	999999	999999	999999	999999	999999	999999	999999	999999	999999	999999	999999	999999	999999	999999	999999	999999	999999	999999	999999	999999	999999	999999	999999	999999	999999	999999	999999	999999	999999	999999	999999	999999	999999	999999	999999	999999	999999	272	999999	999999	999999	999999	999999	999999	999999	999999
999999	999999	999999	999999	999999	999999	999999	999999	999999	999999	999999	999999	999999	999999	999999	999999	999999	999999	999999	999999	999999	999999	999999	999999	999999	999999	999999	999999	999999	999999	999999	999999	999999	999999	999999	999999	999999	999999	999999	999999	999999	999999	999999	999999	999999	999999	999999	999999	999999	999999
999999	999999	999999	999999	999999	999999	999999	999999	999999	999999	999999	999999	999999	999999	999999	999999	999999	999999	999999	999999	999999	999999	999999	999999	999999	999999	999999	999999	999999	999999	999999	999999	999999	999999	999999	999999	999999	999999	999999	203	999999	999999	999999	999999	999999	999999	999999	999999	999999	999999
999999	999999	999999	999999	999999	999999	999999	999999	999999	999999	999999	999999	999999	999999	999999	999999	999999	999999	999999	999999	999999	999999	999999	999999	999999	999999	999999	999999	999999	999999	999999	999999	999999	999999	999999	999999	999999	999999	999999	999999	999999	999999	999999	999999	999999	999999	999999	999999	999999	999999
999999	999999	999999	999999	999999	999999	999999	999999	999999	999999	999999	999999	999999	999999	999999	999999	999999	999999	999999	999999	999999	999999	999999	999999	999999	999999	999999	999999	999999	999999	999999	999999	999999	999999	999999	999999	999999	999999	999999	999999	999999	999999	999999	999999	999999	999999	999999	999999	999999	999999
999999	999999	999999	999999	999999	999999	999999	999999	999999	999999	999999	999999	999999	999999	999999	999999	999999	999999	999999	999999	999999	999999	999999	999999	999999	999999	999999	999999	999999	999999	999999	999999	999999	999999	999999	999999	999999	999999	999999	999999	999999	999999	999999	999999	999999	213	999999	999999	999999	999999
999999	999999	999999	999999	999999	999999	999999	999999	999999	999999	999999	999999	999999	999999	999999	999999	999999	999999	999999	999999	999999	999999	999999	999999	999999	999999	999999	999999	999999	999999	999999	999999	999999	999999	999999	999999	999999	999999	999999	999999	999999	999999	999999	999999	999999	999999	999999	219	999999	999999
999999	999999	999999	999999	999999	999999	999999	999999	999999	999999	999999	999999	999999	999999	999999	999999	999999	999999	999999	999999	999999	999999	999999	999999	999999	999999	999999	999999	999999	999999	999999	999999	999999	999999	999999	999999	999999	999999	999999	999999	999999	999999	999999	999999	999999	999999	999999	999999	999999	999999
999999	999999	999999	999999	999999	999999	999999	999999	999999	999999	999999	999999	999999	999999	999999	999999	999999	999999	999999	999999	999999	999999	999999	999999	999999	999999	999999	999999	999999	999999	999999	999999	999999	999999	999999	999999	999999	999999	999999	999999	999999	999999	999999	999999	999999	999999	999999	999999	999999	999999
999999	999999	999999	999999	999999	999999	999999	999999	999999	999999	999999	999999	999999	999999	999999	999999	999999	999999	999999	999999	999999	999999	999999	999999	999999	999999	999999	999999	999999	999999	999999	999999	999999	999999	999999	999999	999999	999999	999999	999999	999999	999999	999999	999999	999999	999999	999999	999999	999999	999999
999999	999999	999999	999999	999999	999999	999999	999999	999999	999999	999999	999999	999999	999999	999999	999999	999999	999999	999999	999999	999999	999999	999999	999999	999999	999999	999999	999999	999999	999999	999999	999999	999999	999999	999999	999999	999999	999999	999999	999999	999999	999999	999999	999999	999999	999999	999999	999999	999999	999999
999999	999999	999999	999999	999999	999999	999999	999999	999999	999999	999999	999999	999999	999999	999999	999999	999999	999999	999999	999999	999999	999999	999999	999999	999999	999999	999999	999999	999999	999999	999999	999999	999999	999999	999999	999999	999999	999999	999999	999999	999999	999999	999999	999999	999999	999999	999999	999999	999999	999999
999999	999999	999999	999999	999999	999999	999999	999999	999999	999999	999999	999999	999999	999999	999999	999999	999999	999999	999999	999999	999999	999999	999999	999999	999999	999999	999999	999999	999999	999999	999999	999999	999999	999999	999999	999999	999999	999999	999999	999999	999999	999999	999999	999999	999999	999999	999999	999999	999999	999999
999999	999999	999999	999999	999999	999999	999999	999999	999999	999999	999999	999999	999999	999999	999999	999999	999999	999999	999999	999999	999999	999999	999999	999999	999999	999999	999999	999999	999999	999999	999999	999999	999999	999999	999999	999999	999999	999999	999999	999999	999999	999999	999999	999999	999999	999999	999999	999999	999999	999999
999999	999999	999999	999999	999999	999999	999999	999999	999999	999999	999999	999999	999999	999999	999999	999999	999999	999999	999999	999999	999999	999999	999999	999999	999999	999999	999999	999999	999999	999999	999999	999999	999999	999999	999999	999999	999999	999999	999999	999999	999999	999999	999999	999999	999999	999999	999999	999999	999999	999999
999999	999999	999999	999999	999999	999999	999999	999999	999999	999999	999999	999999	999999	999999	999999	999999	999999	999999	999999	999999	999999	999999	999999	999999	999999	999999	999999	999999	999999	999999	999999	999999	999999	999999	999999	999999	999999	999999	999999	999999	999999	999999	999999	999999	999999	999999	999999	999999	999999	999999
999999	999999	999999	999999	999999	999999	999999	999999	999999	999999	999999	999999	999999	999999	999999	999999	999999	999999	999999	999999	999999	999999	999999	999999	999999	999999	999999	999999	999999	999999	999999	999999	999999	999999	999999	999999	999999	999999	999999	999999	999999	999999	999999	999999	999999	999999	999999	999999	999999	999999
999999	999999	999999	999999	999999	999999	999999	999999	999999	999999	999999	999999	999999	999999	999999	999999	999999	999999	999999	999999	999999	999999	999999	999999	999999	999999	999999	999999	999999	999999	999999	999999	999999	999999	999999	999999	999999	999999	999999	999999	999999	999999	999999	999999	999999	999999	999999	999999	999999	999999
999999	999999	999999	999999	999999	999999	999999	999999	999999	999999	999999	999999	999999	999999	999999	999999	999999	999999	999999	999999	999999	999999	999999	999999	999999	999999	999999	999999	999999	999999	999999	999999	999999	999999	999999	999999	999999	999999	999999	999999	999999	999999	999999	999999	999999	999999	999999	999999	999999	999999
999999	999999	999999	999999	999999	999999	999999	999999	999999	999999	999999	999999	999999	999999	999999	999999	999999	999999	999999	999999	999999	999999	999999	999999	999999	999999	999999	999999	999999	999999	999999	999999	999999	999999	999999	999999	999999	999999	999999	999999	999999	999999	999999	999999	999999	999999	999999	999999	999999	999999
999999	999999	999999	999999	999999	999999	999999	999999	999999	999999	999999	999999	999999	999999	999999	999999	999999	999999	999999	999999	999999	999999	999999	999999	999999	999999	999999	999999	999999	999999	999999	999999	999999	999999	999999	999999	999999	999999	999999	999999	999999	999999	999999	999999	999999	999999	999999	999999	999999	999999
999999	999999	999999	999999	999999	999999	999999	999999	999999	999999	999999	999999	999999	999999	999999	999999	999999	999999	999999	999999	999999	999999	999999	999999	999999	999999	999999	999999	999999	999999	999999	999999	999999	999999	999999	999999	999999	999999	999999	999999	999999	999999	999999	999999	999999	999999	999999	999999	999999	999999
999999	999999	999999	999999	999999	999999	999999	999999	999999	999999	999999	999999	999999	999999	999999	999999	999999	999999	999999	999999	999999	999999	999999	999999	999999	999999	999999	999999	999999	999999	999999	999999	999999	999999	999999	999999	999999	999999	999999	999999	999999	999999	999999	999999	999999	999999	999999	999999	999999	999999
999999	999999	999999	999999	999999	999999	999999	999999	999999	999999	999999	999999	999999	999999	999999	999999	999999	999999	999999	999999	999999	999999	999999	999999	999999	999999	999999	999999	999999	999999	999999	999999	999999	999999	999999	999999	999999	999999	999999	999999	999999	999999	999999	999999	999999	999999	999999	999999	999999	999999
999999	999999	999999	999999	999999	999999	999999	999999	999999	999999	999999	999999	999999	999999	999999	999999	999999	999999	999999	999999	999999	999999	999999	999999	999999	999999	999999	999999	999999	999999	999999	999999	999999	999999	999999	999999	999999	999999	999999	999999	999999	999999	999999	999999	999999	999999	999999	999999	999999	999999
999999	999999	999999	999999	999999	999999	999999	999999	999999	999999	999999	999999	999999	999999	999999	999999	999999	999999	999999	999999	999999	999999	999999	999999	999999	999999	999999	999999	999999	999999	999999	999999	999999	999999	999999	999999	999999	999999	999999	999999	999999	999999	999999	999999	999999	999999	999999	999999	999999	999999
999999	999999	999999	999999	999999	999999	999999	999999	999999	999999	999999	999999	999999	999999	999999	999999	999999	999999	999999	999999	999999	999999	999999	999999	999999	999999	999999	999999	999999	999999	999999	999999	999999	999999	999999	999999	999999	999999	999999	999999	999999	999999	999999	999999	999999	999999	999999	999999	999999	999999
999999	999999	999999	999999	999999	999999	999999	999999	999999	999999	999999	999999	999999	999999	999999	999999	999999	999999	999999	999999	999999	999999	999999	999999	999999	999999	999999	999999	999999	999999	999999	999999	999999	999999	999999	999999	999999	999999	999999	999999	999999	999999	999999	999999	999999	999999	999999	999999	999999	999999
999999	999999	999999	999999	999999	999999	999999	999999	999999	999999	999999	999999	999999	999999	999999	999999	999999	999999	999999	999999	999999	999999	999999	999999	999999	999999	999999	999999	999999	999999	999999	999999	999999	999999	999999	999999	999999	999999	999999	999999	999999	999999	999999	999999	999999	999999	999999	999999	999999	999999
999999	999999	999999	999999	999999	999999	999999	999999	999999	999999	999999	999999	999999	999999	999999	999999	999999	999999	999999	999999	999999	999999	999999	999999	999999	999999	999999	999999	999999	999999	999999	999999	999999	999999	999999	999999	999999	999999	999999	999999	999999	999999	999999	999999	999999	999999	999999	999999	999999	999999
999999	999999	999999	999999	999999	999999	999999	999999	999999	999999	999999	999999	999999	999999	999999	999999	999999	999999	999999	999999	999999	999999	999999	999999	999999	999999	999999	999999	999999	999999	999999	999999	999999	999999	999999	999999	999999	999999	999999	999999	999999	999999	999999	999999	999999	999999	999999	999999	999999	999999
999999	999999	999999	999999	999999	999999	999999	999999	999999	999999	999999	999999	999999	999999	999999	999999	999999	999999	999999	999999	999999	999999	999999	999999	999999	999999	999999	999999	999999	999999	999999	999999	999999	999999	999999	999999	999999	999999	999999	999999	999999	999999	999999	999999	999999	999999	999999	999999	999999	999999
999999	999999	999999	999999	999999	999999	999999	999999	999999	999999	999999	999999	999999	999999	999999	999999	999999	999999	999999	999999	999999	999999	999999	999999	999999	999999	999999	999999	999999	999999	999999	999999	999999	999999	999999	999999	999999	999999	999999	999999	999999	999999	999999	999999	999999	999999	999999	999999	999999	999999
999999	999999	999999	999999	999999	999999	999999	999999	999999	999999	999999	999999	999999	999999	999999	999999	999999	999999	999999	999999	999999	999999	999999	999999	999999	999999	999999	999999	999999	999999	999999	999999	999999	999999	999999	999999	999999	999999	999999	999999	999999	999999	999999	999999	999999	999999	999999	999999	999999	999999
999999	999999	999999	999999	999999	999999	999999	999999	999999	999999	999999	999999	999999	999999	999999	999999	999999	999999	999999	999999	999999	999999	999999	999999	999999	999999	999999	999999	999999	999999	999999	999999	999999	999999	999999	999999	999999	999999	999999	999999	999999	999999	999999	999999	999999	999999	999999	999999	999999	999999
999999	999999	999999	999999	999999	999999	999999	999999	999999	999999	999999	999999	999999	999999	999999	999999	999999	999999	999999	999999	999999	999999	999999	999999	999999	999999	999999	999999	999999	999999	999999	999999	999999	999999	999999	999999	999999	999999	999999	999999	999999	999999	999999	999999	999999	999999	999999	999999	999999	999999
999999	999999	999999	999999	999999	999999	999999	999999	999999	999999	999999	999999	999999	999999	999999	999999	999999	999999	999999	999999	999999	999999	999999	999999	999999	999999	999999	999999	999999	999999	999999	999999	999999	999999	999999	999999	999999	999999	999999	999999	999999	999999	999999	999999	999999	999999	999999	999999	999999	999999
999999	999999	999999	999999	999999	999999	999999	999999	999999	999999	999999	999999	999999	999999	999999	999999	999999	999999	999999	999999	999999	999999	999999	999999	999999	999999	999999	999999	999999	999999	999999	999999	999999	999999	999999	999999	999999	999999	999999	999999	999999	999999	999999	999999	999999	999999	999999	999999	999999	999999
999999	999999	999999	999999	999999	999999	999999	999999	999999	999999	999999	999999	999999	999999	999999	999999	999999	999999	999999	999999	999999	999999	999999	999999	999999	999999	999999	999999	999999	999999	999999	999999	999999	999999	999999	999999	999999	999999	999999	999999	999999	999999	999999	999999	999999	999999	999999	999999	999999	999999
999999	999999	999999	999999	999999	999999	999999	999999	999999	999999	999999	999999	999999	999999	999999	999999	999999	999999	999999	999999	999999	999999	999999	999999	999999	999999	999999	999999	999999	999999	999999	999999	999999	999999	999999	999999	999999	999999	999999	999999	999999	999999	999999	999999	999999	999999	999999	999999	999999	999999
999999	999999	999999	999999	999999	999999	999999	999999	999999	999999	999999	999999	999999	999999	999999	999999	999999	999999	999999	999999	999999	999999	999999	999999	999999	999999	999999	999999	999999	999999	999999	999999	999999	999999	999999	999999	999999	999999	999999	999999	999999	999999	999999	999999	999999	999999	999999	999999	999999	999999
999999	999999	999999	999999	999999	999999	999999	999999	999999	999999	999999	999999	999999	999999	999999	999999	999999	999999	999999	999999	999999	999999	999999	999999	999999	999999	999999	999999	999999	999999	999999	999999	999999	999999	999999	999999	999999	999999	999999	999999	999999	999999	999999	999999	999999	999999	999999	999999	999999	999999
999999	999999	999999	999999	999999	999999	999999	999999	999999	999999	999999	999999	999999	999999	999999	999999	999999	999999	999999	999999	999999	999999	999999	999999	999999	999999	999999	999999	999999	999999	999999	999999	999999	999999	999999	999999	999999	999999	999999	999999	999999	999999	999999	999999	999999	999999	999999	999999	999999	999999
999999	999999	999999	999999	999999	999999	999999	999999	999999	999999	999999	999999	999999	999999	999999	999999	999999	999999	999999	999999	999999	999999	999999	999999	999999	999999	999999	999999	999999	999999	999999	999999	999999	999999	999999	999999	999999	999999	999999	999999	999999	999999	999999	999999	999999	999999	999999	999999	999999	999999
999999	999999	999999	999999	999999	999999	999999	999999	999999	999999	999999	999999	999999	999999	999999	999999	999999	999999	999999	999999	999999	999999	999999	999999	999999	999999	999999	999999	999999	999999	999999	999999	999999	999999	999999	999999	999999	999999	999999	999999	999999	999999	999999	999999	999999	999999	999999	999999	999999	999999
999999	999999	999999	999999	999999	999999	999999	999999	999999	999999	999999	999999	999999	999999	999999	999999	999999	999999	999999	999999	999999	999999	999999	999999	999999	999999	999999	999999	999999	999999	999999	999999	999999	999999	999999	999999	999999	999999	999999	999999	999999	999999	999999	999999	999999	999999	999999	999999	999999	999999
999999	999999	999999	999999	999999	999999	999999	999999	999999	999999	999999	999999	999999	999999	999999	999999	999999	999999	999999	999999	999999	999999	999999	999999	999999	999999	999999	999999	999999	999999	999999	999999	999999	999999	999999	999999	999999	999999	999999	999999	999999	999999	999999	999999	999999	999999	999999	999999	999999	999999
999999	999999	999999	999999	999999	999999	999999	999999	999999	999999	999999	999999	999999	999999	999999	999999	999999	999999	999999	999999	999999	999999	999999	999999	999999	999999	999999	999999	999999	999999	999999	999999	999999	999999	999999	999999	999999	999999	999999	999999	999999	999999	999999	999999	999999	999999	999999	999999	999999	999999
999999	999999	999999	999999	999999	999999	999999	999999	999999	999999	999999	999999	999999	999999	999999	999999	999999	999999	999999	999999	999999	999999	999999	999999	999999	999999	999999	999999	999999	999999	999999	999999	999999	999999	999999	999999	999999	999999	999999	999999	999999	999999	999999	999999	999999	999999	999999	999999	999999	999999
999999	999999	999999	999999	999999	999999	999999	999999	999999	999999	999999	999999	999999	999999	999999	999999	999999	999999	999999	999999	999999	999999	999999	999999	999999	999999	999999	999999	999999	999999	999999	999999	999999	999999	999999	999999	999999	999999	999999	999999	999999	999999	999999	999999	999999	999999	999999	999999	999999	999999
999999	999999	999999	999999	999999	999999	999999	999999	999999	999999	999999	999999	999999	999999	999999	999999	999999	999999	999999	999999	999999	999999	999999	999999	999999	999999	999999	999999	999999	999999	999999	999999	999999	999999	999999	999999	999999	999999	999999	999999	999999	999999	999999	999999	999999	999999	999999	999999	999999	999999
999999	999999	999999	999999	999999	999999	999999	999999	999999	999999	999999	999999	999999	999999	999999	999999	999999	999999	999999	999999	999999	999999	999999	999999	999999	999999	999999	999999	999999	999999	999999	999999	999999	999999	999999	999999	999999	999999	999999	999999	999999	999999	999999	999999	999999	999999	999999	999999	999999	999999
999999	999999	999999	999999	999999	999999	999999	999999	999999	999999	999999	999999	999999	999999	999999	999999	999999	999999	999999	999999	999999	999999	999999	999999	999999	999999	999999	999999	999999	999999	999999	999999	999999	999999	999999	999999	999999	999999	999999	999999	999999	999999	999999	999999	999999	999999	999999	999999	999999	999999
999999	999999	999999	999999	999999	999999	999999	999999	999999	999999	999999	999999	999999	999999	999999	999999	999999	999999	999999	999999	999999	999999	999999	999999	999999	999999	999999	999999	999999	999999	999999	999999	999999	999999	999999	999999	999999	999999	999999	999999	999999	999999	999999	999999	999999	999999	999999	999999	999999	999999
999999	999999	999999	999999	999999	999999	999999	999999	999999	999999	999999	999999	999999	999999	999999	999999	999999	999999	999999	999999	999999	999999	999999	999999	999999	999999	999999	999999	999999	999999	999999	999999	999999	999999	999999	999999	999999	999999	999999	999999	999999	999999	999999	999999	999999	999999	999999	999999	999999	999999
999999	999999	999999	999999	999999	999999	999999	999999	999999	999999	999999	999999	999999	999999	999999	999999	999999	999999	999999	999999	999999	999999	999999	999999	999999	999999	999999	999999	999999	999999	999999	999999	999999	999999	999999	999999	999999	999999	999999	999999	999999	999999	999999	999999	999999	999999	999999	999999	999999	999999
999999	999999	999999	999999	999999	999999	999999	999999	999999	999999	999999	999999	999999	999999	999999	999999	999999	999999	999999	999999	999999	999999	999999	999999	999999	999999	999999	999999	999999	999999	999999	999999	999999	999999	999999	999999	999999	999999	999999	999999	999999	999999	999999	999999	999999	999999	999999	999999	999999	999999
999999	999999	999999	999999	999999	999999	999999	999999	999999	999999	999999	999999	999999	999999	999999	999999	999999	999999	999999	999999	999999	999999	999999	999999	999999	999999	999999	999999	999999	999999	999999	999999	999999	999999	999999	999999	999999	999999	999999	999999	999999	999999	999999	999999	999999	999999	999999	999999	999999	999999
999999	999999	999999	999999	999999	999999	999999	999999	999999	999999	999999	999999	999999	999999	999999	999999	999999	999999	999999	999999	999999	999999	999999	999999	999999	999999	999999	999999	999999	999999	999999	999999	999999	999999	999999	999999	999999	999999	999999	999999	999999	999999	999999	999999	999999	999999	999999	999999	999999	999999
999999	999999	999999	999999	999999	999999	999999	999999	999999	999999	999999	999999	999999	999999	999999	999999	999999	999999	999999	999999	999999	999999	999999	999999	999999	999999	999999	999999	999999	999999	999999	999999	999999	999999	999999	999999	999999	999999	999999	999999	999999	999999	999999	999999	999999	999999	999999	999999	999999	999999
999999	999999	999999	999999	999999	999999	999999	999999	999999	999999	999999	999999	999999	999999	999999	999999	999999	999999	999999	999999	999999	999999	999999	999999	999999	999999	999999	999999	999999	999999	999999	999999	999999	999999	999999	999999	999999	999999	999999	999999	999999	999999	999999	999999	999999	999999	999999	999999	999999	999999
999999	999999	999999	999999	999999	999999	999999	999999	999999	999999	999999	999999	999999	999999	999999	999999	999999	999999	999999	999999	999999	999999	999999	999999	999999	999999	999999	999999	999999	999999	999999	999999	999999	999999	999999	999999	999999	999999	999999	213	999999	999999	999999	999999	999999	999999	999999	999999	999999	999999
999999	999999	999999	999999	999999	999999	999999	999999	999999	999999	999999	999999	999999	999999	999999	999999	999999	999999	999999	999999	999999	999999	999999	999999	999999	999999	999999	999999	999999	999999	999999	999999	999999	999999	999999	999999	999999	999999	999999	999999	999999	999999	999999	999999	999999	999999	999999	999999	999999	999999
999999	999999	999999	999999	999999	999999	999999	999999	999999	999999	999999	999999	999999	999999	999999	999999	999999	999999	999999	999999	999999	999999	999999	999999	999999	999999	999999	999999	999999	999999	999999	999999	999999	999999	999999	999999	999999	999999	999999	999999	999999	999999	999999	999999	999999	152	999999	999999	999999	999999
999999	999999	999999	999999	999999	999999	999999	999999	999999	999999	999999	999999	999999	999999	999999	999999	999999	999999	999999	999999	999999	999999	999999	999999	999999	999999	999999	999999	999999	999999	999999	999999	999999	999999	999999	999999	999999	999999	999999	999999	999999	999999	999999	999999	999999	999999	999999	999999	999999	999999
999999	999999	999999	999999	999999	999999	999999	999999	999999	999999	999999	999999	999999	999999	999999	999999	999999	999999	999999	999999	999999	999999	999999	999999	999999	999999	999999	999999	999999	999999	999999	999999	999999	999999	999999	999999	999999	999999	999999	999999	999999	999999	999999	999999	999999	999999	999999	999999	999999	999999
999999	999999	999999	999999	999999	999999	999999	999999	999999	999999	999999	999999	999999	999999	999999	999999	999999	999999	999999	999999	999999	999999	999999	999999	999999	999999	999999	999999	999999	999999	999999	999999	999999	999999	999999	999999	999999	999999	999999	999999	999999	999999	999999	999999	999999	999999	999999	230	999999	999999
999999	999999	999999	999999	999999	999999	999999	999999	999999	999999	999999	999999	999999	999999	999999	999999	999999	999999	999999	999999	999999	999999	999999	999999	999999	999999	999999	999999	999999	999999	999999	999999	999999	999999	999999	999999	999999	999999	999999	999999	999999	999999	999999	999999	999999	999999	999999	999999	999999	999999
999999	999999	999999	999999	999999	999999	999999	999999	999999	999999	999999	999999	999999	999999	999999	999999	999999	999999	999999	999999	999999	999999	999999	999999	999999	999999	999999	999999	999999	999999	999999	999999	999999	999999	999999	999999	999999	999999	999999	999999	999999	999999	999999	999999	999999	999999	999999	999999	999999	999999
999999	999999	999999	999999	999999	999999	999999	999999	999999	999999	999999	999999	999999	999999	999999	999999	999999	999999	999999	999999	999999	999999	999999	999999	999999	999999	999999	999999	999999	999999	999999	999999	999999	999999	999999	999999	999999	999999	999999	999999	999999	999999	999999	999999	999999	999999	999999	999999	999999	999999
999999	999999	999999	999999	999999	999999	999999	999999	999999	999999	999999	999999	999999	999999	999999	999999	999999	999999	999999	999999	999999	999999	999999	999999	999999	999999	999999	999999	999999	999999	999999	999999	999999	999999	999999	999999	999999	999999	999999	999999	187.5	999999	999999	999999	999999	999999	999999	999999	999999	999999
999999	999999	999999	999999	999999	999999	999999	999999	999999	999999	999999	999999	999999	999999	999999	999999	999999	999999	999999	999999	999999	999999	999999	999999	999999	999999	999999	999999	999999	999999	999999	999999	999999	999999	999999	999999	999999	999999	999999	999999	999999	999999	999999	999999	999999	999999	999999	999999	999999	999999
999999	999999	999999	999999	999999	999999	999999	999999	999999	999999	999999	999999	999999	999999	999999	999999	999999	999999	999999	999999	999999	999999	999999	999999	999999	999999	999999	999999	999999	999999	999999	999999	999999	999999	999999	999999	999999	999999	999999	999999	999999	999999	999999	999999	999999	999999	999999	999999	999999	999999
999999	999999	999999	999999	999999	999999	999999	999999	999999	999999	999999	999999	999999	999999	999999	999999	999999	999999	999999	999999	999999	999999	999999	999999	999999	999999	999999	999999	999999	999999	999999	999999	999999	999999	999999	999999	999999	999999	999999	999999	999999	999999	999999	999999	999999	999999	999999	999999	999999	999999
999999	999999	999999	999999	999999	999999	999999	999999	999999	999999	999999	999999	999999	999999	999999	999999	999999	999999	999999	999999	999999	999999	999999	999999	999999	999999	999999	999999	999999	999999	999999	999999	999999	999999	999999	999999	999999	999999	999999	999999	999999	999999	999999	999999	999999	999999	999999	999999	999999	999999
999999	999999	999999	999999	999999	999999	999999	999999	999999	999999	999999	999999	999999	999999	999999	999999	999999	999999	999999	999999	999999	999999	999999	999999	999999	999999	999999	999999	999999	999999	999999	999999	999999	999999	999999	999999	999999	999999	999999	999999	999999	999999	999999	999999	999999	999999	999999	999999	999999	999999
999999	999999	999999	999999	999999	999999	999999	999999	999999	999999	999999	999999	999999	999999	999999	999999	999999	999999	999999	999999	999999	999999	999999	999999	999999	999999	999999	999999	999999	999999	999999	999999	999999	999999	999999	999999	999999	999999	999999	999999	999999	999999	999999	999999	999999	999999	999999	999999	999999	999999
999999	999999	999999	999999	999999	999999	999999	999999	999999	999999	999999	999999	999999	999999	999999	999999	999999	999999	999999	999999	999999	999999	999999	999999	999999	999999	999999	999999	999999	999999	999999	999999	999999	999999	999999	999999	999999	999999	999999	999999	999999	999999	999999	999999	186	999999	999999	999999	999999	999999
999999	999999	999999	999999	999999	999999	999999	999999	999999	999999	999999	999999	999999	999999	999999	999999	999999	999999	999999	999999	999999	999999	999999	999999	999999	999999	999999	999999	999999	999999	999999	999999	999999	999999	999999	999999	999999	999999	999999	999999	999999	999999	999999	999999	999999	999999	999999	999999	999999	999999
999999	999999	999999	999999	999999	999999	999999	999999	999999	999999	999999	999999	999999	999999	999999	999999	999999	999999	999999	999999	999999	999999	999999	999999	999999	999999	999999	999999	999999	999999	999999	999999	999999	999999	999999	999999	999999	999999	999999	999999	999999	999999	999999	999999	999999	999999	999999	999999	999999	999999
999999	999999	999999	999999	999999	999999	999999	999999	999999	999999	999999	999999	999999	999999	999999	999999	999999	999999	999999	999999	999999	999999	999999	999999	999999	999999	999999	999999	999999	999999	999999	999999	999999	999999	999999	999999	999999	999999	999999	999999	999999	999999	999999	999999	999999	999999	999999	999999	999999	999999
999999	999999	999999	999999	999999	999999	999999	999999	999999	999999	999999	999999	999999	999999	999999	999999	999999	999999	999999	999999	999999	999999	999999	999999	999999	999999	999999	999999	999999	999999	999999	999999	999999	999999	999999	999999	999999	999999	999999	999999	999999	999999	999999	999999	999999	999999	227	999999	999999	999999
999999	999999	999999	999999	999999	999999	999999	999999	999999	999999	999999	999999	999999	999999	999999	999999	999999	999999	999999	999999	999999	999999	999999	999999	999999	999999	999999	999999	999999	999999	999999	999999	999999	999999	999999	999999	999999	999999	999999	999999	999999	999999	999999	999999	999999	999999	999999	999999	999999	999999
999999	999999	999999	999999	999999	999999	999999	999999	999999	999999	999999	999999	999999	999999	999999	999999	999999	999999	999999	999999	999999	999999	999999	999999	999999	999999	999999	999999	999999	999999	999999	999999	999999	999999	999999	999999	999999	999999	999999	999999	999999	999999	999999	999999	999999	999999	999999	999999	999999	999999
999999	999999	999999	999999	999999	999999	999999	999999	999999	999999	999999	999999	999999	999999	999999	999999	999999	999999	999999	999999	999999	999999	999999	999999	999999	999999	999999	999999	999999	999999	999999	999999	999999	999999	999999	999999	999999	999999	999999	999999	999999	999999	999999	999999	999999	999999	999999	999999	999999	999999
999999	999999	999999	999999	999999	999999	999999	999999	999999	999999	999999	999999	999999	999999	999999	999999	999999	999999	999999	999999	999999	999999	999999	999999	999999	999999	999999	999999	999999	999999	999999	999999	999999	999999	999999	999999	999999	999999	999999	999999	999999	999999	999999	999999	999999	999999	999999	999999	999999	999999
999999	999999	999999	999999	999999	999999	999999	999999	999999	999999	999999	999999	999999	999999	999999	999999	999999	999999	999999	999999	999999	999999	999999	999999	999999	999999	999999	999999	999999	999999	999999	999999	999999	999999	999999	999999	999999	999999	999999	999999	999999	999999	999999	999999	999999	999999	999999	999999	999999	999999
999999	999999	999999	999999	999999	999999	999999	999999	999999	999999	999999	999999	999999	999999	999999	999999	999999	999999	999999	999999	999999	999999	999999	999999	999999	999999	999999	999999	999999	999999	999999	999999	999999	999999	999999	999999	999999	999999	999999	999999	999999	999999	999999	999999	999999	999999	999999	999999	999999	999999
999999	999999	999999	999999	999999	999999	999999	999999	999999	999999	999999	999999	999999	999999	999999	999999	999999	999999	999999	999999	999999	999999	999999	999999	999999	999999	999999	999999	999999	999999	999999	999999	164	999999	999999	999999	999999	999999	999999	999999	999999	999999	999999	999999	999999	999999	999999	999999	999999	999999
999999	999999	999999	999999	999999	999999	999999	999999	999999	999999	999999	999999	999999	999999	999999	999999	999999	999999	999999	999999	999999	999999	999999	999999	999999	999999	999999	999999	999999	999999	999999	999999	999999	999999	999999	999999	999999	999999	999999	999999	999999	999999	999999	999999	999999	999999	999999	999999	999999	999999
999999	999999	999999	999999	999999	999999	999999	999999	999999	999999	999999	999999	999999	999999	999999	999999	999999	999999	999999	999999	999999	999999	999999	999999	999999	999999	999999	999999	999999	999999	999999	999999	999999	999999	999999	999999	999999	999999	999999	999999	999999	999999	999999	999999	999999	999999	999999	999999	999999	999999
999999	999999	999999	999999	999999	999999	999999	999999	999999	999999	999999	999999	999999	999999	999999	999999	999999	999999	999999	999999	999999	999999	999999	999999	999999	999999	999999	999999	999999	999999	999999	999999	999999	999999	999999	999999	999999	999999	999999	999999	999999	999999	999999	999999	999999	999999	999999	999999	999999	999999
999999	999999	999999	999999	999999	999999	999999	999999	999999	999999	999999	999999	999999	999999	999999	999999	999999	999999	999999	999999	999999	999999	999999	999999	999999	999999	999999	999999	999999	999999	999999	999999	999999	999999	999999	999999	999999	999999	999999	999999	999999	999999	999999	999999	999999	999999	999999	999999	999999	999999
999999	999999	999999	999999	999999	999999	999999	999999	999999	999999	999999	999999	999999	999999	999999	999999	999999	999999	999999	999999	999999	999999	999999	999999	999999	999999	999999	999999	999999	999999	999999	999999	999999	999999	999999	999999	999999	999999	999999	999999	999999	999999	999999	999999	999999	999999	999999	999999	999999	999999
999999	999999	999999	999999	999999	999999	999999	999999	999999	999999	999999	999999	999999	999999	999999	999999	999999	999999	999999	999999	999999	999999	999999	999999	999999	999999	999999	999999	999999	999999	999999	999999	999999	999999	999999	999999	999999	999999	999999	999999	999999	999999	999999	999999	999999	999999	999999	999999	999999	999999
999999	999999	999999	999999	999999	999999	999999	999999	999999	999999	999999	999999	999999	999999	999999	999999	999999	999999	999999	999999	999999	999999	999999	999999	999999	999999	999999	999999	999999	999999	999999	999999	999999	999999	999999	999999	999999	999999	999999	999999	999999	999999	999999	999999	999999	999999	999999	999999	999999	999999
999999	999999	999999	999999	999999	999999	999999	999999	999999	999999	999999	999999	999999	999999	999999	999999	999999	999999	999999	999999	999999	999999	999999	999999	999999	999999	999999	999999	999999	999999	999999	999999	999999	999999	999999	999999	999999	999999	999999	999999	999999	999999	999999	999999	999999	999999	999999	999999	999999	999999
999999	999999	999999	999999	999999	999999	999999	999999	999999	999999	999999	999999	999999	999999	999999	999999	999999	999999	999999	999999	999999	999999	999999	999999	999999	999999	999999	999999	999999	999999	999999	999999	999999	999999	999999	999999	999999	999999	999999	999999	999999	999999	999999	999999	999999	999999	999999	999999	999999	999999
999999	999999	999999	999999	999999	999999	999999	999999	999999	999999	999999	999999	999999	999999	999999	999999	999999	999999	999999	999999	999999	999999	999999	999999	999999	999999	999999	999999	999999	999999	999999	999999	999999	999999	999999	999999	999999	999999	999999	999999	999999	999999	999999	999999	999999	999999	999999	999999	999999	999999
999999	999999	999999	999999	999999	999999	999999	999999	999999	999999	999999	999999	999999	999999	999999	999999	999999	999999	999999	999999	999999	999999	999999	999999	999999	999999	999999	999999	999999	999999	999999	999999	999999	999999	999999	999999	999999	999999	999999	999999	999999	999999	999999	999999	999999	999999	999999	999999	999999	999999
999999	999999	999999	999999	999999	999999	999999	999999	999999	999999	999999	999999	999999	999999	999999	999999	999999	999999	999999	999999	999999	999999	999999	999999	999999	999999	999999	999999	999999	999999	999999	999999	999999	999999	999999	999999	999999	999999	999999	999999	999999	999999	999999	999999	999999	999999	999999	999999	999999	999999
999999	999999	999999	999999	999999	999999	999999	999999	999999	999999	999999	999999	999999	999999	999999	999999	999999	999999	999999	999999	999999	999999	999999	999999	999999	999999	999999	999999	999999	999999	999999	999999	999999	999999	999999	999999	999999	999999	999999	999999	999999	999999	999999	999999	999999	999999	999999	999999	999999	999999
999999	999999	999999	999999	999999	999999	999999	999999	999999	999999	999999	999999	999999	999999	999999	999999	999999	999999	999999	999999	999999	999999	999999	999999	999999	999999	999999	999999	999999	999999	999999	999999	999999	999999	999999	999999	999999	999999	999999	999999	999999	999999	999999	999999	999999	999999	999999	999999	999999	999999
999999	999999	999999	999999	999999	999999	999999	999999	999999	999999	999999	999999	999999	999999	999999	999999	999999	999999	999999	999999	999999	999999	999999	999999	999999	999999	999999	999999	999999	999999	999999	999999	999999	999999	999999	999999	999999	999999	999999	999999	999999	999999	999999	999999	999999	999999	999999	999999	999999	999999
999999	999999	999999	999999	999999	999999	999999	999999	999999	999999	999999	999999	999999	999999	999999	999999	999999	999999	999999	999999	999999	999999	999999	999999	999999	999999	999999	999999	999999	999999	999999	999999	999999	999999	999999	999999	999999	999999	999999	999999	999999	999999	999999	999999	999999	999999	999999	999999	999999	999999
999999	999999	999999	999999	999999	999999	999999	999999	999999	999999	999999	999999	999999	999999	999999	999999	999999	999999	999999	999999	999999	999999	999999	999999	999999	999999	999999	999999	999999	999999	999999	999999	999999	999999	999999	999999	999999	999999	999999	999999	999999	999999	999999	999999	999999	999999	999999	999999	999999	999999
999999	999999	999999	999999	999999	999999	999999	999999	999999	999999	999999	999999	999999	999999	999999	999999	999999	999999	999999	999999	999999	999999	999999	999999	999999	999999	999999	999999	999999	999999	999999	999999	999999	999999	999999	999999	999999	999999	999999	999999	999999	999999	999999	999999	999999	999999	999999	999999	999999	999999
999999	999999	999999	999999	999999	999999	999999	999999	999999	999999	999999	999999	999999	999999	999999	999999	999999	999999	999999	999999	999999	999999	999999	999999	999999	999999	999999	999999	999999	999999	999999	999999	999999	999999	999999	999999	999999	999999	999999	999999	999999	999999	999999	999999	999999	999999	999999	999999	999999	999999
999999	999999	999999	999999	999999	999999	999999	999999	999999	999999	999999	999999	999999	999999	999999	999999	999999	999999	999999	999999	999999	999999	999999	999999	999999	999999	999999	999999	999999	999999	999999	999999	999999	999999	999999	999999	999999	999999	999999	999999	999999	999999	999999	999999	999999	999999	999999	999999	999999	999999
999999	999999	999999	999999	999999	999999	999999	999999	999999	999999	999999	999999	999999	999999	999999	999999	999999	999999	999999	999999	999999	999999	999999	999999	999999	999999	999999	999999	999999	999999	999999	999999	999999	999999	999999	999999	999999	999999	999999	999999	999999	999999	999999	999999	999999	999999	999999	999999	999999	999999
999999	999999	999999	999999	999999	999999	999999	999999	999999	999999	999999	999999	999999	999999	999999	999999	999999	999999	999999	999999	999999	999999	999999	999999	999999	999999	999999	999999	999999	999999	999999	999999	999999	999999	999999	999999	999999	999999	999999	999999	999999	999999	999999	999999	999999	999999	999999	999999	999999	999999
999999	999999	999999	999999	999999	999999	999999	999999	999999	999999	999999	999999	999999	999999	999999	999999	999999	999999	999999	999999	999999	999999	999999	999999	999999	999999	999999	999999	999999	999999	999999	999999	999999	999999	999999	999999	999999	999999	999999	999999	999999	999999	999999	999999	999999	999999	999999	999999	999999	999999
999999	999999	999999	999999	999999	999999	999999	999999	999999	999999	999999	999999	999999	999999	999999	999999	999999	999999	999999	999999	999999	999999	999999	999999	999999	999999	999999	999999	999999	999999	999999	999999	999999	999999	999999	999999	999999	999999	999999	999999	999999	999999	999999	999999	999999	999999	999999	999999	999999	999999
999999	999999	999999	999999	999999	999999	999999	999999	999999	999999	999999	999999	999999	999999	999999	999999	999999	999999	999999	999999	999999	999999	999999	999999	999999	999999	999999	999999	999999	999999	999999	999999	999999	999999	999999	999999	999999	999999	999999	999999	999999	999999	999999	999999	999999	999999	999999	999999	999999	999999
999999	999999	999999	999999	999999	999999	999999	999999	999999	999999	999999	999999	999999	999999	999999	999999	999999	999999	999999	999999	999999	999999	999999	999999	999999	999999	999999	999999	999999	999999	999999	999999	999999	999999	999999	999999	999999	999999	999999	999999	999999	999999	999999	999999	999999	999999	999999	999999	999999	999999
999999	999999	999999	999999	999999	999999	999999	999999	999999	999999	999999	999999	999999	999999	999999	999999	999999	999999	999999	999999	999999	999999	999999	999999	999999	999999	999999	999999	999999	999999	999999	999999	999999	999999	999999	999999	999999	999999	999999	999999	999999	999999	999999	999999	999999	999999	999999	999999	999999	999999
999999	999999	999999	999999	999999	999999	999999	999999	999999	999999	999999	999999	999999	999999	999999	999999	999999	999999	999999	999999	999999	999999	999999	999999	999999	999999	999999	999999	999999	999999	999999	999999	999999	999999	999999	999999	999999	999999	999999	999999	999999	999999	999999	999999	999999	999999	999999	999999	999999	999999
999999	999999	999999	999999	999999	999999	999999	999999	999999	999999	999999	999999	999999	999999	999999	999999	999999	999999	999999	999999	999999	999999	999999	999999	999999	999999	999999	999999	999999	999999	999999	999999	999999	999999	999999	999999	999999	999999	999999	999999	999999	999999	999999	999999	999999	999999	999999	999999	999999	999999
999999	999999	999999	999999	999999	999999	999999	999999	999999	999999	999999	999999	999999	999999	999999	999999	999999	999999	999999	999999	999999	999999	999999	999999	999999	999999	999999	999999	999999	999999	999999	999999	999999	999999	999999	999999	999999	999999	999999	999999	999999	999999	999999	999999	999999	999999	999999	999999	999999	999999
999999	999999	999999	999999	999999	999999	999999	999999	999999	999999	999999	999999	999999	999999	999999	999999	999999	999999	999999	999999	999999	999999	999999	999999	999999	999999	999999	999999	999999	999999	999999	999999	999999	999999	999999	999999	999999	999999	999999	999999	999999	999999	999999	999999	999999	999999	999999	999999	999999	999999
999999	999999	999999	999999	999999	999999	999999	999999	999999	999999	999999	999999	999999	999999	999999	999999	999999	999999	999999	999999	999999	999999	999999	999999	999999	999999	999999	999999	999999	999999	999999	999999	999999	999999	999999	999999	999999	999999	999999	999999	999999	999999	999999	999999	999999	999999	999999	999999	999999	999999
999999	999999	999999	999999	999999	999999	999999	999999	999999	999999	999999	999999	999999	999999	999999	999999	999999	999999	999999	999999	999999	999999	999999	999999	999999	999999	999999	999999	999999	999999	999999	999999	999999	999999	999999	999999	999999	999999	999999	999999	999999	999999	999999	999999	999999	999999	999999	999999	999999	999999
999999	999999	999999	999999	999999	999999	999999	999999	999999	999999	999999	999999	999999	999999	999999	999999	999999	999999	999999	999999	999999	999999	999999	999999	999999	999999	999999	999999	999999	999999	999999	999999	999999	999999	999999	999999	999999	999999	999999	999999	999999	999999	999999	999999	999999	999999	999999	999999	999999	999999
999999	999999	999999	999999	999999	999999	999999	999999	999999	999999	999999	999999	999999	999999	999999	999999	999999	999999	999999	999999	999999	999999	999999	999999	999999	999999	999999	999999	999999	999999	999999	999999	999999	999999	999999	999999	999999	999999	999999	999999	999999	999999	999999	999999	999999	999999	999999	999999	999999	999999
999999	999999	999999	999999	999999	999999	999999	999999	999999	999999	999999	999999	999999	999999	999999	999999	999999	999999	999999	999999	999999	999999	999999	999999	999999	999999	999999	999999	999999	999999	999999	999999	999999	999999	999999	999999	999999	999999	999999	999999	999999	999999	999999	999999	999999	999999	999999	999999	999999	999999
999999	999999	999999	999999	999999	999999	999999	999999	999999	999999	999999	999999	999999	999999	999999	999999	999999	999999	999999	999999	999999	999999	999999	999999	999999	999999	999999	999999	999999	999999	999999	999999	999999	999999	999999	999999	999999	999999	999999	999999	999999	999999	999999	999999	999999	999999	999999	999999	999999	999999
999999	999999	999999	999999	999999	999999	999999	999999	999999	999999	999999	999999	999999	999999	999999	999999	999999	999999	999999	999999	999999	999999	999999	999999	999999	999999	999999	999999	999999	999999	999999	999999	999999	999999	999999	999999	999999	999999	999999	999999	999999	999999	999999	999999	999999	999999	999999	999999	999999	999999
999999	999999	999999	999999	999999	999999	999999	999999	999999	999999	999999	999999	999999	999999	999999	999999	999999	999999	999999	999999	999999	999999	999999	999999	999999	999999	999999	999999	999999	999999	999999	999999	999999	999999	999999	999999	999999	999999	999999	999999	999999	999999	999999	999999	999999	999999	999999	999999	999999	999999
999999	999999	999999	999999	999999	999999	999999	999999	999999	999999	999999	999999	999999	999999	999999	999999	999999	999999	999999	999999	999999	999999	999999	999999	999999	999999	999999	999999	999999	999999	999999	999999	999999	999999	999999	999999	999999	999999	999999	999999	999999	999999	999999	999999	999999	999999	999999	999999	999999	999999
999999	999999	999999	999999	999999	999999	999999	999999	999999	999999	999999	999999	999999	999999	999999	999999	999999	999999	999999	999999	999999	999999	999999	999999	999999	999999	999999	999999	999999	999999	999999	999999	999999	999999	999999	999999	999999	999999	999999	999999	999999	999999	999999	999999	999999	999999	999999	999999	999999	999999
999999	999999	999999	999999	999999	999999	999999	999999	999999	999999	999999	999999	999999	999999	999999	999999	999999	999999	999999	999999	999999	999999	999999	999999	999999	999999	999999	999999	999999	999999	999999	999999	999999	999999	999999	999999	999999	999999	999999	999999	999999	999999	999999	999999	999999	999999	999999	999999	999999	999999
999999	999999	999999	999999	999999	999999	999999	999999	999999	999999	999999	999999	999999	999999	999999	999999	999999	999999	999999	999999	999999	999999	999999	999999	999999	999999	999999	999999	999999	999999	999999	999999	999999	999999	999999	999999	999999	999999	999999	999999	999999	999999	999999	999999	999999	999999	999999	999999	999999	999999
999999	999999	999999	999999	999999	999999	999999	999999	999999	999999	999999	999999	999999	999999	999999	999999	999999	999999	999999	999999	999999	999999	999999	999999	999999	999999	999999	999999	999999	999999	999999	999999	999999	999999	999999	999999	999999	999999	999999	999999	999999	999999	999999	999999	999999	999999	999999	999999	999999	999999
999999	999999	999999	999999	999999	999999	999999	999999	999999	999999	999999	999999	999999	999999	999999	999999	999999	999999	999999	999999	999999	999999	999999	999999	999999	999999	999999	999999	999999	999999	999999	999999	999999	999999	999999	999999	999999	999999	999999	999999	999999	999999	999999	999999	999999	999999	999999	999999	999999	999999
999999	999999	999999	999999	999999	999999	999999	999999	999999	999999	999999	999999	999999	999999	999999	999999	999999	999999	999999	999999	999999	999999	999999	999999	999999	999999	999999	999999	999999	999999	999999	999999	999999	999999	999999	999999	999999	999999	999999	999999	999999	999999	999999	999999	999999	999999	999999	999999	999999	999999
999999	999999	999999	999999	999999	999999	999999	999999	999999	999999	999999	999999	999999	999999	999999	999999	999999	999999	999999	999999	999999	999999	999999	999999	999999	999999	999999	999999	999999	999999	999999	999999	999999	999999	999999	999999	999999	999999	999999	999999	999999	999999	999999	999999	999999	999999	999999	999999	999999	999999
999999	999999	999999	999999	999999	999999	999999	999999	999999	999999	999999	999999	999999	999999	999999	999999	999999	999999	999999	999999	999999	999999	999999	999999	999999	999999	999999	999999	999999	999999	999999	999999	999999	999999	999999	999999	999999	999999	999999	999999	999999	999999	999999	999999	999999	999999	999999	999999	999999	999999
999999	999999	999999	999999	999999	999999	999999	999999	999999	999999	999999	999999	999999	999999	999999	999999	999999	999999	999999	999999	999999	999999	999999	999999	999999	999999	999999	999999	999999	999999	999999	999999	999999	999999	999999	999999	999999	999999	999999	999999	999999	999999	999999	999999	999999	999999	999999	999999	999999	999999
999999	999999	999999	999999	999999	999999	999999	999999	999999	999999	999999	999999	999999	999999	999999	999999	999999	999999	999999	999999	999999	999999	999999	999999	999999	999999	999999	999999	999999	999999	999999	999999	999999	999999	999999	999999	999999	999999	999999	999999	999999	999999	999999	999999	999999	999999	999999	999999	999999	999999
999999	999999	999999	999999	999999	999999	999999	999999	999999	999999	999999	999999	999999	999999	999999	999999	999999	999999	999999	999999	999999	999999	999999	999999	999999	999999	999999	999999	999999	999999	999999	999999	999999	999999	999999	999999	999999	999999	999999	999999	999999	999999	999999	999999	999999	999999	999999	999999	999999	999999
999999	999999	999999	999999	999999	999999	999999	999999	999999	999999	999999	999999	999999	999999	999999	999999	999999	999999	999999	999999	999999	999999	999999	999999	999999	999999	999999	999999	999999	999999	999999	999999	999999	999999	999999	999999	999999	999999	999999	999999	999999	999999	999999	999999	999999	999999	999999	999999	999999	999999
999999	999999	999999	999999	999999	999999	999999	999999	999999	999999	999999	999999	999999	999999	999999	999999	999999	999999	999999	999999	999999	999999	999999	999999	999999	999999	999999	999999	999999	999999	999999	999999	999999	999999	999999	999999	999999	999999	999999	999999	999999	999999	999999	999999	999999	999999	999999	999999	999999	999999
999999	999999	999999	999999	999999	999999	999999	999999	999999	999999	999999	999999	999999	999999	999999	999999	999999	999999	999999	999999	999999	999999	999999	999999	999999	999999	999999	999999	999999	999999	999999	999999	999999	999999	999999	999999	999999	999999	999999	999999	999999	999999	999999	999999	999999	999999	999999	999999	999999	999999
999999	999999	999999	999999	999999	999999	999999	999999	999999	999999	999999	999999	999999	999999	999999	999999	999999	999999	999999	999999	999999	999999	999999	999999	999999	999999	999999	999999	999999	999999	999999	999999	999999	999999	999999	999999	999999	999999	999999	999999	999999	999999	999999	999999	999999	999999	999999	999999	999999	999999
999999	999999	999999	999999	999999	999999	999999	999999	999999	999999	999999	999999	999999	999999	999999	999999	999999	999999	999999	999999	999999	999999	999999	999999	999999	999999	999999	999999	999999	999999	999999	999999	999999	999999	999999	999999	999999	999999	999999	999999	999999	999999	999999	999999	999999	999999	999999	999999	999999	999999
999999	999999	999999	999999	999999	999999	999999	999999	999999	999999	999999	999999	999999	999999	999999	999999	999999	999999	999999	999999	999999	999999	999999	999999	999999	999999	999999	999999	999999	999999	999999	999999	999999	999999	999999	999999	999999	999999	999999	999999	999999	999999	999999	999999	999999	999999	999999	999999	248	999999
999999	999999	999999	999999	999999	999999	999999	999999	999999	999999	999999	999999	999999	999999	999999	999999	999999	999999	999999	999999	999999	999999	999999	999999	999999	999999	999999	999999	999999	999999	999999	999999	999999	999999	999999	999999	999999	999999	999999	999999	999999	999999	999999	999999	999999	213	999999	999999	999999	999999
999999	999999	999999	999999	999999	999999	999999	999999	999999	999999	999999	999999	999999	999999	999999	999999	999999	999999	999999	999999	999999	999999	999999	999999	999999	999999	999999	999999	999999	999999	999999	999999	999999	999999	999999	999999	999999	999999	999999	999999	999999	999999	999999	999999	999999	999999	999999	999999	999999	999999
999999	999999	999999	999999	999999	999999	999999	999999	999999	999999	999999	999999	999999	999999	999999	999999	999999	999999	999999	999999	999999	999999	999999	999999	999999	999999	999999	999999	999999	999999	999999	999999	999999	999999	999999	999999	999999	999999	999999	999999	999999	999999	999999	999999	999999	999999	999999	999999	999999	999999
999999	999999	999999	999999	999999	999999	999999	999999	999999	999999	999999	999999	999999	999999	999999	999999	999999	999999	999999	999999	999999	999999	999999	999999	999999	999999	999999	999999	999999	999999	999999	999999	999999	999999	999999	999999	999999	999999	999999	999999	999999	999999	999999	999999	999999	999999	999999	999999	999999	999999
999999	999999	999999	999999	999999	999999	999999	999999	999999	999999	999999	999999	999999	999999	999999	999999	999999	999999	999999	999999	999999	999999	999999	999999	999999	999999	999999	999999	999999	999999	999999	999999	999999	999999	999999	999999	999999	999999	999999	999999	999999	999999	999999	999999	999999	999999	999999	999999	999999	999999
999999	999999	999999	999999	999999	999999	999999	999999	999999	999999	999999	999999	999999	999999	999999	999999	999999	999999	999999	999999	999999	999999	999999	999999	999999	999999	999999	999999	999999	999999	999999	999999	999999	999999	999999	999999	999999	999999	999999	999999	999999	999999	999999	999999	999999	999999	999999	999999	999999	999999
999999	999999	999999	999999	999999	999999	999999	999999	999999	999999	999999	999999	999999	999999	999999	999999	999999	999999	999999	999999	999999	999999	999999	999999	999999	999999	999999	999999	999999	999999	999999	999999	999999	999999	999999	999999	999999	999999	999999	999999	999999	999999	999999	999999	999999	999999	999999	999999	999999	999999
999999	999999	999999	999999	999999	999999	999999	999999	999999	999999	999999	999999	999999	999999	999999	999999	999999	999999	999999	999999	999999	999999	999999	999999	999999	999999	999999	999999	999999	999999	999999	999999	999999	999999	999999	999999	999999	999999	999999	999999	999999	999999	999999	999999	999999	999999	999999	999999	999999	999999
999999	999999	999999	999999	999999	999999	999999	999999	999999	999999	999999	999999	999999	999999	999999	999999	999999	999999	999999	999999	999999	999999	999999	999999	999999	999999	999999	999999	999999	999999	999999	999999	999999	999999	999999	999999	999999	999999	999999	999999	999999	999999	999999	999999	199	999999	999999	999999	999999	999999
999999	999999	999999	999999	999999	999999	999999	999999	999999	999999	999999	999999	999999	999999	999999	999999	999999	999999	999999	999999	999999	999999	999999	999999	999999	999999	999999	999999	999999	999999	999999	999999	999999	999999	999999	999999	999999	999999	999999	999999	999999	999999	999999	999999	999999	999999	999999	999999	999999	999999
999999	999999	999999	999999	999999	999999	999999	999999	999999	999999	999999	999999	999999	999999	999999	999999	999999	999999	999999	999999	999999	999999	999999	999999	999999	999999	999999	999999	999999	999999	999999	999999	999999	999999	999999	999999	999999	999999	999999	999999	999999	999999	999999	999999	999999	999999	999999	999999	999999	999999
999999	999999	999999	999999	999999	999999	999999	999999	999999	999999	999999	999999	999999	999999	999999	999999	999999	999999	999999	999999	999999	999999	999999	999999	999999	999999	999999	999999	999999	999999	999999	999999	999999	999999	999999	999999	999999	999999	999999	999999	999999	999999	999999	999999	999999	999999	999999	999999	999999	999999
999999	999999	999999	999999	999999	999999	999999	999999	999999	999999	999999	999999	999999	999999	999999	999999	999999	999999	999999	999999	999999	999999	999999	999999	999999	999999	999999	999999	999999	999999	999999	999999	999999	999999	999999	999999	999999	999999	999999	999999	999999	999999	999999	999999	999999	999999	999999	999999	999999	999999
999999	999999	999999	999999	999999	999999	999999	999999	999999	999999	999999	999999	999999	999999	999999	999999	999999	999999	999999	999999	999999	999999	999999	999999	999999	999999	999999	999999	999999	999999	999999	999999	999999	999999	999999	999999	999999	999999	999999	999999	999999	999999	999999	999999	999999	999999	999999	999999	999999	999999
999999	999999	999999	999999	999999	999999	999999	999999	999999	999999	999999	999999	999999	999999	999999	999999	999999	999999	999999	999999	999999	999999	999999	999999	999999	999999	999999	999999	999999	999999	999999	999999	999999	999999	999999	999999	999999	999999	999999	999999	999999	999999	999999	999999	999999	999999	999999	999999	999999	999999
999999	999999	999999	999999	999999	999999	999999	999999	999999	999999	999999	999999	999999	999999	999999	999999	999999	999999	999999	999999	999999	999999	999999	999999	999999	999999	999999	999999	999999	999999	999999	999999	999999	999999	999999	999999	999999	999999	999999	999999	999999	999999	999999	999999	999999	999999	999999	999999	999999	999999
999999	999999	999999	999999	999999	999999	999999	999999	999999	999999	999999	999999	999999	999999	999999	999999	999999	999999	999999	999999	999999	999999	999999	999999	999999	999999	999999	999999	999999	999999	999999	999999	999999	999999	999999	999999	999999	999999	999999	999999	999999	999999	999999	999999	999999	999999	999999	999999	999999	999999
999999	999999	999999	999999	999999	999999	999999	999999	999999	999999	999999	999999	999999	999999	999999	999999	999999	999999	999999	999999	999999	999999	999999	999999	999999	999999	999999	999999	999999	999999	999999	999999	999999	999999	999999	999999	999999	999999	999999	999999	999999	999999	999999	999999	999999	999999	999999	999999	999999	999999
999999	999999	999999	999999	999999	999999	999999	999999	999999	999999	999999	999999	999999	999999	999999	999999	999999	999999	999999	999999	999999	999999	999999	999999	999999	999999	999999	999999	999999	999999	999999	999999	999999	999999	999999	999999	999999	999999	999999	999999	999999	999999	999999	999999	999999	999999	999999	999999	999999	999999
999999	999999	999999	999999	999999	999999	999999	999999	999999	999999	999999	999999	999999	999999	999999	999999	999999	999999	999999	999999	999999	999999	999999	999999	999999	999999	999999	999999	999999	999999	999999	999999	999999	999999	999999	999999	999999	999999	999999	999999	999999	999999	999999	999999	999999	999999	999999	999999	999999	999999
999999	999999	999999	999999	999999	999999	999999	999999	999999	999999	999999	999999	999999	999999	999999	999999	999999	999999	999999	999999	999999	999999	999999	999999	999999	999999	999999	999999	999999	999999	999999	999999	999999	999999	999999	999999	999999	999999	999999	999999	999999	999999	999999	999999	999999	999999	999999	999999	999999	999999
999999	999999	999999	999999	999999	999999	999999	999999	999999	999999	999999	999999	999999	999999	999999	999999	999999	999999	999999	999999	999999	999999	999999	999999	999999	999999	999999	999999	999999	999999	999999	999999	999999	999999	999999	999999	999999	999999	999999	999999	999999	999999	999999	999999	999999	999999	999999	999999	999999	999999
999999	999999	999999	999999	999999	999999	999999	999999	999999	999999	999999	999999	999999	999999	999999	999999	999999	999999	999999	999999	999999	999999	999999	999999	999999	999999	999999	999999	999999	200	999999	999999	999999	999999	999999	999999	999999	999999	999999	999999	999999	999999	999999	999999	999999	999999	999999	999999	999999	999999
999999	999999	999999	999999	999999	999999	999999	999999	999999	999999	999999	999999	999999	999999	999999	999999	999999	999999	999999	999999	999999	999999	999999	999999	999999	999999	999999	999999	999999	999999	999999	999999	999999	999999	999999	999999	999999	999999	999999	999999	999999	999999	999999	999999	229	999999	999999	999999	999999	999999
999999	999999	999999	999999	999999	999999	999999	999999	999999	999999	999999	999999	999999	999999	999999	999999	999999	999999	999999	999999	999999	999999	999999	999999	999999	999999	999999	999999	999999	999999	999999	999999	999999	999999	999999	999999	999999	999999	233	999999	999999	999999	999999	999999	999999	999999	999999	999999	999999	999999
999999	999999	999999	999999	999999	999999	999999	999999	999999	999999	999999	999999	999999	999999	999999	999999	999999	999999	999999	999999	999999	999999	999999	999999	999999	999999	999999	999999	999999	999999	999999	999999	999999	999999	999999	999999	999999	999999	999999	999999	999999	999999	238	999999	999999	999999	999999	999999	999999	999999
999999	999999	999999	999999	999999	999999	999999	999999	999999	999999	999999	999999	999999	999999	999999	999999	999999	999999	999999	999999	999999	999999	999999	999999	999999	999999	200	999999	999999	999999	999999	999999	999999	999999	999999	999999	999999	999999	999999	999999	999999	999999	999999	999999	999999	999999	999999	999999	999999	999999
999999	999999	999999	999999	999999	999999	999999	999999	999999	999999	187	999999	999999	999999	999999	999999	999999	999999	999999	999999	999999	999999	999999	999999	999999	999999	999999	999999	999999	999999	999999	999999	999999	999999	999999	999999	999999	999999	999999	999999	999999	999999	999999	999999	999999	999999	999999	999999	999999	999999
999999	999999	999999	999999	999999	999999	999999	999999	999999	999999	999999	999999	999999	999999	999999	999999	999999	999999	999999	999999	999999	999999	999999	999999	999999	999999	999999	999999	999999	999999	999999	999999	999999	999999	999999	999999	999999	999999	999999	999999	999999	999999	999999	999999	999999	999999	999999	999999	999999	999999
999999	999999	999999	999999	999999	999999	999999	999999	999999	999999	999999	999999	999999	999999	999999	999999	999999	999999	999999	999999	999999	999999	999999	999999	999999	999999	999999	999999	999999	999999	999999	999999	999999	999999	999999	999999	999999	999999	999999	999999	999999	999999	999999	999999	999999	999999	999999	999999	999999	999999
999999	999999	999999	999999	999999	999999	999999	999999	999999	999999	999999	999999	999999	999999	999999	999999	999999	999999	999999	999999	999999	999999	999999	999999	999999	999999	999999	999999	999999	999999	999999	999999	999999	999999	999999	999999	999999	999999	999999	999999	999999	999999	999999	999999	999999	999999	999999	999999	999999	999999
999999	999999	999999	999999	999999	999999	999999	999999	999999	999999	999999	999999	999999	999999	999999	999999	999999	999999	999999	999999	999999	999999	999999	999999	999999	999999	999999	999999	999999	999999	999999	999999	999999	999999	999999	999999	999999	999999	999999	999999	999999	999999	999999	999999	999999	999999	999999	999999	999999	999999
999999	999999	999999	999999	999999	999999	999999	999999	999999	999999	999999	999999	999999	999999	999999	999999	999999	999999	999999	999999	999999	999999	999999	999999	999999	999999	999999	999999	999999	999999	999999	999999	999999	999999	999999	999999	999999	999999	999999	999999	999999	999999	999999	999999	999999	999999	999999	999999	999999	999999
999999	999999	999999	999999	999999	999999	999999	999999	999999	999999	999999	999999	999999	999999	999999	999999	999999	999999	999999	999999	999999	999999	999999	999999	999999	999999	999999	999999	999999	999999	999999	999999	999999	999999	999999	999999	999999	999999	999999	999999	999999	999999	999999	999999	999999	999999	999999	999999	999999	999999
999999	999999	999999	999999	999999	999999	999999	999999	999999	999999	999999	999999	999999	999999	999999	999999	999999	999999	999999	999999	999999	999999	999999	999999	999999	999999	999999	999999	999999	999999	999999	999999	999999	999999	999999	999999	999999	999999	999999	999999	999999	999999	999999	999999	999999	999999	999999	999999	999999	999999
999999	999999	999999	999999	999999	999999	999999	999999	999999	999999	999999	999999	999999	999999	999999	999999	999999	999999	999999	999999	999999	999999	999999	999999	999999	999999	999999	999999	999999	999999	999999	999999	999999	999999	999999	999999	999999	999999	999999	999999	999999	999999	999999	999999	999999	999999	999999	999999	999999	999999
999999	999999	999999	999999	999999	999999	999999	999999	999999	999999	999999	999999	999999	999999	999999	999999	999999	999999	999999	999999	999999	999999	999999	999999	999999	999999	999999	999999	999999	999999	999999	999999	999999	999999	999999	999999	999999	999999	999999	999999	999999	999999	999999	999999	999999	999999	999999	999999	999999	999999
999999	999999	999999	999999	999999	999999	999999	999999	999999	999999	999999	999999	999999	999999	999999	999999	999999	999999	999999	999999	999999	999999	999999	999999	999999	999999	999999	999999	999999	999999	999999	999999	999999	999999	999999	999999	999999	999999	999999	999999	999999	999999	999999	999999	999999	999999	999999	999999	999999	999999
999999	999999	999999	999999	999999	999999	999999	999999	999999	999999	999999	999999	999999	999999	999999	999999	999999	999999	999999	999999	999999	999999	999999	999999	999999	999999	999999	999999	999999	999999	999999	999999	999999	999999	999999	999999	999999	999999	999999	999999	999999	999999	999999	999999	999999	999999	999999	999999	999999	999999
999999	999999	999999	999999	999999	999999	999999	999999	999999	999999	999999	999999	999999	999999	999999	999999	999999	999999	999999	999999	999999	999999	999999	999999	999999	999999	999999	999999	999999	999999	999999	999999	999999	999999	999999	999999	999999	999999	999999	999999	999999	999999	999999	999999	999999	999999	999999	999999	999999	999999
999999	999999	999999	999999	999999	999999	999999	999999	999999	999999	999999	999999	999999	999999	999999	999999	999999	999999	999999	999999	999999	999999	999999	999999	999999	999999	999999	999999	999999	999999	999999	999999	999999	999999	999999	999999	999999	999999	999999	999999	999999	999999	999999	999999	999999	999999	999999	999999	999999	999999
999999	999999	999999	999999	999999	999999	999999	999999	999999	999999	999999	999999	999999	999999	999999	999999	999999	999999	999999	999999	999999	999999	999999	999999	999999	999999	999999	999999	999999	999999	999999	999999	999999	999999	999999	999999	999999	999999	999999	999999	999999	999999	999999	999999	999999	999999	999999	999999	999999	999999
999999	999999	999999	999999	999999	999999	999999	999999	999999	999999	999999	999999	999999	999999	999999	999999	999999	999999	999999	999999	999999	999999	999999	999999	999999	999999	999999	999999	999999	999999	999999	999999	999999	999999	999999	999999	999999	999999	999999	999999	999999	999999	999999	999999	999999	999999	999999	999999	999999	999999
999999	999999	999999	999999	999999	999999	999999	999999	999999	999999	999999	999999	999999	999999	999999	999999	999999	999999	999999	999999	999999	999999	999999	999999	999999	999999	999999	999999	999999	999999	999999	999999	999999	999999	999999	999999	999999	999999	161.5	999999	999999	999999	999999	999999	999999	999999	999999	999999	999999	999999
999999	999999	999999	999999	999999	999999	999999	999999	999999	999999	999999	999999	999999	999999	999999	999999	999999	999999	999999	999999	999999	999999	999999	999999	999999	999999	999999	999999	999999	999999	999999	999999	999999	999999	999999	999999	999999	999999	999999	999999	999999	999999	999999	999999	999999	999999	999999	999999	999999	999999
999999	999999	999999	999999	999999	999999	999999	999999	999999	999999	999999	999999	999999	999999	999999	999999	999999	999999	999999	999999	999999	999999	999999	999999	999999	999999	999999	999999	999999	999999	999999	999999	999999	999999	999999	999999	999999	999999	999999	999999	999999	999999	999999	999999	999999	999999	999999	999999	999999	999999
999999	999999	999999	999999	999999	999999	999999	999999	999999	999999	999999	999999	999999	999999	999999	999999	999999	999999	999999	999999	999999	999999	999999	999999	999999	999999	999999	999999	999999	999999	999999	999999	999999	999999	999999	999999	999999	999999	999999	999999	999999	999999	999999	999999	999999	249	999999	999999	999999	999999
999999	999999	999999	999999	999999	999999	999999	999999	999999	999999	999999	999999	999999	999999	999999	999999	999999	999999	999999	999999	999999	999999	999999	999999	999999	999999	999999	999999	999999	999999	999999	999999	999999	999999	999999	999999	999999	999999	999999	999999	999999	999999	999999	999999	999999	999999	999999	999999	999999	999999
999999	999999	999999	999999	999999	999999	999999	999999	999999	999999	999999	999999	999999	999999	999999	999999	999999	999999	999999	999999	999999	999999	999999	999999	999999	999999	999999	999999	999999	999999	999999	999999	999999	999999	999999	999999	999999	999999	999999	999999	999999	999999	999999	999999	999999	999999	999999	999999	999999	999999
999999	999999	999999	999999	999999	999999	999999	999999	999999	999999	999999	999999	999999	999999	999999	999999	999999	999999	999999	999999	999999	999999	999999	999999	999999	999999	999999	999999	999999	999999	999999	999999	999999	999999	999999	999999	999999	999999	999999	999999	999999	999999	999999	999999	999999	999999	999999	999999	999999	999999
999999	999999	999999	999999	999999	999999	999999	999999	999999	999999	999999	999999	999999	999999	999999	999999	999999	999999	999999	999999	999999	999999	999999	999999	999999	999999	999999	999999	999999	999999	999999	999999	999999	999999	999999	999999	999999	999999	999999	999999	999999	999999	999999	999999	999999	999999	999999	999999	999999	999999
999999	999999	999999	999999	999999	999999	999999	999999	999999	999999	999999	999999	999999	999999	999999	999999	999999	999999	999999	999999	999999	999999	999999	999999	999999	999999	999999	999999	999999	999999	999999	999999	999999	999999	999999	999999	999999	999999	999999	999999	999999	999999	999999	999999	999999	999999	999999	999999	999999	999999
999999	999999	999999	999999	999999	999999	999999	999999	999999	999999	999999	999999	999999	999999	999999	999999	999999	999999	999999	999999	999999	999999	999999	999999	999999	999999	999999	999999	999999	999999	999999	999999	999999	999999	999999	999999	999999	999999	999999	999999	999999	999999	999999	999999	999999	999999	999999	999999	999999	999999
999999	999999	999999	999999	999999	999999	999999	999999	999999	999999	999999	999999	999999	999999	999999	999999	999999	999999	999999	999999	999999	999999	999999	999999	999999	999999	999999	999999	999999	999999	999999	999999	999999	999999	999999	999999	999999	999999	999999	999999	999999	999999	999999	999999	999999	999999	999999	999999	999999	999999
999999	999999	999999	999999	999999	999999	999999	999999	999999	999999	999999	999999	999999	999999	999999	999999	999999	999999	999999	999999	999999	999999	999999	999999	999999	999999	999999	999999	999999	999999	999999	999999	999999	999999	999999	999999	999999	999999	999999	999999	999999	999999	999999	999999	999999	999999	999999	999999	999999	999999
999999	999999	999999	999999	999999	999999	999999	999999	999999	999999	999999	999999	999999	999999	999999	999999	999999	999999	999999	999999	999999	999999	999999	999999	999999	999999	999999	999999	999999	999999	999999	999999	999999	999999	999999	999999	999999	999999	999999	999999	999999	999999	999999	999999	999999	999999	999999	999999	999999	999999
999999	999999	999999	999999	999999	999999	999999	999999	999999	999999	999999	999999	999999	999999	999999	999999	999999	999999	999999	999999	999999	999999	999999	999999	999999	999999	999999	999999	999999	999999	999999	999999	999999	999999	999999	999999	999999	999999	999999	999999	999999	999999	999999	999999	999999	999999	999999	999999	999999	999999
999999	999999	999999	999999	999999	999999	999999	999999	999999	999999	999999	999999	999999	999999	999999	999999	999999	999999	999999	999999	999999	999999	999999	999999	999999	999999	999999	999999	999999	999999	999999	999999	999999	999999	999999	999999	999999	999999	999999	999999	999999	999999	999999	999999	999999	999999	999999	999999	999999	999999
999999	999999	999999	999999	999999	999999	999999	999999	999999	999999	999999	999999	999999	999999	999999	999999	999999	999999	999999	999999	999999	999999	999999	999999	999999	999999	999999	999999	999999	999999	999999	999999	999999	999999	999999	999999	999999	999999	999999	999999	999999	999999	999999	999999	999999	999999	999999	999999	999999	999999
999999	999999	999999	999999	999999	999999	999999	999999	999999	999999	999999	999999	999999	999999	999999	999999	999999	999999	999999	999999	999999	999999	999999	999999	999999	999999	999999	999999	999999	999999	999999	999999	999999	999999	999999	999999	999999	999999	999999	999999	999999	999999	999999	999999	999999	999999	999999	999999	999999	999999
999999	999999	999999	999999	999999	999999	999999	999999	999999	999999	999999	999999	999999	999999	999999	999999	999999	999999	999999	999999	999999	999999	999999	999999	999999	999999	999999	999999	999999	999999	999999	999999	999999	999999	999999	999999	999999	999999	999999	999999	999999	999999	999999	999999	999999	999999	999999	999999	999999	999999
999999	999999	999999	999999	999999	999999	999999	999999	999999	999999	999999	999999	999999	999999	999999	999999	999999	999999	999999	999999	999999	999999	999999	999999	999999	999999	999999	999999	999999	999999	999999	999999	999999	999999	999999	999999	999999	999999	999999	999999	999999	999999	999999	999999	999999	999999	999999	999999	999999	999999
999999	999999	999999	999999	999999	999999	999999	999999	999999	999999	999999	999999	999999	999999	999999	999999	999999	999999	999999	999999	999999	999999	999999	999999	999999	999999	999999	999999	999999	999999	999999	999999	999999	999999	999999	999999	999999	999999	999999	999999	999999	999999	999999	999999	999999	999999	999999	999999	999999	999999
999999	999999	999999	999999	999999	999999	999999	999999	999999	999999	999999	999999	999999	999999	999999	999999	999999	999999	999999	999999	999999	999999	999999	999999	999999	999999	999999	999999	999999	999999	999999	999999	999999	999999	999999	999999	999999	999999	999999	999999	999999	999999	999999	999999	999999	999999	999999	999999	999999	999999
999999	999999	999999	999999	999999	999999	999999	999999	999999	999999	999999	999999	999999	999999	999999	999999	999999	999999	999999	999999	999999	999999	999999	999999	999999	999999	999999	999999	999999	999999	999999	999999	999999	999999	999999	999999	999999	999999	999999	999999	999999	999999	999999	999999	999999	999999	999999	999999	999999	999999
999999	999999	999999	999999	999999	999999	999999	999999	999999	999999	999999	999999	999999	999999	999999	999999	999999	999999	999999	999999	999999	999999	999999	999999	999999	999999	999999	999999	999999	999999	999999	999999	999999	999999	999999	999999	999999	999999	999999	999999	999999	999999	999999	999999	999999	999999	999999	999999	999999	999999
999999	999999	999999	999999	999999	999999	999999	999999	999999	999999	999999	999999	999999	999999	999999	999999	999999	999999	999999	999999	999999	999999	999999	999999	999999	999999	999999	999999	999999	999999	999999	999999	999999	999999	999999	999999	999999	999999	999999	999999	999999	999999	999999	999999	999999	999999	999999	999999	999999	999999
999999	999999	999999	999999	999999	999999	999999	999999	999999	999999	999999	999999	999999	999999	999999	999999	999999	999999	999999	999999	999999	999999	999999	999999	999999	999999	999999	999999	999999	999999	999999	999999	999999	999999	999999	999999	999999	999999	999999	999999	999999	999999	999999	999999	999999	999999	999999	999999	999999	999999
999999	999999	999999	999999	999999	999999	999999	999999	999999	999999	999999	999999	999999	999999	999999	999999	999999	999999	999999	999999	999999	999999	999999	999999	999999	999999	999999	999999	999999	999999	999999	999999	999999	999999	999999	999999	999999	999999	999999	999999	999999	999999	999999	999999	999999	999999	999999	999999	999999	999999
999999	999999	999999	999999	999999	999999	999999	999999	999999	999999	999999	999999	999999	999999	999999	999999	999999	999999	999999	999999	999999	999999	999999	999999	999999	999999	999999	999999	999999	999999	999999	999999	999999	999999	999999	999999	999999	999999	999999	999999	999999	999999	999999	999999	999999	999999	999999	999999	999999	999999
999999	999999	999999	999999	999999	999999	999999	999999	999999	999999	999999	999999	999999	999999	999999	999999	999999	999999	999999	999999	999999	999999	999999	999999	999999	999999	999999	999999	999999	999999	999999	999999	999999	999999	999999	999999	999999	999999	999999	999999	999999	999999	999999	999999	999999	999999	999999	999999	999999	999999
999999	999999	999999	999999	999999	999999	999999	999999	999999	999999	999999	999999	999999	999999	999999	999999	999999	999999	999999	999999	999999	999999	999999	999999	999999	999999	999999	999999	999999	999999	999999	999999	999999	999999	999999	999999	999999	999999	999999	999999	999999	999999	999999	999999	999999	999999	999999	999999	999999	999999
999999	999999	999999	999999	999999	999999	999999	999999	999999	999999	999999	999999	999999	999999	999999	999999	999999	999999	999999	999999	999999	999999	999999	999999	999999	999999	999999	999999	999999	999999	999999	999999	999999	999999	999999	999999	999999	999999	999999	999999	999999	999999	999999	999999	999999	999999	999999	999999	999999	999999
999999	999999	999999	999999	999999	999999	999999	999999	999999	999999	999999	999999	999999	999999	999999	999999	999999	999999	999999	999999	999999	999999	999999	999999	999999	999999	999999	999999	999999	999999	999999	999999	999999	999999	999999	999999	999999	999999	999999	999999	999999	999999	999999	999999	999999	999999	999999	999999	999999	999999
999999	999999	999999	999999	999999	999999	999999	999999	999999	999999	999999	999999	999999	999999	999999	999999	999999	999999	999999	999999	999999	999999	999999	999999	999999	999999	999999	999999	999999	999999	999999	999999	999999	999999	999999	999999	999999	999999	999999	999999	999999	999999	999999	999999	999999	999999	999999	999999	999999	999999
999999	999999	999999	999999	999999	999999	999999	999999	999999	999999	999999	999999	999999	999999	999999	999999	999999	999999	999999	999999	999999	999999	999999	999999	999999	999999	999999	999999	999999	999999	999999	999999	999999	999999	999999	999999	999999	999999	999999	999999	999999	999999	999999	999999	999999	999999	999999	999999	999999	999999
999999	999999	999999	999999	999999	999999	999999	999999	999999	999999	999999	999999	999999	999999	999999	999999	999999	999999	999999	999999	999999	999999	999999	999999	999999	999999	999999	999999	999999	999999	999999	999999	999999	999999	999999	999999	999999	999999	999999	999999	999999	999999	999999	999999	999999	999999	999999	999999	999999	999999
999999	999999	999999	999999	999999	999999	999999	999999	999999	999999	999999	999999	999999	999999	999999	999999	999999	999999	999999	999999	999999	999999	999999	999999	999999	999999	999999	999999	999999	999999	999999	999999	999999	999999	999999	999999	999999	999999	999999	999999	999999	999999	999999	999999	999999	999999	999999	999999	999999	999999
999999	999999	999999	999999	999999	999999	999999	999999	999999	999999	999999	999999	999999	999999	999999	999999	999999	999999	999999	999999	999999	999999	999999	999999	999999	999999	999999	999999	999999	999999	999999	999999	999999	999999	999999	999999	999999	999999	999999	999999	999999	999999	999999	999999	999999	999999	999999	999999	999999	999999
999999	999999	999999	999999	999999	999999	999999	999999	999999	999999	999999	999999	999999	999999	999999	999999	999999	999999	999999	999999	999999	999999	999999	999999	999999	999999	999999	999999	999999	999999	999999	999999	999999	999999	999999	999999	999999	999999	999999	999999	999999	999999	999999	999999	999999	999999	999999	999999	999999	999999
999999	999999	999999	999999	999999	999999	999999	999999	999999	999999	999999	999999	999999	999999	999999	999999	999999	999999	999999	999999	999999	999999	999999	999999	999999	999999	999999	999999	999999	999999	999999	999999	999999	999999	999999	999999	999999	999999	999999	999999	999999	999999	999999	999999	999999	999999	999999	999999	999999	999999
999999	999999	999999	999999	999999	999999	999999	999999	999999	999999	999999	999999	999999	999999	999999	999999	999999	999999	999999	999999	999999	999999	999999	999999	999999	999999	999999	999999	999999	999999	999999	999999	999999	999999	999999	999999	999999	999999	999999	999999	999999	999999	999999	999999	999999	999999	999999	999999	999999	999999
999999	999999	999999	999999	999999	999999	999999	999999	999999	999999	999999	999999	999999	999999	999999	999999	999999	999999	999999	999999	999999	999999	999999	999999	999999	999999	999999	999999	999999	999999	999999	999999	999999	999999	999999	999999	999999	999999	999999	999999	999999	999999	999999	999999	999999	999999	999999	999999	999999	999999
999999	999999	999999	999999	999999	999999	999999	999999	999999	999999	999999	999999	999999	999999	999999	999999	999999	999999	999999	999999	999999	999999	999999	999999	999999	999999	999999	999999	999999	999999	999999	999999	999999	999999	999999	999999	999999	999999	999999	999999	999999	999999	999999	999999	999999	999999	999999	999999	999999	999999
999999	999999	999999	999999	999999	999999	999999	999999	999999	999999	999999	999999	999999	999999	999999	999999	999999	999999	999999	999999	999999	999999	999999	999999	999999	999999	999999	999999	999999	999999	999999	999999	999999	999999	999999	999999	999999	999999	999999	999999	999999	999999	999999	999999	999999	999999	999999	999999	999999	999999
999999	999999	999999	999999	999999	999999	999999	999999	999999	999999	999999	999999	999999	999999	999999	999999	999999	999999	999999	999999	999999	999999	999999	999999	999999	999999	999999	999999	999999	999999	999999	999999	999999	999999	999999	999999	999999	999999	999999	999999	999999	999999	999999	999999	999999	999999	999999	999999	999999	999999
999999	999999	999999	999999	999999	999999	999999	999999	999999	999999	999999	999999	999999	999999	999999	999999	999999	999999	999999	999999	999999	999999	999999	999999	999999	999999	999999	999999	999999	999999	999999	999999	999999	999999	999999	999999	999999	999999	999999	999999	999999	999999	999999	999999	999999	999999	999999	999999	999999	999999
999999	999999	999999	999999	999999	999999	999999	999999	999999	999999	999999	999999	999999	999999	999999	999999	999999	999999	999999	999999	999999	999999	999999	999999	999999	999999	999999	999999	999999	999999	999999	999999	999999	999999	999999	999999	999999	999999	999999	999999	999999	999999	999999	999999	999999	999999	999999	999999	999999	999999
999999	999999	999999	999999	999999	999999	999999	999999	999999	999999	999999	999999	999999	999999	999999	999999	999999	999999	999999	999999	999999	999999	999999	999999	999999	999999	999999	999999	999999	999999	999999	999999	999999	999999	999999	999999	999999	999999	999999	999999	999999	999999	999999	999999	999999	999999	999999	999999	999999	999999
999999	999999	999999	999999	999999	999999	999999	999999	999999	999999	999999	999999	999999	999999	999999	999999	999999	999999	999999	999999	999999	999999	999999	999999	999999	999999	999999	999999	999999	999999	999999	999999	999999	999999	999999	999999	999999	999999	999999	999999	999999	999999	999999	999999	999999	999999	999999	999999	999999	999999
999999	999999	999999	999999	999999	999999	999999	999999	999999	999999	999999	999999	999999	999999	999999	999999	999999	999999	999999	999999	999999	999999	999999	999999	999999	999999	999999	999999	999999	999999	999999	999999	999999	999999	999999	999999	999999	999999	999999	999999	999999	999999	999999	999999	999999	999999	999999	999999	999999	999999
999999	999999	999999	999999	999999	999999	999999	999999	999999	999999	999999	999999	999999	999999	999999	999999	999999	999999	999999	999999	999999	999999	999999	999999	999999	999999	999999	999999	999999	999999	999999	999999	999999	999999	999999	999999	999999	999999	999999	999999	999999	999999	999999	999999	999999	999999	999999	999999	999999	999999
999999	999999	999999	999999	999999	999999	999999	999999	999999	999999	999999	999999	999999	999999	999999	999999	999999	999999	999999	999999	999999	999999	999999	999999	999999	999999	999999	999999	999999	999999	999999	999999	999999	999999	999999	999999	999999	999999	999999	999999	999999	999999	999999	999999	999999	999999	999999	999999	999999	999999
999999	999999	999999	999999	999999	999999	999999	999999	999999	999999	999999	999999	999999	999999	999999	999999	999999	999999	999999	999999	999999	999999	999999	999999	999999	999999	999999	999999	999999	999999	999999	999999	999999	999999	999999	999999	999999	999999	999999	999999	999999	999999	999999	999999	999999	999999	999999	999999	999999	999999
999999	999999	999999	999999	999999	999999	999999	999999	999999	999999	999999	999999	999999	999999	999999	999999	999999	999999	999999	999999	999999	999999	999999	999999	999999	999999	999999	999999	999999	999999	999999	999999	999999	999999	999999	999999	999999	999999	999999	999999	999999	999999	999999	999999	999999	999999	999999	999999	999999	999999
999999	999999	999999	999999	999999	999999	999999	999999	999999	999999	999999	999999	999999	999999	999999	999999	999999	999999	999999	999999	999999	999999	999999	999999	999999	999999	999999	999999	999999	999999	999999	999999	999999	999999	999999	999999	999999	999999	999999	999999	999999	999999	999999	999999	999999	999999	999999	999999	999999	999999
999999	999999	999999	999999	999999	999999	999999	999999	999999	999999	999999	999999	999999	999999	999999	999999	999999	999999	999999	999999	999999	999999	999999	999999	999999	999999	999999	999999	999999	999999	999999	999999	999999	999999	999999	999999	999999	999999	999999	999999	999999	999999	999999	999999	999999	999999	999999	999999	999999	999999
999999	999999	999999	999999	999999	999999	999999	999999	999999	999999	999999	999999	999999	999999	999999	999999	999999	999999	999999	999999	999999	999999	999999	999999	999999	999999	999999	999999	999999	999999	999999	999999	999999	999999	999999	999999	999999	999999	999999	999999	999999	999999	999999	999999	999999	999999	999999	999999	999999	999999
999999	999999	999999	999999	999999	999999	999999	999999	999999	999999	999999	999999	999999	999999	999999	999999	999999	999999	999999	999999	999999	999999	999999	999999	999999	999999	999999	999999	999999	999999	999999	999999	999999	999999	999999	999999	999999	999999	999999	999999	999999	999999	999999	999999	999999	999999	999999	999999	999999	999999
999999	999999	999999	999999	999999	999999	999999	999999	999999	999999	999999	999999	999999	999999	999999	999999	999999	999999	999999	999999	999999	999999	999999	999999	999999	999999	999999	999999	999999	999999	999999	999999	999999	999999	999999	999999	999999	999999	999999	999999	999999	999999	999999	999999	999999	999999	999999	999999	999999	999999
999999	999999	999999	999999	999999	999999	999999	999999	999999	999999	999999	999999	999999	999999	999999	999999	999999	999999	999999	999999	999999	999999	999999	999999	999999	999999	999999	999999	999999	999999	999999	999999	999999	999999	999999	999999	999999	999999	999999	999999	999999	999999	999999	999999	999999	999999	999999	999999	999999	999999
999999	999999	999999	999999	999999	999999	999999	999999	999999	999999	999999	999999	999999	999999	999999	999999	999999	999999	999999	999999	999999	999999	999999	999999	999999	999999	999999	999999	999999	999999	999999	999999	999999	999999	999999	999999	999999	999999	999999	999999	999999	999999	999999	999999	999999	999999	999999	999999	999999	999999
999999	999999	999999	999999	999999	999999	999999	999999	999999	999999	999999	999999	999999	999999	999999	999999	999999	999999	999999	999999	999999	999999	999999	999999	999999	999999	999999	999999	999999	999999	999999	999999	999999	999999	999999	999999	999999	999999	999999	999999	999999	999999	999999	999999	999999	999999	999999	999999	999999	999999
999999	999999	999999	999999	999999	999999	999999	999999	999999	999999	999999	999999	999999	999999	999999	999999	999999	999999	999999	999999	999999	999999	999999	999999	999999	999999	999999	999999	999999	999999	999999	999999	999999	999999	999999	999999	999999	999999	999999	999999	999999	999999	999999	999999	999999	999999	999999	999999	999999	999999
999999	999999	999999	999999	999999	999999	999999	999999	999999	999999	999999	999999	999999	999999	999999	999999	999999	999999	999999	999999	999999	999999	999999	999999	999999	999999	999999	999999	999999	999999	999999	999999	999999	999999	999999	999999	999999	999999	999999	999999	999999	999999	999999	999999	999999	999999	999999	999999	999999	999999
999999	999999	999999	999999	999999	999999	999999	999999	999999	999999	999999	999999	999999	999999	999999	999999	999999	999999	999999	999999	999999	999999	999999	999999	999999	999999	999999	999999	999999	999999	999999	999999	999999	999999	999999	999999	999999	999999	999999	999999	999999	999999	999999	999999	999999	999999	999999	999999	999999	999999
999999	999999	999999	999999	999999	999999	999999	999999	999999	999999	999999	999999	999999	999999	999999	999999	999999	999999	999999	999999	999999	999999	999999	999999	999999	999999	999999	999999	999999	999999	999999	999999	999999	999999	999999	999999	999999	999999	999999	999999	999999	999999	999999	999999	999999	999999	999999	999999	999999	999999
999999	999999	999999	999999	999999	999999	999999	999999	999999	999999	999999	999999	999999	999999	999999	999999	999999	999999	999999	999999	999999	999999	999999	999999	999999	999999	999999	999999	999999	999999	999999	999999	999999	999999	999999	999999	999999	999999	999999	999999	999999	999999	999999	999999	999999	999999	999999	999999	999999	999999
999999	999999	999999	999999	999999	999999	999999	999999	999999	999999	999999	999999	999999	999999	999999	999999	999999	999999	999999	999999	999999	999999	999999	999999	999999	999999	999999	999999	999999	999999	999999	999999	999999	999999	999999	999999	999999	999999	999999	999999	999999	999999	999999	999999	999999	999999	999999	999999	999999	999999
999999	999999	999999	999999	999999	999999	999999	999999	999999	999999	999999	999999	999999	999999	999999	999999	999999	999999	999999	999999	999999	999999	999999	999999	999999	999999	999999	999999	999999	999999	999999	999999	999999	999999	999999	999999	999999	999999	999999	999999	999999	999999	999999	999999	999999	999999	999999	999999	999999	999999
999999	999999	999999	999999	999999	999999	999999	999999	999999	999999	999999	999999	999999	999999	999999	999999	999999	999999	999999	999999	999999	999999	999999	999999	999999	999999	999999	999999	999999	999999	999999	999999	999999	999999	999999	999999	999999	999999	999999	999999	999999	999999	999999	999999	999999	999999	999999	999999	999999	999999
999999	999999	999999	999999	999999	999999	999999	999999	999999	999999	999999	999999	999999	999999	999999	999999	999999	999999	999999	999999	999999	999999	999999	999999	999999	999999	999999	999999	999999	999999	999999	999999	999999	999999	999999	999999	999999	999999	999999	999999	999999	999999	999999	999999	999999	999999	999999	999999	999999	999999
999999	999999	999999	999999	999999	999999	999999	999999	999999	999999	999999	999999	999999	999999	999999	999999	999999	999999	999999	999999	999999	999999	999999	999999	999999	999999	999999	999999	999999	999999	999999	999999	999999	999999	999999	999999	999999	999999	999999	999999	999999	999999	999999	999999	999999	999999	999999	999999	999999	999999
999999	999999	999999	999999	999999	999999	999999	999999	999999	999999	999999	999999	999999	999999	999999	999999	999999	999999	999999	999999	999999	999999	999999	999999	999999	999999	999999	999999	999999	999999	999999	999999	999999	999999	999999	999999	999999	999999	999999	999999	999999	999999	999999	999999	999999	999999	999999	999999	999999	999999
999999	999999	999999	999999	999999	999999	999999	999999	999999	999999	999999	999999	999999	999999	999999	999999	999999	999999	999999	999999	999999	999999	999999	999999	999999	999999	999999	999999	999999	999999	999999	999999	999999	999999	999999	999999	999999	999999	999999	999999	999999	999999	999999	999999	999999	999999	999999	999999	999999	999999
999999	999999	999999	999999	999999	999999	999999	999999	999999	999999	999999	999999	999999	999999	999999	999999	999999	999999	999999	999999	999999	999999	999999	999999	999999	999999	999999	999999	999999	999999	999999	999999	999999	999999	999999	999999	999999	999999	999999	999999	999999	999999	999999	999999	999999	999999	999999	999999	999999	999999
999999	999999	999999	999999	999999	999999	999999	999999	999999	999999	999999	999999	999999	999999	999999	999999	999999	999999	999999	999999	999999	999999	999999	999999	999999	999999	999999	999999	999999	999999	999999	999999	999999	999999	999999	999999	999999	999999	999999	999999	999999	999999	999999	999999	999999	999999	999999	999999	999999	999999
999999	999999	999999	999999	999999	999999	999999	999999	999999	999999	999999	999999	999999	999999	999999	999999	999999	999999	999999	999999	999999	999999	999999	999999	999999	999999	999999	999999	999999	999999	999999	999999	999999	999999	999999	999999	999999	999999	999999	999999	999999	999999	999999	999999	999999	999999	999999	177	999999	999999
999999	999999	999999	999999	999999	999999	999999	999999	999999	999999	999999	999999	999999	999999	999999	999999	999999	999999	999999	999999	999999	999999	999999	999999	999999	999999	999999	999999	999999	999999	999999	999999	999999	999999	999999	999999	999999	999999	999999	999999	999999	999999	999999	999999	999999	999999	999999	999999	999999	999999
999999	999999	999999	999999	999999	999999	999999	999999	999999	999999	999999	999999	999999	999999	999999	999999	999999	999999	999999	999999	999999	999999	999999	999999	999999	999999	999999	999999	999999	999999	999999	999999	999999	999999	999999	999999	999999	999999	999999	999999	999999	999999	999999	999999	999999	999999	999999	999999	999999	999999
999999	999999	999999	999999	999999	999999	999999	999999	999999	999999	999999	999999	999999	999999	999999	999999	999999	999999	999999	999999	999999	999999	999999	999999	999999	999999	999999	999999	999999	999999	999999	999999	999999	999999	999999	999999	999999	999999	999999	999999	999999	999999	999999	999999	999999	999999	999999	999999	999999	999999
999999	999999	999999	999999	999999	999999	999999	999999	999999	999999	999999	999999	999999	999999	999999	999999	999999	999999	999999	999999	999999	999999	999999	999999	999999	999999	999999	999999	999999	999999	999999	999999	999999	999999	999999	999999	999999	999999	999999	999999	172	999999	999999	999999	999999	999999	999999	999999	999999	999999
999999	999999	999999	999999	999999	999999	999999	999999	999999	999999	999999	999999	999999	999999	999999	999999	999999	999999	999999	999999	999999	999999	999999	999999	999999	999999	999999	999999	999999	999999	999999	999999	153	999999	999999	999999	999999	999999	999999	999999	999999	999999	999999	999999	999999	999999	999999	999999	999999	999999
999999	999999	999999	999999	999999	999999	999999	999999	999999	999999	999999	999999	999999	999999	999999	999999	999999	999999	999999	999999	999999	999999	999999	999999	999999	999999	999999	999999	999999	999999	999999	999999	999999	999999	999999	999999	999999	999999	999999	999999	999999	999999	999999	999999	999999	999999	999999	999999	999999	999999
999999	999999	999999	999999	999999	999999	999999	999999	999999	999999	999999	999999	999999	999999	999999	999999	999999	999999	999999	999999	999999	999999	999999	999999	999999	999999	999999	999999	999999	999999	999999	999999	999999	999999	999999	999999	999999	999999	999999	999999	999999	999999	999999	189	999999	999999	999999	999999	999999	999999
999999	999999	999999	999999	999999	999999	999999	999999	999999	999999	999999	999999	999999	999999	999999	999999	999999	999999	999999	999999	999999	999999	999999	999999	999999	999999	999999	999999	999999	999999	999999	999999	999999	999999	999999	999999	999999	999999	999999	999999	999999	999999	999999	999999	999999	999999	999999	999999	999999	999999
999999	999999	999999	999999	999999	999999	999999	999999	999999	999999	999999	999999	999999	999999	999999	999999	999999	999999	999999	999999	999999	999999	999999	999999	999999	999999	999999	999999	999999	999999	999999	999999	999999	999999	999999	999999	999999	999999	999999	999999	999999	999999	999999	999999	999999	999999	999999	999999	999999	999999
999999	999999	999999	999999	999999	999999	999999	999999	999999	999999	999999	999999	999999	999999	999999	999999	999999	999999	999999	999999	999999	999999	999999	999999	999999	999999	999999	999999	999999	999999	999999	999999	999999	999999	999999	999999	999999	999999	999999	999999	999999	999999	999999	999999	999999	999999	999999	999999	999999	999999
999999	999999	999999	999999	999999	999999	999999	999999	999999	999999	999999	999999	999999	999999	999999	999999	999999	999999	999999	999999	999999	999999	999999	999999	999999	999999	999999	999999	999999	999999	999999	999999	999999	999999	999999	999999	999999	999999	999999	999999	999999	999999	999999	999999	999999	200	999999	999999	999999	999999
999999	999999	999999	999999	999999	999999	999999	999999	999999	999999	999999	999999	999999	999999	999999	999999	999999	999999	999999	999999	999999	999999	999999	999999	999999	999999	999999	999999	999999	999999	999999	999999	999999	999999	999999	999999	999999	999999	999999	999999	999999	999999	999999	999999	999999	999999	999999	999999	999999	999999
999999	999999	999999	999999	999999	999999	999999	999999	999999	999999	999999	999999	999999	999999	999999	999999	999999	999999	999999	999999	999999	999999	999999	999999	999999	999999	999999	999999	999999	999999	999999	999999	999999	999999	999999	999999	999999	999999	999999	999999	999999	999999	999999	999999	999999	999999	999999	999999	999999	999999
999999	999999	999999	999999	999999	999999	999999	999999	999999	999999	999999	999999	999999	999999	999999	999999	999999	999999	999999	999999	999999	999999	999999	999999	999999	999999	999999	999999	999999	999999	999999	999999	999999	999999	999999	999999	999999	999999	999999	999999	999999	152	999999	999999	999999	999999	999999	999999	999999	999999
999999	999999	999999	999999	999999	999999	999999	999999	999999	999999	999999	999999	999999	999999	999999	999999	999999	999999	999999	999999	999999	999999	999999	999999	999999	999999	999999	999999	999999	999999	999999	999999	999999	999999	999999	999999	999999	999999	999999	999999	999999	999999	999999	999999	999999	999999	999999	999999	999999	999999
999999	999999	999999	999999	999999	999999	999999	999999	999999	999999	999999	999999	999999	999999	999999	999999	999999	999999	999999	999999	999999	999999	999999	999999	999999	999999	999999	999999	999999	999999	999999	999999	999999	999999	999999	999999	999999	999999	999999	999999	999999	999999	999999	999999	999999	999999	999999	999999	999999	999999
999999	999999	999999	999999	999999	999999	999999	999999	999999	999999	999999	999999	999999	999999	999999	999999	999999	999999	999999	999999	999999	999999	999999	999999	999999	999999	999999	999999	999999	999999	999999	999999	999999	999999	999999	999999	999999	999999	999999	999999	999999	999999	999999	999999	999999	999999	999999	999999	999999	999999
999999	999999	999999	999999	999999	999999	999999	999999	999999	999999	999999	999999	999999	999999	999999	999999	999999	999999	999999	999999	999999	999999	999999	999999	999999	999999	999999	999999	999999	999999	999999	999999	999999	999999	999999	999999	999999	999999	999999	999999	999999	999999	999999	999999	999999	999999	999999	999999	999999	999999
999999	999999	999999	999999	999999	999999	999999	999999	999999	999999	999999	999999	999999	999999	999999	999999	999999	999999	999999	999999	999999	999999	999999	999999	999999	999999	999999	999999	999999	999999	999999	999999	999999	999999	999999	999999	999999	999999	999999	999999	999999	999999	999999	999999	999999	999999	999999	999999	999999	999999
999999	999999	999999	999999	999999	999999	999999	999999	999999	999999	999999	999999	999999	999999	999999	999999	999999	999999	999999	999999	999999	999999	999999	999999	999999	999999	999999	999999	999999	999999	999999	999999	999999	999999	999999	999999	999999	999999	999999	999999	999999	999999	999999	999999	999999	999999	999999	999999	999999	999999
999999	999999	999999	999999	999999	999999	999999	999999	999999	999999	999999	999999	999999	999999	999999	999999	999999	999999	999999	999999	999999	999999	999999	999999	999999	999999	999999	999999	999999	999999	999999	999999	999999	999999	999999	999999	999999	999999	999999	999999	999999	999999	999999	999999	999999	999999	999999	999999	999999	999999
999999	999999	999999	999999	999999	999999	999999	999999	999999	999999	999999	999999	999999	999999	999999	999999	999999	999999	999999	999999	999999	999999	999999	999999	999999	999999	999999	999999	999999	999999	999999	999999	999999	999999	999999	999999	999999	999999	999999	999999	999999	999999	999999	999999	999999	999999	999999	999999	999999	999999
999999	999999	999999	999999	999999	999999	999999	999999	999999	999999	999999	999999	999999	999999	999999	999999	999999	999999	999999	999999	999999	999999	999999	999999	999999	999999	999999	999999	999999	999999	999999	999999	999999	999999	999999	999999	999999	999999	999999	999999	999999	999999	999999	999999	999999	999999	999999	999999	999999	999999
999999	999999	999999	999999	999999	999999	999999	999999	999999	999999	999999	999999	999999	999999	999999	999999	999999	999999	999999	999999	999999	999999	999999	999999	999999	999999	999999	999999	999999	999999	999999	999999	999999	999999	999999	999999	999999	999999	999999	999999	999999	999999	999999	999999	999999	999999	999999	999999	999999	999999
999999	999999	999999	999999	999999	999999	999999	999999	999999	999999	999999	999999	999999	999999	999999	999999	999999	999999	999999	999999	999999	999999	999999	999999	999999	999999	999999	999999	999999	999999	999999	999999	999999	999999	999999	999999	999999	999999	999999	999999	999999	999999	999999	999999	999999	999999	999999	999999	999999	999999
999999	999999	999999	999999	999999	999999	999999	999999	999999	999999	999999	999999	999999	999999	999999	999999	999999	999999	999999	999999	999999	999999	999999	999999	999999	999999	999999	999999	999999	999999	999999	999999	999999	999999	999999	999999	999999	999999	999999	999999	999999	999999	999999	999999	999999	999999	999999	199	999999	999999
999999	999999	999999	999999	999999	999999	999999	999999	999999	999999	999999	999999	999999	999999	999999	999999	999999	999999	999999	999999	999999	999999	999999	999999	999999	999999	999999	999999	999999	999999	999999	999999	999999	999999	999999	999999	999999	999999	999999	999999	999999	999999	999999	999999	999999	999999	999999	999999	999999	999999
999999	999999	999999	999999	999999	999999	999999	999999	999999	999999	999999	999999	999999	999999	999999	999999	999999	999999	999999	999999	999999	999999	999999	999999	999999	999999	999999	999999	999999	999999	999999	999999	999999	999999	999999	999999	999999	999999	999999	999999	999999	999999	999999	999999	999999	999999	999999	999999	999999	999999
999999	999999	999999	999999	999999	999999	999999	999999	999999	999999	999999	999999	999999	999999	999999	999999	999999	999999	999999	999999	999999	999999	999999	999999	999999	999999	999999	999999	999999	999999	999999	999999	999999	999999	999999	999999	999999	999999	999999	999999	999999	999999	999999	999999	999999	999999	999999	999999	999999	999999
999999	999999	999999	999999	999999	999999	999999	999999	999999	999999	999999	999999	999999	999999	999999	999999	999999	999999	999999	999999	999999	999999	999999	999999	999999	999999	999999	999999	999999	999999	999999	999999	999999	999999	999999	999999	999999	999999	999999	999999	999999	153	999999	999999	999999	999999	999999	999999	999999	999999
999999	999999	999999	999999	999999	999999	999999	999999	999999	999999	999999	999999	999999	999999	999999	999999	999999	999999	999999	999999	999999	999999	999999	999999	999999	999999	999999	999999	999999	999999	999999	999999	999999	999999	999999	999999	999999	999999	999999	999999	999999	999999	999999	999999	999999	999999	999999	999999	999999	999999
999999	999999	999999	999999	999999	999999	999999	999999	999999	999999	999999	999999	999999	999999	999999	999999	999999	999999	999999	999999	999999	999999	999999	999999	999999	999999	999999	999999	999999	999999	999999	999999	999999	999999	999999	999999	999999	999999	999999	999999	999999	999999	999999	999999	999999	999999	999999	999999	999999	999999
999999	999999	999999	999999	999999	999999	999999	999999	999999	999999	999999	999999	999999	999999	999999	999999	999999	999999	999999	999999	999999	999999	999999	999999	999999	999999	999999	999999	999999	999999	999999	999999	999999	999999	999999	999999	999999	999999	999999	999999	999999	999999	999999	999999	999999	999999	999999	999999	999999	999999
999999	999999	999999	999999	999999	999999	999999	999999	999999	999999	999999	999999	999999	999999	999999	999999	999999	999999	999999	999999	999999	999999	999999	999999	999999	999999	999999	999999	999999	999999	999999	999999	999999	999999	999999	999999	999999	999999	999999	999999	999999	999999	999999	999999	999999	999999	999999	999999	999999	999999
999999	999999	999999	999999	999999	999999	999999	999999	999999	999999	999999	999999	999999	999999	999999	999999	999999	999999	999999	999999	999999	999999	999999	999999	999999	999999	999999	999999	999999	999999	999999	999999	999999	999999	999999	999999	999999	999999	999999	999999	999999	999999	999999	999999	999999	999999	999999	999999	999999	999999
999999	999999	999999	999999	999999	999999	999999	999999	999999	999999	999999	999999	999999	999999	999999	999999	999999	999999	999999	999999	999999	999999	999999	999999	999999	999999	999999	999999	999999	999999	999999	999999	999999	999999	999999	999999	999999	999999	999999	999999	999999	999999	999999	999999	999999	999999	999999	999999	999999	999999
999999	999999	999999	999999	999999	999999	999999	999999	999999	999999	999999	999999	999999	999999	999999	999999	999999	999999	999999	999999	999999	999999	999999	999999	999999	999999	999999	999999	999999	999999	999999	999999	999999	999999	999999	999999	999999	999999	999999	220	999999	999999	999999	999999	999999	999999	999999	999999	999999	999999
999999	999999	999999	999999	999999	999999	999999	999999	999999	999999	999999	999999	999999	999999	999999	999999	999999	999999	999999	999999	999999	999999	999999	999999	999999	999999	999999	999999	999999	999999	999999	999999	999999	999999	999999	999999	999999	999999	999999	999999	999999	999999	999999	999999	999999	999999	999999	999999	999999	999999
999999	999999	999999	999999	999999	999999	999999	999999	999999	999999	999999	999999	999999	999999	999999	999999	999999	999999	999999	999999	999999	999999	999999	999999	999999	999999	999999	999999	999999	999999	999999	999999	999999	999999	999999	999999	999999	999999	999999	999999	999999	999999	999999	999999	999999	999999	999999	999999	999999	999999
999999	999999	999999	999999	999999	999999	999999	999999	999999	999999	999999	999999	999999	999999	999999	999999	999999	999999	999999	999999	999999	999999	999999	999999	999999	999999	999999	999999	999999	999999	999999	999999	999999	999999	999999	999999	999999	999999	999999	999999	999999	999999	999999	999999	999999	999999	999999	999999	999999	999999
999999	999999	999999	999999	999999	999999	999999	999999	999999	999999	999999	999999	999999	999999	999999	999999	999999	999999	999999	999999	999999	999999	999999	999999	999999	999999	999999	999999	999999	999999	999999	999999	999999	999999	999999	999999	999999	999999	999999	999999	999999	999999	999999	999999	999999	999999	999999	999999	999999	999999
999999	999999	999999	999999	999999	999999	999999	999999	999999	999999	999999	999999	999999	999999	999999	999999	999999	999999	999999	999999	999999	999999	999999	999999	999999	999999	181	999999	999999	999999	999999	999999	999999	999999	999999	999999	999999	999999	999999	999999	999999	999999	999999	999999	999999	999999	999999	999999	999999	999999
999999	999999	999999	999999	999999	999999	999999	999999	999999	999999	999999	999999	999999	999999	999999	999999	999999	999999	999999	999999	999999	999999	999999	999999	999999	999999	999999	999999	999999	999999	999999	999999	999999	999999	999999	999999	999999	999999	999999	999999	999999	999999	999999	132	999999	999999	999999	999999	999999	999999
999999	999999	999999	999999	999999	999999	999999	999999	999999	999999	999999	999999	999999	999999	999999	999999	999999	999999	999999	999999	999999	999999	999999	999999	999999	999999	999999	999999	999999	999999	999999	999999	999999	999999	999999	999999	999999	999999	999999	999999	999999	999999	999999	999999	999999	999999	999999	999999	999999	999999
999999	999999	999999	999999	999999	999999	999999	999999	999999	999999	999999	999999	999999	999999	999999	999999	999999	999999	999999	999999	999999	999999	999999	999999	999999	999999	999999	999999	999999	999999	999999	999999	999999	999999	999999	999999	999999	999999	999999	999999	999999	999999	999999	195	999999	999999	999999	999999	999999	999999
999999	999999	999999	999999	999999	999999	999999	999999	999999	999999	999999	999999	999999	999999	999999	999999	999999	999999	999999	999999	999999	999999	999999	999999	999999	999999	999999	999999	999999	999999	999999	999999	999999	999999	999999	999999	999999	999999	999999	999999	999999	999999	999999	219	999999	999999	999999	999999	999999	999999
999999	999999	999999	999999	999999	999999	999999	999999	999999	999999	999999	999999	999999	999999	999999	999999	999999	999999	999999	999999	999999	999999	999999	999999	999999	999999	999999	999999	999999	999999	999999	999999	999999	999999	999999	999999	999999	999999	999999	999999	999999	999999	999999	999999	999999	999999	999999	999999	999999	999999
999999	999999	999999	999999	999999	999999	999999	999999	999999	999999	999999	999999	999999	999999	999999	999999	999999	999999	999999	999999	999999	999999	999999	999999	999999	999999	999999	999999	999999	999999	999999	999999	999999	999999	999999	999999	999999	999999	999999	999999	999999	999999	999999	999999	999999	999999	999999	999999	999999	999999
999999	999999	999999	999999	999999	999999	999999	999999	999999	999999	999999	999999	999999	999999	999999	999999	999999	999999	999999	999999	999999	999999	999999	999999	999999	999999	999999	999999	999999	999999	999999	999999	999999	999999	999999	999999	999999	999999	999999	999999	999999	999999	999999	999999	999999	999999	999999	999999	999999	999999
999999	999999	999999	999999	999999	999999	999999	999999	999999	999999	999999	999999	999999	999999	999999	999999	999999	999999	999999	999999	999999	999999	999999	999999	999999	999999	999999	999999	999999	999999	999999	999999	999999	999999	999999	999999	999999	999999	999999	999999	999999	999999	999999	999999	999999	999999	999999	999999	999999	999999
999999	999999	999999	999999	999999	999999	999999	999999	999999	999999	999999	999999	999999	999999	999999	999999	999999	999999	999999	999999	999999	999999	999999	999999	999999	999999	999999	999999	999999	999999	999999	999999	999999	999999	999999	999999	999999	999999	999999	999999	999999	999999	999999	999999	999999	999999	999999	999999	999999	999999
999999	999999	999999	999999	999999	999999	999999	999999	999999	999999	999999	999999	999999	999999	999999	999999	999999	999999	999999	999999	999999	999999	999999	999999	999999	999999	999999	999999	999999	999999	999999	999999	999999	999999	999999	999999	999999	999999	999999	999999	999999	999999	999999	999999	999999	999999	999999	999999	999999	999999
999999	999999	999999	999999	999999	999999	999999	999999	999999	999999	999999	999999	999999	999999	999999	999999	999999	999999	999999	999999	999999	999999	999999	999999	999999	999999	999999	999999	999999	999999	999999	999999	999999	999999	999999	999999	999999	999999	999999	999999	999999	999999	999999	999999	999999	999999	999999	999999	999999	999999
999999	999999	999999	999999	999999	999999	999999	999999	999999	999999	999999	999999	999999	999999	999999	999999	999999	999999	999999	999999	999999	999999	999999	999999	999999	999999	999999	999999	999999	999999	999999	999999	999999	999999	999999	999999	999999	999999	999999	999999	999999	999999	999999	999999	999999	999999	999999	999999	999999	999999
999999	999999	999999	999999	999999	999999	999999	999999	999999	999999	999999	999999	999999	999999	999999	999999	999999	999999	999999	999999	999999	999999	999999	999999	999999	999999	999999	999999	999999	999999	999999	999999	999999	999999	999999	999999	999999	999999	999999	999999	999999	999999	999999	999999	999999	999999	999999	999999	999999	999999
999999	999999	999999	999999	999999	999999	999999	999999	999999	999999	999999	999999	999999	999999	999999	999999	999999	999999	999999	999999	999999	999999	999999	999999	999999	999999	999999	999999	999999	999999	999999	999999	999999	999999	999999	999999	999999	999999	999999	999999	999999	999999	999999	999999	999999	999999	999999	999999	999999	999999
999999	999999	999999	999999	999999	999999	999999	999999	999999	999999	999999	999999	999999	999999	999999	999999	999999	999999	999999	999999	999999	999999	999999	999999	999999	999999	999999	999999	999999	999999	999999	999999	999999	999999	999999	999999	999999	999999	999999	999999	999999	999999	999999	999999	999999	999999	999999	999999	999999	999999
999999	999999	999999	999999	999999	999999	999999	999999	999999	999999	999999	999999	999999	999999	999999	999999	999999	999999	999999	999999	999999	999999	999999	999999	999999	999999	999999	999999	999999	999999	999999	999999	999999	999999	999999	999999	999999	999999	999999	999999	999999	999999	999999	999999	999999	999999	999999	999999	999999	999999
999999	999999	999999	999999	999999	999999	999999	999999	999999	999999	999999	999999	999999	999999	999999	999999	999999	999999	999999	999999	999999	999999	999999	999999	999999	999999	999999	999999	999999	999999	999999	999999	999999	999999	999999	999999	999999	999999	999999	999999	999999	999999	999999	999999	999999	999999	999999	999999	999999	999999
999999	999999	999999	999999	999999	999999	999999	999999	999999	999999	999999	999999	999999	999999	999999	999999	999999	999999	999999	999999	999999	999999	999999	999999	999999	999999	999999	999999	999999	999999	999999	999999	999999	999999	999999	999999	999999	999999	999999	999999	999999	999999	999999	999999	999999	999999	999999	999999	999999	999999
999999	999999	999999	999999	999999	999999	999999	999999	999999	999999	999999	999999	999999	999999	999999	999999	999999	999999	999999	999999	999999	999999	999999	999999	999999	999999	999999	999999	999999	999999	999999	999999	999999	999999	999999	999999	999999	999999	999999	999999	999999	999999	999999	999999	999999	999999	999999	999999	999999	999999
999999	999999	999999	999999	999999	999999	999999	999999	999999	999999	999999	999999	999999	999999	999999	999999	999999	999999	999999	999999	999999	999999	999999	999999	999999	999999	999999	999999	999999	999999	999999	999999	999999	999999	999999	999999	999999	999999	999999	999999	999999	999999	999999	999999	999999	999999	999999	999999	999999	999999
999999	999999	999999	999999	999999	999999	999999	999999	999999	999999	999999	999999	999999	999999	999999	999999	999999	999999	999999	999999	999999	999999	999999	999999	999999	999999	999999	999999	999999	999999	999999	999999	999999	999999	999999	999999	999999	999999	999999	999999	999999	999999	999999	999999	999999	999999	999999	999999	999999	999999
999999	999999	999999	999999	999999	999999	999999	999999	999999	999999	999999	999999	999999	999999	999999	999999	999999	999999	999999	999999	999999	999999	999999	999999	999999	999999	999999	999999	999999	999999	999999	999999	999999	999999	999999	999999	999999	999999	999999	999999	999999	999999	999999	999999	999999	999999	999999	999999	999999	999999
999999	999999	999999	999999	999999	999999	999999	999999	999999	999999	999999	999999	999999	999999	999999	999999	999999	999999	999999	999999	999999	999999	999999	999999	999999	999999	999999	999999	999999	999999	999999	999999	999999	999999	999999	999999	999999	999999	999999	999999	999999	999999	999999	999999	999999	999999	999999	999999	999999	999999
999999	999999	999999	999999	999999	999999	999999	999999	999999	999999	999999	999999	999999	999999	999999	999999	999999	999999	999999	999999	999999	999999	999999	999999	999999	999999	999999	999999	999999	999999	999999	999999	999999	999999	999999	999999	999999	999999	999999	999999	999999	999999	999999	999999	999999	999999	999999	999999	999999	999999
999999	999999	999999	999999	999999	999999	999999	999999	999999	999999	999999	999999	999999	999999	999999	999999	999999	999999	999999	999999	999999	999999	999999	999999	999999	999999	999999	999999	999999	999999	999999	999999	999999	999999	999999	999999	999999	999999	999999	999999	999999	999999	999999	999999	999999	999999	999999	999999	999999	999999
999999	999999	999999	999999	999999	999999	999999	999999	999999	999999	999999	999999	999999	999999	999999	999999	999999	999999	999999	999999	999999	999999	999999	999999	999999	999999	999999	999999	999999	999999	999999	999999	999999	999999	999999	999999	999999	999999	999999	999999	999999	999999	999999	999999	999999	999999	999999	999999	999999	999999
999999	999999	999999	999999	999999	999999	999999	999999	999999	999999	999999	999999	999999	999999	999999	999999	999999	999999	999999	999999	999999	999999	999999	999999	999999	999999	999999	999999	999999	999999	999999	999999	999999	999999	999999	999999	999999	999999	999999	999999	999999	999999	999999	999999	999999	999999	999999	999999	999999	999999
999999	999999	999999	999999	999999	999999	999999	999999	999999	999999	999999	999999	999999	999999	999999	999999	999999	999999	999999	999999	999999	999999	999999	999999	999999	999999	999999	999999	999999	999999	999999	999999	999999	999999	999999	999999	999999	999999	999999	999999	999999	999999	999999	999999	999999	999999	999999	999999	999999	999999
999999	999999	999999	999999	999999	999999	999999	999999	999999	999999	999999	999999	999999	999999	999999	999999	999999	999999	999999	999999	999999	999999	999999	999999	999999	999999	999999	999999	999999	999999	999999	999999	999999	999999	999999	999999	999999	999999	999999	999999	999999	999999	999999	999999	999999	999999	999999	999999	999999	999999
999999	999999	999999	999999	999999	999999	999999	999999	999999	999999	999999	999999	999999	999999	999999	999999	999999	999999	999999	999999	999999	999999	999999	999999	999999	999999	999999	999999	999999	999999	999999	999999	999999	999999	999999	999999	999999	999999	999999	999999	999999	999999	999999	999999	999999	999999	999999	999999	999999	999999
999999	999999	999999	999999	999999	999999	999999	999999	999999	999999	999999	999999	999999	999999	999999	999999	999999	999999	999999	999999	999999	999999	999999	999999	999999	999999	999999	999999	999999	999999	999999	999999	999999	999999	999999	999999	999999	999999	999999	999999	999999	999999	999999	999999	999999	999999	999999	999999	999999	999999
999999	999999	999999	999999	999999	999999	999999	999999	999999	999999	999999	999999	999999	999999	999999	999999	999999	999999	999999	999999	999999	999999	999999	999999	999999	999999	999999	999999	999999	999999	999999	999999	999999	999999	999999	999999	999999	999999	999999	999999	999999	999999	999999	999999	999999	999999	999999	999999	999999	999999
999999	999999	999999	999999	999999	999999	999999	999999	999999	999999	999999	999999	999999	999999	999999	999999	999999	999999	999999	999999	999999	999999	999999	999999	999999	999999	999999	999999	999999	999999	999999	999999	999999	999999	999999	999999	999999	999999	999999	999999	999999	999999	999999	999999	999999	999999	999999	999999	999999	999999
999999	999999	999999	999999	999999	999999	999999	999999	999999	999999	999999	999999	999999	999999	999999	999999	999999	999999	999999	999999	999999	999999	999999	999999	999999	999999	999999	999999	999999	999999	999999	999999	999999	999999	999999	999999	999999	999999	999999	999999	999999	999999	999999	999999	999999	999999	999999	999999	999999	999999
999999	999999	999999	999999	999999	999999	999999	999999	999999	999999	999999	999999	999999	999999	999999	999999	999999	999999	999999	999999	999999	999999	999999	999999	999999	999999	999999	999999	999999	999999	999999	999999	999999	999999	999999	999999	999999	999999	999999	999999	999999	999999	999999	999999	999999	999999	999999	999999	999999	999999
999999	999999	999999	999999	999999	999999	999999	999999	999999	999999	999999	999999	999999	999999	999999	999999	999999	999999	999999	999999	999999	999999	999999	999999	999999	999999	999999	999999	999999	999999	999999	999999	999999	999999	999999	999999	999999	999999	999999	999999	999999	999999	999999	999999	999999	999999	999999	999999	999999	999999
999999	999999	999999	999999	999999	999999	999999	999999	999999	999999	999999	999999	999999	999999	999999	999999	999999	999999	999999	999999	999999	999999	999999	999999	999999	999999	999999	999999	999999	999999	999999	999999	999999	999999	999999	999999	999999	999999	999999	999999	999999	999999	999999	999999	999999	999999	999999	999999	999999	999999
999999	999999	999999	999999	999999	999999	999999	999999	999999	999999	999999	999999	999999	999999	999999	999999	999999	999999	999999	999999	999999	999999	999999	999999	999999	999999	999999	999999	999999	999999	999999	999999	999999	999999	999999	999999	999999	999999	999999	999999	999999	999999	999999	999999	999999	999999	999999	999999	999999	999999
999999	999999	999999	999999	999999	999999	999999	999999	999999	999999	999999	999999	999999	999999	999999	999999	999999	999999	999999	999999	999999	999999	999999	999999	999999	999999	999999	999999	999999	999999	999999	999999	999999	999999	999999	999999	999999	999999	999999	999999	999999	999999	999999	999999	999999	999999	999999	999999	999999	999999
999999	999999	999999	999999	999999	999999	999999	999999	999999	999999	999999	999999	999999	999999	999999	999999	999999	999999	999999	999999	999999	999999	999999	999999	999999	999999	999999	999999	999999	999999	999999	999999	999999	999999	999999	999999	999999	999999	999999	999999	999999	999999	999999	999999	999999	999999	999999	999999	999999	999999
999999	999999	999999	999999	999999	999999	999999	999999	999999	999999	999999	999999	999999	999999	999999	999999	999999	999999	999999	999999	999999	999999	999999	999999	999999	999999	999999	999999	999999	999999	999999	999999	999999	999999	999999	999999	999999	999999	999999	999999	999999	999999	999999	999999	999999	999999	999999	999999	999999	999999
999999	999999	999999	999999	999999	999999	999999	999999	999999	999999	999999	999999	999999	999999	999999	999999	999999	999999	999999	999999	999999	999999	999999	999999	999999	999999	999999	999999	999999	999999	999999	999999	999999	999999	999999	999999	999999	999999	999999	999999	999999	999999	999999	999999	999999	999999	999999	999999	999999	999999
999999	999999	999999	999999	999999	999999	999999	999999	999999	999999	999999	999999	999999	999999	999999	999999	999999	999999	999999	999999	999999	999999	999999	999999	999999	999999	999999	999999	999999	999999	999999	999999	999999	999999	999999	999999	999999	999999	999999	999999	999999	999999	999999	999999	999999	999999	999999	999999	999999	999999
999999	999999	999999	999999	999999	999999	999999	999999	999999	999999	999999	999999	999999	999999	999999	999999	999999	999999	999999	999999	999999	999999	999999	999999	999999	999999	999999	999999	999999	999999	999999	999999	999999	999999	999999	999999	999999	999999	999999	999999	999999	999999	999999	999999	999999	999999	999999	999999	999999	999999
999999	999999	999999	999999	999999	999999	999999	999999	999999	999999	999999	999999	999999	999999	999999	999999	999999	999999	999999	999999	999999	999999	999999	999999	999999	999999	999999	999999	999999	999999	999999	999999	999999	999999	999999	999999	999999	999999	999999	999999	999999	999999	999999	999999	999999	999999	999999	999999	999999	999999
999999	999999	999999	999999	999999	999999	999999	999999	999999	999999	999999	999999	999999	999999	999999	999999	999999	999999	999999	999999	999999	999999	999999	999999	999999	999999	999999	999999	999999	999999	999999	999999	999999	999999	999999	999999	999999	999999	999999	999999	999999	999999	999999	999999	999999	999999	999999	999999	999999	999999
999999	999999	999999	999999	999999	999999	999999	999999	999999	999999	999999	999999	999999	999999	999999	999999	999999	999999	999999	999999	999999	999999	999999	999999	999999	999999	999999	999999	999999	999999	999999	999999	999999	999999	999999	999999	999999	999999	999999	999999	999999	999999	999999	999999	999999	999999	999999	999999	999999	999999
999999	999999	999999	999999	999999	999999	999999	999999	999999	999999	999999	999999	999999	999999	999999	999999	999999	999999	999999	999999	999999	999999	999999	999999	999999	999999	999999	999999	999999	999999	999999	999999	999999	999999	999999	999999	999999	999999	999999	999999	999999	999999	999999	999999	999999	999999	999999	999999	999999	999999
999999	999999	999999	999999	999999	999999	999999	999999	999999	999999	999999	999999	999999	999999	999999	999999	999999	999999	999999	999999	999999	999999	999999	999999	999999	999999	999999	999999	999999	999999	999999	999999	999999	999999	999999	999999	999999	999999	999999	999999	999999	999999	999999	999999	999999	999999	999999	999999	999999	999999
999999	999999	999999	999999	999999	999999	999999	999999	999999	999999	999999	999999	999999	999999	999999	999999	999999	999999	999999	999999	999999	999999	999999	999999	999999	999999	999999	999999	999999	999999	999999	999999	999999	999999	999999	999999	999999	999999	999999	999999	999999	999999	999999	999999	999999	999999	999999	999999	999999	999999
999999	999999	999999	999999	999999	999999	999999	999999	999999	999999	999999	999999	999999	999999	999999	999999	999999	999999	999999	999999	999999	999999	999999	999999	999999	999999	999999	999999	999999	999999	999999	999999	999999	999999	999999	999999	999999	999999	999999	999999	999999	999999	999999	999999	999999	999999	999999	999999	999999	999999
999999	999999	999999	999999	999999	999999	999999	999999	999999	999999	999999	999999	999999	999999	999999	999999	999999	999999	999999	999999	999999	999999	999999	999999	999999	999999	999999	999999	999999	999999	999999	999999	999999	999999	999999	999999	999999	999999	999999	999999	999999	999999	999999	999999	999999	999999	999999	999999	999999	999999
999999	999999	999999	999999	999999	999999	999999	999999	999999	999999	999999	999999	999999	999999	999999	999999	999999	999999	999999	999999	999999	999999	999999	999999	999999	999999	999999	999999	999999	999999	999999	999999	999999	999999	999999	999999	999999	999999	999999	999999	999999	999999	999999	999999	999999	999999	999999	999999	999999	999999
999999	999999	999999	999999	999999	999999	999999	999999	999999	999999	999999	999999	999999	999999	999999	999999	999999	999999	999999	999999	999999	999999	999999	999999	999999	999999	999999	999999	999999	999999	999999	999999	999999	999999	999999	999999	999999	999999	999999	999999	189	999999	999999	999999	999999	999999	999999	999999	999999	999999
999999	999999	999999	999999	999999	999999	999999	999999	999999	999999	999999	999999	999999	999999	999999	999999	999999	999999	999999	999999	999999	999999	999999	999999	999999	999999	999999	999999	999999	999999	999999	999999	999999	999999	999999	999999	999999	999999	999999	999999	999999	999999	999999	999999	999999	999999	999999	999999	999999	999999
999999	999999	999999	999999	999999	999999	999999	999999	999999	999999	999999	999999	999999	999999	999999	999999	999999	999999	999999	999999	999999	999999	999999	999999	999999	999999	999999	999999	999999	999999	999999	999999	999999	999999	999999	999999	999999	999999	999999	999999	999999	999999	999999	999999	999999	999999	999999	999999	999999	999999
999999	999999	999999	999999	999999	999999	999999	999999	999999	999999	999999	999999	999999	999999	999999	999999	999999	999999	999999	999999	999999	999999	999999	999999	999999	999999	999999	999999	999999	999999	999999	999999	999999	999999	999999	999999	999999	999999	999999	999999	999999	999999	999999	999999	999999	999999	999999	999999	999999	999999
999999	999999	999999	999999	999999	999999	999999	999999	999999	999999	999999	999999	999999	999999	999999	999999	999999	999999	999999	999999	999999	999999	999999	999999	999999	999999	999999	999999	999999	999999	999999	999999	999999	999999	999999	999999	999999	999999	999999	999999	999999	999999	999999	999999	999999	999999	999999	999999	999999	999999
999999	999999	999999	999999	999999	999999	999999	999999	999999	999999	999999	999999	999999	999999	999999	999999	999999	999999	999999	999999	999999	999999	999999	999999	999999	999999	999999	999999	999999	999999	999999	999999	999999	999999	999999	999999	999999	999999	999999	999999	999999	999999	999999	999999	999999	999999	999999	999999	999999	999999
999999	999999	999999	999999	999999	999999	999999	999999	999999	999999	999999	999999	999999	999999	999999	999999	999999	999999	999999	999999	999999	999999	999999	999999	999999	999999	999999	999999	999999	999999	999999	999999	999999	999999	999999	999999	999999	999999	999999	999999	999999	999999	999999	999999	999999	999999	999999	999999	999999	999999
999999	999999	999999	999999	999999	999999	999999	999999	999999	999999	999999	999999	999999	999999	999999	999999	999999	999999	999999	999999	999999	999999	999999	999999	999999	999999	999999	999999	999999	999999	999999	999999	999999	999999	999999	999999	999999	999999	999999	999999	999999	999999	999999	999999	999999	999999	999999	999999	999999	999999
999999	999999	999999	999999	999999	999999	999999	999999	999999	999999	999999	999999	999999	999999	999999	999999	999999	999999	999999	999999	999999	999999	999999	999999	999999	999999	999999	999999	999999	999999	999999	999999	999999	999999	999999	999999	999999	999999	999999	999999	999999	999999	180	999999	999999	999999	999999	999999	999999	999999
999999	999999	999999	999999	999999	999999	999999	999999	999999	999999	999999	999999	999999	999999	999999	999999	999999	999999	999999	999999	999999	999999	999999	999999	999999	999999	999999	999999	999999	999999	999999	999999	999999	999999	999999	999999	999999	999999	999999	999999	202	999999	999999	999999	999999	999999	999999	999999	999999	999999
999999	999999	999999	999999	999999	999999	999999	999999	999999	999999	999999	999999	999999	999999	999999	999999	999999	999999	999999	999999	999999	999999	999999	999999	999999	999999	999999	999999	999999	999999	999999	999999	999999	999999	999999	999999	999999	999999	999999	999999	999999	999999	999999	999999	999999	999999	999999	999999	999999	999999
999999	999999	999999	999999	999999	999999	999999	999999	999999	999999	999999	999999	999999	999999	999999	999999	999999	999999	999999	999999	999999	999999	999999	999999	999999	999999	999999	999999	999999	999999	999999	999999	999999	999999	999999	999999	999999	999999	999999	999999	999999	999999	999999	999999	999999	999999	999999	999999	999999	999999
999999	999999	999999	999999	999999	999999	999999	999999	999999	999999	999999	999999	999999	999999	999999	999999	999999	999999	999999	999999	999999	999999	999999	999999	999999	999999	999999	999999	999999	999999	999999	999999	999999	999999	999999	224	999999	999999	999999	999999	999999	999999	999999	999999	999999	999999	999999	999999	999999	999999
999999	999999	999999	999999	999999	999999	999999	999999	999999	999999	999999	999999	999999	999999	999999	999999	999999	999999	999999	999999	999999	999999	999999	999999	999999	999999	999999	999999	999999	999999	999999	999999	999999	999999	999999	999999	999999	999999	999999	999999	999999	999999	999999	999999	999999	999999	999999	999999	999999	999999
999999	999999	999999	999999	999999	999999	999999	999999	999999	999999	999999	999999	999999	999999	999999	999999	999999	999999	999999	999999	999999	999999	999999	999999	999999	999999	999999	999999	999999	999999	999999	999999	999999	999999	999999	999999	999999	999999	999999	999999	999999	999999	999999	999999	999999	999999	999999	999999	999999	999999
999999	999999	999999	999999	999999	999999	999999	999999	999999	999999	999999	999999	999999	999999	999999	999999	999999	999999	999999	999999	999999	999999	999999	999999	999999	999999	999999	999999	999999	999999	999999	999999	999999	999999	999999	999999	999999	999999	999999	999999	999999	999999	999999	999999	999999	999999	999999	999999	999999	999999
999999	999999	999999	999999	999999	999999	999999	999999	999999	999999	999999	999999	999999	999999	999999	999999	999999	999999	999999	999999	999999	999999	999999	999999	999999	999999	999999	999999	999999	999999	999999	999999	999999	999999	999999	999999	999999	999999	999999	999999	999999	999999	999999	999999	999999	999999	999999	999999	999999	999999
999999	999999	999999	999999	999999	999999	999999	999999	999999	999999	999999	999999	999999	999999	999999	999999	999999	999999	999999	999999	999999	999999	999999	999999	999999	999999	999999	999999	999999	999999	999999	999999	999999	999999	999999	999999	999999	999999	999999	999999	999999	999999	999999	999999	999999	999999	999999	999999	999999	999999
999999	999999	999999	999999	999999	999999	999999	999999	999999	999999	999999	999999	999999	999999	999999	999999	999999	999999	999999	999999	999999	999999	999999	999999	999999	999999	999999	999999	999999	999999	999999	999999	999999	999999	999999	999999	999999	999999	999999	999999	999999	999999	999999	999999	999999	999999	999999	999999	999999	999999
999999	999999	999999	999999	999999	999999	999999	999999	999999	999999	999999	999999	999999	999999	999999	999999	999999	999999	999999	999999	999999	999999	999999	999999	999999	999999	999999	999999	999999	999999	999999	999999	999999	999999	999999	999999	999999	999999	999999	999999	999999	999999	999999	999999	999999	999999	999999	999999	999999	999999
999999	999999	999999	999999	999999	999999	999999	999999	999999	999999	999999	999999	999999	999999	999999	999999	999999	999999	999999	999999	999999	999999	999999	999999	999999	999999	999999	999999	999999	999999	999999	999999	999999	999999	999999	999999	999999	999999	999999	999999	999999	999999	999999	999999	999999	999999	999999	999999	999999	999999
999999	999999	999999	999999	999999	999999	999999	999999	999999	999999	999999	999999	999999	999999	999999	999999	999999	999999	999999	999999	999999	999999	999999	999999	999999	999999	999999	999999	999999	999999	999999	999999	999999	999999	999999	999999	999999	999999	999999	999999	999999	999999	999999	999999	999999	999999	999999	999999	999999	999999
999999	999999	999999	999999	999999	999999	999999	999999	999999	999999	999999	999999	999999	999999	999999	999999	999999	999999	999999	999999	999999	999999	999999	999999	999999	999999	999999	999999	999999	999999	999999	999999	999999	999999	999999	999999	999999	999999	999999	999999	999999	999999	999999	999999	999999	999999	999999	999999	999999	999999
999999	999999	999999	999999	999999	999999	999999	999999	999999	999999	999999	999999	999999	999999	999999	999999	999999	999999	999999	999999	999999	999999	999999	999999	999999	999999	999999	999999	999999	999999	999999	999999	999999	999999	999999	999999	999999	999999	999999	999999	999999	999999	999999	999999	999999	999999	999999	999999	999999	999999
999999	999999	999999	999999	999999	999999	999999	999999	999999	999999	999999	999999	999999	999999	999999	999999	999999	999999	999999	999999	999999	999999	999999	999999	999999	999999	999999	999999	999999	999999	999999	999999	999999	999999	999999	999999	999999	999999	999999	999999	999999	999999	999999	999999	999999	999999	999999	999999	999999	999999
999999	999999	999999	999999	999999	999999	999999	999999	999999	999999	999999	999999	999999	999999	999999	999999	999999	999999	999999	999999	999999	999999	999999	999999	999999	999999	999999	999999	999999	999999	185	999999	999999	999999	999999	999999	999999	999999	999999	999999	999999	999999	999999	999999	999999	999999	999999	999999	999999	999999
999999	999999	999999	999999	999999	999999	999999	999999	999999	999999	999999	999999	999999	999999	999999	999999	999999	999999	999999	999999	999999	999999	999999	999999	999999	999999	999999	999999	999999	999999	999999	999999	999999	999999	999999	999999	999999	999999	999999	999999	999999	999999	999999	999999	999999	999999	169	999999	999999	999999
999999	999999	999999	999999	999999	999999	999999	999999	999999	999999	999999	999999	999999	999999	999999	999999	999999	999999	999999	999999	999999	999999	999999	999999	999999	999999	999999	999999	999999	999999	999999	999999	999999	999999	999999	172	999999	999999	999999	999999	999999	999999	999999	999999	999999	999999	999999	999999	999999	999999
999999	999999	999999	999999	999999	999999	999999	999999	999999	999999	999999	999999	999999	999999	999999	999999	999999	999999	999999	999999	999999	999999	999999	999999	999999	999999	999999	999999	999999	999999	999999	999999	999999	999999	999999	999999	999999	999999	999999	999999	999999	999999	999999	999999	999999	999999	999999	999999	999999	999999
999999	999999	999999	999999	999999	999999	999999	999999	999999	999999	999999	999999	999999	999999	999999	999999	999999	999999	999999	999999	999999	999999	999999	999999	999999	999999	999999	999999	999999	999999	999999	999999	999999	999999	999999	999999	999999	999999	999999	999999	999999	999999	999999	999999	999999	999999	999999	999999	999999	999999
999999	999999	999999	999999	999999	999999	999999	999999	999999	999999	999999	999999	999999	999999	999999	999999	999999	999999	999999	999999	999999	999999	999999	999999	999999	999999	999999	999999	999999	999999	999999	999999	999999	999999	999999	999999	999999	999999	999999	999999	999999	999999	999999	999999	999999	999999	999999	999999	999999	999999
999999	999999	999999	999999	999999	999999	999999	999999	999999	999999	999999	999999	999999	999999	999999	999999	999999	999999	999999	999999	999999	999999	999999	999999	999999	999999	999999	999999	999999	999999	999999	999999	999999	999999	999999	999999	999999	999999	999999	999999	999999	999999	999999	999999	999999	999999	999999	999999	999999	999999
999999	999999	999999	999999	999999	999999	999999	999999	999999	999999	999999	999999	999999	999999	999999	999999	999999	999999	999999	999999	999999	999999	999999	999999	999999	999999	999999	999999	999999	999999	999999	999999	999999	999999	999999	999999	999999	999999	999999	999999	999999	999999	999999	999999	999999	999999	999999	999999	999999	999999
999999	999999	999999	999999	999999	999999	999999	999999	999999	999999	999999	999999	999999	999999	999999	999999	999999	999999	999999	999999	999999	999999	999999	999999	999999	999999	999999	999999	999999	999999	999999	999999	999999	999999	999999	999999	999999	999999	999999	999999	999999	999999	999999	999999	999999	999999	999999	999999	999999	999999
999999	999999	999999	999999	999999	999999	999999	999999	999999	999999	999999	999999	999999	999999	999999	999999	999999	999999	999999	999999	999999	999999	999999	999999	999999	999999	999999	999999	999999	999999	999999	999999	999999	999999	999999	999999	999999	999999	999999	999999	999999	999999	999999	999999	999999	999999	999999	999999	999999	999999
999999	999999	999999	999999	999999	999999	999999	999999	999999	999999	999999	999999	999999	999999	999999	999999	999999	999999	999999	999999	999999	999999	999999	999999	999999	999999	999999	999999	999999	999999	999999	999999	999999	999999	999999	999999	999999	999999	999999	999999	999999	999999	999999	999999	999999	999999	999999	999999	999999	999999
999999	999999	999999	999999	999999	999999	999999	999999	999999	999999	999999	999999	999999	999999	999999	999999	999999	999999	999999	999999	999999	999999	999999	999999	999999	999999	999999	999999	999999	999999	999999	999999	999999	999999	999999	999999	999999	999999	999999	999999	999999	999999	999999	999999	999999	999999	999999	999999	999999	999999
999999	999999	999999	999999	999999	999999	999999	999999	999999	999999	999999	999999	999999	999999	999999	999999	999999	999999	999999	999999	999999	999999	999999	999999	999999	999999	999999	999999	999999	999999	999999	999999	999999	999999	999999	999999	999999	999999	999999	999999	999999	999999	999999	999999	181	999999	999999	999999	999999	999999
999999	999999	999999	999999	999999	999999	999999	999999	999999	999999	999999	999999	999999	999999	999999	999999	999999	999999	999999	999999	999999	999999	999999	999999	999999	999999	999999	999999	999999	999999	999999	999999	999999	999999	999999	999999	999999	999999	999999	999999	999999	999999	999999	999999	999999	999999	999999	999999	999999	999999
999999	999999	999999	999999	999999	999999	999999	999999	999999	999999	999999	999999	999999	999999	999999	999999	999999	999999	999999	999999	999999	999999	999999	999999	999999	999999	999999	999999	999999	999999	999999	999999	999999	999999	999999	999999	999999	999999	999999	999999	999999	999999	999999	999999	999999	999999	999999	999999	999999	999999
999999	999999	999999	999999	999999	999999	999999	999999	999999	999999	999999	999999	999999	999999	999999	999999	999999	999999	999999	999999	999999	999999	999999	999999	999999	999999	999999	999999	999999	999999	999999	999999	999999	999999	999999	999999	999999	999999	999999	999999	999999	999999	999999	999999	999999	999999	999999	999999	999999	999999
999999	999999	999999	999999	999999	999999	999999	999999	999999	999999	999999	999999	999999	999999	999999	999999	999999	999999	999999	999999	999999	999999	999999	999999	999999	999999	999999	999999	999999	999999	999999	999999	999999	999999	999999	999999	999999	999999	999999	999999	999999	999999	999999	999999	999999	999999	999999	999999	999999	999999
999999	999999	999999	999999	999999	999999	999999	999999	999999	999999	999999	999999	999999	999999	999999	999999	999999	999999	999999	999999	999999	999999	999999	999999	999999	999999	999999	999999	999999	999999	999999	999999	999999	999999	999999	999999	999999	999999	999999	999999	999999	999999	999999	999999	999999	999999	999999	999999	999999	999999
999999	999999	999999	999999	999999	999999	999999	999999	999999	999999	999999	999999	999999	999999	999999	999999	999999	999999	999999	999999	999999	999999	999999	999999	999999	999999	999999	999999	999999	999999	999999	999999	999999	999999	999999	999999	999999	999999	999999	999999	999999	999999	999999	999999	999999	999999	999999	999999	999999	999999
999999	999999	999999	999999	999999	999999	999999	999999	999999	999999	999999	999999	999999	999999	999999	999999	999999	999999	999999	999999	999999	999999	999999	999999	999999	999999	999999	999999	999999	999999	999999	999999	999999	999999	999999	999999	999999	999999	999999	999999	999999	999999	999999	999999	999999	999999	999999	999999	999999	999999
999999	999999	999999	999999	999999	999999	999999	999999	999999	999999	999999	999999	999999	999999	999999	999999	999999	999999	999999	999999	999999	999999	999999	999999	999999	999999	999999	999999	999999	999999	999999	999999	999999	999999	999999	999999	999999	999999	999999	999999	999999	999999	999999	999999	999999	999999	999999	999999	999999	999999
999999	999999	999999	999999	999999	999999	999999	999999	999999	999999	999999	999999	999999	999999	999999	999999	999999	999999	999999	999999	999999	999999	999999	999999	999999	999999	999999	999999	999999	999999	999999	999999	999999	999999	999999	999999	999999	999999	999999	999999	999999	999999	999999	999999	999999	999999	999999	999999	999999	999999
999999	999999	999999	999999	999999	999999	999999	999999	999999	999999	999999	999999	999999	999999	999999	999999	999999	999999	999999	999999	999999	999999	999999	999999	999999	999999	999999	999999	999999	999999	999999	999999	999999	999999	999999	999999	999999	999999	999999	999999	999999	999999	999999	999999	999999	999999	999999	999999	999999	999999
999999	999999	999999	999999	999999	999999	999999	999999	999999	999999	999999	999999	999999	999999	999999	999999	999999	999999	999999	999999	999999	999999	999999	999999	999999	999999	999999	999999	999999	999999	999999	999999	999999	999999	999999	999999	999999	999999	999999	999999	999999	999999	999999	999999	999999	999999	999999	999999	999999	999999
999999	999999	999999	999999	999999	999999	999999	999999	999999	999999	999999	999999	999999	999999	999999	999999	999999	999999	999999	999999	999999	999999	999999	999999	999999	999999	999999	999999	999999	999999	999999	999999	999999	999999	999999	999999	999999	999999	999999	999999	999999	999999	999999	999999	999999	999999	999999	999999	999999	999999
999999	999999	999999	999999	999999	999999	999999	999999	999999	999999	999999	999999	999999	999999	999999	999999	999999	999999	999999	999999	999999	999999	999999	999999	999999	999999	999999	999999	999999	999999	999999	999999	999999	999999	999999	999999	999999	999999	999999	999999	999999	999999	999999	999999	999999	999999	999999	999999	999999	999999
999999	999999	999999	999999	999999	999999	999999	999999	999999	999999	999999	999999	999999	999999	999999	999999	999999	999999	999999	999999	999999	999999	999999	999999	999999	999999	999999	999999	999999	999999	999999	999999	999999	999999	999999	999999	999999	999999	999999	999999	999999	999999	999999	999999	999999	999999	999999	999999	999999	999999
999999	999999	999999	999999	999999	999999	999999	999999	999999	999999	999999	999999	999999	999999	999999	999999	999999	999999	999999	999999	999999	999999	999999	999999	999999	999999	999999	999999	999999	999999	999999	999999	999999	999999	999999	999999	999999	999999	999999	999999	999999	999999	999999	999999	999999	999999	999999	999999	999999	999999
999999	999999	999999	999999	999999	999999	999999	999999	999999	999999	999999	999999	999999	999999	999999	999999	999999	999999	999999	999999	999999	999999	999999	999999	999999	999999	999999	999999	999999	999999	999999	999999	999999	999999	999999	999999	999999	999999	999999	999999	999999	999999	999999	999999	999999	999999	999999	999999	999999	999999
999999	999999	999999	999999	999999	999999	999999	999999	999999	999999	999999	999999	999999	999999	999999	999999	999999	999999	999999	999999	999999	999999	999999	999999	999999	999999	999999	999999	999999	999999	999999	999999	999999	999999	999999	999999	999999	999999	999999	999999	999999	999999	999999	999999	999999	999999	999999	999999	999999	999999
999999	999999	999999	999999	999999	999999	999999	999999	999999	999999	999999	999999	999999	999999	999999	999999	999999	999999	999999	999999	999999	999999	999999	999999	999999	999999	999999	999999	999999	999999	999999	999999	999999	999999	999999	999999	999999	999999	999999	999999	999999	999999	999999	999999	999999	999999	999999	999999	999999	999999
999999	999999	999999	999999	999999	999999	999999	999999	999999	999999	999999	999999	999999	999999	999999	999999	999999	999999	999999	999999	999999	999999	999999	999999	999999	999999	999999	999999	999999	999999	999999	999999	999999	999999	999999	999999	999999	999999	999999	999999	999999	999999	999999	999999	999999	999999	999999	999999	999999	999999
999999	999999	999999	999999	999999	999999	999999	999999	999999	999999	999999	999999	999999	999999	999999	999999	999999	999999	999999	999999	999999	999999	999999	999999	999999	999999	999999	999999	999999	999999	999999	999999	999999	999999	999999	999999	999999	999999	999999	999999	999999	999999	999999	999999	999999	999999	999999	999999	999999	999999
999999	999999	999999	999999	999999	999999	999999	999999	999999	999999	999999	999999	999999	999999	999999	999999	999999	999999	999999	999999	999999	999999	999999	999999	999999	999999	999999	999999	999999	999999	999999	999999	999999	999999	999999	999999	999999	999999	999999	999999	999999	999999	999999	999999	999999	999999	999999	999999	999999	999999
999999	999999	999999	999999	999999	999999	999999	999999	999999	999999	999999	999999	999999	999999	999999	999999	999999	999999	999999	999999	999999	999999	999999	999999	999999	999999	999999	999999	999999	999999	999999	999999	999999	999999	999999	999999	999999	999999	999999	999999	999999	999999	999999	999999	999999	999999	999999	999999	999999	999999
999999	999999	999999	999999	999999	999999	999999	999999	999999	999999	999999	999999	999999	999999	999999	999999	999999	999999	999999	999999	999999	999999	999999	999999	999999	999999	999999	999999	999999	999999	999999	999999	999999	999999	999999	999999	999999	999999	999999	999999	999999	999999	999999	999999	999999	260	999999	999999	999999	999999
999999	999999	999999	999999	999999	999999	999999	999999	999999	999999	999999	999999	999999	999999	999999	999999	999999	999999	999999	999999	999999	999999	999999	999999	999999	999999	999999	999999	999999	999999	999999	999999	999999	999999	999999	999999	999999	999999	999999	999999	999999	999999	999999	999999	999999	999999	999999	999999	999999	999999
999999	999999	999999	999999	999999	999999	999999	999999	999999	999999	999999	999999	999999	999999	999999	999999	999999	999999	999999	999999	999999	999999	999999	999999	999999	999999	999999	999999	999999	999999	999999	999999	999999	999999	999999	999999	999999	999999	999999	999999	999999	999999	999999	999999	999999	999999	999999	999999	999999	999999
999999	999999	999999	999999	999999	999999	999999	999999	999999	999999	999999	999999	999999	999999	999999	999999	999999	999999	999999	999999	999999	999999	999999	999999	999999	999999	999999	999999	999999	999999	999999	999999	999999	999999	999999	999999	999999	999999	999999	999999	999999	999999	999999	999999	999999	999999	999999	999999	999999	999999
999999	999999	999999	999999	999999	999999	999999	999999	999999	999999	999999	999999	999999	999999	999999	999999	999999	999999	999999	999999	999999	999999	999999	999999	999999	999999	999999	999999	999999	999999	999999	999999	999999	999999	999999	999999	999999	999999	999999	999999	999999	999999	999999	999999	999999	999999	999999	999999	999999	999999
999999	999999	999999	999999	999999	999999	999999	999999	999999	999999	999999	999999	999999	999999	999999	999999	999999	999999	999999	999999	999999	999999	999999	999999	999999	999999	999999	999999	999999	999999	999999	999999	999999	999999	999999	999999	999999	999999	999999	999999	999999	999999	999999	999999	999999	999999	999999	999999	999999	999999
999999	999999	999999	999999	999999	999999	999999	999999	999999	999999	999999	999999	999999	999999	999999	999999	999999	999999	999999	999999	999999	999999	999999	999999	999999	999999	999999	999999	999999	999999	999999	999999	999999	999999	999999	999999	999999	999999	999999	999999	999999	999999	999999	999999	999999	999999	999999	999999	999999	999999
999999	999999	999999	999999	999999	999999	999999	999999	999999	999999	999999	999999	999999	999999	999999	999999	999999	999999	999999	999999	999999	999999	999999	999999	999999	999999	999999	999999	999999	999999	999999	999999	999999	999999	999999	999999	999999	999999	999999	999999	999999	999999	999999	999999	999999	999999	999999	999999	999999	999999
999999	999999	999999	999999	999999	999999	999999	999999	999999	999999	999999	999999	999999	999999	999999	999999	999999	999999	999999	999999	999999	999999	999999	999999	999999	999999	999999	999999	999999	999999	999999	999999	999999	999999	999999	999999	999999	999999	999999	999999	999999	999999	999999	999999	999999	999999	999999	999999	999999	999999
999999	999999	999999	999999	999999	999999	999999	999999	999999	999999	999999	999999	999999	999999	999999	999999	999999	999999	999999	999999	999999	999999	999999	999999	999999	999999	999999	999999	999999	999999	999999	999999	999999	999999	999999	999999	999999	999999	999999	999999	999999	999999	999999	999999	999999	999999	999999	999999	999999	999999
999999	999999	999999	999999	999999	999999	999999	999999	999999	999999	999999	999999	999999	999999	999999	999999	999999	999999	999999	999999	999999	999999	999999	999999	999999	999999	999999	999999	999999	999999	999999	999999	999999	999999	999999	999999	999999	999999	999999	999999	999999	999999	999999	999999	999999	999999	999999	999999	999999	999999
999999	999999	999999	999999	999999	999999	999999	999999	999999	999999	999999	999999	999999	999999	999999	999999	999999	999999	999999	999999	999999	999999	999999	999999	999999	999999	999999	999999	999999	999999	999999	999999	999999	999999	999999	999999	999999	999999	999999	999999	999999	999999	999999	999999	999999	999999	999999	999999	999999	999999
999999	999999	999999	999999	999999	999999	999999	999999	999999	999999	999999	999999	999999	999999	999999	999999	999999	999999	999999	999999	999999	999999	999999	999999	999999	999999	999999	999999	999999	999999	999999	999999	999999	999999	999999	999999	999999	999999	999999	999999	999999	999999	999999	999999	999999	999999	999999	999999	999999	999999
999999	999999	999999	999999	999999	999999	999999	999999	999999	999999	999999	999999	999999	999999	999999	999999	999999	999999	999999	999999	999999	999999	999999	999999	999999	999999	999999	999999	999999	999999	999999	999999	999999	999999	999999	999999	999999	999999	999999	999999	999999	999999	999999	999999	999999	999999	999999	999999	999999	999999
999999	999999	999999	999999	999999	999999	999999	999999	999999	999999	999999	999999	999999	999999	999999	999999	999999	999999	999999	999999	999999	999999	999999	999999	999999	999999	999999	999999	999999	999999	999999	999999	999999	999999	999999	999999	999999	999999	999999	999999	999999	999999	999999	999999	999999	999999	999999	999999	999999	999999
999999	999999	999999	999999	999999	999999	999999	999999	999999	999999	999999	999999	999999	999999	999999	999999	999999	999999	999999	999999	999999	999999	999999	999999	999999	999999	999999	999999	999999	999999	999999	999999	999999	999999	999999	999999	999999	999999	999999	999999	999999	999999	999999	999999	999999	999999	999999	999999	999999	999999
999999	999999	999999	999999	999999	999999	999999	999999	999999	999999	999999	999999	999999	999999	999999	999999	999999	999999	999999	999999	999999	999999	999999	999999	999999	999999	999999	999999	999999	999999	999999	999999	999999	999999	999999	999999	999999	999999	999999	999999	999999	999999	999999	999999	999999	999999	999999	999999	999999	999999
999999	999999	999999	999999	999999	999999	999999	999999	999999	999999	999999	999999	999999	999999	999999	999999	999999	999999	999999	999999	999999	999999	999999	999999	999999	999999	999999	999999	999999	999999	999999	999999	999999	999999	999999	999999	999999	999999	999999	999999	999999	999999	999999	999999	999999	999999	999999	999999	999999	999999
999999	999999	999999	999999	999999	999999	999999	999999	999999	999999	999999	999999	999999	999999	999999	999999	999999	999999	999999	999999	999999	999999	999999	999999	999999	999999	999999	999999	999999	999999	999999	999999	999999	999999	999999	999999	999999	999999	999999	999999	999999	999999	999999	999999	999999	999999	999999	999999	999999	999999
999999	999999	999999	999999	999999	999999	999999	999999	999999	999999	999999	999999	999999	999999	999999	999999	999999	999999	999999	999999	999999	999999	999999	999999	999999	999999	999999	999999	999999	999999	999999	999999	999999	999999	999999	999999	999999	999999	999999	999999	999999	999999	999999	999999	999999	999999	999999	999999	999999	999999
999999	999999	999999	999999	999999	999999	999999	999999	999999	999999	999999	999999	999999	999999	999999	999999	999999	999999	999999	999999	999999	999999	999999	999999	999999	999999	999999	999999	999999	999999	999999	999999	999999	999999	999999	999999	999999	999999	999999	999999	999999	999999	999999	999999	999999	999999	999999	999999	999999	999999
[truncated: 2,700 more rows]
[truncated: 654 more columns]
