# Supplementary material for: Development of a structural growth curve model that considers the causal effect of initial phenotypes
Source: Genet Sel Evol. 2019 May 2;51:19. doi: 10.1186/s12711-019-0461-y (PMC6498631; doi:10.1186/s12711-019-0461-y)
Supplement: Supplementary file 3 — Additional file 3. Design matrix for fixed effects on weight at entry. The first row is name of effects. The order of animals is the same as in in Additional file 1. [file 12711_2019_461_MOESM3_ESM.csv]

Intercept	Heifer	BirthYear2	BirthYear3	BirthYear4	BirthYear5	BirthYear6	BirthYear7	BirthYear8	BirthSeason2	BirthSeason3	BirthSeason4	AgeAtEntry
1	0	0	0	0	0	0	0	0	0	1	0	-0.662148995555793
1	1	0	0	0	0	0	0	0	0	0	1	-0.955787349728722
1	0	0	0	0	0	0	0	0	0	0	1	-0.46639009277384
1	1	0	0	0	0	0	0	0	0	1	0	1.63801811213215
1	0	0	0	0	0	0	0	0	0	0	1	-0.0748722872099343
1	0	0	0	0	0	0	0	0	0	0	1	-1.39624488098812
1	0	0	0	0	0	0	0	0	0	1	0	-0.172751738600911
1	1	0	0	0	0	0	0	0	0	1	0	-1.15154625251068
1	0	0	0	0	0	0	0	0	0	0	1	-0.368510641382864
1	0	0	0	0	0	0	0	0	0	1	0	-1.00472707542421
1	0	0	0	0	0	0	0	0	0	0	1	1.24650030656825
1	0	0	0	0	0	0	0	0	0	1	0	-0.662148995555793
1	1	0	0	0	0	0	0	0	0	1	0	1.58907838643667
1	1	0	0	0	0	0	0	0	0	1	0	1.49119893504569
1	1	0	0	0	0	0	0	0	0	0	1	1.00180167809081
1	1	0	0	0	0	0	0	0	0	0	1	-0.955787349728722
1	0	0	0	0	0	0	0	0	0	1	0	-0.221691464296399
1	0	0	0	0	0	0	0	0	0	1	0	1.63801811213215
1	1	0	0	0	0	0	0	0	0	1	0	1.68695783782764
1	1	0	0	0	0	0	0	0	0	0	1	1.00180167809081
1	1	0	0	0	0	0	0	0	0	1	0	1.63801811213215
1	0	0	0	0	0	0	0	0	0	1	0	1.63801811213215
1	0	0	0	0	0	0	0	0	0	1	0	1.58907838643667
1	0	0	0	0	0	0	0	0	0	1	0	1.19756058087276
1	0	0	0	0	0	0	0	0	0	0	1	0.267705792658483
1	0	0	0	0	0	0	0	0	0	1	0	1.39331948365471
1	0	0	0	0	0	0	0	0	0	1	0	-0.221691464296399
1	0	0	0	0	0	0	0	0	0	1	0	-1.59200378377007
1	1	0	0	0	0	0	0	0	0	1	0	0.414524969744948
1	1	0	0	0	0	0	0	0	0	0	1	-0.221691464296399
1	0	0	0	0	0	0	0	0	0	1	0	-0.906847624033234
1	0	0	0	0	0	0	0	0	0	0	1	0.561344146831413
1	0	0	0	0	0	0	0	0	0	1	0	-0.760028446946769
1	1	0	0	0	0	0	0	0	0	0	1	1.19756058087276
1	1	0	0	0	0	0	0	0	0	0	1	0.120886615572019
1	0	0	0	0	0	0	0	0	0	1	0	-1.10260652681519
1	1	0	0	0	0	0	0	0	0	0	1	0.708163323917877
1	1	0	0	0	0	0	0	0	0	1	0	-0.857907898337746
1	1	0	0	0	0	0	0	0	0	0	1	0.659223598222389
1	0	0	0	0	0	0	0	0	0	0	1	-0.319570915687375
1	0	0	0	0	0	0	0	0	0	0	1	0.267705792658483
1	1	0	0	0	0	0	0	0	0	1	0	-1.49412433237909
1	0	0	0	0	0	0	0	0	0	0	1	0.854982501004342
1	1	0	0	0	0	0	0	0	0	1	0	-1.34730515529263
1	1	0	0	0	0	0	0	0	0	1	0	-0.808968172642258
1	1	0	0	0	0	0	0	0	0	1	0	0.610283872526901
1	1	0	0	0	0	0	0	0	0	1	0	-0.857907898337746
1	0	0	0	0	0	0	0	0	0	0	1	-0.564269544164817
1	1	0	0	0	0	0	0	0	0	1	0	-1.15154625251068
1	0	0	0	0	0	0	0	0	0	0	1	0.120886615572019
1	1	0	0	0	0	0	0	0	0	0	1	0.316645518353971
1	1	0	0	0	0	0	0	0	0	1	0	1.4422592093502
1	0	0	0	0	0	0	0	0	0	1	0	-0.808968172642258
1	1	0	0	0	0	0	0	0	0	1	0	-0.857907898337746
1	1	0	0	0	0	0	0	0	0	1	0	1.58907838643667
1	0	0	0	0	0	0	0	0	0	0	1	1.14862085517727
1	1	0	0	0	0	0	0	0	0	1	0	-0.368510641382864
1	1	0	0	0	0	0	0	0	0	0	1	-0.808968172642258
1	0	0	0	0	0	0	0	0	0	1	0	1.63801811213215
1	1	0	0	0	0	0	0	0	0	1	0	-0.613209269860305
1	1	0	0	0	0	0	0	0	0	0	1	0.610283872526901
1	0	0	0	0	0	0	0	0	0	0	1	-0.0259325615144461
1	0	0	0	0	0	0	0	0	0	1	0	1.34437975795922
1	0	0	0	0	0	0	0	0	0	1	0	-0.857907898337746
1	0	0	0	0	0	0	0	0	0	1	0	1.39331948365471
1	1	0	0	0	0	0	0	0	0	1	0	-1.15154625251068
1	1	0	0	0	0	0	0	0	0	0	1	-0.0259325615144461
1	1	0	0	0	0	0	0	0	0	0	1	0.512404421135924
1	0	0	0	0	0	0	0	0	0	1	0	-1.885642137943
1	0	0	0	0	0	0	0	0	0	1	0	-0.270631189991887
1	1	0	0	0	0	0	0	0	0	1	0	-0.808968172642258
1	1	0	0	0	0	0	0	0	0	1	0	-1.49412433237909
1	0	0	0	0	0	0	0	0	0	1	0	1.24650030656825
1	0	0	0	0	0	0	0	0	0	0	1	0.610283872526901
1	0	0	0	0	0	0	0	0	0	1	0	-0.46639009277384
1	0	0	0	0	0	0	0	0	0	1	0	-1.39624488098812
1	1	0	0	0	0	0	0	0	0	1	0	-0.515329818469328
1	0	0	0	0	0	0	0	0	0	1	0	0.952861952395318
1	0	0	0	0	0	0	0	0	0	1	0	1.93165646630508
1	0	0	0	0	0	0	0	0	0	0	1	1.78483728921862
1	0	0	0	0	0	0	0	0	0	0	1	0.267705792658483
1	0	0	0	0	0	0	0	0	0	0	1	0.218766066962995
1	1	0	0	0	0	0	0	0	0	1	0	0.854982501004342
1	1	0	0	0	0	0	0	0	0	1	0	-1.24942570390165
1	1	0	0	0	0	0	0	0	0	1	0	1.68695783782764
1	1	0	0	0	0	0	0	0	0	1	0	1.4422592093502
1	0	0	0	0	0	0	0	0	0	0	1	1.09968112948178
1	0	0	0	0	0	0	0	0	0	1	0	0.463464695440436
1	1	0	0	0	0	0	0	0	0	1	0	-1.24942570390165
1	0	0	0	0	0	0	0	0	0	0	1	-0.46639009277384
1	1	0	0	0	0	0	0	0	0	1	0	-1.49412433237909
1	1	0	0	0	0	0	0	0	0	1	0	1.34437975795922
1	1	0	0	0	0	0	0	0	0	1	0	-1.54306405807458
1	0	0	0	0	0	0	0	0	0	1	0	0.610283872526901
1	0	0	0	0	0	0	0	0	0	1	0	1.49119893504569
1	1	0	0	0	0	0	0	0	0	0	1	0.708163323917877
1	0	0	0	0	0	0	0	0	0	0	1	-0.906847624033234
1	1	0	0	0	0	0	0	0	0	1	0	-1.10260652681519
1	1	0	0	0	0	0	0	0	0	1	0	1.09968112948178
1	1	0	0	0	0	0	0	0	0	1	0	1.63801811213215
1	1	0	0	0	0	0	0	0	0	1	0	0.561344146831413
1	0	0	0	0	0	0	0	0	0	0	1	0.267705792658483
1	1	0	0	0	0	0	0	0	0	0	1	0.512404421135924
1	1	0	0	0	0	0	0	0	0	1	0	-0.760028446946769
1	0	0	0	0	0	0	0	0	0	1	0	0.36558524404946
1	1	0	0	0	0	0	0	0	0	1	0	-1.20048597820616
1	0	0	0	0	0	0	0	0	0	1	0	-1.29836542959714
1	0	0	0	0	0	0	0	0	0	1	0	0.218766066962995
1	1	0	0	0	0	0	0	0	0	0	1	0.854982501004342
1	1	0	0	0	0	0	0	0	0	1	0	-0.711088721251281
1	1	0	0	0	0	0	0	0	0	0	1	-0.46639009277384
1	0	0	0	0	0	0	0	0	0	1	0	-1.49412433237909
1	0	0	0	0	0	0	0	0	0	1	0	2.2742345461735
1	0	0	0	0	0	0	0	0	0	0	1	1.34437975795922
1	0	0	0	0	0	0	0	0	0	1	0	-1.39624488098812
1	0	0	0	0	0	0	0	0	0	0	1	0.169826341267507
1	0	0	0	0	0	0	0	0	0	1	0	-0.368510641382864
1	1	0	0	0	0	0	0	0	0	1	0	-0.0259325615144461
1	0	0	0	0	0	0	0	0	0	0	1	-1.49412433237909
1	1	0	0	0	0	0	0	0	0	1	0	0.218766066962995
1	1	0	0	0	0	0	0	0	0	1	0	-0.662148995555793
1	0	0	0	0	0	0	0	0	0	0	1	-0.417450367078352
1	0	0	0	0	0	0	0	0	0	1	0	1.29544003226374
1	0	0	0	0	0	0	0	0	0	1	0	-0.613209269860305
1	0	0	0	0	0	0	0	0	0	1	0	1.4422592093502
1	0	0	0	0	0	0	0	0	0	0	1	0.120886615572019
1	0	0	0	0	0	0	0	0	0	1	0	0.659223598222389
1	0	0	0	0	0	0	0	0	0	1	0	1.19756058087276
1	0	0	0	0	0	0	0	0	0	1	0	-0.662148995555793
1	0	0	0	0	0	0	0	0	0	1	0	1.09968112948178
1	0	0	0	0	0	0	0	0	0	1	0	-0.417450367078352
1	0	0	0	0	0	0	0	0	0	1	0	1.05074140378629
1	0	0	0	0	0	0	0	0	0	1	0	0.120886615572019
1	0	0	0	0	0	0	0	0	0	0	1	-1.10260652681519
1	0	0	0	0	0	0	0	0	0	0	1	-0.46639009277384
1	0	0	0	0	0	0	0	0	0	1	0	1.14862085517727
1	0	0	0	0	0	0	0	0	0	1	0	-0.0259325615144461
1	0	0	0	0	0	0	0	0	0	0	1	0.267705792658483
1	0	0	0	0	0	0	0	0	0	1	0	-0.955787349728722
1	1	0	0	0	0	0	0	0	0	1	0	-0.368510641382864
1	0	0	0	0	0	0	0	0	0	1	0	-0.711088721251281
1	1	0	0	0	0	0	0	0	0	1	0	1.54013866074118
1	0	0	0	0	0	0	0	0	0	1	0	-0.270631189991887
1	0	0	0	0	0	0	0	0	0	1	0	0.120886615572019
1	0	0	0	0	0	0	0	0	0	0	1	-0.955787349728722
1	0	0	0	0	0	0	0	0	0	1	0	1.39331948365471
1	0	0	0	0	0	0	0	0	0	1	0	0.414524969744948
1	0	0	0	0	0	0	0	0	0	0	1	-0.123812012905423
1	0	0	0	0	0	0	0	0	0	1	0	-0.172751738600911
1	0	0	0	0	0	0	0	0	0	1	0	-1.73882296085653
1	0	1	0	0	0	0	0	0	0	1	0	-0.906847624033234
1	1	1	0	0	0	0	0	0	0	1	0	-0.368510641382864
1	0	1	0	0	0	0	0	0	0	1	0	-0.955787349728722
1	0	1	0	0	0	0	0	0	0	1	0	-0.955787349728722
1	1	1	0	0	0	0	0	0	0	1	0	-0.417450367078352
1	1	1	0	0	0	0	0	0	0	1	0	-0.564269544164817
1	0	1	0	0	0	0	0	0	0	1	0	-0.955787349728722
1	0	1	0	0	0	0	0	0	0	1	0	-0.955787349728722
1	0	1	0	0	0	0	0	0	0	1	0	-0.368510641382864
1	1	1	0	0	0	0	0	0	0	1	0	-0.564269544164817
1	0	1	0	0	0	0	0	0	0	1	0	-0.368510641382864
1	1	1	0	0	0	0	0	0	0	1	0	1.34437975795922
1	1	1	0	0	0	0	0	0	0	1	0	0.316645518353971
1	0	1	0	0	0	0	0	0	0	1	0	0.36558524404946
1	0	1	0	0	0	0	0	0	0	1	0	-0.760028446946769
1	1	1	0	0	0	0	0	0	0	1	0	1.14862085517727
1	1	1	0	0	0	0	0	0	0	1	0	-0.270631189991887
1	1	1	0	0	0	0	0	0	0	1	0	-0.319570915687375
1	1	1	0	0	0	0	0	0	0	1	0	1.34437975795922
1	0	1	0	0	0	0	0	0	0	1	0	-0.955787349728722
1	0	1	0	0	0	0	0	0	0	1	0	-1.0536668011197
1	0	1	0	0	0	0	0	0	0	1	0	-0.515329818469328
1	0	1	0	0	0	0	0	0	0	1	0	0.659223598222389
1	1	1	0	0	0	0	0	0	0	1	0	1.00180167809081
1	1	1	0	0	0	0	0	0	0	1	0	-0.319570915687375
1	1	1	0	0	0	0	0	0	0	1	0	0.0719468898765303
1	0	1	0	0	0	0	0	0	0	1	0	-1.15154625251068
1	1	1	0	0	0	0	0	0	0	1	0	-0.0259325615144461
1	0	1	0	0	0	0	0	0	0	1	0	0.0719468898765303
1	1	1	0	0	0	0	0	0	0	1	0	1.09968112948178
1	1	1	0	0	0	0	0	0	0	1	0	0.806042775308854
1	1	1	0	0	0	0	0	0	0	1	0	-0.172751738600911
1	0	1	0	0	0	0	0	0	0	1	0	0.463464695440436
1	0	1	0	0	0	0	0	0	0	1	0	0.561344146831413
1	1	1	0	0	0	0	0	0	0	1	0	-0.270631189991887
1	1	1	0	0	0	0	0	0	0	1	0	0.316645518353971
1	1	1	0	0	0	0	0	0	0	1	0	-0.417450367078352
1	0	1	0	0	0	0	0	0	0	1	0	-1.34730515529263
1	1	1	0	0	0	0	0	0	0	1	0	1.19756058087276
1	0	1	0	0	0	0	0	0	0	1	0	0.316645518353971
1	1	1	0	0	0	0	0	0	0	1	0	-0.0259325615144461
1	1	1	0	0	0	0	0	0	0	1	0	0.512404421135924
1	0	1	0	0	0	0	0	0	0	1	0	0.561344146831413
1	0	1	0	0	0	0	0	0	0	1	0	-0.46639009277384
1	1	1	0	0	0	0	0	0	0	1	0	-0.123812012905423
1	1	1	0	0	0	0	0	0	0	1	0	1.00180167809081
1	1	1	0	0	0	0	0	0	0	0	1	-1.39624488098812
1	1	1	0	0	0	0	0	0	0	0	1	-1.29836542959714
1	0	1	0	0	0	0	0	0	0	1	0	-0.857907898337746
1	0	1	0	0	0	0	0	0	0	1	0	0.169826341267507
1	0	1	0	0	0	0	0	0	0	1	0	-0.515329818469328
1	0	1	0	0	0	0	0	0	0	1	0	0.0230071641810421
1	0	1	0	0	0	0	0	0	0	1	0	-0.172751738600911
1	0	1	0	0	0	0	0	0	0	1	0	-1.00472707542421
1	0	1	0	0	0	0	0	0	0	1	0	0.0230071641810421
1	0	1	0	0	0	0	0	0	0	1	0	-0.0748722872099343
1	0	1	0	0	0	0	0	0	0	1	0	0.414524969744948
1	0	1	0	0	0	0	0	0	0	1	0	-0.0748722872099343
1	0	1	0	0	0	0	0	0	0	1	0	-1.15154625251068
1	1	1	0	0	0	0	0	0	0	1	0	1.93165646630508
1	0	1	0	0	0	0	0	0	0	1	0	0.659223598222389
1	0	1	0	0	0	0	0	0	0	1	0	0.708163323917877
1	1	1	0	0	0	0	0	0	0	1	0	0.854982501004342
1	0	1	0	0	0	0	0	0	0	1	0	0.708163323917877
1	0	1	0	0	0	0	0	0	0	1	0	-0.319570915687375
1	0	1	0	0	0	0	0	0	0	1	0	0.463464695440436
1	1	1	0	0	0	0	0	0	0	1	0	1.54013866074118
1	0	1	0	0	0	0	0	0	0	1	0	0.708163323917877
1	0	1	0	0	0	0	0	0	0	1	0	-0.46639009277384
1	1	1	0	0	0	0	0	0	0	1	0	0.169826341267507
1	1	1	0	0	0	0	0	0	0	1	0	-0.515329818469328
1	1	1	0	0	0	0	0	0	0	1	0	-0.46639009277384
1	1	1	0	0	0	0	0	0	0	1	0	-0.662148995555793
1	1	1	0	0	0	0	0	0	0	1	0	-0.711088721251281
1	0	1	0	0	0	0	0	0	0	1	0	-0.221691464296399
1	1	1	0	0	0	0	0	0	0	1	0	-0.221691464296399
1	0	1	0	0	0	0	0	0	0	1	0	-0.760028446946769
1	0	1	0	0	0	0	0	0	0	1	0	-1.10260652681519
1	0	1	0	0	0	0	0	0	0	1	0	-1.00472707542421
1	0	1	0	0	0	0	0	0	0	1	0	-0.955787349728722
1	0	1	0	0	0	0	0	0	0	0	1	-0.0259325615144461
1	1	1	0	0	0	0	0	0	0	1	0	-0.760028446946769
1	1	1	0	0	0	0	0	0	0	1	0	0.0230071641810421
1	0	1	0	0	0	0	0	0	0	1	0	-0.319570915687375
1	0	1	0	0	0	0	0	0	0	1	0	-1.10260652681519
1	1	1	0	0	0	0	0	0	0	1	0	-0.906847624033234
1	0	1	0	0	0	0	0	0	0	1	0	1.09968112948178
1	0	1	0	0	0	0	0	0	0	0	1	0.561344146831413
1	1	1	0	0	0	0	0	0	0	1	0	-0.46639009277384
1	1	1	0	0	0	0	0	0	0	0	1	0.0230071641810421
1	0	1	0	0	0	0	0	0	0	1	0	-0.0259325615144461
1	0	1	0	0	0	0	0	0	0	0	1	1.73589756352313
1	0	1	0	0	0	0	0	0	0	0	1	1.63801811213215
1	0	1	0	0	0	0	0	0	0	0	1	1.54013866074118
1	1	1	0	0	0	0	0	0	0	1	0	-1.20048597820616
1	0	1	0	0	0	0	0	0	0	0	1	-0.270631189991887
1	1	1	0	0	0	0	0	0	0	0	1	-0.172751738600911
1	1	1	0	0	0	0	0	0	0	1	0	-1.20048597820616
1	1	1	0	0	0	0	0	0	0	1	0	-1.54306405807458
1	0	1	0	0	0	0	0	0	0	1	0	-0.221691464296399
1	0	1	0	0	0	0	0	0	0	0	1	-0.46639009277384
1	0	1	0	0	0	0	0	0	0	0	1	-0.808968172642258
1	1	1	0	0	0	0	0	0	0	1	0	-0.417450367078352
1	0	1	0	0	0	0	0	0	0	1	0	-0.270631189991887
1	0	1	0	0	0	0	0	0	0	1	0	-1.10260652681519
1	1	1	0	0	0	0	0	0	0	1	0	-1.59200378377007
1	1	1	0	0	0	0	0	0	0	0	1	-0.564269544164817
1	0	1	0	0	0	0	0	0	0	1	0	-1.39624488098812
1	1	1	0	0	0	0	0	0	0	1	0	-1.49412433237909
1	0	1	0	0	0	0	0	0	0	1	0	-0.319570915687375
1	1	1	0	0	0	0	0	0	0	1	0	0.561344146831413
1	1	1	0	0	0	0	0	0	0	1	0	-0.172751738600911
1	0	1	0	0	0	0	0	0	0	1	0	0.0719468898765303
1	1	1	0	0	0	0	0	0	0	1	0	-0.270631189991887
1	1	1	0	0	0	0	0	0	0	1	0	0.708163323917877
1	1	1	0	0	0	0	0	0	0	1	0	-0.515329818469328
1	1	1	0	0	0	0	0	0	0	0	1	0.169826341267507
1	1	1	0	0	0	0	0	0	0	0	1	-0.270631189991887
1	0	1	0	0	0	0	0	0	0	0	1	0.267705792658483
1	0	1	0	0	0	0	0	0	0	1	0	0.169826341267507
1	0	1	0	0	0	0	0	0	0	1	0	0.414524969744948
1	0	1	0	0	0	0	0	0	0	1	0	-0.0259325615144461
1	0	1	0	0	0	0	0	0	0	1	0	0.0230071641810421
1	0	1	0	0	0	0	0	0	0	1	0	-0.368510641382864
1	0	1	0	0	0	0	0	0	0	0	1	-0.270631189991887
1	1	1	0	0	0	0	0	0	0	1	0	0.218766066962995
1	1	1	0	0	0	0	0	0	0	1	0	-0.0259325615144461
1	0	1	0	0	0	0	0	0	0	0	1	0.120886615572019
1	0	1	0	0	0	0	0	0	0	1	0	0.218766066962995
1	1	1	0	0	0	0	0	0	0	1	0	0.218766066962995
1	1	1	0	0	0	0	0	0	0	1	0	-0.368510641382864
1	0	1	0	0	0	0	0	0	0	0	1	-0.221691464296399
1	0	1	0	0	0	0	0	0	0	0	1	-0.172751738600911
1	1	1	0	0	0	0	0	0	0	1	0	0.414524969744948
1	1	1	0	0	0	0	0	0	0	0	1	0.610283872526901
1	0	1	0	0	0	0	0	0	0	1	0	0.169826341267507
1	0	1	0	0	0	0	0	0	0	0	1	-0.123812012905423
1	0	1	0	0	0	0	0	0	0	0	1	-0.270631189991887
1	0	1	0	0	0	0	0	0	0	1	0	0.757103049613365
1	0	1	0	0	0	0	0	0	0	0	1	-0.368510641382864
1	1	1	0	0	0	0	0	0	0	1	0	1.29544003226374
1	0	1	0	0	0	0	0	0	0	1	0	-0.270631189991887
1	0	1	0	0	0	0	0	0	0	1	0	0.463464695440436
1	1	1	0	0	0	0	0	0	0	1	0	-0.0748722872099343
1	0	1	0	0	0	0	0	0	0	1	0	0.169826341267507
1	1	1	0	0	0	0	0	0	0	1	0	-0.0259325615144461
1	1	1	0	0	0	0	0	0	0	0	1	-0.319570915687375
1	0	1	0	0	0	0	0	0	0	1	0	0.36558524404946
1	0	1	0	0	0	0	0	0	0	1	0	-0.0748722872099343
1	0	1	0	0	0	0	0	0	0	0	1	-0.270631189991887
1	0	1	0	0	0	0	0	0	0	0	1	0.414524969744948
1	1	1	0	0	0	0	0	0	0	1	0	-0.46639009277384
1	1	1	0	0	0	0	0	0	0	1	0	-0.319570915687375
1	1	1	0	0	0	0	0	0	0	0	1	-0.270631189991887
1	1	1	0	0	0	0	0	0	0	0	1	0.512404421135924
1	1	1	0	0	0	0	0	0	0	1	0	0.414524969744948
1	1	1	0	0	0	0	0	0	0	1	0	-0.270631189991887
1	0	1	0	0	0	0	0	0	0	1	0	-0.270631189991887
1	1	1	0	0	0	0	0	0	0	1	0	0.90392222669983
1	1	1	0	0	0	0	0	0	0	0	1	0.36558524404946
1	1	1	0	0	0	0	0	0	0	0	1	-0.0748722872099343
1	1	1	0	0	0	0	0	0	0	1	0	0.854982501004342
1	0	1	0	0	0	0	0	0	0	1	0	0.267705792658483
1	1	1	0	0	0	0	0	0	0	1	0	-0.123812012905423
1	1	1	0	0	0	0	0	0	0	1	0	0.218766066962995
1	0	1	0	0	0	0	0	0	0	1	0	-0.613209269860305
1	1	1	0	0	0	0	0	0	0	0	1	-0.221691464296399
1	1	1	0	0	0	0	0	0	0	1	0	0.854982501004342
1	0	1	0	0	0	0	0	0	0	1	0	-0.711088721251281
1	1	1	0	0	0	0	0	0	0	1	0	0.414524969744948
1	0	1	0	0	0	0	0	0	0	1	0	-0.613209269860305
1	1	1	0	0	0	0	0	0	0	1	0	0.316645518353971
1	0	1	0	0	0	0	0	0	0	1	0	-0.270631189991887
1	1	1	0	0	0	0	0	0	0	1	0	-0.368510641382864
1	1	1	0	0	0	0	0	0	0	1	0	-0.417450367078352
1	1	1	0	0	0	0	0	0	0	0	1	0.0719468898765303
1	0	1	0	0	0	0	0	0	0	0	1	-0.0748722872099343
1	1	1	0	0	0	0	0	0	0	1	0	0.757103049613365
1	1	1	0	0	0	0	0	0	0	0	1	0.218766066962995
1	1	1	0	0	0	0	0	0	0	1	0	-0.368510641382864
1	1	1	0	0	0	0	0	0	0	1	0	0.316645518353971
1	1	1	0	0	0	0	0	0	0	0	1	-0.0748722872099343
1	1	1	0	0	0	0	0	0	0	0	1	0.0230071641810421
1	1	1	0	0	0	0	0	0	0	1	0	0.267705792658483
1	0	1	0	0	0	0	0	0	0	1	0	0.36558524404946
1	0	1	0	0	0	0	0	0	0	0	1	-0.172751738600911
1	1	1	0	0	0	0	0	0	0	1	0	-0.270631189991887
1	0	1	0	0	0	0	0	0	0	0	1	0.512404421135924
1	1	1	0	0	0	0	0	0	0	0	1	-0.270631189991887
1	0	1	0	0	0	0	0	0	0	1	0	-0.221691464296399
1	1	1	0	0	0	0	0	0	0	0	1	-0.172751738600911
1	1	1	0	0	0	0	0	0	0	1	0	-0.319570915687375
1	0	1	0	0	0	0	0	0	0	1	0	-0.0748722872099343
1	0	1	0	0	0	0	0	0	0	0	1	0.267705792658483
1	1	1	0	0	0	0	0	0	0	0	1	-0.662148995555793
1	0	1	0	0	0	0	0	0	0	0	1	-0.46639009277384
1	0	1	0	0	0	0	0	0	0	0	1	-0.857907898337746
1	1	1	0	0	0	0	0	0	0	0	1	-0.857907898337746
1	1	1	0	0	0	0	0	0	0	0	1	-0.46639009277384
1	1	1	0	0	0	0	0	0	0	1	0	0.414524969744948
1	1	1	0	0	0	0	0	0	0	1	0	0.610283872526901
1	1	1	0	0	0	0	0	0	0	1	0	1.00180167809081
1	0	1	0	0	0	0	0	0	0	1	0	1.54013866074118
1	1	1	0	0	0	0	0	0	0	1	0	1.58907838643667
1	0	1	0	0	0	0	0	0	0	0	1	-0.123812012905423
1	1	1	0	0	0	0	0	0	0	1	0	1.54013866074118
1	1	1	0	0	0	0	0	0	0	1	0	1.68695783782764
1	1	1	0	0	0	0	0	0	0	1	0	1.09968112948178
1	0	1	0	0	0	0	0	0	0	0	1	-0.711088721251281
1	0	1	0	0	0	0	0	0	0	0	1	1.05074140378629
1	0	1	0	0	0	0	0	0	0	0	1	-0.123812012905423
1	0	1	0	0	0	0	0	0	0	0	1	0.952861952395318
1	0	1	0	0	0	0	0	0	0	0	1	1.24650030656825
1	0	1	0	0	0	0	0	0	0	1	0	1.4422592093502
1	0	1	0	0	0	0	0	0	0	0	1	1.24650030656825
1	1	1	0	0	0	0	0	0	0	0	1	0.512404421135924
1	0	1	0	0	0	0	0	0	0	0	1	0.267705792658483
1	1	1	0	0	0	0	0	0	0	1	0	-0.662148995555793
1	0	1	0	0	0	0	0	0	0	1	0	-0.711088721251281
1	1	1	0	0	0	0	0	0	0	1	0	-0.0748722872099343
1	1	1	0	0	0	0	0	0	0	1	0	0.169826341267507
1	0	1	0	0	0	0	0	0	0	1	0	-1.39624488098812
1	0	1	0	0	0	0	0	0	0	1	0	-0.711088721251281
1	0	1	0	0	0	0	0	0	0	1	0	-1.00472707542421
1	1	1	0	0	0	0	0	0	0	1	0	-0.221691464296399
1	0	1	0	0	0	0	0	0	0	1	0	0.218766066962995
1	0	1	0	0	0	0	0	0	0	1	0	0.218766066962995
1	0	1	0	0	0	0	0	0	0	1	0	0.463464695440436
1	0	1	0	0	0	0	0	0	0	1	0	0.561344146831413
1	1	1	0	0	0	0	0	0	0	1	0	-1.4451846066836
1	0	1	0	0	0	0	0	0	0	1	0	-1.00472707542421
1	0	1	0	0	0	0	0	0	0	1	0	-1.10260652681519
1	0	1	0	0	0	0	0	0	0	1	0	-0.221691464296399
1	1	1	0	0	0	0	0	0	0	1	0	-0.46639009277384
1	1	1	0	0	0	0	0	0	0	1	0	-0.417450367078352
1	1	1	0	0	0	0	0	0	0	1	0	-1.4451846066836
1	1	1	0	0	0	0	0	0	0	0	1	-0.270631189991887
1	0	1	0	0	0	0	0	0	0	0	1	-0.857907898337746
1	0	1	0	0	0	0	0	0	0	0	1	-0.760028446946769
1	0	1	0	0	0	0	0	0	0	1	0	0.708163323917877
1	1	1	0	0	0	0	0	0	0	1	0	1.73589756352313
1	0	1	0	0	0	0	0	0	0	1	0	0.0719468898765303
1	1	1	0	0	0	0	0	0	0	1	0	0.218766066962995
1	0	1	0	0	0	0	0	0	0	0	1	-0.613209269860305
1	1	1	0	0	0	0	0	0	0	1	0	0.757103049613365
1	1	1	0	0	0	0	0	0	0	0	1	-0.417450367078352
1	0	1	0	0	0	0	0	0	0	1	0	0.0719468898765303
1	0	1	0	0	0	0	0	0	0	0	1	-0.46639009277384
1	0	1	0	0	0	0	0	0	0	0	1	-0.662148995555793
1	0	1	0	0	0	0	0	0	0	0	1	-0.368510641382864
1	0	1	0	0	0	0	0	0	0	0	1	-0.368510641382864
1	0	1	0	0	0	0	0	0	0	0	1	0.267705792658483
1	0	1	0	0	0	0	0	0	0	0	1	-0.46639009277384
1	0	1	0	0	0	0	0	0	0	0	1	-0.270631189991887
1	0	1	0	0	0	0	0	0	0	1	0	1.58907838643667
1	0	1	0	0	0	0	0	0	0	1	0	1.39331948365471
1	0	1	0	0	0	0	0	0	0	0	1	0.0719468898765303
1	1	1	0	0	0	0	0	0	0	1	0	0.512404421135924
1	1	1	0	0	0	0	0	0	0	1	0	0.316645518353971
1	0	1	0	0	0	0	0	0	0	0	1	0.218766066962995
1	0	1	0	0	0	0	0	0	0	0	1	0.120886615572019
1	1	1	0	0	0	0	0	0	0	1	0	1.88271674060959
1	0	1	0	0	0	0	0	0	0	1	0	1.05074140378629
1	0	1	0	0	0	0	0	0	0	1	0	1.29544003226374
1	0	1	0	0	0	0	0	0	0	0	1	-1.20048597820616
1	1	1	0	0	0	0	0	0	0	0	1	0.218766066962995
1	0	1	0	0	0	0	0	0	0	0	1	0.218766066962995
1	0	1	0	0	0	0	0	0	0	0	1	-0.123812012905423
1	0	1	0	0	0	0	0	0	0	0	1	0.0719468898765303
1	0	1	0	0	0	0	0	0	0	0	1	-0.662148995555793
1	0	1	0	0	0	0	0	0	0	1	0	1.4422592093502
1	0	1	0	0	0	0	0	0	0	0	1	0.267705792658483
1	0	1	0	0	0	0	0	0	0	0	1	-0.662148995555793
1	1	1	0	0	0	0	0	0	0	1	0	0.610283872526901
1	0	1	0	0	0	0	0	0	0	1	0	-0.417450367078352
1	0	1	0	0	0	0	0	0	0	1	0	-0.417450367078352
1	0	1	0	0	0	0	0	0	0	1	0	-0.368510641382864
1	0	1	0	0	0	0	0	0	0	0	1	-0.123812012905423
1	0	1	0	0	0	0	0	0	0	0	1	1.24650030656825
1	1	1	0	0	0	0	0	0	0	1	0	-0.172751738600911
1	0	1	0	0	0	0	0	0	0	0	1	-0.368510641382864
1	0	1	0	0	0	0	0	0	0	0	1	0.414524969744948
1	0	1	0	0	0	0	0	0	0	1	0	-0.711088721251281
1	0	1	0	0	0	0	0	0	0	1	0	0.120886615572019
1	1	1	0	0	0	0	0	0	0	1	0	-0.123812012905423
1	1	1	0	0	0	0	0	0	0	1	0	-0.319570915687375
1	0	1	0	0	0	0	0	0	0	1	0	0.169826341267507
1	1	1	0	0	0	0	0	0	0	1	0	0.218766066962995
1	0	1	0	0	0	0	0	0	0	1	0	-0.0259325615144461
1	1	1	0	0	0	0	0	0	0	1	0	0.0719468898765303
1	1	1	0	0	0	0	0	0	0	1	0	0.0719468898765303
1	0	1	0	0	0	0	0	0	0	1	0	0.610283872526901
1	0	1	0	0	0	0	0	0	0	1	0	-0.123812012905423
1	1	1	0	0	0	0	0	0	0	1	0	0.0230071641810421
1	0	1	0	0	0	0	0	0	0	1	0	-0.808968172642258
1	0	1	0	0	0	0	0	0	0	1	0	0.708163323917877
1	0	1	0	0	0	0	0	0	0	1	0	-0.662148995555793
1	1	1	0	0	0	0	0	0	0	1	0	0.267705792658483
1	0	1	0	0	0	0	0	0	0	1	0	0.0719468898765303
1	1	1	0	0	0	0	0	0	0	1	0	0.267705792658483
1	1	1	0	0	0	0	0	0	0	0	1	-1.98352158933397
1	0	1	0	0	0	0	0	0	0	1	0	0.36558524404946
1	0	1	0	0	0	0	0	0	0	1	0	-0.123812012905423
1	0	1	0	0	0	0	0	0	0	1	0	-0.368510641382864
1	0	1	0	0	0	0	0	0	0	1	0	-0.172751738600911
1	0	0	1	0	0	0	0	0	0	1	0	0.708163323917877
1	1	0	1	0	0	0	0	0	0	1	0	-0.46639009277384
1	1	0	1	0	0	0	0	0	0	1	0	-0.46639009277384
1	0	0	1	0	0	0	0	0	0	1	0	-0.368510641382864
1	1	0	1	0	0	0	0	0	0	1	0	-0.368510641382864
1	1	0	1	0	0	0	0	0	0	1	0	-0.0259325615144461
1	1	0	1	0	0	0	0	0	0	1	0	-0.172751738600911
1	1	0	1	0	0	0	0	0	0	1	0	-0.515329818469328
1	0	0	1	0	0	0	0	0	0	0	1	0.169826341267507
1	1	0	1	0	0	0	0	0	0	1	0	-0.319570915687375
1	1	0	1	0	0	0	0	0	0	1	0	-0.123812012905423
1	0	0	1	0	0	0	0	0	0	0	1	0.169826341267507
1	1	0	1	0	0	0	0	0	0	1	0	-0.368510641382864
1	0	0	1	0	0	0	0	0	0	1	0	1.34437975795922
1	1	0	1	0	0	0	0	0	0	1	0	-0.46639009277384
1	0	0	1	0	0	0	0	0	0	1	0	0.659223598222389
1	0	0	1	0	0	0	0	0	0	1	0	-0.123812012905423
1	0	0	1	0	0	0	0	0	0	1	0	-0.0259325615144461
1	0	0	1	0	0	0	0	0	0	1	0	0.267705792658483
1	0	0	1	0	0	0	0	0	0	0	1	-1.10260652681519
1	1	0	1	0	0	0	0	0	0	0	1	-0.123812012905423
1	1	0	1	0	0	0	0	0	0	1	0	0.463464695440436
1	1	0	1	0	0	0	0	0	0	1	0	0.757103049613365
1	1	0	1	0	0	0	0	0	0	0	1	-0.0748722872099343
1	0	0	1	0	0	0	0	0	0	0	1	-0.368510641382864
1	1	0	1	0	0	0	0	0	0	1	0	0.708163323917877
1	0	0	1	0	0	0	0	0	0	1	0	-0.221691464296399
1	0	0	1	0	0	0	0	0	0	1	0	-0.123812012905423
1	0	0	1	0	0	0	0	0	0	1	0	0.218766066962995
1	0	0	1	0	0	0	0	0	0	1	0	0.414524969744948
1	0	0	1	0	0	0	0	0	0	1	0	0.708163323917877
1	0	0	1	0	0	0	0	0	0	1	0	0.90392222669983
1	0	0	1	0	0	0	0	0	0	1	0	0.561344146831413
1	0	0	1	0	0	0	0	0	0	1	0	1.05074140378629
1	0	0	1	0	0	0	0	0	0	1	0	-0.515329818469328
1	0	0	1	0	0	0	0	0	0	1	0	-0.319570915687375
1	0	0	1	0	0	0	0	0	0	1	0	0.267705792658483
1	0	0	1	0	0	0	0	0	0	1	0	0.0719468898765303
1	0	0	1	0	0	0	0	0	0	0	1	-0.270631189991887
1	1	0	1	0	0	0	0	0	0	1	0	1.34437975795922
1	1	0	1	0	0	0	0	0	0	1	0	0.561344146831413
1	0	0	1	0	0	0	0	0	0	1	0	0.316645518353971
1	1	0	1	0	0	0	0	0	0	1	0	0.561344146831413
1	0	0	1	0	0	0	0	0	0	1	0	0.806042775308854
1	1	0	1	0	0	0	0	0	0	1	0	0.316645518353971
1	1	0	1	0	0	0	0	0	0	1	0	0.36558524404946
1	0	0	1	0	0	0	0	0	0	0	1	-0.46639009277384
1	1	0	1	0	0	0	0	0	0	1	0	0.0719468898765303
1	0	0	1	0	0	0	0	0	0	1	0	0.561344146831413
1	0	0	1	0	0	0	0	0	0	0	1	-1.73882296085653
1	0	0	1	0	0	0	0	0	0	0	1	-0.270631189991887
1	1	0	1	0	0	0	0	0	0	1	0	0.757103049613365
1	0	0	1	0	0	0	0	0	0	1	0	-0.172751738600911
1	0	0	1	0	0	0	0	0	0	0	1	-0.368510641382864
1	0	0	1	0	0	0	0	0	0	0	1	-0.906847624033234
1	0	0	1	0	0	0	0	0	0	1	0	-0.0259325615144461
1	0	0	1	0	0	0	0	0	0	1	0	1.14862085517727
1	0	0	1	0	0	0	0	0	0	0	1	-0.906847624033234
1	1	0	1	0	0	0	0	0	0	1	0	0.854982501004342
1	0	0	1	0	0	0	0	0	0	1	0	0.659223598222389
1	1	0	1	0	0	0	0	0	0	1	0	0.316645518353971
1	1	0	1	0	0	0	0	0	0	1	0	0.90392222669983
1	0	0	1	0	0	0	0	0	0	1	0	0.610283872526901
1	0	0	1	0	0	0	0	0	0	1	0	-0.123812012905423
1	1	0	1	0	0	0	0	0	0	1	0	0.463464695440436
1	0	0	1	0	0	0	0	0	0	1	0	0.316645518353971
1	0	0	1	0	0	0	0	0	0	0	1	-0.417450367078352
1	0	0	1	0	0	0	0	0	0	0	1	0.120886615572019
1	0	0	1	0	0	0	0	0	0	1	0	0.316645518353971
1	1	0	1	0	0	0	0	0	0	1	0	-0.319570915687375
1	0	0	1	0	0	0	0	0	0	1	0	-0.46639009277384
1	0	0	1	0	0	0	0	0	0	1	0	-0.515329818469328
1	0	0	1	0	0	0	0	0	0	1	0	-0.613209269860305
1	1	0	1	0	0	0	0	0	0	1	0	-0.319570915687375
1	1	0	1	0	0	0	0	0	0	1	0	4.23182357399303
1	1	0	1	0	0	0	0	0	0	1	0	4.03606467121108
1	1	0	1	0	0	0	0	0	0	1	0	5.25955781359828
1	1	0	1	0	0	0	0	0	0	1	0	4.13394412260205
1	1	0	1	0	0	0	0	0	0	1	0	1.00180167809081
1	0	0	1	0	0	0	0	0	0	0	1	0.708163323917877
1	0	0	1	0	0	0	0	0	0	0	1	0.120886615572019
1	0	0	1	0	0	0	0	0	0	1	0	-0.0748722872099343
1	1	0	1	0	0	0	0	0	0	1	0	-0.46639009277384
1	0	0	1	0	0	0	0	0	0	1	0	-1.0536668011197
1	0	0	1	0	0	0	0	0	0	1	0	-0.368510641382864
1	1	0	1	0	0	0	0	0	0	1	0	-0.711088721251281
1	1	0	1	0	0	0	0	0	0	1	0	-0.564269544164817
1	0	0	1	0	0	0	0	0	0	1	0	-0.564269544164817
1	1	0	1	0	0	0	0	0	0	1	0	-1.0536668011197
1	1	0	1	0	0	0	0	0	0	1	0	-0.613209269860305
1	1	0	1	0	0	0	0	0	0	1	0	-0.270631189991887
1	0	0	1	0	0	0	0	0	0	0	1	-0.955787349728722
1	0	0	1	0	0	0	0	0	0	1	0	-0.123812012905423
1	0	0	1	0	0	0	0	0	0	0	1	0.36558524404946
1	1	0	1	0	0	0	0	0	0	0	1	-0.417450367078352
1	0	0	1	0	0	0	0	0	0	1	0	-0.368510641382864
1	0	0	1	0	0	0	0	0	0	1	0	-0.270631189991887
1	0	0	1	0	0	0	0	0	0	1	0	-0.123812012905423
1	1	0	1	0	0	0	0	0	0	1	0	-0.270631189991887
1	1	0	1	0	0	0	0	0	0	1	0	-0.221691464296399
1	0	0	1	0	0	0	0	0	0	1	0	-0.906847624033234
1	1	0	1	0	0	0	0	0	0	1	0	-0.0748722872099343
1	0	0	1	0	0	0	0	0	0	1	0	-0.613209269860305
1	0	0	1	0	0	0	0	0	0	1	0	-0.319570915687375
1	0	0	1	0	0	0	0	0	0	1	0	-0.662148995555793
1	1	0	1	0	0	0	0	0	0	1	0	-0.515329818469328
1	0	0	1	0	0	0	0	0	0	1	0	-0.760028446946769
1	0	0	1	0	0	0	0	0	0	1	0	-0.857907898337746
1	0	0	1	0	0	0	0	0	0	1	0	-0.0259325615144461
1	0	0	1	0	0	0	0	0	0	1	0	0.120886615572019
1	1	0	1	0	0	0	0	0	0	1	0	0.169826341267507
1	0	0	1	0	0	0	0	0	0	1	0	0.0719468898765303
1	0	0	1	0	0	0	0	0	0	1	0	0.0719468898765303
1	0	0	1	0	0	0	0	0	0	1	0	0.169826341267507
1	1	0	1	0	0	0	0	0	0	1	0	-0.172751738600911
1	1	0	1	0	0	0	0	0	0	1	0	0.0230071641810421
1	0	0	1	0	0	0	0	0	0	1	0	-0.123812012905423
1	1	0	1	0	0	0	0	0	0	1	0	-0.221691464296399
1	0	0	1	0	0	0	0	0	0	0	1	0.0230071641810421
1	0	0	1	0	0	0	0	0	0	1	0	0.952861952395318
1	0	0	1	0	0	0	0	0	0	1	0	-0.711088721251281
1	0	0	1	0	0	0	0	0	0	1	0	0.218766066962995
1	0	0	1	0	0	0	0	0	0	1	0	-0.711088721251281
1	0	0	1	0	0	0	0	0	0	1	0	0.36558524404946
1	0	0	1	0	0	0	0	0	0	1	0	0.952861952395318
1	0	0	1	0	0	0	0	0	0	1	0	-0.417450367078352
1	0	0	1	0	0	0	0	0	0	1	0	0.169826341267507
1	1	0	1	0	0	0	0	0	0	0	1	-1.0536668011197
1	1	0	1	0	0	0	0	0	0	1	0	-0.270631189991887
1	0	0	1	0	0	0	0	0	0	1	0	0.0719468898765303
1	1	0	1	0	0	0	0	0	0	1	0	-1.10260652681519
1	1	0	1	0	0	0	0	0	0	1	0	-0.123812012905423
1	0	0	1	0	0	0	0	0	0	1	0	-0.46639009277384
1	0	0	1	0	0	0	0	0	0	1	0	-0.564269544164817
1	1	0	1	0	0	0	0	0	0	1	0	-0.417450367078352
1	1	0	1	0	0	0	0	0	0	0	1	-1.0536668011197
1	1	0	1	0	0	0	0	0	0	1	0	-0.417450367078352
1	0	0	1	0	0	0	0	0	0	1	0	0.414524969744948
1	1	0	1	0	0	0	0	0	0	1	0	-0.417450367078352
1	0	0	1	0	0	0	0	0	0	0	1	-0.46639009277384
1	0	0	1	0	0	0	0	0	0	1	0	0.0230071641810421
1	1	0	1	0	0	0	0	0	0	1	0	-0.613209269860305
1	0	0	1	0	0	0	0	0	0	1	0	-0.0748722872099343
1	0	0	1	0	0	0	0	0	0	1	0	-0.857907898337746
1	1	0	1	0	0	0	0	0	0	1	0	0.561344146831413
1	0	0	1	0	0	0	0	0	0	1	0	0.120886615572019
1	0	0	1	0	0	0	0	0	0	1	0	-0.857907898337746
1	0	0	1	0	0	0	0	0	0	1	0	-0.46639009277384
1	1	0	1	0	0	0	0	0	0	1	0	0.757103049613365
1	0	0	1	0	0	0	0	0	0	1	0	0.659223598222389
1	1	0	1	0	0	0	0	0	0	0	1	0.0719468898765303
1	0	0	1	0	0	0	0	0	0	1	0	0.218766066962995
1	0	0	1	0	0	0	0	0	0	0	1	-0.319570915687375
1	1	0	1	0	0	0	0	0	0	1	0	1.78483728921862
1	1	0	1	0	0	0	0	0	0	0	1	-1.59200378377007
1	1	0	1	0	0	0	0	0	0	1	0	0.708163323917877
1	1	0	1	0	0	0	0	0	0	0	1	-0.0259325615144461
1	1	0	1	0	0	0	0	0	0	1	0	1.49119893504569
1	1	0	1	0	0	0	0	0	0	1	0	1.00180167809081
1	0	0	1	0	0	0	0	0	0	1	0	1.09968112948178
1	1	0	1	0	0	0	0	0	0	1	0	1.09968112948178
1	1	0	1	0	0	0	0	0	0	1	0	0.806042775308854
1	0	0	1	0	0	0	0	0	0	0	1	0.0230071641810421
1	0	0	1	0	0	0	0	0	0	1	0	0.512404421135924
1	0	0	1	0	0	0	0	0	0	1	0	2.22529482047801
1	0	0	1	0	0	0	0	0	0	1	0	0.806042775308854
1	0	0	1	0	0	0	0	0	0	1	0	-0.417450367078352
1	0	0	1	0	0	0	0	0	0	1	0	0.120886615572019
1	0	0	1	0	0	0	0	0	0	1	0	0.316645518353971
1	0	0	1	0	0	0	0	0	0	1	0	0.659223598222389
1	0	0	1	0	0	0	0	0	0	1	0	0.0230071641810421
1	0	0	1	0	0	0	0	0	0	1	0	-0.319570915687375
1	0	0	1	0	0	0	0	0	0	1	0	0.659223598222389
1	0	0	1	0	0	0	0	0	0	1	0	-0.808968172642258
1	0	0	1	0	0	0	0	0	0	0	1	0.169826341267507
1	0	0	1	0	0	0	0	0	0	1	0	0.806042775308854
1	0	0	1	0	0	0	0	0	0	1	0	0.463464695440436
1	0	0	1	0	0	0	0	0	0	0	1	0.120886615572019
1	0	0	1	0	0	0	0	0	0	0	1	-0.662148995555793
1	0	0	1	0	0	0	0	0	0	0	1	-0.613209269860305
1	0	0	1	0	0	0	0	0	0	1	0	0.610283872526901
1	0	0	1	0	0	0	0	0	0	1	0	-0.221691464296399
1	0	0	1	0	0	0	0	0	0	1	0	0.0719468898765303
1	0	0	1	0	0	0	0	0	0	1	0	-0.172751738600911
1	0	0	1	0	0	0	0	0	0	0	1	-0.0748722872099343
1	0	0	1	0	0	0	0	0	0	1	0	0.561344146831413
1	0	0	1	0	0	0	0	0	0	1	0	-0.270631189991887
1	0	0	1	0	0	0	0	0	0	1	0	-0.270631189991887
1	0	0	1	0	0	0	0	0	0	1	0	-0.515329818469328
1	0	0	1	0	0	0	0	0	0	1	0	0.854982501004342
1	0	0	1	0	0	0	0	0	0	1	0	-0.662148995555793
1	1	0	1	0	0	0	0	0	0	0	1	-0.760028446946769
1	1	0	1	0	0	0	0	0	0	0	1	-0.564269544164817
1	0	0	1	0	0	0	0	0	0	0	1	0.806042775308854
1	0	0	1	0	0	0	0	0	0	0	1	-0.319570915687375
1	0	0	1	0	0	0	0	0	0	1	0	1.4422592093502
1	0	0	1	0	0	0	0	0	0	0	1	0.120886615572019
1	0	0	1	0	0	0	0	0	0	0	1	0.169826341267507
1	1	0	1	0	0	0	0	0	0	0	1	-1.10260652681519
1	0	0	1	0	0	0	0	0	0	1	0	-0.46639009277384
1	1	0	1	0	0	0	0	0	0	1	0	-0.613209269860305
1	1	0	1	0	0	0	0	0	0	1	0	0.218766066962995
1	1	0	1	0	0	0	0	0	0	1	0	-0.808968172642258
1	0	0	1	0	0	0	0	0	0	1	0	-0.906847624033234
1	0	0	1	0	0	0	0	0	0	1	0	0.463464695440436
1	0	0	1	0	0	0	0	0	0	1	0	-0.221691464296399
1	0	0	1	0	0	0	0	0	0	1	0	-0.0748722872099343
1	0	0	1	0	0	0	0	0	0	1	0	-0.46639009277384
1	0	0	1	0	0	0	0	0	0	1	0	-1.83670241224751
1	0	0	1	0	0	0	0	0	0	0	1	-2.81549692615727
1	1	0	1	0	0	0	0	0	0	1	0	-1.0536668011197
1	0	0	1	0	0	0	0	0	0	1	0	-0.270631189991887
1	0	0	1	0	0	0	0	0	0	0	1	-2.96231610324374
1	1	0	1	0	0	0	0	0	0	1	0	-2.52185857198435
1	0	0	1	0	0	0	0	0	0	1	0	0.120886615572019
1	1	0	1	0	0	0	0	0	0	1	0	-1.83670241224751
1	0	0	1	0	0	0	0	0	0	1	0	-0.711088721251281
1	1	0	1	0	0	0	0	0	0	1	0	-0.270631189991887
1	1	0	1	0	0	0	0	0	0	1	0	-0.662148995555793
1	1	0	1	0	0	0	0	0	0	1	0	-0.564269544164817
1	1	0	1	0	0	0	0	0	0	1	0	-2.08140104072495
1	1	0	1	0	0	0	0	0	0	1	0	-1.78776268655202
1	1	0	1	0	0	0	0	0	0	1	0	-0.906847624033234
1	0	0	1	0	0	0	0	0	1	0	0	0.463464695440436
1	1	0	1	0	0	0	0	0	0	0	0	-0.711088721251281
1	0	0	1	0	0	0	0	0	0	0	0	0.854982501004342
1	0	0	1	0	0	0	0	0	0	0	0	-0.417450367078352
1	0	0	1	0	0	0	0	0	0	0	0	-1.15154625251068
1	0	0	1	0	0	0	0	0	0	0	0	-1.24942570390165
1	0	0	1	0	0	0	0	0	0	0	0	0.757103049613365
1	0	0	1	0	0	0	0	0	0	0	0	1.29544003226374
1	1	0	1	0	0	0	0	0	0	0	0	1.05074140378629
1	1	0	1	0	0	0	0	0	0	0	0	0.90392222669983
1	1	0	1	0	0	0	0	0	0	0	0	-1.0536668011197
1	1	0	1	0	0	0	0	0	0	0	0	-0.221691464296399
1	0	0	1	0	0	0	0	0	1	0	0	-0.319570915687375
1	0	0	1	0	0	0	0	0	0	0	0	-1.4451846066836
1	1	0	1	0	0	0	0	0	0	0	0	-0.368510641382864
1	1	0	1	0	0	0	0	0	0	0	0	-1.54306405807458
1	1	0	1	0	0	0	0	0	0	0	0	0.659223598222389
1	0	0	1	0	0	0	0	0	0	0	0	0.806042775308854
1	0	0	1	0	0	0	0	0	0	0	0	-1.24942570390165
1	0	0	1	0	0	0	0	0	0	0	0	-1.15154625251068
1	0	0	1	0	0	0	0	0	0	0	0	0.0230071641810421
1	1	0	1	0	0	0	0	0	0	0	0	-0.368510641382864
1	1	0	1	0	0	0	0	0	1	0	0	0.36558524404946
1	0	0	1	0	0	0	0	0	1	0	0	-0.123812012905423
1	1	0	1	0	0	0	0	0	0	0	0	-0.417450367078352
1	1	0	1	0	0	0	0	0	0	0	0	-0.906847624033234
1	1	0	1	0	0	0	0	0	0	0	0	0.757103049613365
1	1	0	1	0	0	0	0	0	0	0	0	-0.319570915687375
1	1	0	1	0	0	0	0	0	1	0	0	0.267705792658483
1	1	0	1	0	0	0	0	0	0	0	0	-0.270631189991887
1	1	0	1	0	0	0	0	0	0	0	0	-0.808968172642258
1	0	0	1	0	0	0	0	0	0	0	0	-0.221691464296399
1	0	0	1	0	0	0	0	0	0	0	0	0.708163323917877
1	1	0	1	0	0	0	0	0	0	0	0	0.414524969744948
1	1	0	1	0	0	0	0	0	0	0	0	0.708163323917877
1	0	0	1	0	0	0	0	0	0	0	0	0.0230071641810421
1	0	0	1	0	0	0	0	0	1	0	0	-0.564269544164817
1	0	0	1	0	0	0	0	0	1	0	0	0.267705792658483
1	0	0	1	0	0	0	0	0	1	0	0	0.169826341267507
1	0	0	1	0	0	0	0	0	1	0	0	0.169826341267507
1	0	0	1	0	0	0	0	0	0	0	0	0.0230071641810421
1	0	0	1	0	0	0	0	0	0	0	0	-0.662148995555793
1	0	0	1	0	0	0	0	0	0	0	0	-0.46639009277384
1	0	0	1	0	0	0	0	0	0	0	0	-0.760028446946769
1	0	0	1	0	0	0	0	0	0	0	0	1.00180167809081
1	0	0	1	0	0	0	0	0	0	0	0	-0.906847624033234
1	0	0	1	0	0	0	0	0	1	0	0	0.120886615572019
1	0	0	1	0	0	0	0	0	0	0	0	-0.857907898337746
1	0	0	1	0	0	0	0	0	0	0	0	-0.172751738600911
1	0	0	1	0	0	0	0	0	0	0	0	-1.00472707542421
1	0	0	1	0	0	0	0	0	0	0	0	-0.270631189991887
1	0	0	1	0	0	0	0	0	0	1	0	-0.172751738600911
1	0	0	1	0	0	0	0	0	0	0	0	-0.808968172642258
1	0	0	1	0	0	0	0	0	0	0	0	-0.0748722872099343
1	0	0	1	0	0	0	0	0	0	0	0	-0.662148995555793
1	0	0	1	0	0	0	0	0	0	0	0	-0.46639009277384
1	0	0	1	0	0	0	0	0	1	0	0	-0.906847624033234
1	0	0	1	0	0	0	0	0	0	0	0	-0.662148995555793
1	0	0	1	0	0	0	0	0	0	0	0	-0.515329818469328
1	0	0	1	0	0	0	0	0	0	0	0	-0.515329818469328
1	0	0	1	0	0	0	0	0	0	0	0	-0.662148995555793
1	0	0	1	0	0	0	0	0	0	0	0	0.806042775308854
1	0	0	1	0	0	0	0	0	0	0	0	-0.0748722872099343
1	0	0	1	0	0	0	0	0	0	0	0	-0.319570915687375
1	1	0	1	0	0	0	0	0	0	0	0	-0.857907898337746
1	0	0	1	0	0	0	0	0	0	0	0	-0.319570915687375
1	0	0	1	0	0	0	0	0	0	0	0	0.218766066962995
1	0	0	1	0	0	0	0	0	0	0	0	-0.417450367078352
1	0	0	1	0	0	0	0	0	0	0	0	-0.0259325615144461
1	0	0	1	0	0	0	0	0	0	0	0	0.463464695440436
1	0	0	1	0	0	0	0	0	0	0	0	-0.46639009277384
1	0	0	1	0	0	0	0	0	0	0	0	0.36558524404946
1	1	0	1	0	0	0	0	0	1	0	0	-0.857907898337746
1	0	0	1	0	0	0	0	0	0	0	0	-0.417450367078352
1	0	0	1	0	0	0	0	0	1	0	0	-1.54306405807458
1	1	0	1	0	0	0	0	0	0	0	0	-0.613209269860305
1	1	0	1	0	0	0	0	0	1	0	0	-1.24942570390165
1	1	0	1	0	0	0	0	0	0	0	0	-0.515329818469328
1	0	0	1	0	0	0	0	0	0	0	0	0.0719468898765303
1	0	0	1	0	0	0	0	0	0	0	0	-1.15154625251068
1	0	0	1	0	0	0	0	0	0	0	0	0.0719468898765303
1	1	0	1	0	0	0	0	0	0	0	0	0.36558524404946
1	0	0	1	0	0	0	0	0	0	0	0	0.36558524404946
1	0	0	1	0	0	0	0	0	1	0	0	-1.49412433237909
1	1	0	1	0	0	0	0	0	0	0	0	1.19756058087276
1	0	0	1	0	0	0	0	0	0	0	0	1.4422592093502
1	0	0	1	0	0	0	0	0	0	0	0	1.14862085517727
1	0	0	1	0	0	0	0	0	0	0	0	0.414524969744948
1	0	0	1	0	0	0	0	0	1	0	0	0.0230071641810421
1	0	0	1	0	0	0	0	0	0	0	0	0.316645518353971
1	1	0	1	0	0	0	0	0	1	0	0	-1.29836542959714
1	0	0	1	0	0	0	0	0	0	0	0	0.316645518353971
1	1	0	1	0	0	0	0	0	0	0	0	0.414524969744948
1	0	0	1	0	0	0	0	0	0	0	0	-0.711088721251281
1	1	0	1	0	0	0	0	0	1	0	0	-1.20048597820616
1	1	0	1	0	0	0	0	0	0	0	0	-0.172751738600911
1	1	0	1	0	0	0	0	0	0	0	0	-0.123812012905423
1	0	0	1	0	0	0	0	0	0	0	0	1.05074140378629
1	0	0	1	0	0	0	0	0	0	0	0	0.806042775308854
1	0	0	1	0	0	0	0	0	0	0	0	-0.808968172642258
1	0	0	1	0	0	0	0	0	0	0	0	-0.857907898337746
1	1	0	1	0	0	0	0	0	1	0	0	-1.885642137943
1	0	0	1	0	0	0	0	0	0	0	0	0.463464695440436
1	0	0	1	0	0	0	0	0	0	0	0	0.0719468898765303
1	1	0	1	0	0	0	0	0	0	0	0	-0.417450367078352
1	1	0	1	0	0	0	0	0	1	0	0	0.267705792658483
1	1	0	1	0	0	0	0	0	0	0	0	0.414524969744948
1	1	0	1	0	0	0	0	0	0	0	0	0.169826341267507
1	1	0	1	0	0	0	0	0	0	0	0	-0.172751738600911
1	0	0	1	0	0	0	0	0	0	0	0	0.120886615572019
1	1	0	1	0	0	0	0	0	0	0	0	-0.123812012905423
1	0	0	1	0	0	0	0	0	0	0	0	-0.123812012905423
1	0	0	1	0	0	0	0	0	0	0	0	-0.515329818469328
1	0	0	1	0	0	0	0	0	1	0	0	0.414524969744948
1	0	0	1	0	0	0	0	0	0	0	0	0.0230071641810421
1	0	0	1	0	0	0	0	0	0	0	0	-0.0748722872099343
1	1	0	1	0	0	0	0	0	0	0	0	0.414524969744948
1	0	0	1	0	0	0	0	0	0	0	0	0.463464695440436
1	1	0	1	0	0	0	0	0	0	0	0	0.169826341267507
1	0	0	1	0	0	0	0	0	0	0	0	0.512404421135924
1	1	0	1	0	0	0	0	0	0	0	0	0.512404421135924
1	0	0	1	0	0	0	0	0	0	0	0	0.218766066962995
1	0	0	1	0	0	0	0	0	0	0	0	0.757103049613365
1	1	0	1	0	0	0	0	0	0	0	0	0.316645518353971
1	1	0	1	0	0	0	0	0	0	0	0	-0.0748722872099343
1	0	0	1	0	0	0	0	0	1	0	0	0.169826341267507
1	1	0	1	0	0	0	0	0	0	0	0	0.708163323917877
1	0	0	1	0	0	0	0	0	0	0	0	0.708163323917877
1	0	0	1	0	0	0	0	0	0	0	0	-0.662148995555793
1	0	0	1	0	0	0	0	0	0	0	0	0.0719468898765303
1	1	0	1	0	0	0	0	0	0	0	0	0.0719468898765303
1	0	0	1	0	0	0	0	0	0	0	0	-0.270631189991887
1	0	0	1	0	0	0	0	0	0	0	0	-0.172751738600911
1	1	0	1	0	0	0	0	0	0	0	0	0.0719468898765303
1	1	0	1	0	0	0	0	0	0	0	0	0.120886615572019
1	1	0	1	0	0	0	0	0	0	0	0	0.0230071641810421
1	0	0	1	0	0	0	0	0	0	0	0	-0.955787349728722
1	0	0	1	0	0	0	0	0	0	0	0	-0.564269544164817
1	1	0	1	0	0	0	0	0	0	0	0	1.14862085517727
1	1	0	1	0	0	0	0	0	1	0	0	0.36558524404946
1	0	0	1	0	0	0	0	0	0	0	0	-0.808968172642258
1	1	0	1	0	0	0	0	0	0	0	0	0.757103049613365
1	1	0	1	0	0	0	0	0	0	0	0	0.463464695440436
1	0	0	1	0	0	0	0	0	0	0	0	-0.515329818469328
1	0	0	1	0	0	0	0	0	0	0	0	0.610283872526901
1	0	0	1	0	0	0	0	0	0	0	0	0.708163323917877
1	1	0	1	0	0	0	0	0	0	0	0	1.29544003226374
1	0	0	1	0	0	0	0	0	0	0	0	0.169826341267507
1	1	0	1	0	0	0	0	0	0	0	0	-0.0748722872099343
1	0	0	1	0	0	0	0	0	0	0	0	-0.613209269860305
1	1	0	1	0	0	0	0	0	0	0	0	-0.564269544164817
1	1	0	1	0	0	0	0	0	0	0	0	1.14862085517727
1	0	0	1	0	0	0	0	0	1	0	0	0.463464695440436
1	1	0	1	0	0	0	0	0	1	0	0	-0.172751738600911
1	0	0	1	0	0	0	0	0	0	0	0	0.0230071641810421
1	0	0	1	0	0	0	0	0	1	0	0	0.414524969744948
1	1	0	1	0	0	0	0	0	0	0	0	-0.46639009277384
1	0	0	1	0	0	0	0	0	0	0	0	-0.0259325615144461
1	0	0	1	0	0	0	0	0	1	0	0	-1.10260652681519
1	0	0	1	0	0	0	0	0	1	0	0	-1.24942570390165
1	1	0	1	0	0	0	0	0	0	0	0	0.36558524404946
1	1	0	1	0	0	0	0	0	0	0	0	-0.221691464296399
1	1	0	1	0	0	0	0	0	0	0	0	-0.0259325615144461
1	0	0	1	0	0	0	0	0	0	0	0	-0.711088721251281
1	0	0	1	0	0	0	0	0	0	0	0	1.29544003226374
1	1	0	1	0	0	0	0	0	1	0	0	-0.368510641382864
1	0	0	1	0	0	0	0	0	1	0	0	-0.368510641382864
1	1	0	1	0	0	0	0	0	0	0	0	-1.29836542959714
1	0	0	1	0	0	0	0	0	1	0	0	-0.46639009277384
1	0	0	1	0	0	0	0	0	0	0	0	-0.417450367078352
1	1	0	1	0	0	0	0	0	0	0	0	1.4422592093502
1	1	0	1	0	0	0	0	0	0	0	0	-0.515329818469328
1	1	0	1	0	0	0	0	0	0	0	0	0.463464695440436
1	0	0	1	0	0	0	0	0	0	0	0	-0.613209269860305
1	0	0	1	0	0	0	0	0	1	0	0	-0.906847624033234
1	0	0	1	0	0	0	0	0	1	0	0	-0.172751738600911
1	1	0	1	0	0	0	0	0	1	0	0	-0.368510641382864
1	0	0	1	0	0	0	0	0	0	0	0	-0.46639009277384
1	0	0	1	0	0	0	0	0	0	0	0	0.0719468898765303
1	0	0	1	0	0	0	0	0	1	0	0	-0.564269544164817
1	0	0	1	0	0	0	0	0	0	0	0	0.0230071641810421
1	0	0	1	0	0	0	0	0	1	0	0	-2.03246131502946
1	1	0	1	0	0	0	0	0	1	0	0	-1.29836542959714
1	0	0	1	0	0	0	0	0	1	0	0	-1.59200378377007
1	0	0	1	0	0	0	0	0	1	0	0	-1.39624488098812
1	0	0	1	0	0	0	0	0	1	0	0	-2.17928049211593
1	0	0	1	0	0	0	0	0	1	0	0	-2.96231610324374
1	0	0	1	0	0	0	0	0	0	0	0	1.14862085517727
1	0	0	1	0	0	0	0	0	0	0	0	-0.711088721251281
1	0	0	1	0	0	0	0	0	0	0	0	-0.319570915687375
1	1	0	1	0	0	0	0	0	0	0	0	-0.613209269860305
1	1	0	1	0	0	0	0	0	0	0	0	-0.417450367078352
1	0	0	1	0	0	0	0	0	0	0	0	-0.760028446946769
1	1	0	1	0	0	0	0	0	0	0	0	-0.46639009277384
1	1	0	0	1	0	0	0	0	0	1	0	0.218766066962995
1	1	0	0	1	0	0	0	0	0	1	0	0.316645518353971
1	1	0	0	1	0	0	0	0	0	1	0	0.316645518353971
1	0	0	0	1	0	0	0	0	0	1	0	-0.662148995555793
1	0	0	0	1	0	0	0	0	0	1	0	1.05074140378629
1	1	0	0	1	0	0	0	0	0	1	0	0.463464695440436
1	1	0	0	1	0	0	0	0	0	1	0	0.561344146831413
1	1	0	0	1	0	0	0	0	0	1	0	-0.906847624033234
1	0	0	0	1	0	0	0	0	0	0	1	-1.59200378377007
1	0	0	0	1	0	0	0	0	0	1	0	-0.906847624033234
1	1	0	0	1	0	0	0	0	0	0	1	-0.955787349728722
1	0	0	0	1	0	0	0	0	0	0	1	-1.24942570390165
1	1	0	0	1	0	0	0	0	0	1	0	0.757103049613365
1	1	0	0	1	0	0	0	0	0	1	0	0.463464695440436
1	0	0	0	1	0	0	0	0	0	1	0	0.757103049613365
1	0	0	0	1	0	0	0	0	0	1	0	1.05074140378629
1	1	0	0	1	0	0	0	0	0	1	0	0.316645518353971
1	0	0	0	1	0	0	0	0	0	1	0	0.659223598222389
1	0	0	0	1	0	0	0	0	0	1	0	0.267705792658483
1	0	0	0	1	0	0	0	0	0	1	0	-0.221691464296399
1	1	0	0	1	0	0	0	0	0	1	0	1.09968112948178
1	1	0	0	1	0	0	0	0	0	0	1	0.708163323917877
1	1	0	0	1	0	0	0	0	0	1	0	1.24650030656825
1	1	0	0	1	0	0	0	0	0	1	0	1.39331948365471
1	0	0	0	1	0	0	0	0	0	1	0	1.14862085517727
1	1	0	0	1	0	0	0	0	0	1	0	1.54013866074118
1	1	0	0	1	0	0	0	0	0	1	0	2.02953591769606
1	0	0	0	1	0	0	0	0	0	1	0	1.4422592093502
1	1	0	0	1	0	0	0	0	0	1	0	1.63801811213215
1	0	0	0	1	0	0	0	0	0	1	0	1.09968112948178
1	0	0	0	1	0	0	0	0	0	1	0	0.120886615572019
1	1	0	0	1	0	0	0	0	0	1	0	1.00180167809081
1	0	0	0	1	0	0	0	0	0	1	0	0.659223598222389
1	0	0	0	1	0	0	0	0	0	1	0	0.463464695440436
1	1	0	0	1	0	0	0	0	0	1	0	0.854982501004342
1	0	0	0	1	0	0	0	0	0	1	0	0.854982501004342
1	1	0	0	1	0	0	0	0	0	1	0	1.34437975795922
1	0	0	0	1	0	0	0	0	0	0	1	-0.270631189991887
1	1	0	0	1	0	0	0	0	0	1	0	1.54013866074118
1	0	0	0	1	0	0	0	0	0	1	0	1.24650030656825
1	0	0	0	1	0	0	0	0	0	1	0	0.316645518353971
1	0	0	0	1	0	0	0	0	0	0	1	-0.515329818469328
1	1	0	0	1	0	0	0	0	0	1	0	1.73589756352313
1	0	0	0	0	1	0	0	0	1	0	0	-0.417450367078352
1	1	0	0	0	1	0	0	0	0	0	0	-0.417450367078352
1	0	0	0	1	0	0	0	0	0	1	0	0.218766066962995
1	0	0	0	1	0	0	0	0	0	1	0	2.2742345461735
1	0	0	0	1	0	0	0	0	0	1	0	2.76363180312838
1	1	0	0	1	0	0	0	0	0	1	0	0.90392222669983
1	1	0	0	1	0	0	0	0	0	1	0	0.90392222669983
1	0	0	0	1	0	0	0	0	0	1	0	2.17635509478252
1	0	0	0	1	0	0	0	0	0	1	0	3.00833043160582
1	1	0	0	1	0	0	0	0	0	0	1	0.512404421135924
1	0	0	0	1	0	0	0	0	0	1	0	2.12741536908704
1	1	0	0	1	0	0	0	0	0	1	0	2.91045098021485
1	0	0	0	1	0	0	0	0	0	1	0	2.66575235173741
1	1	0	0	1	0	0	0	0	0	1	0	3.00833043160582
1	0	0	0	1	0	0	0	0	0	1	0	2.42105372325996
1	0	0	0	1	0	0	0	0	0	1	0	2.02953591769606
1	1	0	0	1	0	0	0	0	0	1	0	3.05727015730131
1	1	0	0	1	0	0	0	0	0	1	0	1.93165646630508
1	0	0	0	1	0	0	0	0	0	1	0	2.86151125451936
1	0	0	0	1	0	0	0	0	0	1	0	2.71469207743289
1	1	0	0	1	0	0	0	0	0	1	0	2.61681262604192
1	0	0	0	1	0	0	0	0	0	1	0	3.1062098829968
1	1	0	0	1	0	0	0	0	0	1	0	2.61681262604192
1	1	0	0	1	0	0	0	0	0	1	0	1.78483728921862
1	0	0	0	1	0	0	0	0	0	1	0	2.02953591769606
1	0	0	0	1	0	0	0	0	0	1	0	2.17635509478252
1	0	0	0	1	0	0	0	0	0	1	0	2.81257152882387
1	1	0	0	1	0	0	0	0	0	1	0	1.19756058087276
1	0	0	0	1	0	0	0	0	0	1	0	2.46999344895545
1	1	0	0	1	0	0	0	0	0	1	0	2.91045098021485
1	1	0	0	1	0	0	0	0	0	0	1	0.512404421135924
1	0	0	0	1	0	0	0	0	0	1	0	2.61681262604192
1	1	0	0	1	0	0	0	0	0	1	0	2.32317427186899
1	0	0	0	1	0	0	0	0	0	1	0	1.54013866074118
1	1	0	0	1	0	0	0	0	0	1	0	1.14862085517727
1	1	0	0	1	0	0	0	0	0	1	0	2.56787290034643
1	1	0	0	1	0	0	0	0	0	1	0	2.56787290034643
1	0	0	0	1	0	0	0	0	0	1	0	0.854982501004342
1	1	0	0	1	0	0	0	0	0	1	0	-0.564269544164817
1	1	0	0	1	0	0	0	0	0	0	1	-1.15154625251068
1	0	0	0	1	0	0	0	0	0	1	0	1.49119893504569
1	1	0	0	1	0	0	0	0	0	1	0	1.24650030656825
1	0	0	0	1	0	0	0	0	0	1	0	1.54013866074118
1	1	0	0	1	0	0	0	0	0	0	1	-1.49412433237909
1	1	0	0	1	0	0	0	0	0	0	1	-1.885642137943
1	0	0	0	1	0	0	0	0	0	1	0	-0.368510641382864
1	1	0	0	1	0	0	0	0	0	0	1	-1.34730515529263
1	1	0	0	1	0	0	0	0	0	1	0	0.561344146831413
1	0	0	0	1	0	0	0	0	0	1	0	-0.711088721251281
1	1	0	0	1	0	0	0	0	0	1	0	-0.906847624033234
1	1	0	0	1	0	0	0	0	0	1	0	-1.24942570390165
1	1	0	0	1	0	0	0	0	0	1	0	1.09968112948178
1	1	0	0	1	0	0	0	0	0	1	0	-0.515329818469328
1	1	0	0	1	0	0	0	0	0	0	1	-1.4451846066836
1	0	0	0	1	0	0	0	0	0	1	0	0.120886615572019
1	1	0	0	1	0	0	0	0	0	1	0	-0.123812012905423
1	0	0	0	1	0	0	0	0	0	1	0	-0.515329818469328
1	0	0	0	1	0	0	0	0	0	1	0	-0.515329818469328
1	0	0	0	1	0	0	0	0	0	1	0	0.267705792658483
1	1	0	0	1	0	0	0	0	0	1	0	0.414524969744948
1	0	0	0	1	0	0	0	0	0	1	0	0.267705792658483
1	0	0	0	1	0	0	0	0	0	1	0	0.218766066962995
1	1	0	0	1	0	0	0	0	0	1	0	0.316645518353971
1	0	0	0	1	0	0	0	0	0	0	1	-0.955787349728722
1	0	0	0	1	0	0	0	0	0	1	0	0.316645518353971
1	0	0	0	1	0	0	0	0	0	0	1	-1.15154625251068
1	0	0	0	1	0	0	0	0	0	1	0	0.708163323917877
1	0	0	0	1	0	0	0	0	0	1	0	0.414524969744948
1	1	0	0	1	0	0	0	0	0	1	0	0.90392222669983
1	1	0	0	1	0	0	0	0	0	0	1	-1.4451846066836
1	0	0	0	1	0	0	0	0	0	1	0	0.854982501004342
1	0	0	0	1	0	0	0	0	0	1	0	0.708163323917877
1	0	0	0	1	0	0	0	0	0	1	0	-0.123812012905423
1	0	0	0	1	0	0	0	0	0	1	0	-0.221691464296399
1	0	0	0	1	0	0	0	0	0	1	0	0.806042775308854
1	1	0	0	1	0	0	0	0	0	1	0	0.169826341267507
1	0	0	0	1	0	0	0	0	0	0	1	-1.54306405807458
1	1	0	0	1	0	0	0	0	0	1	0	-0.270631189991887
1	0	0	0	1	0	0	0	0	0	1	0	0.708163323917877
1	1	0	0	1	0	0	0	0	0	1	0	-0.515329818469328
1	0	0	0	1	0	0	0	0	0	1	0	0.267705792658483
1	1	0	0	1	0	0	0	0	0	0	1	-2.17928049211593
1	1	0	0	1	0	0	0	0	0	0	1	-1.34730515529263
1	1	0	0	1	0	0	0	0	0	1	0	-0.613209269860305
1	1	0	0	1	0	0	0	0	0	0	1	-1.34730515529263
1	0	0	0	1	0	0	0	0	0	0	1	-1.34730515529263
1	0	0	0	1	0	0	0	0	0	1	0	-0.0259325615144461
1	0	0	0	1	0	0	0	0	0	1	0	-0.808968172642258
1	1	0	0	1	0	0	0	0	0	1	0	1.14862085517727
1	0	0	0	1	0	0	0	0	0	1	0	0.806042775308854
1	1	0	0	1	0	0	0	0	0	1	0	-0.515329818469328
1	0	0	0	1	0	0	0	0	0	1	0	0.757103049613365
1	1	0	0	1	0	0	0	0	0	1	0	0.90392222669983
1	1	0	0	1	0	0	0	0	0	1	0	0.218766066962995
1	0	0	0	1	0	0	0	0	0	1	0	0.610283872526901
1	0	0	0	1	0	0	0	0	0	1	0	-0.417450367078352
1	0	0	0	1	0	0	0	0	0	1	0	-0.711088721251281
1	0	0	0	1	0	0	0	0	0	1	0	-0.760028446946769
1	0	0	0	1	0	0	0	0	0	1	0	-0.368510641382864
1	1	0	0	1	0	0	0	0	0	0	1	2.37211399756448
1	1	0	0	1	0	0	0	0	0	0	1	2.22529482047801
1	1	0	0	1	0	0	0	0	0	0	1	2.51893317465094
1	1	0	0	1	0	0	0	0	0	0	1	1.34437975795922
1	1	0	0	1	0	0	0	0	0	1	0	3.9381852198201
1	0	0	0	1	0	0	0	0	0	0	1	1.19756058087276
1	1	0	0	1	0	0	0	0	0	1	0	-0.515329818469328
1	1	0	0	1	0	0	0	0	0	1	0	0.316645518353971
1	1	0	0	1	0	0	0	0	0	0	1	0.90392222669983
1	1	0	0	1	0	0	0	0	0	1	0	2.61681262604192
1	1	0	0	1	0	0	0	0	0	1	0	3.35090851147424
1	0	0	0	1	0	0	0	0	0	0	1	1.83377701491411
1	0	0	0	1	0	0	0	0	0	0	1	0.854982501004342
1	0	0	0	1	0	0	0	0	0	0	1	0.463464695440436
1	0	0	0	1	0	0	0	0	0	0	1	-0.0259325615144461
1	1	0	0	1	0	0	0	0	0	1	0	1.00180167809081
1	0	0	0	1	0	0	0	0	0	1	0	0.806042775308854
1	0	0	0	1	0	0	0	0	0	1	0	-0.270631189991887
1	0	0	0	1	0	0	0	0	0	1	0	0.267705792658483
1	0	0	0	1	0	0	0	0	0	1	0	0.218766066962995
1	0	0	0	1	0	0	0	0	0	0	1	-0.711088721251281
1	1	0	0	1	0	0	0	0	0	1	0	0.463464695440436
1	1	0	0	1	0	0	0	0	0	1	0	0.414524969744948
1	1	0	0	1	0	0	0	0	0	1	0	1.00180167809081
1	0	0	0	1	0	0	0	0	0	1	0	-0.123812012905423
1	1	0	0	1	0	0	0	0	0	1	0	0.952861952395318
1	1	0	0	1	0	0	0	0	0	1	0	0.708163323917877
1	1	0	0	1	0	0	0	0	0	0	1	-0.613209269860305
1	1	0	0	1	0	0	0	0	0	0	1	-0.662148995555793
1	0	0	0	1	0	0	0	0	0	1	0	-0.662148995555793
1	1	0	0	1	0	0	0	0	0	1	0	-0.0259325615144461
1	1	0	0	1	0	0	0	0	0	0	1	2.37211399756448
1	1	0	0	1	0	0	0	0	0	1	0	1.09968112948178
1	1	0	0	1	0	0	0	0	0	1	0	0.854982501004342
1	0	0	0	1	0	0	0	0	0	1	0	0.512404421135924
1	1	0	0	1	0	0	0	0	0	1	0	0.36558524404946
1	0	0	0	1	0	0	0	0	0	0	1	-1.49412433237909
1	1	0	0	1	0	0	0	0	0	0	1	2.61681262604192
1	1	0	0	1	0	0	0	0	0	0	1	1.78483728921862
1	1	0	0	1	0	0	0	0	0	1	0	4.03606467121108
1	1	0	0	1	0	0	0	0	0	1	0	3.05727015730131
1	1	0	0	1	0	0	0	0	0	1	0	-0.221691464296399
1	0	0	0	1	0	0	0	0	0	1	0	-0.808968172642258
1	0	0	0	1	0	0	0	0	0	1	0	0.659223598222389
1	1	0	0	1	0	0	0	0	0	0	1	-1.39624488098812
1	0	0	0	1	0	0	0	0	0	0	1	-1.49412433237909
1	0	0	0	1	0	0	0	0	0	1	0	0.757103049613365
1	0	0	0	1	0	0	0	0	0	1	0	-0.46639009277384
1	0	0	0	1	0	0	0	0	0	0	1	-1.73882296085653
1	0	0	0	1	0	0	0	0	0	1	0	1.05074140378629
1	1	0	0	1	0	0	0	0	0	1	0	-0.515329818469328
1	1	0	0	1	0	0	0	0	0	1	0	0.169826341267507
1	0	0	0	1	0	0	0	0	0	1	0	-0.0259325615144461
1	0	0	0	1	0	0	0	0	0	1	0	-0.123812012905423
1	1	0	0	1	0	0	0	0	0	1	0	-0.0259325615144461
1	1	0	0	1	0	0	0	0	0	1	0	0.659223598222389
1	1	0	0	1	0	0	0	0	0	1	0	0.952861952395318
1	0	0	0	1	0	0	0	0	0	1	0	0.952861952395318
1	1	0	0	1	0	0	0	0	0	1	0	-0.0259325615144461
1	0	0	0	1	0	0	0	0	0	1	0	-0.662148995555793
1	0	0	0	1	0	0	0	0	0	1	0	0.854982501004342
1	1	0	0	1	0	0	0	0	0	0	1	-1.98352158933397
1	1	0	0	1	0	0	0	0	0	1	0	-1.20048597820616
1	0	0	0	1	0	0	0	0	0	0	1	-1.73882296085653
1	0	0	0	1	0	0	0	0	0	1	0	-0.515329818469328
1	0	0	0	1	0	0	0	0	0	1	0	0.463464695440436
1	1	0	0	1	0	0	0	0	0	1	0	-0.123812012905423
1	1	0	0	1	0	0	0	0	0	1	0	0.512404421135924
1	1	0	0	1	0	0	0	0	0	1	0	0.218766066962995
1	0	0	0	1	0	0	0	0	0	1	0	-0.760028446946769
1	0	0	0	1	0	0	0	0	0	1	0	-0.515329818469328
1	0	0	0	1	0	0	0	0	0	1	0	1.00180167809081
1	0	0	0	1	0	0	0	0	0	1	0	0.36558524404946
1	1	0	0	1	0	0	0	0	0	0	1	-1.29836542959714
1	0	0	0	1	0	0	0	0	0	0	1	-0.319570915687375
1	0	0	0	1	0	0	0	0	0	1	0	0.561344146831413
1	0	0	0	1	0	0	0	0	0	1	0	0.90392222669983
1	1	0	0	1	0	0	0	0	0	0	1	-0.906847624033234
1	1	0	0	1	0	0	0	0	0	1	0	-0.270631189991887
1	1	0	0	1	0	0	0	0	0	1	0	-0.270631189991887
1	1	0	0	1	0	0	0	0	0	1	0	1.34437975795922
1	0	0	0	1	0	0	0	0	0	1	0	-0.319570915687375
1	0	0	0	1	0	0	0	0	0	1	0	0.757103049613365
1	0	0	0	1	0	0	0	0	0	1	0	0.414524969744948
1	1	0	0	1	0	0	0	0	0	1	0	-0.0748722872099343
1	0	0	0	1	0	0	0	0	0	1	0	-0.221691464296399
1	1	0	0	1	0	0	0	0	0	1	0	0.512404421135924
1	0	0	0	1	0	0	0	0	0	1	0	-0.270631189991887
1	0	0	0	1	0	0	0	0	0	0	1	-0.368510641382864
1	0	0	0	1	0	0	0	0	0	1	0	-0.46639009277384
1	0	0	0	1	0	0	0	0	0	1	0	0.267705792658483
1	0	0	0	1	0	0	0	0	0	1	0	0.561344146831413
1	1	0	0	1	0	0	0	0	0	1	0	1.29544003226374
1	1	0	0	1	0	0	0	0	0	1	0	0.36558524404946
1	1	0	0	1	0	0	0	0	0	0	1	-0.955787349728722
1	1	0	0	1	0	0	0	0	0	1	0	0.952861952395318
1	0	0	0	1	0	0	0	0	0	0	1	-1.24942570390165
1	1	0	0	1	0	0	0	0	0	1	0	0.218766066962995
1	1	0	0	1	0	0	0	0	0	1	0	0.463464695440436
1	1	0	0	1	0	0	0	0	0	1	0	0.512404421135924
1	1	0	0	1	0	0	0	0	0	1	0	0.854982501004342
1	1	0	0	1	0	0	0	0	0	1	0	0.708163323917877
1	0	0	0	1	0	0	0	0	0	1	0	1.00180167809081
1	0	0	0	1	0	0	0	0	0	1	0	0.561344146831413
1	1	0	0	1	0	0	0	0	0	1	0	0.757103049613365
1	0	0	0	1	0	0	0	0	0	1	0	-0.760028446946769
1	1	0	0	1	0	0	0	0	0	1	0	0.806042775308854
1	0	0	0	1	0	0	0	0	0	1	0	1.05074140378629
1	1	0	0	1	0	0	0	0	0	1	0	1.14862085517727
1	1	0	0	1	0	0	0	0	0	1	0	1.19756058087276
1	0	0	0	1	0	0	0	0	0	1	0	0.952861952395318
1	1	0	0	1	0	0	0	0	0	1	0	1.24650030656825
1	0	0	0	1	0	0	0	0	0	1	0	0.316645518353971
1	0	0	0	1	0	0	0	0	0	1	0	0.854982501004342
1	1	0	0	1	0	0	0	0	0	1	0	0.708163323917877
1	0	0	0	1	0	0	0	0	0	1	0	-0.711088721251281
1	1	0	0	1	0	0	0	0	0	1	0	-0.0748722872099343
1	1	0	0	1	0	0	0	0	0	1	0	-0.172751738600911
1	0	0	0	1	0	0	0	0	0	1	0	-0.613209269860305
1	0	0	0	1	0	0	0	0	0	1	0	-0.417450367078352
1	0	0	0	1	0	0	0	0	0	0	1	0.0719468898765303
1	0	0	0	1	0	0	0	0	0	1	0	0.561344146831413
1	0	0	0	1	0	0	0	0	0	1	0	1.05074140378629
1	1	0	0	1	0	0	0	0	0	1	0	0.414524969744948
1	1	0	0	1	0	0	0	0	0	1	0	0.0719468898765303
1	0	0	0	1	0	0	0	0	0	1	0	-0.417450367078352
1	1	0	0	1	0	0	0	0	0	1	0	0.610283872526901
1	0	0	0	1	0	0	0	0	0	1	0	-0.906847624033234
1	0	0	0	1	0	0	0	0	0	1	0	-0.270631189991887
1	1	0	0	1	0	0	0	0	0	1	0	0.0230071641810421
1	1	0	0	1	0	0	0	0	0	0	1	-0.515329818469328
1	0	0	0	1	0	0	0	0	0	1	0	-0.906847624033234
1	1	0	0	1	0	0	0	0	0	1	0	-0.221691464296399
1	1	0	0	1	0	0	0	0	0	1	0	-0.221691464296399
1	0	0	0	1	0	0	0	0	0	1	0	-0.172751738600911
1	1	0	0	1	0	0	0	0	0	1	0	-0.515329818469328
1	0	0	0	1	0	0	0	0	0	0	1	-0.808968172642258
1	0	0	0	1	0	0	0	0	0	1	0	1.09968112948178
1	1	0	0	1	0	0	0	0	0	0	1	-0.319570915687375
1	1	0	0	1	0	0	0	0	0	0	1	0.120886615572019
1	1	0	0	1	0	0	0	0	0	0	1	0.120886615572019
1	1	0	0	1	0	0	0	0	0	0	1	-1.54306405807458
1	0	0	0	1	0	0	0	0	0	1	0	0.316645518353971
1	0	0	0	1	0	0	0	0	0	1	0	-0.123812012905423
1	1	0	0	1	0	0	0	0	0	0	1	-0.368510641382864
1	0	0	0	1	0	0	0	0	0	0	1	0.120886615572019
1	0	0	0	1	0	0	0	0	0	1	0	-0.46639009277384
1	0	0	0	1	0	0	0	0	0	0	1	-0.564269544164817
1	1	0	0	1	0	0	0	0	0	0	1	-0.711088721251281
1	0	0	0	1	0	0	0	0	0	1	0	0.169826341267507
1	1	0	0	1	0	0	0	0	0	1	0	0.561344146831413
1	0	0	0	1	0	0	0	0	0	0	1	-0.417450367078352
1	0	0	0	1	0	0	0	0	0	1	0	-0.564269544164817
1	1	0	0	1	0	0	0	0	0	1	0	0.267705792658483
1	0	0	0	1	0	0	0	0	0	0	1	-0.123812012905423
1	1	0	0	1	0	0	0	0	0	0	1	-1.34730515529263
1	0	0	0	1	0	0	0	0	0	1	0	0.561344146831413
1	0	0	0	1	0	0	0	0	0	1	0	0.218766066962995
1	1	0	0	1	0	0	0	0	0	0	1	-0.46639009277384
1	0	0	0	1	0	0	0	0	0	0	1	-0.857907898337746
1	0	0	0	1	0	0	0	0	0	0	1	-0.368510641382864
1	0	0	0	1	0	0	0	0	0	0	1	-0.368510641382864
1	0	0	0	1	0	0	0	0	0	0	1	-0.0748722872099343
1	0	0	0	1	0	0	0	0	0	0	1	-1.34730515529263
1	0	0	0	1	0	0	0	0	0	1	0	0.463464695440436
1	0	0	0	1	0	0	0	0	0	1	0	0.120886615572019
1	0	0	0	1	0	0	0	0	0	1	0	-0.711088721251281
1	0	0	0	1	0	0	0	0	0	1	0	-0.857907898337746
1	0	0	0	1	0	0	0	0	0	1	0	0.561344146831413
1	1	0	0	1	0	0	0	0	0	1	0	0.757103049613365
1	1	0	0	1	0	0	0	0	0	1	0	0.267705792658483
1	1	0	0	1	0	0	0	0	0	1	0	1.00180167809081
1	1	0	0	1	0	0	0	0	0	1	0	0.0719468898765303
1	0	0	0	1	0	0	0	0	0	0	0	1.29544003226374
1	0	0	0	1	0	0	0	0	0	0	0	0.267705792658483
1	0	0	0	1	0	0	0	0	0	0	0	1.39331948365471
1	0	0	0	1	0	0	0	0	0	0	0	0.463464695440436
1	0	0	0	1	0	0	0	0	0	0	0	1.24650030656825
1	0	0	0	1	0	0	0	0	0	0	0	1.14862085517727
1	0	0	0	1	0	0	0	0	1	0	0	0.0719468898765303
1	0	0	0	1	0	0	0	0	1	0	0	0.0719468898765303
1	0	0	0	1	0	0	0	0	0	0	0	0.708163323917877
1	1	0	0	1	0	0	0	0	0	0	0	1.54013866074118
1	1	0	0	1	0	0	0	0	0	0	0	1.4422592093502
1	1	0	0	1	0	0	0	0	0	0	0	1.05074140378629
1	1	0	0	1	0	0	0	0	0	0	0	0.169826341267507
1	1	0	0	1	0	0	0	0	1	0	0	0.414524969744948
1	0	0	0	1	0	0	0	0	0	0	0	-0.0259325615144461
1	1	0	0	1	0	0	0	0	0	0	0	1.4422592093502
1	0	0	0	1	0	0	0	0	0	0	0	0.0719468898765303
1	1	0	0	1	0	0	0	0	1	0	0	0.854982501004342
1	0	0	0	1	0	0	0	0	1	0	0	0.218766066962995
1	1	0	0	1	0	0	0	0	0	0	0	0.414524969744948
1	0	0	0	1	0	0	0	0	0	0	0	0.90392222669983
1	0	0	0	1	0	0	0	0	0	0	0	1.49119893504569
1	0	0	0	1	0	0	0	0	1	0	0	0.610283872526901
1	0	0	0	1	0	0	0	0	1	0	0	0.610283872526901
1	0	0	0	1	0	0	0	0	0	0	0	0.952861952395318
1	0	0	0	1	0	0	0	0	1	0	0	0.512404421135924
1	1	0	0	1	0	0	0	0	0	0	0	1.39331948365471
1	0	0	0	1	0	0	0	0	0	0	0	0.610283872526901
1	0	0	0	1	0	0	0	0	0	0	0	0.36558524404946
1	1	0	0	1	0	0	0	0	1	0	0	0.659223598222389
1	1	0	0	1	0	0	0	0	1	0	0	0.316645518353971
1	0	0	0	1	0	0	0	0	1	0	0	0.0230071641810421
1	1	0	0	1	0	0	0	0	1	0	0	0.120886615572019
1	0	0	0	1	0	0	0	0	1	0	0	0.0230071641810421
1	0	0	0	1	0	0	0	0	1	0	0	0.561344146831413
1	1	0	0	1	0	0	0	0	1	0	0	0.512404421135924
1	0	0	0	1	0	0	0	0	0	0	0	1.54013866074118
1	1	0	0	1	0	0	0	0	0	0	0	1.49119893504569
1	1	0	0	1	0	0	0	0	1	0	0	0.854982501004342
1	1	0	0	1	0	0	0	0	0	0	0	1.14862085517727
1	1	0	0	1	0	0	0	0	0	0	0	0.854982501004342
1	0	0	0	1	0	0	0	0	0	0	0	-0.368510641382864
1	0	0	0	1	0	0	0	0	0	0	0	0.218766066962995
1	0	0	0	1	0	0	0	0	0	0	0	-0.368510641382864
1	0	0	0	1	0	0	0	0	1	0	0	-2.96231610324374
1	1	0	0	1	0	0	0	0	0	0	0	-1.20048597820616
1	0	0	0	1	0	0	0	0	0	0	0	-2.32609966920239
1	1	0	0	1	0	0	0	0	0	0	0	-1.98352158933397
1	0	0	0	1	0	0	0	0	0	0	0	-1.15154625251068
1	0	0	0	1	0	0	0	0	0	0	0	-1.49412433237909
1	1	0	0	1	0	0	0	0	0	0	0	-1.49412433237909
1	0	0	0	1	0	0	0	0	0	0	0	-2.13034076642044
1	0	0	0	1	0	0	0	0	1	0	0	-3.25595445741667
1	0	0	0	1	0	0	0	0	0	0	0	-2.32609966920239
1	1	0	0	1	0	0	0	0	0	0	0	-1.68988323516105
1	0	0	0	1	0	0	0	0	0	0	0	-1.10260652681519
1	0	0	0	1	0	0	0	0	0	0	0	-1.49412433237909
1	0	0	0	1	0	0	0	0	0	0	0	-2.42397912059337
1	0	0	0	1	0	0	0	0	0	0	0	-1.885642137943
1	1	0	0	1	0	0	0	0	0	0	0	-1.68988323516105
1	1	0	0	1	0	0	0	0	0	0	0	-1.34730515529263
1	1	0	0	1	0	0	0	0	0	0	0	-1.885642137943
1	0	0	0	1	0	0	0	0	0	0	0	-0.955787349728722
1	0	0	0	1	0	0	0	0	0	0	0	-1.0536668011197
1	0	0	0	1	0	0	0	0	0	0	0	-2.22822021781142
1	1	0	0	1	0	0	0	0	0	0	0	-0.270631189991887
1	1	0	0	1	0	0	0	0	0	0	0	-0.760028446946769
1	0	0	0	1	0	0	0	0	0	0	0	-1.93458186363849
1	1	0	0	1	0	0	0	0	0	0	0	-2.08140104072495
1	0	0	0	1	0	0	0	0	0	0	0	1.19756058087276
1	0	0	0	1	0	0	0	0	0	0	0	1.4422592093502
1	0	0	0	1	0	0	0	0	1	0	0	-1.78776268655202
1	0	0	0	1	0	0	0	0	0	0	0	1.24650030656825
1	0	0	0	1	0	0	0	0	0	0	0	-0.270631189991887
1	0	0	0	1	0	0	0	0	0	0	0	-0.564269544164817
1	0	0	0	1	0	0	0	0	0	0	0	-0.515329818469328
1	0	0	0	1	0	0	0	0	1	0	0	-1.20048597820616
1	0	0	0	1	0	0	0	0	1	0	0	-1.24942570390165
1	0	0	0	1	0	0	0	0	1	0	0	1.49119893504569
1	1	0	0	1	0	0	0	0	0	0	0	1.73589756352313
1	1	0	0	1	0	0	0	0	1	0	0	1.54013866074118
1	1	0	0	1	0	0	0	0	0	0	0	1.4422592093502
1	1	0	0	1	0	0	0	0	0	0	0	1.19756058087276
1	0	0	0	1	0	0	0	0	1	0	0	1.00180167809081
1	0	0	0	1	0	0	0	0	0	0	0	0.0230071641810421
1	0	0	0	1	0	0	0	0	1	0	0	1.19756058087276
1	1	0	0	1	0	0	0	0	0	0	0	2.56787290034643
1	0	0	0	1	0	0	0	0	1	0	0	0.952861952395318
1	0	0	0	1	0	0	0	0	0	0	0	1.09968112948178
1	0	0	0	1	0	0	0	0	0	0	0	0.267705792658483
1	0	0	0	1	0	0	0	0	0	0	0	0.316645518353971
1	1	0	0	1	0	0	0	0	0	0	0	2.51893317465094
1	1	0	0	1	0	0	0	0	0	0	0	2.56787290034643
1	0	0	0	1	0	0	0	0	0	0	0	1.29544003226374
1	0	0	0	1	0	0	0	0	0	0	0	-0.564269544164817
1	1	0	0	1	0	0	0	0	0	0	1	-1.29836542959714
1	0	0	0	1	0	0	0	0	0	0	1	-0.808968172642258
1	0	0	0	1	0	0	0	0	0	0	0	0.708163323917877
1	0	0	0	1	0	0	0	0	1	0	0	-0.808968172642258
1	1	0	0	1	0	0	0	0	0	0	0	2.51893317465094
1	1	0	0	1	0	0	0	0	0	0	0	2.22529482047801
1	0	0	0	1	0	0	0	0	0	0	0	0.463464695440436
1	0	0	0	1	0	0	0	0	0	0	0	-0.417450367078352
1	1	0	0	1	0	0	0	0	0	0	0	1.34437975795922
1	1	0	0	1	0	0	0	0	0	0	0	2.61681262604192
1	0	0	0	1	0	0	0	0	0	0	0	0.806042775308854
1	1	0	0	1	0	0	0	0	0	0	0	1.88271674060959
1	0	0	0	1	0	0	0	0	0	0	0	0.512404421135924
1	0	0	0	1	0	0	0	0	1	0	0	-0.46639009277384
1	0	0	0	1	0	0	0	0	0	0	0	0.267705792658483
1	0	0	0	1	0	0	0	0	0	0	0	0.610283872526901
1	1	0	0	1	0	0	0	0	0	0	0	1.49119893504569
1	1	0	0	1	0	0	0	0	0	0	0	1.73589756352313
1	1	0	0	1	0	0	0	0	0	0	0	1.78483728921862
1	0	0	0	1	0	0	0	0	0	0	0	2.07847564339155
1	1	0	0	1	0	0	0	0	0	0	0	1.98059619200057
1	1	0	0	1	0	0	0	0	0	0	0	0.0719468898765303
1	1	0	0	1	0	0	0	0	0	0	0	0.610283872526901
1	1	0	0	1	0	0	0	0	0	0	0	0.708163323917877
1	1	0	0	1	0	0	0	0	0	0	0	2.81257152882387
1	0	0	0	1	0	0	0	0	0	0	0	1.49119893504569
1	0	0	0	1	0	0	0	0	0	0	0	1.29544003226374
1	0	0	0	1	0	0	0	0	1	0	0	1.05074140378629
1	0	0	0	1	0	0	0	0	0	0	0	0.0230071641810421
1	0	0	0	1	0	0	0	0	0	0	0	0.169826341267507
1	1	0	0	1	0	0	0	0	0	0	0	0.659223598222389
1	1	0	0	1	0	0	0	0	0	0	0	1.05074140378629
1	1	0	0	1	0	0	0	0	1	0	0	1.54013866074118
1	1	0	0	1	0	0	0	0	1	0	0	1.00180167809081
1	1	0	0	1	0	0	0	0	0	0	1	2.71469207743289
1	0	0	0	1	0	0	0	0	0	0	0	-0.319570915687375
1	1	0	0	1	0	0	0	0	0	0	0	1.05074140378629
1	0	0	0	1	0	0	0	0	0	0	0	1.14862085517727
1	0	0	0	1	0	0	0	0	0	0	0	1.19756058087276
1	0	0	0	1	0	0	0	0	0	0	0	1.05074140378629
1	0	0	0	1	0	0	0	0	0	0	0	1.4422592093502
1	0	0	0	1	0	0	0	0	1	0	0	-0.808968172642258
1	1	0	0	1	0	0	0	0	0	0	0	1.19756058087276
1	0	0	0	1	0	0	0	0	0	0	0	1.05074140378629
1	0	0	0	1	0	0	0	0	0	0	0	2.56787290034643
1	0	0	0	1	0	0	0	0	0	0	0	1.78483728921862
1	0	0	0	1	0	0	0	0	0	0	0	1.29544003226374
1	0	0	0	1	0	0	0	0	0	0	0	1.24650030656825
1	0	0	0	1	0	0	0	0	0	0	0	2.32317427186899
1	0	0	0	1	0	0	0	0	0	0	0	1.88271674060959
1	0	0	0	1	0	0	0	0	0	0	0	1.68695783782764
1	0	0	0	1	0	0	0	0	0	0	0	1.29544003226374
1	0	0	0	1	0	0	0	0	1	0	0	-0.760028446946769
1	0	0	0	1	0	0	0	0	1	0	0	-0.172751738600911
1	1	0	0	1	0	0	0	0	0	0	0	0.854982501004342
1	1	0	0	1	0	0	0	0	0	0	0	2.17635509478252
1	0	0	0	1	0	0	0	0	0	0	0	0.561344146831413
1	1	0	0	1	0	0	0	0	1	0	0	0.414524969744948
1	0	0	0	1	0	0	0	0	0	0	0	0.36558524404946
1	1	0	0	1	0	0	0	0	0	0	0	2.56787290034643
1	1	0	0	1	0	0	0	0	0	0	0	1.4422592093502
1	1	0	0	1	0	0	0	0	0	0	0	1.39331948365471
1	0	0	0	1	0	0	0	0	0	0	0	0.708163323917877
1	0	0	0	1	0	0	0	0	0	0	0	0.463464695440436
1	0	0	0	1	0	0	0	0	0	0	0	0.561344146831413
1	1	0	0	1	0	0	0	0	1	0	0	0.659223598222389
1	0	0	0	1	0	0	0	0	1	0	0	1.29544003226374
1	1	0	0	1	0	0	0	0	0	0	0	1.58907838643667
1	0	0	0	1	0	0	0	0	1	0	0	0.952861952395318
1	0	0	0	1	0	0	0	0	1	0	0	0.952861952395318
1	0	0	0	1	0	0	0	0	0	0	0	-0.368510641382864
1	1	0	0	1	0	0	0	0	1	0	0	1.58907838643667
1	0	0	0	1	0	0	0	0	0	0	0	0.90392222669983
1	1	0	0	1	0	0	0	0	1	0	0	0.854982501004342
1	1	0	0	1	0	0	0	0	0	0	0	1.73589756352313
1	1	0	0	1	0	0	0	0	0	0	0	1.34437975795922
1	1	0	0	1	0	0	0	0	1	0	0	1.39331948365471
1	1	0	0	1	0	0	0	0	0	0	0	-0.0748722872099343
1	1	0	0	1	0	0	0	0	0	0	0	0.0719468898765303
1	0	0	0	1	0	0	0	0	0	0	0	-0.172751738600911
1	0	0	0	1	0	0	0	0	1	0	0	-1.64094350946556
1	1	0	0	1	0	0	0	0	0	0	0	1.63801811213215
1	1	0	0	1	0	0	0	0	1	0	0	-0.221691464296399
1	0	0	0	1	0	0	0	0	0	0	0	1.09968112948178
1	0	0	0	1	0	0	0	0	0	0	0	0.708163323917877
1	0	0	0	1	0	0	0	0	1	0	0	0.512404421135924
1	0	0	0	1	0	0	0	0	0	0	0	0.757103049613365
1	1	0	0	1	0	0	0	0	0	0	0	1.83377701491411
1	0	0	0	1	0	0	0	0	1	0	0	0.414524969744948
1	0	0	0	1	0	0	0	0	0	0	0	1.00180167809081
1	1	0	0	1	0	0	0	0	0	0	0	1.73589756352313
1	1	0	0	1	0	0	0	0	0	0	0	1.68695783782764
1	1	0	0	1	0	0	0	0	0	0	0	1.54013866074118
1	0	0	0	1	0	0	0	0	0	0	0	0.806042775308854
1	1	0	0	1	0	0	0	0	0	0	0	0.659223598222389
1	1	0	0	1	0	0	0	0	0	0	0	1.24650030656825
1	0	0	0	1	0	0	0	0	0	0	0	0.708163323917877
1	0	0	0	1	0	0	0	0	0	0	0	0.0719468898765303
1	1	0	0	1	0	0	0	0	0	0	0	1.54013866074118
1	0	0	0	1	0	0	0	0	0	0	0	0.561344146831413
1	0	0	0	1	0	0	0	0	0	0	0	0.267705792658483
1	1	0	0	1	0	0	0	0	1	0	0	0.463464695440436
1	1	0	0	1	0	0	0	0	0	0	0	1.29544003226374
1	0	0	0	1	0	0	0	0	0	0	0	0.610283872526901
1	1	0	0	1	0	0	0	0	0	0	0	0.708163323917877
1	1	0	0	1	0	0	0	0	0	0	0	0.463464695440436
1	0	0	0	1	0	0	0	0	0	0	0	-0.0259325615144461
1	1	0	0	1	0	0	0	0	0	0	0	0.659223598222389
1	0	0	0	1	0	0	0	0	0	0	0	0.708163323917877
1	1	0	0	1	0	0	0	0	0	0	0	1.58907838643667
1	0	0	0	1	0	0	0	0	0	0	0	0.0230071641810421
1	1	0	0	1	0	0	0	0	0	0	0	0.757103049613365
1	0	0	0	1	0	0	0	0	0	0	0	0.806042775308854
1	0	0	0	1	0	0	0	0	1	0	0	-0.662148995555793
1	0	0	0	1	0	0	0	0	0	0	0	0.316645518353971
1	1	0	0	1	0	0	0	0	0	0	0	1.4422592093502
1	1	0	0	1	0	0	0	0	0	0	0	1.29544003226374
1	0	0	0	1	0	0	0	0	1	0	0	-0.808968172642258
1	0	0	0	1	0	0	0	0	0	0	0	0.610283872526901
1	0	0	0	1	0	0	0	0	0	0	0	0.708163323917877
1	0	0	0	1	0	0	0	0	0	0	0	0.757103049613365
1	1	0	0	1	0	0	0	0	0	0	0	1.24650030656825
1	0	0	0	1	0	0	0	0	0	0	0	0.512404421135924
1	0	0	0	1	0	0	0	0	0	0	0	0.414524969744948
1	1	0	0	1	0	0	0	0	0	0	0	1.4422592093502
1	1	0	0	1	0	0	0	0	0	0	0	1.09968112948178
1	1	0	0	1	0	0	0	0	0	0	0	1.39331948365471
1	0	0	0	1	0	0	0	0	0	0	0	0.120886615572019
1	0	0	0	1	0	0	0	0	0	0	0	0.757103049613365
1	0	0	0	1	0	0	0	0	0	0	0	0.90392222669983
1	0	0	0	1	0	0	0	0	0	0	0	0.316645518353971
1	1	0	0	1	0	0	0	0	0	0	0	1.29544003226374
1	1	0	0	1	0	0	0	0	1	0	0	0.267705792658483
1	1	0	0	1	0	0	0	0	0	0	0	1.39331948365471
1	0	0	0	1	0	0	0	0	0	0	0	0.708163323917877
1	1	0	0	1	0	0	0	0	0	0	0	1.19756058087276
1	0	0	0	1	0	0	0	0	0	0	0	0.463464695440436
1	1	0	0	1	0	0	0	0	0	0	0	0.952861952395318
1	1	0	0	1	0	0	0	0	0	0	0	1.58907838643667
1	1	0	0	1	0	0	0	0	0	0	0	0.757103049613365
1	1	0	0	1	0	0	0	0	0	0	0	0.806042775308854
1	0	0	0	1	0	0	0	0	0	0	0	0.0230071641810421
1	0	0	0	1	0	0	0	0	0	0	0	-0.368510641382864
1	0	0	0	1	0	0	0	0	0	0	0	0.757103049613365
1	0	0	0	1	0	0	0	0	0	0	0	0.512404421135924
1	0	0	0	1	0	0	0	0	1	0	0	-0.46639009277384
1	0	0	0	1	0	0	0	0	0	0	0	0.854982501004342
1	1	0	0	1	0	0	0	0	0	0	0	1.00180167809081
1	1	0	0	1	0	0	0	0	0	0	0	1.14862085517727
1	0	0	0	1	0	0	0	0	0	0	0	0.561344146831413
1	0	0	0	1	0	0	0	0	0	0	0	1.09968112948178
1	0	0	0	1	0	0	0	0	1	0	0	-0.613209269860305
1	0	0	0	1	0	0	0	0	1	0	0	-0.123812012905423
1	0	0	0	1	0	0	0	0	0	0	0	0.708163323917877
1	0	0	0	1	0	0	0	0	0	0	0	0.90392222669983
1	1	0	0	1	0	0	0	0	0	0	0	1.29544003226374
1	0	0	0	1	0	0	0	0	1	0	0	0.0719468898765303
1	0	0	0	1	0	0	0	0	0	0	0	1.09968112948178
1	0	0	0	1	0	0	0	0	0	0	0	-0.0748722872099343
1	1	0	0	1	0	0	0	0	0	0	0	0.806042775308854
1	0	0	0	1	0	0	0	0	0	0	0	1.05074140378629
1	0	0	0	1	0	0	0	0	0	0	0	0.267705792658483
1	1	0	0	1	0	0	0	0	0	0	0	1.14862085517727
1	1	0	0	1	0	0	0	0	1	0	0	-0.0748722872099343
1	1	0	0	1	0	0	0	0	0	0	0	1.24650030656825
1	1	0	0	1	0	0	0	0	0	0	0	1.39331948365471
1	1	0	0	1	0	0	0	0	0	0	0	-0.46639009277384
1	1	0	0	1	0	0	0	0	0	0	0	1.83377701491411
1	0	0	0	1	0	0	0	0	1	0	0	-0.564269544164817
1	1	0	0	1	0	0	0	0	0	0	0	1.00180167809081
1	1	0	0	1	0	0	0	0	0	0	0	1.4422592093502
1	1	0	0	1	0	0	0	0	0	0	0	0.463464695440436
1	0	0	0	1	0	0	0	0	0	0	0	0.463464695440436
1	1	0	0	1	0	0	0	0	0	0	0	0.806042775308854
1	1	0	0	1	0	0	0	0	0	0	0	1.49119893504569
1	0	0	0	1	0	0	0	0	0	0	0	-0.123812012905423
1	1	0	0	1	0	0	0	0	0	0	0	1.34437975795922
1	1	0	0	1	0	0	0	0	1	0	0	-1.29836542959714
1	1	0	0	1	0	0	0	0	0	0	0	0.806042775308854
1	0	0	0	1	0	0	0	0	0	0	0	0.120886615572019
1	1	0	0	1	0	0	0	0	0	0	0	1.24650030656825
1	1	0	0	1	0	0	0	0	0	0	0	0.952861952395318
1	1	0	0	1	0	0	0	0	0	0	0	1.14862085517727
1	0	0	0	1	0	0	0	0	1	0	0	-0.564269544164817
1	1	0	0	0	1	0	0	0	0	1	0	-0.172751738600911
1	1	0	0	0	1	0	0	0	0	1	0	1.05074140378629
1	1	0	0	0	1	0	0	0	0	1	0	-0.613209269860305
1	0	0	0	0	1	0	0	0	0	1	0	0.561344146831413
1	0	0	0	0	1	0	0	0	0	0	1	-1.39624488098812
1	0	0	0	0	1	0	0	0	0	0	1	-1.59200378377007
1	0	0	0	0	1	0	0	0	0	1	0	0.0719468898765303
1	1	0	0	0	1	0	0	0	0	1	0	-0.221691464296399
1	1	0	0	0	1	0	0	0	0	1	0	0.757103049613365
1	0	0	0	0	1	0	0	0	0	1	0	1.29544003226374
1	1	0	0	0	1	0	0	0	0	1	0	0.512404421135924
1	0	0	0	0	1	0	0	0	0	1	0	0.267705792658483
1	0	0	0	0	1	0	0	0	0	1	0	1.00180167809081
1	0	0	0	0	1	0	0	0	0	1	0	0.0719468898765303
1	1	0	0	0	1	0	0	0	0	0	1	-1.39624488098812
1	1	0	0	0	1	0	0	0	0	1	0	2.22529482047801
1	1	0	0	0	1	0	0	0	0	1	0	1.54013866074118
1	1	0	0	0	1	0	0	0	0	1	0	1.63801811213215
1	0	0	0	0	1	0	0	0	0	0	1	0.316645518353971
1	0	0	0	0	1	0	0	0	0	1	0	1.00180167809081
1	0	0	0	0	1	0	0	0	0	1	0	1.73589756352313
1	0	0	0	0	1	0	0	0	0	1	0	1.83377701491411
1	0	0	0	0	1	0	0	0	0	1	0	2.32317427186899
1	0	0	0	0	1	0	0	0	0	1	0	1.54013866074118
1	1	0	0	0	1	0	0	0	0	1	0	0.952861952395318
1	0	0	0	0	1	0	0	0	0	1	0	1.63801811213215
1	1	0	0	0	1	0	0	0	0	1	0	1.73589756352313
1	1	0	0	0	1	0	0	0	0	1	0	1.78483728921862
1	1	0	0	0	1	0	0	0	0	1	0	1.09968112948178
1	1	0	0	0	1	0	0	0	0	1	0	1.98059619200057
1	0	0	0	0	1	0	0	0	0	0	1	0.757103049613365
1	1	0	0	0	1	0	0	0	0	0	1	0.708163323917877
1	0	0	0	0	1	0	0	0	0	1	0	0.806042775308854
1	0	0	0	0	1	0	0	0	0	1	0	2.76363180312838
1	0	0	0	0	1	0	0	0	0	1	0	1.93165646630508
1	0	0	0	0	1	0	0	0	0	1	0	1.83377701491411
1	1	0	0	0	1	0	0	0	0	1	0	2.66575235173741
1	1	0	0	0	1	0	0	0	0	0	1	-0.368510641382864
1	1	0	0	0	1	0	0	0	0	0	1	0.36558524404946
1	0	0	0	0	1	0	0	0	0	0	1	0.610283872526901
1	0	0	0	0	1	0	0	0	0	1	0	1.63801811213215
1	0	0	0	0	1	0	0	0	0	1	0	1.14862085517727
1	1	0	0	0	1	0	0	0	0	1	0	2.76363180312838
1	0	0	0	0	1	0	0	0	0	1	0	-0.515329818469328
1	1	0	0	0	1	0	0	0	0	1	0	2.86151125451936
1	1	0	0	0	1	0	0	0	0	1	0	-0.368510641382864
1	0	0	0	0	1	0	0	0	0	1	0	-0.417450367078352
1	1	0	0	0	1	0	0	0	0	1	0	1.14862085517727
1	0	0	0	0	1	0	0	0	0	1	0	0.414524969744948
1	1	0	0	0	1	0	0	0	0	1	0	0.854982501004342
1	1	0	0	0	1	0	0	0	0	1	0	0.90392222669983
1	1	0	0	0	1	0	0	0	0	1	0	0.218766066962995
1	0	0	0	0	1	0	0	0	0	1	0	0.120886615572019
1	0	0	0	0	1	0	0	0	0	1	0	0.463464695440436
1	1	0	0	0	1	0	0	0	0	1	0	0.316645518353971
1	0	0	0	0	1	0	0	0	0	1	0	1.19756058087276
1	0	0	0	0	1	0	0	0	0	1	0	1.78483728921862
1	1	0	0	0	1	0	0	0	0	1	0	1.4422592093502
1	1	0	0	0	1	0	0	0	0	1	0	1.19756058087276
1	0	0	0	0	1	0	0	0	0	1	0	1.29544003226374
1	0	0	0	0	1	0	0	0	0	0	1	-0.270631189991887
1	1	0	0	0	1	0	0	0	0	1	0	-0.319570915687375
1	1	0	0	0	1	0	0	0	0	0	1	-0.270631189991887
1	0	0	0	0	1	0	0	0	0	1	0	1.39331948365471
1	1	0	0	0	1	0	0	0	0	1	0	-0.515329818469328
1	1	0	0	0	1	0	0	0	0	0	1	-1.54306405807458
1	0	0	0	0	1	0	0	0	0	0	1	0.414524969744948
1	1	0	0	0	1	0	0	0	0	0	1	0.659223598222389
1	1	0	0	0	1	0	0	0	0	0	1	0.267705792658483
1	1	0	0	0	1	0	0	0	0	1	0	-0.221691464296399
1	1	0	0	0	1	0	0	0	0	1	0	0.512404421135924
1	1	0	0	0	1	0	0	0	0	1	0	-0.515329818469328
1	0	0	0	0	1	0	0	0	0	0	1	-0.857907898337746
1	0	0	0	0	1	0	0	0	0	1	0	-0.270631189991887
1	1	0	0	0	1	0	0	0	0	1	0	-0.417450367078352
1	1	0	0	0	1	0	0	0	0	1	0	-0.564269544164817
1	1	0	0	0	1	0	0	0	0	1	0	0.90392222669983
1	1	0	0	0	1	0	0	0	0	0	1	0.659223598222389
1	1	0	0	0	1	0	0	0	0	1	0	0.36558524404946
1	0	0	0	0	1	0	0	0	0	1	0	0.659223598222389
1	1	0	0	0	1	0	0	0	0	0	1	0.610283872526901
1	0	0	0	0	1	0	0	0	0	0	1	-0.417450367078352
1	0	0	0	0	1	0	0	0	0	0	1	1.00180167809081
1	0	0	0	0	1	0	0	0	0	0	1	0.218766066962995
1	0	0	0	0	1	0	0	0	0	1	0	0.120886615572019
1	0	0	0	0	1	0	0	0	0	0	1	0.316645518353971
1	0	0	0	0	1	0	0	0	0	0	1	-0.613209269860305
1	0	0	0	0	1	0	0	0	0	0	1	-1.00472707542421
1	0	0	0	0	1	0	0	0	0	1	0	-0.0748722872099343
1	0	0	0	0	1	0	0	0	0	0	1	0.463464695440436
1	0	0	0	0	1	0	0	0	0	0	1	0.36558524404946
1	0	0	0	0	1	0	0	0	0	0	1	0.806042775308854
1	0	0	0	0	1	0	0	0	0	0	1	-0.808968172642258
1	0	0	0	0	1	0	0	0	0	0	1	0.0230071641810421
1	0	0	0	0	1	0	0	0	0	1	0	-0.368510641382864
1	0	0	0	0	1	0	0	0	0	1	0	-1.34730515529263
1	1	0	0	0	1	0	0	0	0	1	0	-0.123812012905423
1	0	0	0	0	1	0	0	0	0	0	1	0.561344146831413
1	0	0	0	0	1	0	0	0	0	0	1	0.952861952395318
1	0	0	0	0	1	0	0	0	0	1	0	0.218766066962995
1	0	0	0	0	1	0	0	0	0	1	0	0.806042775308854
1	0	0	0	0	1	0	0	0	0	1	0	0.952861952395318
1	0	0	0	0	1	0	0	0	0	0	1	-2.17928049211593
1	1	0	0	0	1	0	0	0	0	1	0	-0.123812012905423
1	0	0	0	0	1	0	0	0	0	0	1	-0.760028446946769
1	0	0	0	0	1	0	0	0	0	0	1	0.0230071641810421
1	1	0	0	0	1	0	0	0	0	0	1	-2.17928049211593
1	0	0	0	0	1	0	0	0	0	0	1	-2.08140104072495
1	1	0	0	0	1	0	0	0	0	1	0	0.463464695440436
1	1	0	0	0	1	0	0	0	0	1	0	1.39331948365471
1	0	0	0	0	1	0	0	0	0	1	0	-0.221691464296399
1	0	0	0	0	1	0	0	0	0	1	0	-1.0536668011197
1	0	0	0	0	1	0	0	0	0	1	0	-0.711088721251281
1	1	0	0	0	1	0	0	0	0	1	0	0.512404421135924
1	1	0	0	0	1	0	0	0	0	1	0	-0.319570915687375
1	1	0	0	0	1	0	0	0	0	1	0	-0.613209269860305
1	0	0	0	0	1	0	0	0	0	1	0	0.854982501004342
1	0	0	0	0	1	0	0	0	0	1	0	0.708163323917877
1	0	0	0	0	1	0	0	0	0	0	1	0.120886615572019
1	0	0	0	0	1	0	0	0	0	0	1	-0.123812012905423
1	0	0	0	0	1	0	0	0	0	0	1	-0.808968172642258
1	0	0	0	0	1	0	0	0	0	0	1	-0.46639009277384
1	0	0	0	0	1	0	0	0	0	0	1	-1.15154625251068
1	0	0	0	0	1	0	0	0	0	1	0	-1.00472707542421
1	0	0	0	0	1	0	0	0	0	0	1	-1.73882296085653
1	1	0	0	0	1	0	0	0	0	1	0	-0.46639009277384
1	0	0	0	0	1	0	0	0	0	1	0	-0.955787349728722
1	0	0	0	0	1	0	0	0	0	1	0	-0.955787349728722
1	0	0	0	0	1	0	0	0	0	0	1	-1.39624488098812
1	1	0	0	0	1	0	0	0	0	1	0	-1.24942570390165
1	0	0	0	0	1	0	0	0	0	0	1	-0.172751738600911
1	0	0	0	0	1	0	0	0	0	1	0	0.120886615572019
1	0	0	0	0	1	0	0	0	0	1	0	0.169826341267507
1	0	0	0	0	1	0	0	0	0	1	0	0.463464695440436
1	1	0	0	0	1	0	0	0	0	1	0	0.463464695440436
1	0	0	0	0	1	0	0	0	0	1	0	0.659223598222389
1	1	0	0	0	1	0	0	0	0	1	0	0.90392222669983
1	0	0	0	0	1	0	0	0	0	0	1	-0.906847624033234
1	0	0	0	0	1	0	0	0	0	0	1	-0.0259325615144461
1	0	0	0	0	1	0	0	0	0	1	0	1.05074140378629
1	0	0	0	0	1	0	0	0	0	0	1	-1.29836542959714
1	1	0	0	0	1	0	0	0	0	0	1	-0.123812012905423
1	0	0	0	0	1	0	0	0	0	0	1	-0.46639009277384
1	1	0	0	0	1	0	0	0	0	0	1	-1.64094350946556
1	0	0	0	0	1	0	0	0	0	0	1	-0.808968172642258
1	1	0	0	0	1	0	0	0	0	1	0	0.0719468898765303
1	0	0	0	0	1	0	0	0	0	1	0	-0.221691464296399
1	1	0	0	0	1	0	0	0	0	1	0	-0.319570915687375
1	1	0	0	0	1	0	0	0	0	1	0	0.267705792658483
1	0	0	0	0	1	0	0	0	0	1	0	0.561344146831413
1	0	0	0	0	1	0	0	0	0	0	1	-1.20048597820616
1	0	0	0	0	1	0	0	0	0	0	1	-0.221691464296399
1	0	0	0	0	1	0	0	0	0	0	1	1.49119893504569
1	0	0	0	0	1	0	0	0	0	0	1	1.05074140378629
1	0	0	0	0	1	0	0	0	0	1	0	0.90392222669983
1	1	0	0	0	1	0	0	0	0	0	1	0.218766066962995
1	1	0	0	0	1	0	0	0	0	1	0	-0.172751738600911
1	1	0	0	0	1	0	0	0	0	0	1	0.0230071641810421
1	0	0	0	0	1	0	0	0	0	1	0	-0.46639009277384
1	0	0	0	0	1	0	0	0	0	1	0	-1.0536668011197
1	0	0	0	0	1	0	0	0	0	0	1	0.0719468898765303
1	0	0	0	0	1	0	0	0	0	0	1	-1.4451846066836
1	1	0	0	0	1	0	0	0	0	1	0	-0.46639009277384
1	0	0	0	0	1	0	0	0	0	1	0	-0.368510641382864
1	1	0	0	0	1	0	0	0	0	1	0	-0.955787349728722
1	0	0	0	0	1	0	0	0	0	0	1	-0.515329818469328
1	0	0	0	0	1	0	0	0	0	1	0	1.34437975795922
1	1	0	0	0	1	0	0	0	0	1	0	-0.955787349728722
1	1	0	0	0	1	0	0	0	0	1	0	-0.906847624033234
1	1	0	0	0	1	0	0	0	0	0	1	-0.221691464296399
1	0	0	0	0	1	0	0	0	0	1	0	0.90392222669983
1	0	0	0	0	1	0	0	0	0	1	0	0.610283872526901
1	1	0	0	0	1	0	0	0	0	0	1	-0.417450367078352
1	1	0	0	0	1	0	0	0	0	1	0	-0.46639009277384
1	1	0	0	0	1	0	0	0	0	1	0	0.90392222669983
1	1	0	0	0	1	0	0	0	0	0	1	-0.270631189991887
1	1	0	0	0	1	0	0	0	0	1	0	0.0719468898765303
1	1	0	0	0	1	0	0	0	0	1	0	0.561344146831413
1	1	0	0	0	1	0	0	0	0	1	0	1.00180167809081
1	0	0	0	0	1	0	0	0	0	1	0	-0.172751738600911
1	1	0	0	0	1	0	0	0	0	0	1	-0.123812012905423
1	0	0	0	0	1	0	0	0	0	1	0	0.708163323917877
1	1	0	0	0	1	0	0	0	0	1	0	0.463464695440436
1	0	0	0	0	1	0	0	0	0	1	0	-0.564269544164817
1	1	0	0	0	1	0	0	0	0	1	0	-0.0259325615144461
1	0	0	0	0	1	0	0	0	0	1	0	-0.270631189991887
1	0	0	0	0	1	0	0	0	0	1	0	-0.515329818469328
1	1	0	0	0	1	0	0	0	0	0	1	0.561344146831413
1	1	0	0	0	1	0	0	0	0	1	0	0.854982501004342
1	1	0	0	0	1	0	0	0	0	1	0	-0.0259325615144461
1	0	0	0	0	1	0	0	0	0	1	0	-0.46639009277384
1	1	0	0	0	1	0	0	0	0	1	0	-0.123812012905423
1	0	0	0	0	1	0	0	0	0	1	0	-0.368510641382864
1	1	0	0	0	1	0	0	0	0	0	1	-0.662148995555793
1	1	0	0	0	1	0	0	0	0	0	1	0.463464695440436
1	0	0	0	0	1	0	0	0	0	1	0	-0.123812012905423
1	0	0	0	0	1	0	0	0	0	1	0	-0.515329818469328
1	0	0	0	0	1	0	0	0	0	0	1	-1.0536668011197
1	1	0	0	0	1	0	0	0	0	0	1	0.316645518353971
1	0	0	0	0	1	0	0	0	0	1	0	0.267705792658483
1	0	0	0	0	1	0	0	0	0	1	0	-0.172751738600911
1	1	0	0	0	1	0	0	0	0	0	1	-0.270631189991887
1	0	0	0	0	1	0	0	0	0	0	1	-1.0536668011197
1	0	0	0	0	1	0	0	0	0	1	0	0.757103049613365
1	1	0	0	0	1	0	0	0	0	1	0	0.610283872526901
1	1	0	0	0	1	0	0	0	0	1	0	0.757103049613365
1	1	0	0	0	1	0	0	0	0	0	1	-0.46639009277384
1	0	0	0	0	1	0	0	0	0	1	0	0.120886615572019
1	0	0	0	0	1	0	0	0	0	1	0	0.0719468898765303
1	1	0	0	0	1	0	0	0	0	1	0	0.854982501004342
1	0	0	0	0	1	0	0	0	0	1	0	0.708163323917877
1	0	0	0	0	1	0	0	0	0	1	0	-0.0259325615144461
1	1	0	0	0	1	0	0	0	0	1	0	0.512404421135924
1	1	0	0	0	1	0	0	0	0	1	0	0.36558524404946
1	0	0	0	0	1	0	0	0	0	1	0	0.0230071641810421
1	1	0	0	0	1	0	0	0	0	0	1	0.316645518353971
1	1	0	0	0	1	0	0	0	0	1	0	0.0719468898765303
1	1	0	0	0	1	0	0	0	0	1	0	0.267705792658483
1	1	0	0	0	1	0	0	0	0	1	0	0.854982501004342
1	0	0	0	0	1	0	0	0	0	1	0	-0.515329818469328
1	0	0	0	0	1	0	0	0	0	1	0	-0.0259325615144461
1	1	0	0	0	1	0	0	0	0	1	0	-0.172751738600911
1	1	0	0	0	1	0	0	0	0	1	0	0.854982501004342
1	0	0	0	0	1	0	0	0	0	1	0	0.0230071641810421
1	1	0	0	0	1	0	0	0	0	0	1	-0.221691464296399
1	1	0	0	0	1	0	0	0	0	0	1	-1.10260652681519
1	1	0	0	0	1	0	0	0	0	1	0	0.854982501004342
1	0	0	0	0	1	0	0	0	0	0	1	0.36558524404946
1	1	0	0	0	1	0	0	0	0	1	0	0.659223598222389
1	0	0	0	0	1	0	0	0	0	1	0	0.561344146831413
1	0	0	0	0	1	0	0	0	0	1	0	0.316645518353971
1	0	0	0	0	1	0	0	0	0	1	0	0.659223598222389
1	0	0	0	0	1	0	0	0	0	0	1	-0.662148995555793
1	0	0	0	0	1	0	0	0	0	1	0	0.952861952395318
1	0	0	0	0	1	0	0	0	0	1	0	0.463464695440436
1	0	0	0	0	1	0	0	0	0	0	1	-0.319570915687375
1	0	0	0	0	1	0	0	0	0	1	0	-0.368510641382864
1	1	0	0	0	1	0	0	0	0	1	0	0.0719468898765303
1	0	0	0	0	1	0	0	0	0	0	1	-0.0259325615144461
1	0	0	0	0	1	0	0	0	0	1	0	0.512404421135924
1	0	0	0	0	1	0	0	0	0	1	0	0.806042775308854
1	0	0	0	0	1	0	0	0	0	0	1	-0.270631189991887
1	0	0	0	0	1	0	0	0	0	1	0	0.708163323917877
1	1	0	0	0	1	0	0	0	0	1	0	0.708163323917877
1	1	0	0	0	1	0	0	0	0	1	0	0.708163323917877
1	1	0	0	0	1	0	0	0	0	1	0	0.806042775308854
1	1	0	0	0	1	0	0	0	0	1	0	0.36558524404946
1	1	0	0	0	1	0	0	0	0	1	0	0.757103049613365
1	1	0	0	0	1	0	0	0	0	1	0	0.120886615572019
1	0	0	0	0	1	0	0	0	0	1	0	0.512404421135924
1	0	0	0	0	1	0	0	0	0	1	0	0.512404421135924
1	1	0	0	0	1	0	0	0	0	0	1	-0.319570915687375
1	1	0	0	0	1	0	0	0	0	1	0	0.659223598222389
1	1	0	0	0	1	0	0	0	0	0	1	0.316645518353971
1	0	0	0	0	1	0	0	0	0	1	0	-0.270631189991887
1	0	0	0	0	1	0	0	0	0	1	0	1.24650030656825
1	1	0	0	0	1	0	0	0	0	1	0	1.09968112948178
1	0	0	0	0	1	0	0	0	0	1	0	0.120886615572019
1	0	0	0	0	1	0	0	0	0	1	0	0.757103049613365
1	1	0	0	0	1	0	0	0	0	1	0	-0.0259325615144461
1	1	0	0	0	1	0	0	0	0	1	0	0.952861952395318
1	0	0	0	0	1	0	0	0	0	1	0	-0.0748722872099343
1	1	0	0	0	1	0	0	0	0	1	0	0.610283872526901
1	0	0	0	0	1	0	0	0	0	1	0	0.708163323917877
1	0	0	0	0	1	0	0	0	0	1	0	0.267705792658483
1	0	0	0	0	1	0	0	0	0	1	0	0.90392222669983
1	1	0	0	0	1	0	0	0	0	1	0	0.708163323917877
1	0	0	0	0	1	0	0	0	0	1	0	0.0230071641810421
1	0	0	0	0	1	0	0	0	0	1	0	0.806042775308854
1	0	0	0	0	1	0	0	0	0	0	1	-2.37503939489788
1	0	0	0	0	1	0	0	0	0	0	1	-1.64094350946556
1	0	0	0	0	1	0	0	0	0	0	1	-1.98352158933397
1	0	0	0	0	1	0	0	0	0	0	1	-2.76655720046179
1	0	0	0	0	1	0	0	0	0	1	0	-0.0259325615144461
1	0	0	0	0	1	0	0	0	0	1	0	0.316645518353971
1	0	0	0	0	1	0	0	0	0	1	0	0.561344146831413
1	0	0	0	0	1	0	0	0	0	1	0	-1.15154625251068
1	1	0	0	0	1	0	0	0	0	1	0	0.610283872526901
1	0	0	0	0	1	0	0	0	0	1	0	0.169826341267507
1	1	0	0	0	1	0	0	0	0	1	0	-0.0259325615144461
1	1	0	0	0	1	0	0	0	0	1	0	0.757103049613365
1	1	0	0	0	1	0	0	0	0	1	0	0.854982501004342
1	1	0	0	0	1	0	0	0	0	1	0	1.05074140378629
1	1	0	0	0	1	0	0	0	0	1	0	0.952861952395318
1	1	0	0	0	1	0	0	0	0	1	0	1.39331948365471
1	0	0	0	0	1	0	0	0	0	1	0	0.952861952395318
1	1	0	0	0	1	0	0	0	0	1	0	-0.368510641382864
1	0	0	0	0	1	0	0	0	0	0	1	-2.2771599435069
1	0	0	0	0	1	0	0	0	0	1	0	0.561344146831413
1	0	0	0	0	1	0	0	0	0	1	0	-0.760028446946769
1	0	0	0	0	1	0	0	0	0	0	1	1.24650030656825
1	0	0	0	0	1	0	0	0	0	0	1	0.610283872526901
1	0	0	0	0	1	0	0	0	0	0	1	0.561344146831413
1	0	0	0	0	1	0	0	0	0	0	1	0.512404421135924
1	1	0	0	0	1	0	0	0	0	0	0	-0.221691464296399
1	1	0	0	0	1	0	0	0	0	0	0	-0.123812012905423
1	1	0	0	0	1	0	0	0	1	0	0	-0.221691464296399
1	1	0	0	0	1	0	0	0	1	0	0	-1.49412433237909
1	0	0	0	0	1	0	0	0	0	0	0	0.512404421135924
1	1	0	0	0	1	0	0	0	0	0	0	-1.20048597820616
1	1	0	0	0	1	0	0	0	1	0	0	-0.123812012905423
1	0	0	0	0	1	0	0	0	1	0	0	-1.64094350946556
1	0	0	0	0	1	0	0	0	0	0	0	-1.15154625251068
1	0	0	0	0	1	0	0	0	0	0	0	-1.24942570390165
1	0	0	0	0	1	0	0	0	0	0	0	0.659223598222389
1	1	0	0	0	1	0	0	0	0	0	0	-0.808968172642258
1	1	0	0	0	1	0	0	0	0	0	0	0.463464695440436
1	0	0	0	0	1	0	0	0	0	0	0	-1.0536668011197
1	1	0	0	0	1	0	0	0	1	0	0	-0.417450367078352
1	1	0	0	0	1	0	0	0	0	0	0	0.854982501004342
1	0	0	0	0	1	0	0	0	1	0	0	0.0230071641810421
1	0	0	0	0	1	0	0	0	1	0	0	-0.123812012905423
1	0	0	0	0	1	0	0	0	1	0	0	-0.857907898337746
1	0	0	0	0	1	0	0	0	0	0	0	-0.564269544164817
1	1	0	0	0	1	0	0	0	0	0	0	-0.417450367078352
1	1	0	0	0	1	0	0	0	1	0	0	-1.49412433237909
1	0	0	0	0	1	0	0	0	0	0	0	1.14862085517727
1	0	0	0	0	1	0	0	0	1	0	0	-0.857907898337746
1	0	0	0	0	1	0	0	0	0	0	0	1.14862085517727
1	1	0	0	0	1	0	0	0	0	0	0	2.07847564339155
1	1	0	0	0	1	0	0	0	1	0	0	-1.20048597820616
1	1	0	0	0	1	0	0	0	1	0	0	0.0719468898765303
1	1	0	0	0	1	0	0	0	0	0	0	0.120886615572019
1	0	0	0	0	1	0	0	0	0	0	0	0.854982501004342
1	0	0	0	0	1	0	0	0	0	0	0	0.610283872526901
1	1	0	0	0	1	0	0	0	0	0	0	0.512404421135924
1	0	0	0	0	1	0	0	0	0	0	0	-0.46639009277384
1	1	0	0	0	1	0	0	0	0	0	0	0.120886615572019
1	0	0	0	0	1	0	0	0	0	0	0	0.512404421135924
1	0	0	0	0	1	0	0	0	0	0	0	0.218766066962995
1	1	0	0	0	1	0	0	0	0	0	0	-0.46639009277384
1	0	0	0	0	1	0	0	0	0	0	0	0.90392222669983
1	1	0	0	0	1	0	0	0	0	0	0	0.708163323917877
1	1	0	0	0	1	0	0	0	0	0	0	-0.172751738600911
1	1	0	0	0	1	0	0	0	0	0	0	0.36558524404946
1	1	0	0	0	1	0	0	0	1	0	0	0.218766066962995
1	0	0	0	0	1	0	0	0	1	0	0	-0.0259325615144461
1	1	0	0	0	1	0	0	0	1	0	0	0.0719468898765303
1	0	0	0	0	1	0	0	0	1	0	0	0.120886615572019
1	0	0	0	0	1	0	0	0	1	0	0	-0.0259325615144461
1	0	0	0	0	1	0	0	0	1	0	0	-0.172751738600911
1	0	0	0	0	1	0	0	0	1	0	0	-0.319570915687375
1	1	0	0	0	1	0	0	0	1	0	0	-0.515329818469328
1	0	0	0	0	1	0	0	0	0	0	0	0.463464695440436
1	0	0	0	0	1	0	0	0	0	0	0	-0.270631189991887
1	0	0	0	0	1	0	0	0	0	0	0	-0.368510641382864
1	0	0	0	0	1	0	0	0	0	0	0	0.708163323917877
1	1	0	0	0	1	0	0	0	0	0	0	1.34437975795922
1	0	0	0	0	1	0	0	0	1	0	0	-0.368510641382864
1	1	0	0	0	1	0	0	0	0	0	0	-0.0748722872099343
1	0	0	0	0	1	0	0	0	1	0	0	-0.906847624033234
1	0	0	0	0	1	0	0	0	0	0	0	1.49119893504569
1	0	0	0	0	1	0	0	0	1	0	0	-1.54306405807458
1	0	0	0	0	1	0	0	0	0	0	0	0.512404421135924
1	0	0	0	0	1	0	0	0	0	0	0	1.39331948365471
1	1	0	0	0	1	0	0	0	0	0	0	0.36558524404946
1	1	0	0	0	1	0	0	0	0	0	0	0.610283872526901
1	1	0	0	0	1	0	0	0	0	0	0	0.708163323917877
1	1	0	0	0	1	0	0	0	0	0	0	0.169826341267507
1	0	0	0	0	1	0	0	0	0	0	0	-0.515329818469328
1	1	0	0	0	1	0	0	0	0	0	0	0.512404421135924
1	1	0	0	0	1	0	0	0	0	0	0	1.4422592093502
1	0	0	0	0	1	0	0	0	0	0	0	1.39331948365471
1	0	0	0	0	1	0	0	0	1	0	0	-0.760028446946769
1	0	0	0	0	1	0	0	0	0	0	0	0.708163323917877
1	1	0	0	0	1	0	0	0	0	0	0	0.0719468898765303
1	0	0	0	0	1	0	0	0	0	0	0	-0.221691464296399
1	0	0	0	0	1	0	0	0	0	0	0	-0.760028446946769
1	0	0	0	0	1	0	0	0	0	0	0	-1.10260652681519
1	1	0	0	0	1	0	0	0	1	0	0	-1.78776268655202
1	1	0	0	0	1	0	0	0	0	0	1	-1.78776268655202
1	0	0	0	0	1	0	0	0	0	0	1	-2.32609966920239
1	1	0	0	0	1	0	0	0	0	0	1	-1.4451846066836
1	0	0	0	0	1	0	0	0	0	0	1	-1.83670241224751
1	1	0	0	0	1	0	0	0	0	0	1	-2.13034076642044
1	1	0	0	0	1	0	0	0	0	0	1	-1.83670241224751
1	1	0	0	0	1	0	0	0	0	0	1	-1.98352158933397
1	0	0	0	0	1	0	0	0	0	0	0	0.120886615572019
1	0	0	0	0	1	0	0	0	0	0	0	-0.221691464296399
1	0	0	0	0	1	0	0	0	1	0	0	0.218766066962995
1	0	0	0	0	1	0	0	0	1	0	0	-0.0748722872099343
1	0	0	0	0	1	0	0	0	1	0	0	-0.368510641382864
1	1	0	0	0	1	0	0	0	1	0	0	-1.39624488098812
1	1	0	0	0	1	0	0	0	0	0	0	-0.270631189991887
1	0	0	0	0	1	0	0	0	1	0	0	-1.29836542959714
1	1	0	0	0	1	0	0	0	1	0	0	-0.172751738600911
1	1	0	0	0	1	0	0	0	0	0	0	0.218766066962995
1	0	0	0	0	1	0	0	0	0	0	0	-1.00472707542421
1	0	0	0	0	1	0	0	0	1	0	0	-1.54306405807458
1	1	0	0	0	1	0	0	0	0	0	0	-0.123812012905423
1	1	0	0	0	1	0	0	0	1	0	0	-1.885642137943
1	1	0	0	0	1	0	0	0	0	0	0	1.09968112948178
1	1	0	0	0	1	0	0	0	1	0	0	-1.00472707542421
1	0	0	0	0	1	0	0	0	0	0	0	0.267705792658483
1	0	0	0	0	1	0	0	0	0	0	0	-0.270631189991887
1	0	0	0	0	1	0	0	0	0	0	0	0.610283872526901
1	1	0	0	1	0	0	0	0	0	0	0	2.07847564339155
1	0	0	0	0	1	0	0	0	0	0	0	0.463464695440436
1	0	0	0	0	1	0	0	0	1	0	0	-1.10260652681519
1	0	0	0	0	1	0	0	0	0	0	0	0.463464695440436
1	0	0	0	0	1	0	0	0	0	0	0	0.512404421135924
1	0	0	0	0	1	0	0	0	1	0	0	-0.613209269860305
1	0	0	0	0	1	0	0	0	1	0	0	-1.93458186363849
1	0	0	0	0	1	0	0	0	1	0	0	-1.29836542959714
1	0	0	0	0	1	0	0	0	0	0	0	-0.221691464296399
1	0	0	0	0	1	0	0	0	0	0	0	-0.0748722872099343
1	0	0	0	0	1	0	0	0	1	0	0	-1.49412433237909
1	0	0	0	0	1	0	0	0	0	0	0	0.757103049613365
1	1	0	0	0	1	0	0	0	1	0	0	-0.613209269860305
1	0	0	0	0	1	0	0	0	0	0	0	-1.00472707542421
1	0	0	0	0	1	0	0	0	1	0	0	-0.857907898337746
1	1	0	0	0	1	0	0	0	0	0	0	-0.662148995555793
1	1	0	0	0	1	0	0	0	0	0	0	1.4422592093502
1	0	0	0	0	1	0	0	0	0	0	0	0.806042775308854
1	1	0	0	0	1	0	0	0	0	0	0	1.34437975795922
1	0	0	0	0	1	0	0	0	1	0	0	-1.78776268655202
1	0	0	0	0	1	0	0	0	1	0	0	-1.4451846066836
1	1	0	0	0	1	0	0	0	0	0	0	-0.123812012905423
1	1	0	0	0	1	0	0	0	0	0	0	-0.319570915687375
1	1	0	0	0	1	0	0	0	0	0	0	0.610283872526901
1	1	0	0	0	1	0	0	0	0	0	0	-0.711088721251281
1	0	0	0	0	1	0	0	0	0	0	0	-0.123812012905423
1	0	0	0	0	1	0	0	0	0	0	0	1.05074140378629
1	0	0	0	0	1	0	0	0	0	0	0	-0.417450367078352
1	1	0	0	0	1	0	0	0	0	0	0	0.806042775308854
1	0	0	0	0	1	0	0	0	0	0	0	-0.613209269860305
1	1	0	0	0	1	0	0	0	0	0	0	-0.857907898337746
1	1	0	0	0	1	0	0	0	0	0	0	1.05074140378629
1	1	0	0	0	1	0	0	0	0	0	0	0.806042775308854
1	0	0	0	0	1	0	0	0	0	0	0	0.90392222669983
1	1	0	0	0	1	0	0	0	0	0	0	0.708163323917877
1	1	0	0	0	1	0	0	0	0	0	0	-0.417450367078352
1	0	0	0	0	1	0	0	0	0	0	0	0.512404421135924
1	0	0	0	0	1	0	0	0	0	0	0	0.854982501004342
1	0	0	0	0	1	0	0	0	0	0	0	-0.368510641382864
1	0	0	0	0	1	0	0	0	0	0	0	0.512404421135924
1	1	0	0	0	1	0	0	0	1	0	0	0.0719468898765303
1	0	0	0	0	1	0	0	0	0	0	0	-0.270631189991887
1	0	0	0	0	1	0	0	0	1	0	0	-1.49412433237909
1	0	0	0	0	1	0	0	0	1	0	0	-1.24942570390165
1	0	0	0	0	1	0	0	0	1	0	0	-0.662148995555793
1	0	0	0	0	1	0	0	0	0	0	0	1.63801811213215
1	1	0	0	0	1	0	0	0	0	0	0	-0.0748722872099343
1	1	0	0	0	1	0	0	0	1	0	0	-1.20048597820616
1	0	0	0	0	1	0	0	0	0	0	0	0.267705792658483
1	0	0	0	0	1	0	0	0	1	0	0	1.24650030656825
1	0	0	0	0	1	0	0	0	1	0	0	0.90392222669983
1	0	0	0	0	1	0	0	0	1	0	0	1.54013866074118
1	0	0	0	0	1	0	0	0	0	0	0	1.93165646630508
1	0	0	0	0	1	0	0	0	1	0	0	-1.78776268655202
1	1	0	0	0	1	0	0	0	0	0	0	-0.270631189991887
1	0	0	0	0	1	0	0	0	1	0	0	-1.15154625251068
1	1	0	0	0	1	0	0	0	0	0	0	-0.270631189991887
1	0	0	0	0	1	0	0	0	0	0	0	1.05074140378629
1	1	0	0	0	1	0	0	0	1	0	0	-0.760028446946769
1	0	0	0	0	1	0	0	0	0	0	0	0.659223598222389
1	0	0	0	0	1	0	0	0	1	0	0	-0.613209269860305
1	1	0	0	0	1	0	0	0	0	0	0	-0.760028446946769
1	1	0	0	0	1	0	0	0	0	0	0	-0.0259325615144461
1	1	0	0	0	1	0	0	0	0	0	0	-0.515329818469328
1	0	0	0	0	1	0	0	0	0	0	0	-0.564269544164817
1	1	0	0	0	1	0	0	0	1	0	0	-1.39624488098812
1	1	0	0	0	1	0	0	0	0	0	0	-1.10260652681519
1	1	0	0	0	1	0	0	0	0	0	0	0.169826341267507
1	0	0	0	0	1	0	0	0	1	0	0	-1.10260652681519
1	1	0	0	0	1	0	0	0	0	0	0	-0.613209269860305
1	1	0	0	0	1	0	0	0	0	0	0	0.561344146831413
1	0	0	0	0	1	0	0	0	0	0	0	-0.662148995555793
1	0	0	0	0	1	0	0	0	0	0	0	-0.221691464296399
1	0	0	0	0	1	0	0	0	0	0	0	0.708163323917877
1	0	0	0	0	1	0	0	0	1	0	0	-1.29836542959714
1	0	0	0	0	1	0	0	0	1	0	0	-1.54306405807458
1	0	0	0	0	1	0	0	0	0	0	0	1.63801811213215
1	0	0	0	0	1	0	0	0	1	0	0	-2.81549692615727
1	0	0	0	0	1	0	0	0	0	0	0	0.0230071641810421
1	0	0	0	0	1	0	0	0	0	0	0	2.37211399756448
1	1	0	0	0	1	0	0	0	1	0	0	0.316645518353971
1	0	0	0	0	1	0	0	0	0	0	0	0.854982501004342
1	0	0	0	0	1	0	0	0	0	0	0	1.09968112948178
1	0	0	0	0	1	0	0	0	0	0	0	1.54013866074118
1	1	0	0	0	1	0	0	0	0	0	0	1.29544003226374
1	1	0	0	0	1	0	0	0	0	0	0	2.42105372325996
1	0	0	0	0	1	0	0	0	0	0	0	1.39331948365471
1	0	0	0	0	1	0	0	0	0	0	0	2.22529482047801
1	1	0	0	0	1	0	0	0	0	0	0	2.12741536908704
1	1	0	0	0	1	0	0	0	0	0	0	1.05074140378629
1	1	0	0	0	1	0	0	0	0	0	0	2.46999344895545
1	1	0	0	0	1	0	0	0	0	0	0	2.37211399756448
1	1	0	0	0	1	0	0	0	0	0	0	0.561344146831413
1	0	0	0	0	1	0	0	0	0	0	0	0.610283872526901
1	0	0	0	0	1	0	0	0	0	0	0	0.952861952395318
1	1	0	0	0	1	0	0	0	1	0	0	-0.417450367078352
1	1	0	0	0	1	0	0	0	0	0	0	0.854982501004342
1	0	0	0	0	1	0	0	0	0	0	0	1.29544003226374
1	1	0	0	0	1	0	0	0	0	0	0	0.806042775308854
1	0	0	0	0	1	0	0	0	1	0	0	0.36558524404946
1	0	0	0	0	1	0	0	0	1	0	0	-0.221691464296399
1	1	0	0	0	1	0	0	0	0	0	0	1.4422592093502
1	1	0	0	0	1	0	0	0	0	0	0	1.19756058087276
1	0	0	0	0	1	0	0	0	1	0	0	-0.662148995555793
1	0	0	0	0	1	0	0	0	1	0	0	-0.613209269860305
1	0	0	0	0	1	0	0	0	1	0	0	-0.906847624033234
1	1	0	0	0	1	0	0	0	1	0	0	-0.760028446946769
1	1	0	0	0	1	0	0	0	0	0	0	-0.123812012905423
1	0	0	0	0	1	0	0	0	0	0	0	-0.0259325615144461
1	1	0	0	0	1	0	0	0	1	0	0	-0.613209269860305
1	0	0	0	0	1	0	0	0	1	0	0	-0.711088721251281
1	0	0	0	0	1	0	0	0	0	0	0	-0.0259325615144461
1	0	0	0	0	1	0	0	0	0	0	0	-0.46639009277384
1	0	0	0	0	1	0	0	0	1	0	0	-0.564269544164817
1	1	0	0	0	1	0	0	0	0	0	0	0.0230071641810421
1	1	0	0	0	1	0	0	0	1	0	0	-0.0748722872099343
1	1	0	0	0	1	0	0	0	0	0	0	0.169826341267507
1	0	0	0	0	1	0	0	0	1	0	0	-0.46639009277384
1	1	0	0	0	1	0	0	0	1	0	0	0.120886615572019
1	1	0	0	0	1	0	0	0	0	0	0	-0.270631189991887
1	0	0	0	0	1	0	0	0	0	0	0	-0.172751738600911
1	1	0	0	0	1	0	0	0	1	0	0	-0.46639009277384
1	0	0	0	0	1	0	0	0	0	0	0	-0.0259325615144461
1	1	0	0	0	1	0	0	0	0	0	0	-0.417450367078352
1	0	0	0	0	1	0	0	0	0	0	0	-0.319570915687375
1	1	0	0	0	1	0	0	0	0	0	0	0.0230071641810421
1	0	0	0	0	1	0	0	0	1	0	0	-0.123812012905423
1	0	0	0	0	1	0	0	0	0	0	0	-0.368510641382864
1	1	0	0	0	1	0	0	0	0	0	0	0.414524969744948
1	0	0	0	0	1	0	0	0	1	0	0	-0.906847624033234
1	0	0	0	0	1	0	0	0	0	0	0	0.952861952395318
1	0	0	0	0	1	0	0	0	0	0	0	-0.221691464296399
1	0	0	0	0	1	0	0	0	0	0	0	0.267705792658483
1	0	0	0	0	1	0	0	0	0	0	0	-0.319570915687375
1	0	0	0	0	1	0	0	0	0	0	0	0.806042775308854
1	0	0	0	0	1	0	0	0	0	0	0	0.561344146831413
1	1	0	0	0	1	0	0	0	0	0	0	0.757103049613365
[truncated: 1,832 more rows]
