# Supplementary material for: Development of a structural growth curve model that considers the causal effect of initial phenotypes
Source: Genet Sel Evol. 2019 May 2;51:19. doi: 10.1186/s12711-019-0461-y (PMC6498631; doi:10.1186/s12711-019-0461-y)
Supplement: Supplementary file 4 — Additional file 4. Design matrix for fixed effects on growth curve parameters. The first row is name of effects. The order of animals is the same as in Additional file 1. [file 12711_2019_461_MOESM4_ESM.csv]

Intercept	Heifer	Farm2	Farm3
1	0	1	0
1	1	1	0
1	0	1	0
1	1	1	0
1	0	1	0
1	0	1	0
1	0	1	0
1	1	1	0
1	0	1	0
1	0	1	0
1	0	1	0
1	0	1	0
1	1	1	0
1	1	1	0
1	1	1	0
1	1	1	0
1	0	1	0
1	0	1	0
1	1	1	0
1	1	1	0
1	1	1	0
1	0	1	0
1	0	1	0
1	0	1	0
1	0	1	0
1	0	1	0
1	0	1	0
1	0	1	0
1	1	1	0
1	1	1	0
1	0	0	1
1	0	0	1
1	0	0	1
1	1	0	1
1	1	0	1
1	0	0	1
1	1	0	1
1	1	0	1
1	1	0	1
1	0	0	1
1	0	0	1
1	1	0	1
1	0	0	1
1	1	0	1
1	1	0	1
1	1	0	1
1	1	0	1
1	0	0	1
1	1	0	1
1	0	0	1
1	1	0	1
1	1	0	1
1	0	0	1
1	1	0	1
1	1	0	1
1	0	0	1
1	1	0	1
1	1	0	1
1	0	0	1
1	1	0	1
1	1	0	1
1	0	0	1
1	0	0	1
1	0	0	1
1	0	0	1
1	1	0	1
1	1	0	1
1	1	0	1
1	0	0	1
1	0	0	1
1	1	0	1
1	1	0	1
1	0	0	1
1	0	0	1
1	0	0	1
1	0	0	1
1	1	0	1
1	0	0	1
1	0	0	1
1	0	0	1
1	0	0	1
1	0	0	1
1	1	0	1
1	1	0	1
1	1	0	1
1	1	0	1
1	0	0	1
1	0	0	1
1	1	0	1
1	0	0	1
1	1	0	1
1	1	0	1
1	1	0	1
1	0	0	1
1	0	0	1
1	1	0	1
1	0	0	1
1	1	0	1
1	1	0	1
1	1	0	1
1	1	0	1
1	0	0	1
1	1	0	1
1	1	0	1
1	0	0	1
1	1	0	1
1	0	0	1
1	0	0	1
1	1	0	1
1	1	0	1
1	1	0	1
1	0	0	1
1	0	0	1
1	0	0	1
1	0	0	1
1	0	0	1
1	0	0	1
1	1	0	1
1	0	0	1
1	1	0	1
1	1	0	1
1	0	0	1
1	0	0	1
1	0	0	1
1	0	0	1
1	0	0	1
1	0	0	1
1	0	0	1
1	0	0	1
1	0	0	1
1	0	0	1
1	0	0	1
1	0	0	1
1	0	0	1
1	0	0	1
1	0	0	1
1	0	0	1
1	0	0	1
1	0	0	1
1	1	0	1
1	0	0	1
1	1	0	1
1	0	0	1
1	0	0	1
1	0	0	1
1	0	0	1
1	0	0	1
1	0	0	1
1	0	0	1
1	0	0	1
1	0	0	0
1	1	0	0
1	0	0	0
1	0	0	0
1	1	0	0
1	1	0	0
1	0	0	0
1	0	0	0
1	0	0	0
1	1	0	0
1	0	0	0
1	1	0	0
1	1	0	0
1	0	0	0
1	0	0	0
1	1	0	0
1	1	0	0
1	1	0	0
1	1	0	0
1	0	0	0
1	0	0	0
1	0	0	0
1	0	0	0
1	1	0	0
1	1	0	0
1	1	0	0
1	0	0	0
1	1	0	0
1	0	0	0
1	1	0	0
1	1	0	0
1	1	0	0
1	0	0	0
1	0	0	0
1	1	0	0
1	1	0	0
1	1	0	0
1	0	0	0
1	1	0	0
1	0	0	0
1	1	0	0
1	1	0	0
1	0	0	0
1	0	0	0
1	1	0	0
1	1	0	0
1	1	0	0
1	1	0	0
1	0	0	0
1	0	0	0
1	0	0	0
1	0	0	0
1	0	0	0
1	0	0	0
1	0	0	0
1	0	0	0
1	0	0	0
1	0	0	0
1	0	0	0
1	1	0	0
1	0	0	0
1	0	0	0
1	1	0	0
1	0	0	0
1	0	0	0
1	0	0	0
1	1	0	0
1	0	0	0
1	0	0	0
1	1	0	0
1	1	0	0
1	1	0	0
1	1	0	0
1	1	0	0
1	0	0	0
1	1	0	0
1	0	0	0
1	0	0	0
1	0	0	0
1	0	0	0
1	0	1	0
1	1	1	0
1	1	1	0
1	0	1	0
1	0	1	0
1	1	1	0
1	0	1	0
1	0	1	0
1	1	1	0
1	1	1	0
1	0	1	0
1	0	1	0
1	0	1	0
1	0	1	0
1	1	1	0
1	0	1	0
1	1	1	0
1	1	1	0
1	1	1	0
1	0	1	0
1	0	1	0
1	0	1	0
1	1	1	0
1	0	1	0
1	0	1	0
1	1	1	0
1	1	1	0
1	0	1	0
1	1	1	0
1	0	0	1
1	1	0	1
1	1	0	1
1	0	0	1
1	1	0	1
1	1	0	1
1	1	0	1
1	1	0	1
1	1	0	1
1	0	0	1
1	0	0	1
1	0	0	1
1	0	0	1
1	0	0	1
1	0	0	1
1	0	0	1
1	1	0	1
1	1	0	1
1	0	0	1
1	0	0	1
1	1	0	1
1	1	0	1
1	0	0	1
1	0	0	1
1	1	0	1
1	1	0	1
1	0	0	1
1	0	0	1
1	0	0	1
1	0	0	1
1	0	0	1
1	1	0	1
1	0	0	1
1	0	0	1
1	1	0	1
1	0	0	1
1	1	0	1
1	1	0	1
1	0	0	1
1	0	0	1
1	0	0	1
1	0	0	1
1	1	0	1
1	1	0	1
1	1	0	1
1	1	0	1
1	1	0	1
1	1	0	1
1	0	0	1
1	1	0	1
1	1	0	1
1	1	0	1
1	1	0	1
1	0	0	1
1	1	0	1
1	1	0	1
1	0	0	1
1	1	0	1
1	1	0	1
1	0	0	1
1	1	0	1
1	0	0	1
1	1	0	1
1	0	0	1
1	1	0	1
1	1	0	1
1	1	0	1
1	0	0	1
1	1	0	1
1	1	0	1
1	1	0	1
1	1	0	1
1	1	0	1
1	1	0	1
1	1	0	1
1	0	0	1
1	0	0	1
1	1	0	1
1	0	0	1
1	1	0	1
1	0	0	1
1	1	0	1
1	1	0	1
1	0	0	1
1	0	0	1
1	1	0	1
1	0	0	1
1	0	0	1
1	1	0	1
1	1	0	1
1	1	0	1
1	1	0	1
1	1	0	1
1	0	0	1
1	1	0	1
1	0	0	1
1	1	0	1
1	1	0	1
1	1	0	1
1	0	0	1
1	0	0	1
1	0	0	1
1	0	0	1
1	0	0	1
1	0	0	1
1	0	0	1
1	1	0	1
1	0	0	1
1	1	0	1
1	0	0	1
1	1	0	1
1	1	0	1
1	0	0	1
1	0	0	1
1	0	0	1
1	1	0	1
1	0	0	1
1	0	0	1
1	0	0	1
1	0	0	1
1	1	0	1
1	0	0	1
1	0	0	1
1	0	0	1
1	1	0	1
1	1	0	1
1	1	0	1
1	1	0	1
1	0	0	1
1	0	0	1
1	0	0	1
1	1	0	1
1	0	0	1
1	1	0	1
1	0	0	1
1	1	0	1
1	1	0	1
1	0	0	1
1	0	0	1
1	0	0	1
1	0	0	1
1	0	0	1
1	0	0	1
1	0	0	1
1	0	0	1
1	0	0	1
1	0	0	1
1	0	0	1
1	1	0	1
1	1	0	1
1	0	0	1
1	0	0	1
1	1	0	1
1	0	0	1
1	0	0	1
1	0	0	1
1	1	0	1
1	0	0	1
1	0	0	1
1	0	0	1
1	0	0	1
1	0	0	1
1	0	0	1
1	0	0	1
1	1	0	1
1	0	0	1
1	0	0	1
1	0	0	1
1	0	0	1
1	0	0	1
1	1	0	1
1	0	0	1
1	0	0	1
1	0	0	1
1	0	0	1
1	1	0	1
1	1	0	1
1	0	0	1
1	1	0	1
1	0	0	1
1	1	0	1
1	1	0	1
1	0	0	1
1	0	0	1
1	1	0	1
1	0	0	1
1	0	0	1
1	0	0	1
1	1	0	1
1	0	0	1
1	1	0	1
1	1	0	1
1	0	0	1
1	0	0	1
1	0	0	1
1	0	0	1
1	0	0	0
1	1	0	0
1	1	0	0
1	0	0	0
1	1	0	0
1	1	0	0
1	1	0	0
1	1	0	0
1	0	0	0
1	1	0	0
1	1	0	0
1	0	0	0
1	1	0	0
1	0	0	0
1	1	0	0
1	0	0	0
1	0	0	0
1	0	0	0
1	0	0	0
1	0	0	0
1	1	0	0
1	1	0	0
1	1	0	0
1	1	0	0
1	0	0	0
1	1	0	0
1	0	0	0
1	0	0	0
1	0	0	0
1	0	0	0
1	0	0	0
1	0	0	0
1	0	0	0
1	0	0	0
1	0	0	0
1	0	0	0
1	0	0	0
1	0	0	0
1	0	0	0
1	1	0	0
1	1	0	0
1	0	0	0
1	1	0	0
1	0	0	0
1	1	0	0
1	1	0	0
1	0	0	0
1	1	0	0
1	0	0	0
1	0	0	0
1	0	0	0
1	1	0	0
1	0	0	0
1	0	0	0
1	0	0	0
1	0	0	0
1	0	0	0
1	0	0	0
1	1	0	0
1	0	0	0
1	1	0	0
1	1	0	0
1	0	0	0
1	0	0	0
1	1	0	0
1	0	0	0
1	0	0	0
1	0	0	0
1	0	0	0
1	1	0	0
1	0	0	0
1	0	0	0
1	0	0	0
1	1	1	0
1	1	1	0
1	1	1	0
1	1	1	0
1	1	1	0
1	1	1	0
1	0	1	0
1	0	1	0
1	0	0	1
1	1	0	1
1	0	0	1
1	0	0	1
1	1	0	1
1	1	0	1
1	0	0	1
1	1	0	1
1	1	0	1
1	1	0	1
1	0	0	1
1	0	0	1
1	0	0	1
1	1	0	1
1	0	0	1
1	0	0	1
1	0	0	1
1	1	0	1
1	1	0	1
1	0	0	1
1	1	0	1
1	0	0	1
1	0	0	1
1	0	0	1
1	1	0	1
1	0	0	1
1	0	0	1
1	0	0	1
1	0	0	1
1	1	0	1
1	0	0	1
1	0	0	1
1	0	0	1
1	1	0	1
1	1	0	1
1	0	0	1
1	1	0	1
1	0	0	1
1	0	0	1
1	0	0	1
1	0	0	1
1	0	0	1
1	0	0	1
1	0	0	1
1	0	0	1
1	0	0	1
1	1	0	1
1	1	0	1
1	0	0	1
1	1	0	1
1	1	0	1
1	0	0	1
1	0	0	1
1	1	0	1
1	1	0	1
1	1	0	1
1	0	0	1
1	1	0	1
1	0	0	1
1	0	0	1
1	1	0	1
1	0	0	1
1	0	0	1
1	1	0	1
1	0	0	1
1	0	0	1
1	0	0	1
1	1	0	1
1	0	0	1
1	1	0	1
1	0	0	1
1	0	0	1
1	1	0	1
1	1	0	1
1	1	0	1
1	1	0	1
1	1	0	1
1	1	0	1
1	0	0	1
1	1	0	1
1	1	0	1
1	0	0	1
1	0	0	1
1	0	0	1
1	0	0	1
1	0	0	1
1	0	0	1
1	0	0	1
1	0	0	1
1	0	0	1
1	0	0	1
1	0	0	1
1	0	0	1
1	0	0	1
1	0	0	1
1	0	0	1
1	0	0	1
1	0	0	1
1	0	0	1
1	0	0	1
1	0	0	1
1	0	0	1
1	0	0	1
1	0	0	1
1	0	0	1
1	0	0	1
1	0	0	1
1	0	0	1
1	0	0	1
1	0	0	1
1	1	0	1
1	1	0	1
1	0	0	1
1	0	0	1
1	0	0	1
1	0	0	1
1	0	0	1
1	1	0	1
1	0	0	1
1	1	0	1
1	1	0	1
1	1	0	1
1	0	0	1
1	0	0	1
1	0	0	1
1	0	0	1
1	0	0	1
1	0	0	1
1	0	0	1
1	1	0	1
1	0	0	1
1	0	0	1
1	1	0	1
1	0	0	1
1	1	0	1
1	0	0	1
1	1	0	1
1	1	0	1
1	1	0	1
1	1	0	1
1	1	0	1
1	1	0	1
1	0	0	0
1	1	0	0
1	0	0	0
1	0	0	0
1	0	0	0
1	0	0	0
1	0	0	0
1	0	0	0
1	1	0	0
1	1	0	0
1	1	0	0
1	1	0	0
1	0	0	0
1	0	0	0
1	1	0	0
1	1	0	0
1	1	0	0
1	0	0	0
1	0	0	0
1	0	0	0
1	0	0	0
1	1	0	0
1	1	0	0
1	0	0	0
1	1	0	0
1	1	0	0
1	1	0	0
1	1	0	0
1	1	0	0
1	1	0	0
1	1	0	0
1	0	0	0
1	0	0	0
1	1	0	0
1	1	0	0
1	0	0	0
1	0	0	0
1	0	0	0
1	0	0	0
1	0	0	0
1	0	0	0
1	0	0	0
1	0	0	0
1	0	0	0
1	0	0	0
1	0	0	0
1	0	0	0
1	0	0	0
1	0	0	0
1	0	0	0
1	0	0	0
1	0	0	0
1	0	0	0
1	0	0	0
1	0	0	0
1	0	0	0
1	0	0	0
1	0	0	0
1	0	0	0
1	0	0	0
1	0	0	0
1	0	0	0
1	0	0	0
1	0	0	0
1	1	0	0
1	0	0	0
1	0	0	0
1	0	0	0
1	0	0	0
1	0	0	0
1	0	0	0
1	0	0	0
1	1	0	0
1	0	0	0
1	0	0	0
1	1	0	0
1	1	0	0
1	1	0	0
1	0	0	0
1	0	0	0
1	0	0	0
1	1	0	0
1	0	0	0
1	0	0	0
1	1	0	0
1	0	1	0
1	0	1	0
1	0	1	0
1	0	1	0
1	0	1	0
1	1	1	0
1	0	1	0
1	1	1	0
1	0	1	0
1	1	1	0
1	1	1	0
1	1	1	0
1	0	1	0
1	0	1	0
1	0	1	0
1	0	1	0
1	1	1	0
1	0	0	1
1	0	0	1
1	1	0	1
1	1	0	1
1	1	0	1
1	1	0	1
1	1	0	1
1	0	0	1
1	1	0	1
1	0	0	1
1	0	0	1
1	0	0	1
1	0	0	1
1	0	0	1
1	1	0	1
1	0	0	1
1	1	0	1
1	0	0	1
1	1	0	1
1	0	0	1
1	0	0	1
1	1	0	1
1	1	0	1
1	0	0	1
1	1	0	1
1	0	0	1
1	0	0	1
1	0	0	1
1	1	0	1
1	0	0	1
1	0	0	1
1	1	0	1
1	1	0	1
1	1	0	1
1	0	0	1
1	0	0	1
1	1	0	1
1	1	0	1
1	0	0	1
1	1	0	1
1	1	0	1
1	0	0	1
1	0	0	1
1	0	0	1
1	1	0	1
1	0	0	1
1	1	0	1
1	0	0	1
1	1	0	1
1	1	0	1
1	0	0	1
1	1	0	1
1	0	0	1
1	0	0	1
1	1	0	1
1	0	0	1
1	0	0	1
1	0	0	1
1	1	0	1
1	1	0	1
1	1	0	1
1	0	0	1
1	0	0	1
1	1	0	1
1	0	0	1
1	1	0	1
1	0	0	1
1	0	0	1
1	1	0	1
1	1	0	1
1	1	0	1
1	0	0	1
1	0	0	1
1	0	0	1
1	1	0	1
1	0	0	1
1	0	0	1
1	0	0	1
1	0	0	1
1	0	0	1
1	1	0	1
1	0	0	1
1	0	0	1
1	0	0	1
1	0	0	1
1	0	0	1
1	0	0	1
1	0	0	1
1	1	0	1
1	1	0	1
1	0	0	1
1	1	0	1
1	1	0	0
1	1	0	0
1	1	0	0
1	0	0	0
1	0	0	0
1	1	0	0
1	1	0	0
1	1	0	0
1	0	0	0
1	0	0	0
1	1	0	0
1	0	0	0
1	1	0	0
1	1	0	0
1	0	0	0
1	0	0	0
1	1	0	0
1	0	0	0
1	0	0	0
1	0	0	0
1	1	0	0
1	1	0	0
1	1	0	0
1	1	0	0
1	0	0	0
1	1	0	0
1	1	0	0
1	0	0	0
1	1	0	0
1	0	0	0
1	0	0	0
1	1	0	0
1	0	0	0
1	0	0	0
1	1	0	0
1	0	0	0
1	1	0	0
1	0	0	0
1	1	0	0
1	0	0	0
1	0	0	0
1	0	0	0
1	1	0	0
1	0	0	0
1	1	0	0
1	0	0	0
1	0	0	0
1	0	0	0
1	1	0	0
1	1	0	0
1	0	0	0
1	0	0	0
1	1	0	0
1	0	0	0
1	1	0	0
1	0	0	0
1	1	0	0
1	0	0	0
1	0	0	0
1	1	0	0
1	1	0	0
1	0	0	0
1	0	0	0
1	1	0	0
1	0	0	0
1	1	0	0
1	1	0	0
1	0	0	0
1	0	0	0
1	0	0	0
1	1	0	0
1	0	0	0
1	1	0	0
1	1	0	0
1	0	0	0
1	1	0	0
1	0	0	0
1	1	0	0
1	1	0	0
1	1	0	0
1	0	0	0
1	1	0	0
1	1	0	0
1	0	0	0
1	1	0	0
1	0	0	0
1	1	1	0
1	1	1	0
1	0	1	0
1	1	1	0
1	1	1	0
1	0	1	0
1	1	1	0
1	1	1	0
1	1	1	0
1	1	1	0
1	1	1	0
1	0	1	0
1	1	1	0
1	0	1	0
1	0	1	0
1	0	1	0
1	1	1	0
1	0	1	0
1	0	1	0
1	1	1	0
1	0	1	0
1	0	1	0
1	0	1	0
1	0	1	0
1	0	1	0
1	1	1	0
1	1	1	0
1	0	1	0
1	0	1	0
1	0	1	0
1	0	1	0
1	0	1	0
1	1	1	0
1	0	1	0
1	1	1	0
1	0	1	0
1	1	1	0
1	0	1	0
1	1	1	0
1	1	1	0
1	1	1	0
1	1	1	0
1	0	1	0
1	0	1	0
1	0	1	0
1	1	1	0
1	0	1	0
1	1	1	0
1	0	1	0
1	1	1	0
1	1	1	0
1	0	1	0
1	0	1	0
1	0	1	0
1	0	1	0
1	0	1	0
1	1	1	0
1	1	1	0
1	1	1	0
1	1	1	0
1	1	1	0
1	0	1	0
1	1	1	0
1	1	1	0
1	1	1	0
1	1	1	0
1	1	1	0
1	0	1	0
1	0	1	0
1	0	1	0
1	0	1	0
1	1	1	0
1	0	1	0
1	0	1	0
1	0	1	0
1	0	1	0
1	0	1	0
1	1	1	0
1	1	1	0
1	1	1	0
1	0	1	0
1	1	1	0
1	1	1	0
1	1	1	0
1	1	1	0
1	0	1	0
1	1	1	0
1	1	1	0
1	1	1	0
1	1	1	0
1	0	1	0
1	1	1	0
1	0	1	0
1	1	1	0
1	1	1	0
1	1	1	0
1	1	1	0
1	1	1	0
1	0	1	0
1	0	1	0
1	1	1	0
1	0	1	0
1	0	1	0
1	0	1	0
1	0	1	0
1	0	1	0
1	1	1	0
1	1	1	0
1	0	1	0
1	0	1	0
1	1	1	0
1	1	1	0
1	1	1	0
1	0	1	0
1	1	1	0
1	0	1	0
1	0	1	0
1	1	1	0
1	1	1	0
1	0	1	0
1	0	1	0
1	0	0	1
1	1	0	1
1	1	0	1
1	1	0	1
1	0	0	1
1	0	0	1
1	0	0	1
1	0	0	1
1	1	0	1
1	0	0	1
1	0	0	1
1	0	0	1
1	1	0	1
1	1	0	1
1	1	0	1
1	1	0	1
1	0	0	1
1	0	0	1
1	0	0	1
1	1	0	1
1	0	0	1
1	1	0	1
1	0	0	1
1	0	0	1
1	0	0	1
1	0	0	1
1	0	0	1
1	1	0	1
1	1	0	1
1	1	0	1
1	1	0	1
1	0	0	1
1	1	0	1
1	1	0	1
1	1	0	1
1	1	0	1
1	1	0	1
1	0	0	1
1	0	0	1
1	1	0	1
1	0	0	1
1	1	0	1
1	0	0	1
1	1	0	1
1	1	0	1
1	0	0	1
1	1	0	1
1	0	0	1
1	0	0	1
1	1	0	1
1	0	0	1
1	1	0	1
1	1	0	1
1	0	0	1
1	0	0	1
1	0	0	1
1	0	0	1
1	0	0	1
1	1	0	1
1	1	0	1
1	0	0	1
1	1	0	1
1	0	0	1
1	0	0	1
1	1	0	1
1	1	0	1
1	0	0	1
1	1	0	1
1	1	0	1
1	0	0	1
1	1	0	1
1	0	0	1
1	0	0	1
1	1	0	1
1	1	0	1
1	1	0	1
1	1	0	1
1	0	0	1
1	0	0	1
1	1	0	1
1	0	0	1
1	0	0	1
1	0	0	1
1	1	0	1
1	0	0	1
1	1	0	1
1	0	0	1
1	0	0	1
1	1	0	1
1	0	0	1
1	1	0	1
1	0	0	1
1	0	0	1
1	1	0	1
1	0	0	1
1	0	0	1
1	0	0	1
1	0	0	1
1	0	0	1
1	0	0	1
1	0	0	1
1	0	0	1
1	0	0	1
1	0	0	1
1	1	0	1
1	1	0	1
1	1	0	1
1	1	0	1
1	0	0	0
1	0	0	0
1	0	0	0
1	0	0	0
1	0	0	0
1	0	0	0
1	0	0	0
1	0	0	0
1	0	0	0
1	1	0	0
1	1	0	0
1	1	0	0
1	1	0	0
1	1	0	0
1	0	0	0
1	1	0	0
1	0	0	0
1	1	0	0
1	0	0	0
1	1	0	0
1	0	0	0
1	0	0	0
1	0	0	0
1	0	0	0
1	0	0	0
1	0	0	0
1	1	0	0
1	0	0	0
1	0	0	0
1	1	0	0
1	1	0	0
1	0	0	0
1	1	0	0
1	0	0	0
1	0	0	0
1	1	0	0
1	0	0	0
1	1	0	0
1	1	0	0
1	1	0	0
1	1	0	0
1	0	0	0
1	0	0	0
1	0	0	0
1	0	0	0
1	1	0	0
1	0	0	0
1	1	0	0
1	0	0	0
1	0	0	0
1	1	0	0
1	0	0	0
1	0	0	0
1	0	0	0
1	1	0	0
1	0	0	0
1	0	0	0
1	0	0	0
1	0	0	0
1	1	0	0
1	1	0	0
1	1	0	0
1	0	0	0
1	0	0	0
1	0	0	0
1	1	0	0
1	1	0	0
1	0	0	0
1	1	0	0
1	0	0	0
1	0	0	0
1	0	0	0
1	0	0	0
1	0	0	0
1	0	0	0
1	0	0	0
1	0	0	0
1	0	0	0
1	0	1	0
1	1	1	0
1	1	1	0
1	1	1	0
1	1	1	0
1	0	1	0
1	0	1	0
1	0	1	0
1	1	1	0
1	0	1	0
1	0	1	0
1	0	1	0
1	0	1	0
1	1	1	0
1	1	1	0
1	0	1	0
1	0	1	0
1	1	1	0
1	0	1	0
1	0	1	0
1	0	1	0
1	1	1	0
1	1	1	0
1	0	1	0
1	0	1	0
1	1	1	0
1	1	1	0
1	0	1	0
1	1	1	0
1	0	1	0
1	0	1	0
1	0	1	0
1	0	1	0
1	1	1	0
1	1	1	0
1	1	1	0
1	0	1	0
1	1	1	0
1	1	1	0
1	1	1	0
1	1	1	0
1	1	1	0
1	0	1	0
1	0	1	0
1	0	1	0
1	0	1	0
1	0	1	0
1	1	1	0
1	1	1	0
1	1	1	0
1	1	1	0
1	1	1	0
1	0	1	0
1	1	1	0
1	0	1	0
1	0	1	0
1	0	1	0
1	0	1	0
1	0	1	0
1	1	1	0
1	0	1	0
1	0	1	0
1	0	1	0
1	0	1	0
1	0	1	0
1	0	1	0
1	0	1	0
1	0	1	0
1	0	1	0
1	0	1	0
1	0	1	0
1	1	1	0
1	1	1	0
1	0	1	0
1	1	1	0
1	0	1	0
1	1	1	0
1	1	1	0
1	1	1	0
1	0	1	0
1	0	1	0
1	0	1	0
1	1	1	0
1	0	1	0
1	1	1	0
1	0	1	0
1	0	1	0
1	0	1	0
1	1	1	0
1	0	1	0
1	1	1	0
1	1	1	0
1	1	1	0
1	1	1	0
1	1	1	0
1	1	1	0
1	0	1	0
1	0	1	0
1	1	1	0
1	1	1	0
1	0	1	0
1	0	1	0
1	0	1	0
1	0	1	0
1	1	1	0
1	0	1	0
1	0	1	0
1	1	1	0
1	1	1	0
1	1	1	0
1	0	0	1
1	1	0	1
1	1	0	1
1	0	0	1
1	0	0	1
1	1	0	1
1	0	0	1
1	0	0	1
1	1	0	1
1	1	0	1
1	0	0	1
1	1	0	1
1	1	0	1
1	0	0	1
1	1	0	1
1	0	0	1
1	1	0	1
1	0	0	1
1	1	0	1
1	0	0	1
1	0	0	1
1	0	0	1
1	1	0	1
1	1	0	1
1	0	0	1
1	0	0	1
1	0	0	1
1	0	0	1
1	1	0	1
1	0	0	1
1	0	0	1
1	1	0	1
1	1	0	1
1	1	0	1
1	0	0	1
1	0	0	1
1	0	0	1
1	0	0	1
1	1	0	1
1	1	0	1
1	1	0	1
1	0	0	1
1	1	0	1
1	0	0	1
1	1	0	1
1	1	0	1
1	1	0	1
1	1	0	1
1	0	0	1
1	0	0	1
1	0	0	1
1	0	0	1
1	0	0	1
1	0	0	1
1	1	0	1
1	1	0	1
1	0	0	1
1	0	0	1
1	0	0	1
1	0	0	1
1	0	0	1
1	0	0	1
1	1	0	1
1	0	0	1
1	0	0	1
1	0	0	1
1	1	0	1
1	0	0	1
1	0	0	1
1	1	0	1
1	1	0	1
1	1	0	1
1	1	0	1
1	1	0	1
1	1	0	1
1	0	0	1
1	1	0	1
1	1	0	1
1	1	0	1
1	0	0	1
1	1	0	1
1	1	0	1
1	0	0	1
1	1	0	1
1	1	0	1
1	1	0	1
1	0	0	1
1	1	0	1
1	1	0	1
1	1	0	1
1	0	0	1
1	1	0	0
1	1	0	0
1	1	0	0
1	0	0	0
1	0	0	0
1	0	0	0
1	0	0	0
1	1	0	0
1	1	0	0
1	0	0	0
1	1	0	0
1	0	0	0
1	0	0	0
1	0	0	0
1	1	0	0
1	1	0	0
1	1	0	0
1	1	0	0
1	0	0	0
1	0	0	0
1	0	0	0
1	0	0	0
1	0	0	0
1	0	0	0
1	1	0	0
1	0	0	0
1	1	0	0
1	1	0	0
1	1	0	0
1	1	0	0
1	0	0	0
1	1	0	0
1	0	0	0
1	0	0	0
1	0	0	0
1	0	0	0
1	1	0	0
1	1	0	0
1	1	0	0
1	0	0	0
1	0	0	0
1	0	0	0
1	1	0	0
1	0	0	0
1	1	0	0
1	1	0	0
1	0	0	0
1	1	0	0
1	0	0	0
1	1	0	0
1	1	0	0
1	1	0	0
1	0	0	0
1	0	0	0
1	1	0	0
1	0	0	0
1	0	0	0
1	1	0	0
1	1	0	0
1	0	1	0
1	0	1	0
1	1	1	0
1	1	1	0
1	0	1	0
1	1	1	0
1	1	1	0
1	0	1	0
1	1	1	0
1	1	1	0
1	1	1	0
1	1	1	0
1	1	1	0
1	0	1	0
1	0	1	0
1	1	1	0
1	1	1	0
1	1	1	0
1	1	1	0
1	1	1	0
1	0	1	0
1	1	1	0
1	0	1	0
1	0	1	0
1	0	1	0
1	0	1	0
1	0	1	0
1	0	1	0
1	0	1	0
1	0	1	0
1	0	1	0
1	0	1	0
1	0	1	0
1	0	1	0
1	0	1	0
1	0	1	0
1	0	1	0
1	1	1	0
1	0	1	0
1	0	1	0
1	0	1	0
1	0	1	0
1	0	1	0
1	0	1	0
1	1	1	0
1	0	1	0
1	0	1	0
1	1	1	0
1	0	1	0
1	1	1	0
1	1	1	0
1	0	1	0
1	0	1	0
1	0	1	0
1	1	1	0
1	1	1	0
1	1	1	0
1	0	1	0
1	0	1	0
1	0	1	0
1	0	1	0
1	0	1	0
1	0	1	0
1	0	1	0
1	0	1	0
1	0	1	0
1	1	1	0
1	0	1	0
1	0	1	0
1	0	1	0
1	1	1	0
1	0	1	0
1	0	1	0
1	0	1	0
1	0	1	0
1	1	1	0
1	0	1	0
1	1	1	0
1	0	1	0
1	0	1	0
1	0	1	0
1	0	1	0
1	1	1	0
1	0	1	0
1	1	1	0
1	0	1	0
1	1	1	0
1	0	1	0
1	1	1	0
1	1	1	0
1	0	1	0
1	0	1	0
1	0	1	0
1	0	1	0
1	0	1	0
1	0	1	0
1	1	1	0
1	1	1	0
1	1	1	0
1	0	1	0
1	0	1	0
1	0	1	0
1	0	1	0
1	1	1	0
1	0	1	0
1	1	1	0
1	0	1	0
1	0	1	0
1	1	1	0
1	1	1	0
1	1	1	0
1	0	1	0
1	0	1	0
1	1	1	0
1	1	1	0
1	1	1	0
1	1	1	0
1	1	1	0
1	1	1	0
1	1	0	1
1	0	0	1
1	1	0	1
1	0	0	1
1	1	0	1
1	0	0	1
1	1	0	1
1	0	0	1
1	0	0	1
1	1	0	1
1	1	0	1
1	1	0	1
1	0	0	1
1	1	0	1
1	0	0	1
1	1	0	1
1	1	0	1
1	0	0	1
1	0	0	1
1	0	0	1
1	1	0	1
1	0	0	1
1	0	0	1
1	1	0	1
1	0	0	1
1	0	0	1
1	1	0	1
1	1	0	1
1	1	0	1
1	0	0	1
1	0	0	1
1	1	0	1
1	0	0	1
1	0	0	1
1	1	0	1
1	1	0	1
1	0	0	1
1	1	0	1
1	1	0	1
1	1	0	1
1	1	0	1
1	0	0	1
1	0	0	1
1	1	0	1
1	1	0	1
1	0	0	1
1	1	0	1
1	1	0	1
1	1	0	1
1	0	0	1
1	1	0	1
1	0	0	1
1	0	0	1
1	0	0	1
1	0	0	1
1	0	0	1
1	0	0	1
1	0	0	1
1	0	0	1
1	1	0	1
1	0	0	1
1	0	0	1
1	0	0	1
1	0	0	1
1	0	0	1
1	1	0	1
1	1	0	1
1	1	0	1
1	1	0	1
1	1	0	1
1	1	0	1
1	0	0	1
1	0	0	1
1	1	0	1
1	1	0	1
1	1	0	1
1	0	0	1
1	0	0	1
1	1	0	1
1	0	0	1
1	0	0	1
1	1	0	1
1	1	0	1
1	0	0	1
1	1	0	1
1	0	0	1
1	0	0	1
1	0	0	1
1	1	0	1
1	0	0	1
1	0	0	1
1	0	0	1
1	0	0	1
1	0	0	1
1	0	0	1
1	0	0	1
1	0	0	1
1	0	0	1
1	0	0	1
1	1	0	1
1	0	0	1
1	1	0	1
1	1	0	1
1	1	0	1
1	1	0	1
1	1	0	1
1	1	0	1
1	0	0	1
1	1	0	1
1	0	0	1
1	0	0	1
1	0	0	1
1	0	0	1
1	0	0	1
1	0	0	1
1	0	0	1
1	1	0	0
1	1	0	0
1	1	0	0
1	1	0	0
1	0	0	0
1	1	0	0
1	1	0	0
1	0	0	0
1	0	0	0
1	0	0	0
1	0	0	0
1	1	0	0
1	1	0	0
1	0	0	0
1	1	0	0
1	1	0	0
1	0	0	0
1	0	0	0
1	0	0	0
1	0	0	0
1	1	0	0
1	1	0	0
1	0	0	0
1	0	0	0
1	0	0	0
1	1	0	0
1	1	0	0
1	1	0	0
1	1	0	0
1	0	0	0
1	0	0	0
1	1	0	0
1	0	0	0
1	1	0	0
1	0	0	0
1	0	0	0
1	1	0	0
1	0	0	0
1	1	0	0
1	1	0	0
1	1	0	0
1	1	0	0
1	0	0	0
1	1	0	0
1	0	0	0
1	0	0	0
1	0	0	0
1	0	0	0
1	1	0	0
1	0	0	0
1	0	0	0
1	0	0	0
1	0	0	0
1	1	0	0
1	0	0	0
1	1	0	0
1	0	0	0
1	0	0	0
1	0	0	0
1	0	0	0
1	0	0	0
1	1	0	0
1	1	0	0
1	1	0	0
1	1	0	0
1	0	0	0
1	1	0	0
1	1	0	0
1	0	0	0
1	0	0	0
1	0	0	0
1	1	0	0
1	0	0	0
1	0	0	0
1	0	0	0
1	1	0	0
1	1	0	0
1	0	0	0
1	1	0	0
1	0	0	0
1	1	0	0
1	1	0	0
1	1	0	0
1	0	0	0
1	0	0	0
1	0	0	0
1	0	0	0
1	0	0	0
1	1	1	0
1	1	1	0
1	0	1	0
1	1	1	0
1	1	1	0
1	0	1	0
1	0	1	0
1	1	1	0
1	1	1	0
1	1	1	0
1	1	1	0
1	0	1	0
1	0	1	0
1	0	1	0
1	1	1	0
1	0	1	0
1	0	1	0
1	0	1	0
1	0	1	0
1	0	1	0
1	0	1	0
1	0	1	0
1	0	1	0
1	0	1	0
1	0	1	0
1	0	1	0
1	1	1	0
1	0	1	0
1	0	1	0
1	1	1	0
1	1	1	0
1	0	1	0
1	1	1	0
1	0	1	0
1	0	1	0
1	1	1	0
1	1	1	0
1	1	1	0
1	1	1	0
1	0	1	0
1	0	1	0
1	0	1	0
1	1	1	0
1	0	1	0
1	1	1	0
1	1	1	0
1	1	1	0
1	0	1	0
1	1	1	0
1	1	1	0
1	0	1	0
1	0	1	0
1	0	1	0
1	0	1	0
1	1	1	0
1	0	1	0
1	0	1	0
1	0	1	0
1	0	1	0
1	0	1	0
1	1	1	0
1	1	1	0
1	0	1	0
1	0	1	0
1	0	1	0
1	0	1	0
1	0	1	0
1	0	1	0
1	1	1	0
1	0	1	0
1	1	1	0
1	0	1	0
1	1	1	0
1	0	1	0
1	0	1	0
1	1	1	0
1	1	1	0
1	1	1	0
1	0	1	0
1	1	1	0
1	1	1	0
1	1	1	0
1	0	1	0
1	1	1	0
1	1	1	0
1	0	1	0
1	0	1	0
1	0	1	0
1	0	1	0
1	0	1	0
1	0	1	0
1	0	1	0
1	0	1	0
1	0	1	0
1	1	1	0
1	0	1	0
1	0	1	0
1	0	1	0
1	1	1	0
1	1	1	0
1	0	1	0
1	0	1	0
1	1	1	0
1	1	1	0
1	1	1	0
1	1	1	0
1	1	1	0
1	0	1	0
1	0	1	0
1	1	1	0
1	1	1	0
1	0	1	0
1	1	1	0
1	0	1	0
1	0	1	0
1	1	1	0
1	1	1	0
1	0	0	1
1	0	0	1
1	0	0	1
1	1	0	1
1	1	0	1
1	0	0	1
1	1	0	1
1	0	0	1
1	0	0	1
1	0	0	1
1	0	0	1
1	1	0	1
1	1	0	1
1	1	0	1
1	0	0	1
1	1	0	1
1	1	0	1
1	0	0	1
1	1	0	1
1	0	0	1
1	1	0	1
1	0	0	1
1	1	0	1
1	0	0	1
1	0	0	1
1	1	0	1
1	0	0	1
1	0	0	1
1	0	0	1
1	0	0	1
1	0	0	1
1	0	0	1
1	0	0	1
1	1	0	1
[truncated: 1,832 more rows]
