# Supplementary material for: Development of a structural growth curve model that considers the causal effect of initial phenotypes
Source: Genet Sel Evol. 2019 May 2;51:19. doi: 10.1186/s12711-019-0461-y (PMC6498631; doi:10.1186/s12711-019-0461-y)
Supplement: Supplementary file 5 — Additional file 5. Inverse of \documentclass[12pt]{minimal} \usepackage{amsmath} \usepackage{wasysym} \usepackage{amsfonts} \usepackage{amssymb} \usepackage{amsbsy} \usepackage{mathrsfs} \usepackage{upgreek} \setlength{\oddsidemargin}{-69pt} \begin{document}$${\mathbf{A}}$$\end{document}A matrix. Only non-zero elements are presented as [RowNumber ColumnNumber Value]. [file 12711_2019_461_MOESM5_ESM.txt]

1 1 1.33333
2 2 1.33333
3 3 1.5
4 4 1.5
5 5 1.5
6 6 1.5
7 7 1.5
8 8 1.33333
9 9 1.5
10 10 1.5
11 11 1.5
12 12 1.5
13 13 1.5
14 14 1.33333
15 15 1.5
16 16 1.5
17 17 1.5
18 18 1.5
19 19 1.5
20 20 3
21 21 1.33333
22 22 1.33333
23 23 1.5
24 24 1.5
25 25 1.5
26 26 1.5
27 27 1.5
28 28 1.5
29 29 1.5
30 30 1.5
31 31 2
32 32 1.33333
33 33 1.5
34 34 1.33333
35 35 1.5
36 36 1.5
37 37 1.5
38 38 1.5
39 39 2
40 40 1.5
41 41 2
42 42 2
43 43 2.16667
44 44 1.5
45 45 1.5
46 46 1.5
47 47 1.5
48 48 1.5
49 49 2
50 50 1.5
51 51 1.5
52 52 1.33333
53 53 1.5
54 54 1.5
55 55 4.16667
56 56 3
57 57 1.5
58 58 1.33333
59 59 1.5
60 60 1.33333
61 61 1.5
62 62 2
63 63 1.33333
64 64 1.33333
65 65 1.33333
66 66 1.5
67 67 1.66667
68 68 1.5
69 69 1.5
70 70 1.33333
71 71 1.5
72 72 1.33333
73 73 2
74 74 2.5
75 75 1.5
76 76 2
77 77 2.5
78 78 3
79 79 1.5
80 80 2
81 81 1.33333
82 82 2.16667
83 83 1.5
84 84 1.5
85 85 1.5
86 86 1.5
87 87 1.5
88 88 1.33333
89 89 2.33333
90 90 1.5
91 91 1.5
92 92 1.5
93 93 1.5
94 94 1.5
95 95 1.33333
96 96 2
97 97 1.33333
98 98 1.5
99 99 1.5
100 100 1.5
101 101 1.83333
102 102 1.5
103 103 1.5
104 104 3
105 105 2.5
106 106 2
107 107 1.83333
108 108 1.66667
109 109 1.5
110 110 1.33333
111 111 2
112 112 1.5
113 113 1.33333
114 114 1.33333
115 115 1.5
116 116 1.5
117 117 1.33333
118 118 1.66667
119 119 1.5
120 120 1.33333
121 121 1.5
122 122 1.33333
123 123 1.5
124 124 1.33333
125 125 1.33333
126 126 1.33333
127 127 1.33333
128 128 1.33333
129 129 1.66667
130 130 2
131 131 8.33333
132 132 1.33333
133 133 1.5
134 134 2
135 135 1.33333
136 136 1.5
137 137 2.33333
138 138 1.33333
139 139 1.66667
140 140 1.5
141 141 1.83333
142 142 1.33333
143 143 1.83333
144 144 1.5
145 145 2.33333
146 146 1.83333
147 147 1.5
148 148 1.33333
149 149 2.16667
150 150 1.5
151 151 1.33333
152 152 1.5
153 153 1.33333
154 154 1.5
155 155 2
156 156 2
157 157 1.5
158 158 1.66667
159 159 1.5
160 160 2.16667
161 161 1.5
162 162 1.5
163 163 1.5
164 164 1.33333
165 165 1.83333
166 166 2.33333
167 167 2.5
168 168 1.83333
169 169 1.83333
170 170 2
171 171 2.16667
172 172 1.5
173 173 1.5
174 174 1.5
175 175 1.33333
176 176 1.5
177 177 1.5
178 178 1.33333
179 179 1.83333
180 180 1.5
181 181 1.5
182 182 1.5
183 183 1.5
184 184 2
185 185 1.5
186 186 1.5
187 187 1.5
188 188 1.5
189 189 1.83333
190 190 1.33333
191 191 1.33333
192 192 1.5
193 193 1.33333
194 194 1.5
195 195 1.33333
196 196 2
197 197 1.5
198 198 1.5
199 199 1.33333
200 200 2
201 201 1.5
202 202 1.5
203 203 2
204 204 1.5
205 205 1.5
206 206 1.5
207 207 2
208 208 1.5
209 209 1.5
210 210 1.5
211 211 1.5
212 212 1.5
213 213 1.5
214 214 1.5
215 215 2
216 216 1.33333
217 217 1.5
218 218 2.66667
219 219 5.16667
220 220 1.5
221 221 1.5
222 222 1.5
223 223 2.5
224 224 1.53333
225 225 1.5
226 226 1.33333
227 227 1.5
228 228 1.5
229 229 1.5
230 230 1.33333
231 231 2
232 232 1.5
233 233 2
234 234 1.5
235 235 1.5
236 236 2
237 237 1.83333
238 238 1.5
239 239 1.33333
240 240 1.5
241 241 2
242 242 1.33333
243 243 2.5
244 244 1.5
245 245 1.5
246 246 1.5
247 247 1.5
248 248 2
249 249 1.5
250 250 1.5
251 251 1.83333
252 252 2
253 253 2
254 254 1.5
255 255 2.33333
256 256 1.5
257 257 2
258 258 1.5
259 259 2.02033
260 260 1.5
261 261 1.5
262 262 2.5
263 263 1.5
264 264 2
265 265 1.5
266 266 1.5
267 267 1.5
268 268 1.33333
269 269 2
270 270 1.5
271 271 1.5
272 272 3
273 273 1.5
274 274 1.5
275 275 1.5
276 276 1.5
277 277 1.33333
278 278 3
279 279 1.5
280 280 1.5
281 281 1.33333
282 282 1.5
283 283 1.33333
284 284 1.5
285 285 1.5
286 286 1.5
287 287 1.5
288 288 1.5
289 289 3.16667
290 290 1.33333
291 291 2
292 292 1.5
293 293 2
294 294 2
295 295 1.5
296 296 1.5
297 297 1.5
298 298 1.5
299 299 1.5
300 300 1.33333
301 301 1.5
302 302 1.5
303 303 1.5
304 304 4.66667
305 305 1.5
306 306 1.5
307 307 1.5
308 308 1.33333
309 309 1.5
310 310 3
311 311 1.5
312 312 1.5
313 313 1.5
314 314 1.33333
315 315 1.5
316 316 1.5
317 317 1.5
318 318 1.5
319 319 1.5
320 320 1.5
321 321 1.5
322 322 2.5
323 323 1.5
324 324 1.5
325 325 1.33333
326 326 1.5
327 327 1.5
328 328 1.5
329 329 1.5
330 330 1.5
331 331 1.5
332 332 2
333 333 1.5
334 334 2
335 335 1.5
336 336 1.5
337 337 1.83333
338 338 1.5
339 339 1.5
340 340 1.5
341 341 1.5
342 342 1.5
343 343 1.5
344 344 1.5
345 345 1.5
346 346 1.5
347 347 1.5
348 348 2
349 349 1.5
350 350 2
351 351 1.5
352 352 1.5
353 353 1.5
354 354 1.5
355 355 1.5
356 356 1.5
357 357 1.5
358 358 1.83333
359 359 1.5
360 360 1.5
361 361 1.33333
362 362 1.5
363 363 1.5
364 364 1.5
365 365 1.33333
366 366 2.33333
367 367 1.5
368 368 1.33333
369 369 1.5
370 370 1.5
371 371 1.5
372 372 1.5
373 373 1.5
374 374 1.5
375 375 1.5
376 376 1.5
377 377 1.5
378 378 1.5
379 379 1.5
380 380 1.5
381 381 1.5
382 382 1.5
383 383 2
384 384 1.5
385 385 1.5
386 386 1.5
387 387 2
388 388 1.5
389 389 1.5
390 390 1.5
391 391 1.5
392 392 1.5
393 393 2.02459
394 394 1.5
395 395 1.5
396 396 1.5
397 397 1.5
398 398 1.5
399 399 1.5
400 400 1.83333
401 401 1.5
402 402 1.5
403 403 1.5
404 404 1.5
405 405 1.5
406 406 1.33333
407 407 1.5
408 408 1.5
409 409 1.5
410 410 1.5
411 411 1.5
412 412 1.5
413 413 1.5
414 414 1.5
415 415 1.33333
416 416 1.5
417 417 1.5
418 418 1.5
419 419 1.5
420 420 1.5
421 421 1.5
422 422 1.5
423 423 1.5
424 424 1.5
425 425 1.33333
426 426 1.5
427 427 1.5
428 428 1.5
429 429 1.5
430 430 1.5
431 431 1.5
432 432 1.5
433 433 1.5
434 434 1.5
435 435 2.33333
436 436 1.5
437 437 1.5
438 438 1.5
439 439 1.5
440 440 1.5
441 441 1.5
442 442 1.5
443 443 1.5
444 444 1.5
445 445 1.5
446 446 1.33333
447 447 1.5
448 448 1.5
449 449 1.5
450 450 2
451 451 1.5
452 452 1.5
453 453 2
454 454 1.5
455 455 1.5
456 456 1.5
457 457 1.5
458 458 1.5
459 459 1.5
460 460 2
461 461 1.5
462 462 1.5
463 463 1.5
464 464 1.5
465 465 1.5
466 466 1.5
467 467 1.5
468 468 1.5
469 469 1.5
470 470 1.5
471 471 2
472 472 1.5
473 473 1.5
474 474 1.5
475 475 1.5
476 476 1.5
477 477 1.5
478 478 1.5
479 479 2.33333
480 480 1.5
481 481 2
482 482 1.5
483 483 1.5
484 484 1.5
485 485 1.5
486 486 1.5
487 487 1.5
488 345 0.5
488 488 1.5
489 266 0.5
489 489 1.5
490 490 1.5
491 273 0.5
491 491 1.5
492 492 1.5
493 3 0.5
493 493 1.5
494 494 1.5
495 495 1.5
496 496 1.5
497 497 1.5
498 4 0.5
498 498 1.5
499 499 1.5
500 500 1.5
501 6 0.5
501 501 1.5
502 502 1.5
503 503 2
504 504 1.5
505 76 0.5
505 505 1.5
506 487 0.5
506 506 1.5
507 507 1.5
508 508 1.5
509 479 0.5
509 509 1.5
510 510 1.5
511 511 1.512
512 7 0.5
512 512 1.5
513 513 1.5
514 514 1.5
515 10 0.5
515 515 1.5
516 463 0.5
516 516 1.5
517 517 1.5
518 518 1.5
519 476 0.5
519 519 1.5
520 485 0.5
520 520 1.5
521 42 0.5
521 521 1.5
522 20 0.5
522 522 1.5
523 9 0.5
523 523 1.5
524 477 0.5
524 524 1.5
525 13 0.5
525 525 1.5
526 12 0.5
526 526 1.5
527 467 0.5
527 527 2
528 528 1.5
529 471 0.5
529 529 1.5
530 530 1.5
531 470 0.5
531 531 1.5
532 475 0.5
532 532 1.5
533 46 0.5
533 533 1.5
534 483 0.5
534 534 1.5
535 15 0.5
535 535 1.5
536 16 0.5
536 536 1.5
537 537 1.5
538 469 0.5
538 538 1.5
539 55 0.5
539 539 1.5
540 102 0.5
540 540 1.5
541 261 0.5
541 541 1.5
542 542 1.5
543 543 1.5
544 19 0.5
544 544 1.5
545 17 0.5
545 545 1.5
546 18 0.5
546 546 1.5
547 547 1.5
548 548 1.50493
549 182 0.5
549 549 1.5
550 163 0.5
550 550 1.5
551 312 0.5
551 551 1.5
552 350 0.5
552 552 1.5
553 343 0.5
553 553 1.5
554 484 0.5
554 554 1.5
555 107 0.5
555 555 1.5
556 556 1.5
557 41 0.5
557 557 1.5
558 35 0.5
558 558 1.5
559 478 0.5
559 559 1.5
560 11 0.5
560 560 1.5
561 30 0.5
561 561 1.5
562 562 1.5
563 563 1.5
564 31 0.5
564 564 1.5
565 565 1.5
566 50 0.5
566 566 1.5
567 567 1.5
568 568 1.5
569 40 0.5
569 569 1.5
570 570 1.5
571 474 0.5
571 571 1.5
572 155 0.5
572 572 1.5
573 573 1.5
574 574 1.5
575 575 1.5
576 576 1.51613
577 56 0.5
577 577 1.5
578 241 0.5
578 578 1.5
579 579 1.5
580 580 1.5
581 47 0.5
581 581 1.5
582 100 0.5
582 582 1.5
583 94 0.5
583 583 1.5
584 481 0.5
584 584 1.5
585 42 0.5
585 585 1.5
586 586 1.5
587 587 1.5
588 588 1.5
589 589 1.5
590 74 0.5
590 590 1.5
591 87 0.5
591 591 1.5
592 106 0.5
592 592 1.5
593 134 0.5
593 593 1.5
594 48 0.5
594 594 1.5
595 595 2
596 77 0.5
596 596 1.5
597 597 1.5
598 106 0.5
598 598 1.5
599 599 1.5
600 600 1.5
601 85 0.5
601 601 1.5
602 131 0.5
602 602 1.5
603 53 0.5
603 603 1.5
604 604 1.5
605 37 0.5
605 605 1.5
606 606 1.5
607 607 1.5
608 36 0.5
608 608 1.5
609 609 1.5
610 481 0.5
610 610 1.5
611 611 1.5
612 612 1.5
613 613 1.5
614 614 1.5
615 615 1.5
616 45 0.5
616 616 1.5
617 617 1.5
618 56 0.5
618 618 1.5
619 619 1.5
620 56 0.5
620 620 1.5
621 145 0.5
621 621 1.5
622 622 1.5
623 623 1.5
624 33 0.5
624 624 1.5
625 141 0.5
625 625 1.5
626 57 0.5
626 626 1.5
627 627 1.512
628 82 0.5
628 628 1.5
629 629 1.53333
630 630 1.51613
631 631 1.5
632 632 1.5
633 633 1.5
634 634 1.5
635 635 1.5
636 636 1.5
637 637 1.5
638 638 1.5
639 20 0.5
639 639 1.5
640 640 1.5
641 150 0.5
641 641 1.5
642 62 0.5
642 642 1.5
643 643 1.5
644 644 1.53333
645 645 1.52459
646 89 0.5
646 646 1.5
647 647 1.5
648 77 0.5
648 648 1.5
649 649 1.5
650 650 2
651 651 1.5
652 76 0.5
652 652 1.5
653 653 1.5
654 654 1.51613
655 655 2.00794
656 656 1.5
657 657 1.5
658 28 0.5
658 658 1.5
659 59 0.5
659 659 1.5
660 660 1.5
661 661 1.5
662 662 1.5
663 51 0.5
663 663 1.5
664 170 0.5
664 664 1.5
665 68 0.5
665 665 1.5
666 43 0.5
666 666 1.5
667 667 1.5
668 668 1.51613
669 669 1.5
670 670 1.5
671 671 1.5
672 672 1.51613
673 673 1.5
674 115 0.5
674 674 1.5
675 62 0.5
675 675 1.5
676 86 0.5
676 676 1.5
677 143 0.5
677 677 1.5
678 678 1.5
679 679 1.5
680 272 0.5
680 680 1.5
681 681 1.5
682 83 0.5
682 682 1.5
683 683 1.5
684 91 0.5
684 684 1.5
685 215 0.5
685 685 1.5
686 173 0.5
686 686 1.5
687 687 1.5
688 688 1.5
689 689 1.51613
690 690 1.51613
691 272 0.5
691 691 1.5
692 99 0.5
692 692 1.5
693 693 1.5
694 161 0.5
694 694 2
695 695 1.5
696 77 0.5
696 696 1.5
697 697 1.5
698 698 1.50794
699 207 0.5
699 699 1.5
700 486 0.5
700 700 1.5
701 701 1.5
702 245 0.5
702 702 1.5
703 703 1.5
704 218 0.5
704 704 1.5
705 101 0.5
705 705 1.5
706 706 1.5
707 165 0.5
707 707 1.5
708 73 0.5
708 708 1.5
709 709 1.5
710 49 1
710 710 2
711 711 1.5
712 66 0.5
712 712 1.5
713 272 0.5
713 713 1.5
714 55 0.5
714 714 2
715 166 0.5
715 715 1.5
716 716 1.5
717 717 1.5
718 96 1
718 718 2
719 719 1.5
720 170 0.5
720 720 1.5
721 721 1.5
722 722 1.5
723 121 0.5
723 723 1.5
724 724 1.5
725 103 0.5
725 725 1.5
726 726 1.5
727 136 0.5
727 727 1.5
728 728 1.5
729 729 1.5
730 71 0.5
730 730 1.5
731 731 1.5
732 84 0.5
732 732 1.5
733 69 0.5
733 733 1.5
734 734 1.5
735 78 0.5
735 735 1.5
736 54 0.5
736 736 1.5
737 737 1.50794
738 738 1.5
739 73 0.5
739 739 1.5
740 130 0.5
740 740 1.5
741 61 0.5
741 741 1.5
742 742 1.5
743 743 1.51613
744 294 0.5
744 744 1.5
745 133 0.5
745 745 1.5
746 90 0.5
746 746 1.5
747 747 1.5
748 748 1.5
749 749 1.5
750 44 0.5
750 750 1.5
751 751 1.5
752 752 1.5
753 753 1.5
754 754 1.5
755 755 1.5
756 157 0.5
756 756 1.5
757 757 1.53333
758 758 1.5
759 759 1.5
760 760 1.5
761 761 1.5
762 762 1.53333
763 219 0.5
763 763 1.5
764 159 0.5
764 764 1.5
765 765 1.5
766 766 1.53333
767 767 1.5
768 768 1.53333
769 769 1.512
770 770 1.5
771 771 1.5
772 772 1.5
773 89 0.5
773 773 1.5
774 774 1.5
775 775 1.5
776 109 0.5
776 776 1.5
777 79 0.5
777 777 1.5
778 778 1.5
779 140 0.5
779 779 1.5
780 780 1.5
781 781 1.512
782 123 0.5
782 782 1.5
783 783 1.5
784 55 0.5
784 784 1.5
785 785 1.5
786 786 1.53333
787 192 0.5
787 787 1.5
788 788 1.5
789 789 1.5
790 790 1.5
791 219 0.5
791 791 1.5
792 792 1.5
793 203 0.5
793 793 1.5
794 794 1.5
795 194 0.5
795 795 1.5
796 796 1.53333
797 208 0.5
797 797 1.5
798 798 1.5
799 799 1.5
800 238 0.5
800 800 1.5
801 801 1.5
802 802 1.5
803 243 0.5
803 803 1.5
804 804 1.5
805 805 1.5
806 204 0.5
806 806 1.5
807 807 1.5
808 808 1.5
809 809 1.5
810 810 1.51613
811 811 1.53333
812 812 2.06667
813 214 0.5
813 813 1.5
814 814 1.5
815 815 1.5
816 332 0.5
816 816 1.5
817 146 0.5
817 817 1.5
818 256 0.5
818 818 1.5
819 819 1.5
820 171 0.5
820 820 1.5
821 131 0.5
821 821 1.5
822 104 0.5
822 822 1.5
823 105 0.5
823 823 1.5
824 824 1.5
825 825 1.5
826 826 1.5
827 252 0.5
827 827 1.5
828 212 0.5
828 828 1.5
829 145 0.5
829 829 1.5
830 74 0.5
830 830 1.5
831 831 1.5
832 832 1.5
833 833 1.5
834 236 0.5
834 834 1.5
835 835 1.5
836 249 0.5
836 836 1.5
837 837 1.5
838 838 1.512
839 131 0.5
839 839 1.5
840 840 1.5
841 841 1.5
842 842 1.5
843 211 0.5
843 843 1.5
844 844 1.50794
845 246 0.5
845 845 1.5
846 846 1.5
847 847 1.5
848 848 1.50394
849 849 1.5
850 335 0.5
850 850 1.5
851 851 1.5
852 131 0.5
852 852 1.5
853 131 0.5
853 853 1.5
854 854 1.53333
855 167 0.5
855 855 1.5
856 856 1.5
857 119 0.5
857 857 1.5
858 858 1.53333
859 859 1.5
860 860 1.5
861 861 1.5
862 93 0.5
862 862 1.5
863 162 0.5
863 863 1.5
864 864 1.5
865 865 1.5
866 219 0.5
866 866 1.5
867 867 1.5
868 868 1.5
869 869 1.5
870 152 0.5
870 870 1.5
871 336 0.5
871 871 1.5
872 872 1.5
873 873 1.5
874 259 0.5
874 874 1.5
875 875 1.512
876 876 1.53333
877 98 0.5
877 877 1.5
878 878 1.5
879 879 1.5
880 185 0.5
880 880 1.5
881 304 0.5
881 881 1.5
882 882 1.5
883 883 1.5
884 884 1.5
885 885 1.50794
886 886 1.5
887 887 1.5
888 888 1.512
889 889 1.5
890 890 1.5
891 186 0.5
891 891 1.5
892 80 0.5
892 892 1.5
893 893 1.5
894 894 1.5
895 895 1.5
896 896 1.5
897 897 1.5
898 898 1.5
899 116 0.5
899 899 1.5
900 900 1.5
901 901 2.024
902 902 2.02095
903 903 1.5
904 904 1.5
905 147 0.5
905 905 1.5
906 244 0.5
906 906 1.5
907 183 0.5
907 907 1.5
908 908 1.5
909 131 0.5
909 909 1.5
910 176 0.5
910 910 1.5
911 167 0.5
911 911 1.5
912 912 1.512
913 418 0.5
913 913 1.5
914 166 0.5
914 914 1.5
915 915 1.5
916 916 1.5
917 223 0.5
917 917 1.5
918 918 1.5
919 80 0.5
919 919 1.5
920 285 0.5
920 920 1.5
921 921 1.512
922 922 1.52033
923 923 1.512
924 924 1.5
925 925 1.5
926 926 1.5
927 112 0.5
927 927 1.5
928 928 1.52459
929 250 0.5
929 929 1.5
930 930 1.5
931 931 1.5
932 932 1.512
933 933 1.5
934 934 1.5
935 935 1.5
936 936 1.50394
937 160 0.5
937 937 1.5
938 938 1.5
939 243 0.5
939 939 1.5
940 184 0.5
940 940 1.5
941 342 0.5
941 941 1.5
942 131 0.5
942 942 1.5
943 302 0.5
943 943 1.5
944 269 0.5
944 944 1.5
945 945 1.512
946 413 0.5
946 946 1.5
947 104 0.5
947 947 1.5
948 948 1.5
949 236 0.5
949 949 1.5
950 950 1.5
951 149 0.5
951 951 1.5
952 952 1.53333
953 953 1.5
954 954 1.5
955 237 0.5
955 955 1.5
956 956 1.5
957 957 1.5
958 167 0.5
958 958 1.5
959 959 1.5
960 960 1.5
961 961 1.5
962 962 1.50895
963 168 0.5
963 963 1.5
964 964 1.5
965 965 1.5
966 209 0.5
966 966 1.5
967 967 1.5
968 353 0.5
968 968 1.5
969 203 0.5
969 969 1.5
970 970 1.512
971 262 0.5
971 971 1.5
972 972 1.5
973 973 1.5
974 974 1.5
975 975 1.5
976 111 0.5
976 976 1.5
977 184 0.5
977 977 1.5
978 225 0.5
978 978 1.5
979 156 0.5
979 979 1.5
980 980 1.5
981 981 1.5
982 982 1.5
983 155 0.5
983 983 1.5
984 984 1.5
985 985 1.5
986 986 1.5
987 987 1.512
988 104 0.5
988 988 1.5
989 989 1.5
990 990 1.5
991 991 1.5
992 992 1.5
993 286 0.5
993 993 1.5
994 994 1.5
995 995 1.5
996 996 1.5
997 997 2
998 998 1.5
999 105 0.5
999 999 1.5
1000 310 0.5
1000 1000 1.5
1001 213 0.5
1001 1001 1.5
1002 134 0.5
1002 1002 1.5
1003 197 0.5
1003 1003 1.5
1004 265 0.5
1004 1004 1.5
1005 1005 1.5
1006 1006 1.5
1007 218 0.5
1007 219 0.5
1007 1007 2
1008 1008 1.50394
1009 1009 1.5
1010 1010 1.5
1011 210 0.5
1011 1011 1.5
1012 215 0.5
1012 1012 1.5
1013 137 0.5
1013 1013 1.5
1014 137 0.5
1014 1014 1.5
1015 1015 1.5
1016 1016 1.5
1017 1017 1.5
1018 1018 1.5
1019 1019 1.5
1020 232 0.5
1020 1020 1.5
1021 1021 1.5
1022 359 0.5
1022 1022 1.5
1023 1023 2
1024 1024 1.5
1025 1025 1.5
1026 1026 1.50794
1027 228 0.5
1027 1027 1.5
1028 1028 1.5
1029 1029 1.5
1030 1030 1.5
1031 1031 1.5
1032 1032 1.5
1033 1033 1.5
1034 333 0.5
1034 1034 1.5
1035 1035 1.5
1036 179 0.5
1036 1036 1.5
1037 1037 1.53333
1038 1038 1.50895
1039 271 0.5
1039 1039 1.5
1040 1040 1.5
1041 1041 1.5
1042 207 0.5
1042 1042 1.5
1043 322 0.5
1043 1043 1.5
1044 219 0.5
1044 1044 1.5
1045 1045 1.5
1046 1046 1.5
1047 1047 1.5
1048 188 0.5
1048 1048 1.5
1049 1049 1.5
1050 1050 1.5
1051 1051 1.5
1052 1052 1.5
1053 1053 1.5
1054 1054 1.5
1055 206 0.5
1055 1055 1.5
1056 1056 1.51098
1057 1057 1.5
1058 1058 1.50394
1059 1059 1.5
1060 1060 1.5
1061 1061 1.5
1062 1062 1.5
1063 1063 1.5
1064 202 0.5
1064 1064 1.5
1065 172 0.5
1065 1065 1.5
1066 177 0.5
1066 1066 1.5
1067 1067 1.5
1068 1068 1.5
1069 1069 1.5
1070 255 0.5
1070 1070 1.5
1071 1071 1.5
1072 304 0.5
1072 1072 1.5
1073 131 0.5
1073 1073 1.5
1074 1074 1.5
1075 189 0.5
1075 1075 1.5
1076 274 0.5
1076 1076 1.5
1077 1077 1.50794
1078 1078 1.5
1079 1079 1.5
1080 1080 1.5
1081 269 0.5
1081 1081 1.5
1082 235 0.5
1082 1082 1.5
1083 196 0.5
1083 1083 1.5
1084 217 0.5
1084 1084 1.5
1085 1085 1.5
1086 1086 1.52033
1087 1087 1.5
1088 248 0.5
1088 1088 1.5
1089 222 0.5
1089 1089 1.5
1090 144 0.5
1090 1090 1.5
1091 201 0.5
1091 1091 1.5
1092 1092 1.5
1093 1093 1.5
1094 1094 2
1095 1095 1.5
1096 1096 1.50394
1097 1097 1.53333
1098 200 0.5
1098 1098 1.5
1099 1099 1.5
1100 1100 1.5
1101 1101 1.5
1102 1102 1.5
1103 55 0.5
1103 1103 1.5
1104 260 0.5
1104 1104 1.5
1105 1105 1.50245
1106 1106 1.5
1107 317 0.5
1107 1107 1.5
1108 1108 1.5
1109 223 0.5
1109 1109 1.5
1110 303 0.5
1110 1110 1.5
1111 1111 1.53333
1112 1112 1.5
1113 1113 1.5
1114 1114 1.5
1115 1115 1.5
1116 1116 1.5
1117 104 0.5
1117 1117 1.5
1118 1118 1.5
1119 1119 1.50643
1120 289 0.5
1120 1120 1.5
1121 1121 1.5
1122 1122 1.5
1123 1123 1.5
1124 1124 1.5
1125 1125 1.5
1126 221 0.5
1126 1126 1.5
1127 1127 1.5
1128 1128 1.5
1129 332 0.5
1129 1129 1.5
1130 247 0.5
1130 1130 1.5
1131 264 0.5
1131 1131 1.5
1132 1132 1.5
1133 280 0.5
1133 1133 1.5
1134 375 0.5
1134 1134 1.5
1135 1135 1.5
1136 251 0.5
1136 1136 1.5
1137 307 0.5
1137 1137 1.5
1138 389 0.5
1138 1138 1.5
1139 354 0.5
1139 1139 1.5
1140 1140 1.5
1141 1141 1.5
1142 1142 1.5
1143 1143 1.50895
1144 187 0.5
1144 1144 1.5
1145 1145 1.5
1146 1146 1.5
1147 1147 1.50394
1148 1148 1.5
1149 1149 1.5
1150 262 0.5
1150 1150 1.5
1151 1151 1.5
1152 1152 1.5
1153 1153 1.5
1154 1154 1.57143
1155 1155 1.5
1156 198 0.5
1156 1156 1.5
1157 1157 1.5
1158 229 0.5
1158 1158 1.5
1159 174 0.5
1159 1159 1.5
1160 1160 1.5
1161 1161 1.5
1162 1162 1.53333
1163 1163 1.50895
1164 1164 1.50895
1165 267 0.5
1165 1165 1.5
1166 1166 1.5
1167 255 0.5
1167 1167 1.5
1168 1168 1.5
1169 1169 1.5
1170 1170 1.5
1171 1171 1.50643
1172 1172 1.5
1173 1173 1.5
1174 1174 1.5
1175 1175 1.5
1176 304 0.5
1176 1176 1.5
1177 1177 1.5
1178 1178 1.5
1179 291 0.5
1179 1179 1.5
1180 1180 1.5
1181 1181 1.5
1182 1182 1.5
1183 1183 1.5
1184 1184 1.5
1185 263 0.5
1185 1185 1.5
1186 390 0.5
1186 1186 1.5
1187 130 0.5
1187 1187 1.5
1188 1188 1.54237
1189 1189 1.50794
1190 304 0.5
1190 1190 1.5
1191 304 0.5
1191 1191 1.5
1192 1192 1.5
1193 1193 1.5
1194 1194 1.5
1195 1195 1.5
1196 180 0.5
1196 1196 1.5
1197 1197 2.5
1198 1198 1.5
1199 311 0.5
1199 1199 1.5
1200 1200 1.5
1201 383 0.5
1201 1201 1.5
1202 305 0.5
1202 1202 1.5
1203 1203 1.5
1204 1204 1.5
1205 1205 1.5
1206 1206 1.5
1207 1207 1.50196
1208 1208 1.50895
1209 1209 1.50996
1210 1210 1.55531
1211 233 0.5
1211 1211 1.5
1212 310 0.5
1212 1212 1.5
1213 1213 1.5
1214 1214 1.5
1215 1215 1.5
1216 1216 1.5
1217 156 0.5
1217 1217 1.5
1218 1218 1.5
1219 1219 2
1220 1220 1.50394
1221 1221 1.52033
1222 1222 1.50895
1223 253 0.5
1223 1223 1.5
1224 1224 1.5
1225 1225 1.53333
1226 1226 1.5
1227 1227 1.5
1228 1228 1.5
1229 1229 1.5
1230 1230 1.5
1231 1231 1.5
1232 1232 1.5
1233 1233 2
1234 1234 1.5
1235 262 0.5
1235 1235 1.5
1236 1236 1.5
1237 270 0.5
1237 1237 1.5
1238 1238 1.5
1239 1239 1.5
1240 1240 1.5
1241 1241 1.5
1242 233 0.5
1242 1242 1.5
1243 1243 1.50895
1244 1244 1.52033
1245 1245 1.5
1246 1246 1.5
1247 1247 1.5
1248 1248 1.50245
1249 1249 1.50794
1250 1250 1.5
1251 1251 1.5
1252 1252 1.5
1253 1253 1.50794
1254 376 0.5
1254 1254 1.5
1255 1255 1.53333
1256 1256 1.5
1257 1257 1.5
1258 1258 1.5
1259 1259 1.5
1260 1260 1.5
1261 1261 1.50794
1262 1262 1.5
1263 1263 1.5
1264 1264 1.5
1265 1265 1.5
1266 1266 1.5
1267 310 0.5
1267 1267 1.5
1268 111 0.5
1268 1268 1.5
1269 1269 1.5
1270 1270 1.50794
1271 318 0.5
1271 1271 1.5
1272 1272 1.5
1273 272 0.5
1273 1273 2.5
1274 1274 1.5
1275 131 0.5
1275 1275 1.5
1276 1276 1.5
1277 1277 1.50794
1278 1278 1.512
1279 1279 1.512
1280 1280 1.5
1281 1281 1.5
1282 1282 1.5
1283 289 0.5
1283 1283 1.5
1284 1284 1.5
1285 1285 1.5
1286 240 0.5
1286 1286 1.5
1287 105 0.5
1287 1287 1.5
1288 131 0.5
1288 1288 1.5
1289 279 0.5
1289 1289 1.5
1290 1290 1.5
1291 370 0.5
1291 1291 1.5
1292 1292 1.5
1293 254 0.5
1293 1293 1.5
1294 227 0.5
1294 1294 1.5
1295 1295 1.5
1296 1296 1.5
1297 282 0.5
1297 1297 1.5
1298 1298 1.5
1299 1299 1.5
1300 292 0.5
1300 1300 1.5
1301 1301 1.5
1302 1302 1.5
1303 364 0.5
1303 1303 1.5
1304 1304 1.5
1305 1305 1.5
1306 1306 1.5
1307 1307 1.5
1308 1308 1.5
1309 1309 1.5
1310 1310 1.5
1311 1311 1.5
1312 1312 1.5
1313 1313 1.5
1314 1314 1.5
1315 1315 2
1316 1316 1.5
1317 1317 1.57143
1318 1318 1.5
1319 1319 1.5
1320 257 0.5
1320 1320 1.5
1321 1321 1.57143
1322 322 0.5
1322 1322 1.5
1323 1323 1.5
1324 1324 1.5
1325 1325 1.53333
1326 131 0.5
1326 1326 1.5
1327 1327 1.5
1328 1328 1.50593
1329 1329 1.53333
1330 1330 1.5
1331 1331 1.5
1332 200 0.5
1332 1332 1.5
1333 219 0.5
1333 1333 1.5
1334 299 0.5
1334 1334 1.5
1335 1335 1.5
1336 1336 1.5
1337 1337 1.5
1338 1338 1.5
1339 1339 1.5
1340 1340 1.5
1341 1341 1.5
1342 1342 1.50493
1343 1343 1.512
1344 1344 1.5
1345 1345 1.5
1346 1346 1.5
1347 1347 1.5
1348 55 0.5
1348 1348 1.5
1349 1349 1.50895
1350 289 0.5
1350 1350 1.5
1351 1351 1.5
1352 1352 1.5
1353 1353 1.5
1354 1354 1.50794
1355 131 0.5
1355 1355 1.5
1356 313 0.5
1356 1356 1.5
1357 196 0.5
1357 1357 1.5
1358 1358 1.53333
1359 1359 1.53333
1360 1360 1.53333
1361 1361 1.5
1362 243 0.5
1362 1362 1.5
1363 1363 1.5
1364 384 0.5
1364 1364 1.5
1365 1365 1.53333
1366 1366 1.50895
1367 288 0.5
1367 1367 1.5
1368 1368 1.512
1369 1369 1.50895
1370 1370 1.5
1371 223 0.5
1371 1371 1.5
1372 1372 1.5
1373 1373 1.5
1374 1374 1.5
1375 347 0.5
1375 1375 1.5
1376 1376 1.5
1377 1377 1.57143
1378 1378 1.5
1379 252 0.5
1379 1379 1.5
1380 298 0.5
1380 1380 1.5
1381 1381 1.50794
1382 1382 1.5
1383 1383 1.5
1384 373 0.5
1384 1384 1.5
1385 1385 1.5
1386 330 0.5
1386 1386 1.5
1387 1387 1.5
1388 1388 1.5
1389 1389 1.5
1390 1390 1.5
1391 1391 1.5
1392 1392 1.5
1393 1393 1.5
1394 1394 1.5
1395 264 0.5
1395 1395 1.5
1396 1396 1.5
1397 1397 2
1398 1398 1.5
1399 1399 1.5
1400 1400 1.5
1401 1401 1.52033
1402 1402 1.5
1403 1403 1.50895
1404 1404 1.512
1405 1405 1.53333
1406 1406 1.5
1407 1407 1.5
1408 1408 1.50593
1409 1409 1.52033
1410 1410 1.5
1411 1411 1.5
1412 1412 1.5
1413 1413 1.5
1414 1414 1.5
1415 1415 1.5
1416 1416 1.5
1417 1417 1.50895
1418 248 0.5
1418 1418 1.5
1419 1419 1.5
1420 1420 1.57143
1421 1421 1.5
1422 1422 1.5
1423 409 0.5
1423 1423 1.5
1424 1424 1.5
1425 1425 1.5
1426 338 0.5
1426 1426 1.5
1427 1427 1.5
1428 1428 1.5
1429 1429 1.5
1430 1430 1.5
1431 1431 1.50593
1432 1432 1.5
1433 1433 1.5
1434 1434 1.5
1435 1435 1.5
1436 1436 1.51613
1437 374 0.5
1437 1437 1.5
1438 1438 1.5
1439 1439 1.50394
1440 323 0.5
1440 1440 1.5
1441 1441 1.5
1442 1442 1.5
1443 1443 1.57143
1444 1444 1.5
1445 1445 1.5
1446 1446 1.5
1447 1447 1.5
1448 1448 1.5
1449 1449 1.5
1450 1450 1.5
1451 1451 1.5
1452 1452 1.5
1453 1453 1.5
1454 1454 1.5
1455 291 0.5
1455 1455 1.5
1456 1456 1.5
1457 304 0.5
1457 1457 1.5
1458 1458 1.54237
1459 1459 1.5
1460 1460 1.5
1461 275 0.5
1461 1461 1.5
1462 1462 1.5
1463 241 0.5
1463 1463 1.5
1464 351 0.5
1464 1464 1.5
1465 1465 1.50394
1466 231 0.5
1466 1466 1.5
1467 131 0.5
1467 1467 1.5
1468 1468 1.5
1469 278 0.5
1469 1469 1.5
1470 310 0.5
1470 1470 1.5
1471 1471 1.5
1472 1472 1.5
1473 1473 1.50394
1474 1474 1.5
1475 1475 1.5
1476 220 0.5
1476 1476 1.5
1477 411 0.5
1477 1477 1.5
1478 1478 1.5
1479 205 0.5
1479 1479 1.5
1480 1480 1.5
1481 1481 1.5
1482 1482 1.5
1483 421 0.5
1483 1483 1.5
1484 1484 1.57143
1485 1485 1.5
1486 1486 1.5
1487 1487 1.57143
1488 1488 1.5
1489 1489 1.50996
1490 1490 1.5
1491 1491 1.5
1492 1492 1.51613
1493 219 0.5
1493 1493 1.5
1494 1494 1.50394
1495 1495 1.5
1496 1496 1.5
1497 1497 1.50196
1498 1498 1.5
1499 1499 1.50593
1500 1500 1.53333
1501 1501 1.5
1502 1502 1.51613
1503 1503 1.5
1504 1504 1.5
1505 1505 1.5
1506 169 0.5
1506 1506 1.5
1507 284 0.5
1507 1507 1.5
1508 1508 1.53333
1509 1509 1.5
1510 1510 1.5
1511 1511 1.5
1512 1512 1.5
1513 1513 1.5
1514 1514 1.5
1515 1515 1.5
1516 1516 1.5
1517 1517 1.5
1518 1518 1.5
1519 327 0.5
1519 1519 1.5
1520 1520 1.50794
1521 1521 1.5
1522 1522 1.5
1523 1523 1.5
1524 1524 1.55531
1525 1525 1.5
1526 1526 1.5
1527 294 0.5
1527 1527 1.5
1528 1528 1.5
1529 306 0.5
1529 1529 1.5
1530 316 0.5
1530 1530 1.5
1531 1531 1.5
1532 1532 1.5
1533 1533 1.5
1534 1534 1.5
1535 1535 1.5
1536 293 0.5
1536 1536 1.5
1537 1537 1.5
1538 346 0.5
1538 1538 1.5
1539 1539 1.5
1540 1540 1.5
1541 1541 1.5
1542 1542 1.5
1543 355 0.5
1543 1543 1.5
1544 1544 1.5
1545 326 0.5
1545 1545 1.5
1546 1546 1.57143
1547 231 0.5
1547 1547 1.5
1548 1548 1.5
1549 1549 1.51509
1550 1550 1.50895
1551 1551 1.5
1552 1552 1.5
1553 278 0.5
1553 1553 1.5
1554 1554 1.5
1555 1555 1.5
1556 1556 1.5
1557 1557 1.5
1558 1558 1.5
1559 1559 1.512
1560 1560 1.5
1561 341 0.5
1561 1561 1.5
1562 1562 1.50394
1563 1563 1.5
1564 234 0.5
1564 1564 1.5
1565 369 0.5
1565 1565 1.5
1566 1566 1.51047
1567 1567 1.50443
1568 1568 1.53333
1569 1569 1.5
1570 1570 1.53333
1571 1571 1.5
1572 1572 1.5
1573 1573 1.5
1574 1574 1.5
1575 1575 2
1576 1576 1.55531
1577 1577 1.5
1578 1578 1.57143
1579 131 0.5
1579 1579 1.5
1580 331 0.5
1580 1580 1.5
1581 1581 1.5
1582 1582 1.5
1583 1583 1.50443
1584 1584 1.5
1585 1585 1.5
1586 1586 2.01613
1587 360 0.5
1587 1587 1.5
1588 287 0.5
1588 1588 1.5
1589 1589 1.5
1590 1590 1.5
1591 1591 1.50593
1592 1592 1.50493
1593 1593 1.53782
1594 1594 1.50394
1595 1595 1.5
1596 1596 1.5
1597 337 0.5
1597 1597 1.5
1598 1598 1.5
1599 1599 1.5
1600 1600 1.5
1601 434 0.5
1601 1601 1.5
1602 278 0.5
1602 1602 1.5
1603 1603 1.5
1604 1604 1.53333
1605 1605 1.5
1606 1606 1.53333
1607 1607 1.52112
1608 1608 1.57143
1609 1609 1.5
1610 1610 1.57143
1611 1611 1.5
1612 1612 1.5
1613 1613 1.5
1614 1614 1.5
1615 1615 1.5
1616 1616 1.50794
1617 1617 1.50643
1618 1618 1.5
1619 1619 2
1620 1620 1.5
1621 1621 1.5
1622 1622 1.5
1623 1623 1.51717
1624 1624 1.5
1625 1625 1.5
1626 1626 1.5
1627 1627 1.50406
1628 1628 1.5
1629 334 0.5
1629 1629 1.5
1630 295 0.5
1630 1630 1.5
1631 321 0.5
1631 1631 1.5
1632 1632 1.5
1633 1633 1.5
1634 1634 1.5
1635 1635 1.50593
1636 395 0.5
1636 1636 1.5
1637 1637 1.51652
1638 349 0.5
1638 1638 1.5
1639 372 0.5
1639 1639 1.5
1640 358 0.5
1640 1640 1.5
1641 1641 1.5
1642 1642 1.5
1643 1643 1.5
1644 1644 1.50593
1645 309 0.5
1645 1645 1.5
1646 1646 1.5
1647 1647 1.5
1648 1648 1.5
1649 253 0.5
1649 1649 1.5
1650 1650 1.53333
1651 1651 1.55531
1652 1652 1.55531
1653 1653 1.5
1654 1654 1.5
1655 392 0.5
1655 1655 1.5
1656 1656 1.5
1657 1657 1.5
1658 339 0.5
1658 1658 1.5
1659 1659 1.5
1660 1660 1.5
1661 1661 1.50869
1662 1662 1.5
1663 1663 1.5
1664 1664 1.5
1665 1665 1.50794
1666 1666 2
1667 1667 1.50593
1668 1668 1.51613
1669 1669 1.51613
1670 1670 1.5
1671 1671 1.5
1672 1672 1.5
1673 1673 1.51613
1674 1674 1.5
1675 1675 1.53333
1676 1676 1.5
1677 423 0.5
1677 1677 1.5
1678 1678 1.5
1679 1679 1.52459
1680 1680 1.5
1681 154 0.5
1681 1681 1.5
1682 1682 1.53333
1683 1683 1.5
1684 416 0.5
1684 1684 1.5
1685 324 0.5
1685 1685 1.5
1686 1686 1.5
1687 1687 1.5
1688 1688 1.5
1689 1689 1.50245
1690 1690 1.5
1691 1691 1.5
1692 1692 1.5
1693 1693 1.5
1694 1694 1.5
1695 1695 1.5
1696 1696 1.5
1697 1697 1.5
1698 276 0.5
1698 1698 1.5
1699 1699 1.5
1700 1700 1.50643
1701 1701 2.02033
1702 1702 1.5
1703 1703 1.5
1704 1704 1.5
1705 1705 1.5
1706 258 0.5
1706 1706 1.5
1707 1707 1.5
1708 315 0.5
1708 1708 1.5
1709 1709 1.52459
1710 1710 1.5
1711 408 0.5
1711 1711 1.5
1712 1712 1.512
1713 1713 1.50394
1714 1714 1.5
1715 1715 1.50394
1716 301 0.5
1716 1716 1.5
1717 1717 1.51822
1718 1718 1.5
1719 1719 1.52033
1720 1720 1.5
1721 410 0.5
1721 1721 1.5
1722 391 0.5
1722 1722 1.5
1723 1723 1.5
1724 1724 1.50443
1725 1725 1.5
1726 1726 1.5
1727 1727 1.5
1728 443 0.5
1728 1728 1.5
1729 1729 1.5
1730 1730 1.5
1731 1731 1.5
1732 1732 1.50493
1733 385 0.5
1733 1733 1.5
1734 1734 1.50196
1735 1735 1.5
1736 1736 1.5
1737 1737 1.51717
1738 1738 1.50394
1739 1739 1.5
1740 1740 1.5
1741 399 0.5
1741 1741 1.5
1742 1742 1.50996
1743 1743 1.50996
1744 1744 1.5
1745 1745 1.5
1746 1746 1.5
1747 1747 1.5
1748 1748 1.5441
1749 1749 1.50221
1750 1750 1.51717
1751 1751 1.5
1752 1752 1.57143
1753 1753 1.5
1754 1754 1.5
1755 340 0.5
1755 1755 1.5
1756 1756 1.5
1757 1757 1.50794
1758 1758 1.5
1759 1759 1.50394
1760 383 0.5
1760 1760 1.5
1761 1761 1.5
1762 1762 1.5
1763 1763 1.5
1764 1764 1.5
1765 1765 1.5
1766 1766 1.5
1767 293 0.5
1767 1767 1.5
1768 1768 1.5
1769 1769 1.5
1770 1770 1.53333
1771 1771 1.5
1772 1772 1.5
1773 1773 1.5
1774 320 0.5
1774 1774 1.5
1775 1775 1.5
1776 1776 1.5
1777 366 0.5
1777 1777 1.5
1778 1778 1.5
1779 1779 1.5
1780 367 0.5
1780 1780 1.5
1781 424 0.5
1781 1781 1.5
1782 1782 1.5
1783 1783 1.5
1784 1784 1.50593
1785 1785 1.5
1786 1786 1.5
1787 1787 1.52033
1788 1788 1.5
1789 1789 1.5
1790 297 0.5
1790 1790 1.5
1791 1791 1.51047
1792 1792 1.51098
1793 1793 1.5
1794 1794 1.52033
1795 1795 1.50593
1796 1796 1.5
1797 1797 1.5
1798 1798 1.5
1799 1799 1.5
1800 1800 1.5
1801 377 0.5
1801 1801 1.5
1802 1802 1.5
1803 1803 1.5
1804 1804 1.5
1805 1805 1.57143
1806 1806 1.57143
1807 1807 1.5015
1808 1808 1.5
1809 357 0.5
1809 1809 1.5
1810 1810 1.5
1811 1811 1.5
1812 1812 1.5
1813 1813 1.5
1814 1814 1.53333
1815 1815 1.5
1816 1816 1.50394
1817 1817 1.5
1818 1818 1.5
1819 1819 1.5
1820 1820 1.5
1821 1821 1.53333
1822 1822 1.5
1823 420 0.5
1823 1823 1.5
1824 1824 1.50406
1825 1825 1.5
1826 1826 1.50394
1827 1827 1.50895
1828 1828 1.5
1829 1829 1.5
1830 1830 1.50794
1831 334 0.5
1831 1831 1.5
1832 1832 1.50869
1833 1833 1.57143
1834 1834 1.5
1835 1835 1.50245
1836 1836 1.5
1837 1837 1.5
1838 1838 1.5
1839 1839 1.5
1840 1840 1.5
1841 1841 1.50406
1842 1842 1.50369
1843 1843 1.5
1844 1844 1.5
1845 1845 1.5
1846 1846 1.5
1847 1847 1.5
1848 1848 1.51613
1849 1849 1.50844
1850 1850 1.5
1851 1851 1.53333
1852 1852 1.5
1853 1853 1.5
1854 407 0.5
1854 1854 1.5
1855 1855 1.50643
1856 1856 1.5
1857 1857 1.50221
1858 1858 1.5
1859 1859 1.51613
1860 1860 1.5
1861 1861 1.5
1862 352 0.5
1862 1862 1.5
1863 1863 1.50344
1864 1864 1.50295
1865 461 0.5
1865 1865 1.5
1866 1866 1.5
1867 1867 1.5
1868 1868 1.51047
1869 402 0.5
1869 1869 1.5
1870 356 0.5
1870 1870 1.5
1871 1871 1.5
1872 387 0.5
1872 1872 1.5
1873 1873 1.5
1874 350 0.5
1874 1874 1.5
1875 296 0.5
1875 1875 1.5
1876 1876 1.50394
1877 1877 1.5
1878 1878 1.5
1879 1879 1.5
1880 1880 1.5
1881 366 0.5
1881 1881 1.5
1882 382 0.5
1882 1882 1.5
1883 1883 1.5
1884 363 0.5
1884 1884 1.5
1885 450 0.5
1885 1885 1.5
1886 1886 1.5
1887 1887 1.53333
1888 1888 1.5
1889 1889 1.5
1890 1890 1.5
1891 1891 1.5
1892 1892 1.5
1893 1893 1.5
1894 1894 1.5
1895 1895 1.5
1896 181 0.5
1896 1896 1.5
1897 1897 1.5
1898 1898 1.5198
1899 1899 1.5
1900 1900 1.5
1901 348 0.5
1901 1901 1.5
1902 378 0.5
1902 1902 1.5
1903 362 0.5
1903 1903 1.5
1904 348 0.5
1904 1904 1.5
1905 1905 1.50394
1906 1906 1.5
1907 1907 1.5
1908 1908 1.5198
1909 1909 1.5
1910 1910 1.5
1911 431 0.5
1911 1911 1.5
1912 1912 1.51691
1913 1913 1.50245
1914 1914 1.5
1915 1915 1.5
1916 401 0.5
1916 1916 1.5
1917 1917 1.50196
1918 1918 1.52459
1919 1919 1.5
1920 1920 1.50643
1921 1921 1.51047
1922 1922 1.5
1923 1923 1.50869
1924 1924 1.5
1925 1925 1.50344
1926 1926 1.50593
1927 1927 1.5
1928 1928 1.5
1929 1929 1.5
1930 1930 1.5
1931 379 0.5
1931 1931 1.5
1932 1932 1.51691
1933 1933 1.50643
1934 1934 1.50794
1935 1935 1.50493
1936 344 0.5
1936 1936 1.5
1937 1937 2
1938 1938 1.50895
1939 1939 1.5
1940 1940 1.52033
1941 1941 1.54352
1942 381 0.5
1942 1942 1.5
1943 1943 1.5
1944 1944 1.52459
1945 1945 1.5
1946 1946 1.58215
1947 1947 1.50869
1948 1948 1.5
1949 1949 1.5
1950 1950 1.57143
1951 1951 1.50643
1952 1952 1.5
1953 1953 1.5
1954 1954 1.5
1955 1955 1.5
1956 1956 1.5
1957 1957 1.5
1958 1958 1.5
1959 1959 1.52033
1960 1960 1.52033
1961 1961 1.50854
1962 1962 1.5
1963 1963 1.5
1964 1964 1.50794
1965 396 0.5
1965 1965 1.5
1966 1966 1.5
1967 1967 1.5
1968 1968 1.52459
1969 1969 1.52459
1970 1970 1.5
1971 1971 1.57143
1972 1972 2
1973 1973 1.5
1974 1974 1.5
1975 386 0.5
1975 1975 1.5
1976 1976 1.50794
1977 1977 1.51251
1978 1978 1.5
1979 1979 1.50593
1980 1980 1.5
1981 1981 1.50844
1982 1982 1.52459
1983 1983 1.50794
1984 1984 1.5
1985 1985 1.50073
1986 1986 1.52245
1987 1987 1.5
1988 1988 1.5
1989 1989 1.51717
1990 1990 1.5
1991 1991 1.5
1992 1992 1.5
1993 1993 1.5
1994 1994 1.5
1995 1995 1.50895
1996 1996 1.51098
1997 1997 1.5
1998 1998 1.50844
1999 1999 1.5
2000 2000 1.5
2001 2001 1.5
2002 2002 1.5
2003 2003 1.50844
2004 2004 1.5
2005 2005 1.5
2006 2006 1.5
2007 2007 1.53782
2008 2008 1.5
2009 2009 1.5
2010 414 0.5
2010 2010 1.5
2011 2011 1.50854
2012 2012 1.53782
2013 2013 1.50895
2014 2014 1.5
2015 2015 1.50869
2016 2016 1.5
2017 2017 1.5
2018 2018 1.5
2019 2019 1.5
2020 2020 1.5
2021 426 0.5
2021 2021 1.5
2022 2022 1.5
2023 2023 1.5
2024 2024 1.5
2025 2025 1.50794
2026 2026 1.50593
2027 2027 1.5614
2028 432 0.5
2028 2028 1.5
2029 2029 1.5
2030 2030 1.50844
2031 2031 1.50643
2032 2032 1.5
2033 2033 1.50394
2034 2034 1.57143
2035 2035 1.50245
2036 2036 1.5
2037 2037 1.50869
2038 2038 1.5
2039 2039 1.5
2040 2040 1.57143
2041 2041 1.50844
2042 2042 1.5
2043 2043 1.5
2044 2044 1.5
2045 2045 1.50794
2046 2046 1.57143
2047 2047 1.50493
2048 2048 1.5
2049 328 0.5
2049 2049 1.5
2050 2050 1.50394
2051 2051 1.50196
2052 2052 1.5
2053 2053 1.5
2054 2054 1.5
2055 2055 1.5
2056 433 0.5
2056 2056 1.5
2057 2057 1.50493
2058 2058 1.5
2059 2059 1.55146
2060 2060 1.50245
2061 2061 1.52379
2062 2062 1.5
2063 2063 1.50781
2064 2064 1.50844
2065 2065 1.5
2066 2066 1.50869
2067 2067 1.5
2068 2068 1.5
2069 2069 1.50394
2070 2070 1.52459
2071 2071 1.5
2072 2072 1.50643
2073 2073 1.5
2074 2074 1.5
2075 2075 1.5
2076 2076 1.5
2077 2077 1.50844
2078 455 0.5
2078 2078 1.5
2079 2079 1.5
2080 2080 1.5
2081 2081 1.5
2082 2082 1.50869
2083 2083 1.5
2084 2084 1.57143
2085 2085 2
2086 398 0.5
2086 2086 1.5
2087 2087 1.50895
2088 2088 1.5
2089 2089 1.50844
2090 2090 1.5
2091 2091 1.5
2092 2092 1.5
2093 2093 1.5
2094 2094 1.5254
2095 2095 1.50593
2096 2096 1.5
2097 2097 1.5
2098 2098 1.5
2099 2099 1.5
2100 2100 1.5
2101 403 0.5
2101 2101 1.5
2102 2102 1.50493
2103 2103 1.5
2104 2104 1.50844
2105 2105 1.5
2106 2106 1.50844
2107 2107 1.5
2108 2108 1.51613
2109 2109 1.5
2110 2110 1.5
2111 2111 1.5
2112 2112 1.55146
2113 2113 1.5
2114 2114 1.5
2115 2115 1.50805
2116 387 0.5
2116 2116 1.5
2117 2117 1.5
2118 2118 1.51714
2119 428 0.5
2119 2119 1.5
2120 2120 1.5
2121 2121 1.5
2122 2122 1.5
2123 2123 1.50869
2124 2124 1.51251
2125 2125 1.51251
2126 2126 1.50643
2127 2127 1.51277
2128 2128 1.5
2129 2129 1.51613
2130 2130 1.5
2131 2131 1.5
2132 2132 1.53333
2133 2133 1.50844
2134 2134 1.5
2135 2135 1.57271
2136 2136 1.50295
2137 437 0.5
2137 2137 1.5
2138 2138 1.50245
2139 2139 1.58215
2140 2140 1.57143
2141 2141 1.5
2142 2142 1.53333
2143 2143 1.5198
2144 2144 1.5
2145 2145 1.55146
2146 2146 1.5
2147 2147 1.54701
2148 2148 1.51613
2149 2149 1.5
2150 2150 1.5
2151 2151 1.51613
2152 2152 1.54266
2153 2153 1.5
2154 2154 1.51717
2155 2155 1.5
2156 2156 1.5
2157 2157 1.5
2158 2158 1.5
2159 2159 1.52988
2160 2160 1.50794
2161 2161 1.53333
2162 2162 1.52743
2163 2163 1.5
2164 2164 1.52988
2165 2165 1.5
2166 2166 1.5
2167 2167 1.5
2168 2168 1.5
2169 2169 1.52459
2170 2170 1.5
2171 2171 1.51822
2172 2172 1.50895
2173 2173 1.5
2174 2174 1.57143
2175 2175 1.5
2176 2176 1.53782
2177 2177 1.5
2178 2178 1.50098
2179 2179 1.51613
2180 2180 1.54701
2181 2181 1.53782
2182 2182 1.5
2183 2183 1.5
2184 2184 1.53782
2185 2185 1.51277
2186 2186 1.50844
2187 2187 1.50844
2188 2188 1.51277
2189 2189 1.52988
2190 2190 1.50844
2191 2191 1.5
2192 2192 1.5015
2193 2193 1.5
2194 2194 1.5
2195 2195 1.50127
2196 2196 1.54701
2197 2197 1.50844
2198 2198 1.52988
2199 2199 1.55146
2200 2200 1.5
2201 2201 1.50844
2202 2202 1.52988
2203 2203 1.53782
2204 2204 1.53333
2205 2205 1.52988
2206 2206 1.5
2207 2207 1.57143
2208 2208 1.5
2209 2209 1.54266
2210 2210 1.50895
2211 2211 1.52988
2212 2212 1.5015
2213 2213 1.5
2214 2214 1.53782
2215 2215 1.50098
2216 444 0.5
2216 2216 1.5
2217 2217 1.57271
2218 438 0.5
2218 2218 1.5
2219 2219 1.50831
2220 2220 1.5
2221 2221 1.53782
2222 2222 1.50098
2223 2223 1.52743
2224 2224 1.53976
2225 2225 1.5
2226 2226 1.51162
2227 2227 1.5
2228 2228 1.52245
2229 2229 1.5
2230 2230 1.50165
2231 2231 1.5
2232 2232 1.51174
2233 2233 1.53782
2234 2234 1.50037
2235 2235 1.52988
2236 2236 1.50805
2237 2237 1.50049
2238 2238 1.51613
2239 2239 1.50794
2240 2240 1.50098
2241 2241 1.52988
2242 2242 1.5
2243 2243 1.53782
2244 2244 1.5
2245 2245 1.53782
2246 2246 1.50805
2247 2247 1.50165
2248 2248 1.52743
2249 449 0.5
2249 2249 1.5
2250 2250 1.51251
2251 2251 1.53372
2252 2252 1.5
2253 2253 1.52988
2254 2254 1.52459
2255 2255 1.51613
2256 2256 1.53782
2257 2257 1.50844
2258 2258 1.51251
2259 2259 1.52988
2260 2260 1.51717
2261 2261 1.50805
2262 2262 1.52988
2263 2263 1.51047
2264 2264 1.50313
2265 2265 1.50049
2266 2266 1.50049
2267 2267 1.50127
2268 2268 1.55146
2269 2269 1.53782
2270 2270 1.50049
2271 2271 1.54701
2272 2272 1.54037
2273 2273 1.50643
2274 2274 1.52988
2275 2275 1.52988
2276 2276 1.54037
2277 2277 1.50049
2278 2278 1.52247
2279 2279 1.52988
2280 2280 1.5
2281 2281 1.50147
2282 2282 1.52988
2283 2283 1.50049
2284 2284 1.50805
2285 2285 1.50794
2286 2286 1.50049
2287 460 0.5
2287 2287 1.5
2288 2288 1.50805
2289 2289 1.54037
2290 2290 1.52988
2291 2291 1.5
2292 460 0.5
2292 2292 1.5
2293 2293 1.53599
2294 2294 1.50049
2295 2295 1.53372
2296 2296 1.50805
2297 2297 1.5105
2298 2298 1.53595
2299 2299 1.50233
2300 2300 1.52988
2301 2301 1.50233
2302 2302 1.50233
2303 2303 1.54632
2304 2304 1.5248
2305 2305 1.50049
2306 2306 1.53595
2307 2307 1.50049
2308 2308 1.50049
2309 2309 1.53729
2310 2310 1.54037
2311 2311 1.52642
2312 2312 1.5
2313 2313 1.53729
2314 2314 1.54356
2315 2315 1.50794
2316 2316 1.5
2317 2317 1.5
2318 2318 1.5
2319 2319 1.50593
2320 2320 1.53333
2321 2321 1.5
2322 2322 1.5
2323 2323 1.5
2324 2324 1.5
2325 2325 1.57143
2326 2326 1.5
2327 2327 1.5
2328 2328 1.5
2329 2329 1.5
2330 2330 1.50593
2331 2331 1.5
2332 2332 1.51098
2333 2333 1.50394
2334 2334 2
2335 371 0.5
2335 2335 1.5
2336 2336 1.55531
2337 2337 1.53333
2338 393 0.5
2338 2338 1.5
2339 422 0.5
2339 2339 1.5
2340 2340 1.5
2341 2341 1.5
2342 2342 1.57143
2343 2343 1.5
2344 2344 1.5
2345 2345 1.5
2346 2346 1.5
2347 2347 1.5
2348 2348 1.5
2349 2349 1.50196
2350 2350 1.50406
2351 2351 1.5
2352 2352 1.5
2353 2353 1.5
2354 2354 1.5
2355 278 0.5
2355 2355 1.5
2356 2356 1.5
2357 2357 1.5
2358 2358 1.57143
2359 2359 1.5
2360 2360 1.51717
2361 2361 1.5
2362 394 0.5
2362 2362 1.5
2363 2363 1.5
2364 2364 1.5
2365 2365 1.5
2366 2366 1.5
2367 2367 1.5
2368 2368 1.5
2369 2369 1.5
2370 2370 1.5
2371 2371 1.5
2372 2372 1.5
2373 2373 1.5
2374 2374 1.50196
2375 2375 1.50406
2376 2376 1.5
2377 2377 1.5
2378 2378 1.50406
2379 2379 1.57143
2380 2380 1.5
2381 427 0.5
2381 2381 1.5
2382 2382 1.52033
2383 417 0.5
2383 2383 1.5
2384 430 0.5
2384 2384 1.5
2385 2385 1.50794
2386 2386 1.50844
2387 2387 1.5
2388 2388 1.5
2389 2389 1.50895
2390 2390 1.50394
2391 2391 1.50127
2392 2392 1.5
2393 2393 1.53333
2394 2394 1.51717
2395 2395 1.50394
2396 2396 1.5
2397 2397 1.50406
2398 2398 1.5
2399 2399 1.51587
2400 2400 1.52811
2401 2401 1.5
2402 2402 1.50844
2403 2403 1.5
2404 2404 1.5
2405 2405 1.50344
2406 2406 2.00394
2407 2407 2
2408 2408 1.5
2409 2409 1.54352
2410 2410 1.52033
2411 2411 1.5
2412 2412 1.5
2413 2413 1.57143
2414 2414 1.50394
2415 2415 1.51509
2416 2416 1.52033
2417 2417 1.5
2418 2418 1.5
2419 329 0.5
2419 2419 1.5
2420 2420 1.50971
2421 2421 1.5
2422 2422 1.57143
2423 2423 1.5
2424 400 0.5
2424 2424 1.5
2425 2425 1.5
2426 2426 1.5
2427 2427 1.51613
2428 2428 1.57143
2429 2429 1.5
2430 2430 1.57143
2431 2431 1.5
2432 2432 1.5
2433 2433 1.5
2434 2434 1.51613
2435 2435 1.5
2436 2436 1.5
2437 2437 1.5
2438 2438 1.51822
2439 2439 1.50996
2440 2440 1.5
2441 2441 1.5
2442 2442 1.52811
2443 2443 1.5
2444 2444 1.5
2445 2445 1.53333
2446 2446 1.5
2447 2447 1.52033
2448 2448 1.5
2449 2449 2
2450 2450 1.5
2451 2451 1.50406
2452 2452 1.50643
2453 2453 1.57143
2454 2454 1.50493
2455 2455 1.50869
2456 2456 1.50493
2457 2457 1.50127
2458 412 0.5
2458 2458 1.5
2459 2459 1.50196
2460 2460 1.54352
2461 2461 1.52033
2462 435 0.5
2462 2462 1.5
2463 2463 1.5
2464 2464 1.50794
2465 2465 1.55531
2466 2466 1.50394
2467 2467 1.52033
2468 2468 1.5015
2469 2469 1.5
2470 2470 1.5
2471 2471 1.57143
2472 2472 1.5
2473 2473 1.5
2474 2474 1.51613
2475 2475 1.5
2476 2476 1.5
2477 2477 1.5
2478 2478 1.5
2479 2479 1.51717
2480 2480 1.5
2481 2481 1.5
2482 2482 1.5
2483 2483 1.50406
2484 2484 1.50844
2485 2485 1.53333
2486 2486 1.5
2487 2487 1.5
2488 2488 2.03333
2489 2489 1.5
2490 2490 1.5
2491 2491 1.50593
2492 2492 1.5
2493 2493 1.51613
2494 2494 1.5
2495 2495 1.5
2496 2496 1.51047
2497 445 0.5
2497 2497 1.5
2498 2498 1.52033
2499 2499 1.54352
2500 2500 1.5
2501 2501 1.5
2502 2502 1.5
2503 2503 1.50024
2504 2504 1.52379
2505 2505 1.5
2506 2506 1.50245
2507 2507 1.5
2508 2508 1.5
2509 2509 1.57143
2510 2510 1.50593
2511 2511 1.50643
2512 2512 1.50394
2513 2513 1.5
2514 2514 1.55146
2515 2515 1.51717
2516 2516 1.5
2517 2517 1.5
2518 2518 1.50344
2519 2519 1.50098
2520 2520 1.50221
2521 2521 1.5
2522 2522 1.5
2523 2523 1.5
2524 2524 1.5
2525 2525 1.5198
2526 2526 1.51174
2527 2527 1.50394
2528 442 0.5
2528 2528 1.5
2529 2529 2
2530 2530 1.5
2531 2531 1.50844
2532 2532 1.5
2533 2533 1.5
2534 2534 1.5
2535 2535 1.5
2536 2536 1.5
2537 2537 1.5
2538 2538 1.5
2539 2539 1.5
2540 2540 1.5
2541 2541 1.51613
2542 2542 1.5
2543 2543 1.50196
2544 2544 1.5
2545 2545 1.5
2546 2546 1.5
2547 2547 1.5
2548 2548 1.5
2549 2549 1.5
2550 2550 1.55146
2551 2551 1.5
2552 2552 1.50643
2553 2553 1.51047
2554 2554 1.5
2555 2555 1.5
2556 2556 1.5
2557 2557 1.51613
2558 2558 1.50593
2559 2559 1.55531
2560 2560 1.5
2561 2561 1.5
2562 2562 1.52033
2563 2563 1.50794
2564 2564 1.53333
2565 2565 1.51717
2566 2566 1.51691
2567 2567 1.5
2568 2568 1.51098
2569 2569 1.50687
2570 2570 1.50406
2571 2571 1.50406
2572 2572 1.5
2573 2573 1.5
2574 2574 1.5
2575 2575 1.5
2576 2576 1.5
2577 2577 1.5
2578 2578 1.50147
2579 2579 1.51509
2580 2580 1.50869
2581 419 0.5
2581 2581 1.5
2582 2582 1.52033
2583 2583 1.51613
2584 2584 1.51613
2585 2585 1.50794
2586 2586 1.5
2587 2587 1.53333
2588 2588 1.5
2589 2589 1.53333
2590 2590 1.5
2591 2591 1.53333
2592 2592 1.5
2593 2593 1.51822
2594 2594 1.5
2595 2595 1.50869
2596 2596 1.50493
2597 2597 1.5
2598 2598 1.57143
2599 2599 1.5
2600 2600 1.53333
2601 2601 1.5
2602 2602 1.53333
2603 2603 1.5
2604 2604 1.512
2605 2605 1.50295
2606 2606 1.50643
2607 2607 1.51303
2608 2608 1.512
2609 2609 1.51613
2610 2610 1.51047
2611 388 0.5
2611 2611 1.5
2612 2612 1.50869
2613 2613 2.03604
2614 2614 1.5
2615 2615 1.51613
2616 2616 1.50805
2617 2617 1.53501
2618 2618 1.58215
2619 2619 1.51613
2620 2620 1.5
2621 2621 1.50394
2622 2622 1.5
2623 2623 2
2624 2624 1.53333
2625 2625 1.5
2626 2626 1.5
2627 2627 1.53333
2628 2628 1.5
2629 2629 1.51613
2630 2630 1.5
2631 2631 1.5
2632 2632 1.55531
2633 2633 1.5
2634 2634 1.5
2635 2635 1.51717
2636 2636 1.5
2637 2637 1.51691
2638 2638 1.5
2639 2639 1.5
2640 2640 1.512
2641 2641 1.50196
2642 2642 1.53333
2643 2643 1.53333
2644 2644 1.5
2645 2645 1.5
2646 2646 1.50406
2647 2647 1.50394
2648 2648 1.5
2649 2649 1.51717
2650 2650 1.50344
2651 2651 1.52033
2652 2652 1.52033
2653 2653 1.5
2654 2654 1.5
2655 2655 1.50394
2656 2656 1.50794
2657 397 0.5
2657 2657 1.5
2658 2658 1.51613
2659 2659 1.50024
2660 2660 1.5
2661 2661 1.5
2662 2662 1.53333
2663 2663 1.5
2664 2664 1.5
2665 2665 1.50643
2666 2666 1.51717
2667 2667 1.5
2668 2668 1.53782
2669 2669 1.50221
2670 2670 1.5
2671 2671 1.5
2672 2672 1.50245
2673 2673 1.5
2674 2674 1.5
2675 2675 1.5
2676 2676 1.5
2677 2677 1.50718
2678 2678 1.51717
2679 2679 1.50643
2680 2680 1.50895
2681 2681 1.5
2682 2682 1.55531
2683 2683 1.5
2684 2684 1.50313
2685 2685 1.50295
2686 2686 1.53333
2687 2687 1.52811
2688 2688 1.50406
2689 2689 1.50844
2690 2690 1.5
2691 2691 1.5
2692 2692 1.50295
2693 2693 1.51613
2694 2694 1.512
2695 2695 1.53333
2696 2696 1.51047
2697 2697 1.5
2698 2698 1.5
2699 2699 1.50406
2700 2700 1.5
2701 435 0.5
2701 2701 1.5
2702 2702 1.5
2703 2703 1.5
2704 2704 1.5
2705 2705 1.51047
2706 2706 1.51047
2707 2707 1.5
2708 2708 1.5
2709 2709 1.50295
2710 2710 1.5
2711 2711 1.53333
2712 2712 1.50794
2713 2713 1.5
2714 2714 1.50394
2715 2715 1.5
2716 2716 1.50406
2717 2717 1.50643
2718 2718 1.5
2719 2719 1.5
2720 2720 1.5
2721 2721 1.5
2722 2722 1.51047
2723 2723 1.5
2724 2724 1.51047
2725 2725 1.50869
2726 2726 1.52811
2727 2727 1.5
2728 2728 1.51717
2729 429 0.5
2729 2729 1.5
2730 2730 1.5
2731 2731 1.5
2732 2732 1.51613
2733 2733 1.51717
2734 2734 1.51509
2735 2735 1.57143
2736 2736 1.53333
2737 2737 1.50593
2738 2738 1.50643
2739 2739 1.5
2740 2740 1.50406
2741 2741 1.52743
2742 2742 1.50895
2743 2743 1.5
2744 2744 1.5
2745 2745 1.5
2746 2746 1.50406
2747 2747 1.50794
2748 2748 1.5441
2749 2749 1.53782
2750 2750 1.5
2751 2751 1.5
2752 2752 1.5
2753 2753 1.5
2754 2754 1.53333
2755 2755 1.50844
2756 2756 1.5
2757 2757 1.512
2758 2758 1.50406
2759 2759 1.5
2760 2760 1.50844
2761 2761 1.50098
2762 2762 1.5
2763 2763 1.51098
2764 2764 1.51613
2765 2765 1.5
2766 2766 1.5
2767 2767 1.5
2768 2768 1.50127
2769 2769 1.52743
2770 2770 1.5
2771 2771 1.5
2772 2772 1.51098
2773 2773 1.51613
2774 2774 1.51613
2775 2775 1.57143
2776 2776 1.5
2777 2777 1.52033
2778 2778 1.53782
2779 2779 1.50245
2780 2780 1.51613
2781 2781 1.51613
2782 2782 1.50996
2783 2783 1.55531
2784 2784 1.50844
2785 2785 1.5
2786 2786 1.51822
2787 2787 1.50196
2788 2788 1.51047
2789 2789 1.50844
2790 2790 1.50869
2791 2791 1.53333
2792 2792 1.5
2793 2793 1.5
2794 2794 1.5
2795 2795 1.51613
2796 2796 1.51047
2797 2797 1.5
2798 2798 1.5
2799 2799 1.5
2800 2800 1.5
2801 2801 1.5
2802 2802 1.51613
2803 2803 1.53333
2804 2804 1.5
2805 2805 1.51822
2806 2806 1.50098
2807 2807 1.52459
2808 2808 1.50869
2809 405 0.5
2809 2809 1.5
2810 2810 1.5
2811 2811 1.51717
2812 2812 1.50643
2813 2813 1.50127
2814 2814 1.50643
2815 2815 1.50643
2816 2816 1.51047
2817 2817 1.51047
2818 2818 1.57143
2819 2819 1.50593
2820 2820 1.53333
2821 2821 1.5
2822 2822 1.50394
2823 2823 1.5
2824 2824 1.52059
2825 2825 1.51509
2826 2826 1.50844
2827 2827 1.51717
2828 2828 1.51098
2829 2829 1.57271
2830 2830 1.5
2831 2831 1.51047
2832 2832 1.50794
2833 2833 1.5
2834 2834 1.51822
2835 2835 1.57143
2836 2836 1.50643
2837 2837 1.50127
2838 2838 1.50643
2839 2839 1.51613
2840 2840 1.50844
2841 2841 1.55146
2842 2842 1.5
2843 2843 1.51717
2844 404 0.5
2844 2844 1.5
2845 2845 1.5
2846 2846 1.52033
2847 2847 1.5
2848 2848 1.50394
2849 2849 1.50643
2850 439 0.5
2850 2850 1.5
2851 2851 1.50643
2852 2852 1.5
2853 2853 1.5
2854 2854 1.5
2855 2855 1.5
2856 2856 1.53333
2857 2857 1.57271
2858 2858 1.50196
2859 2859 1.50718
2860 319 0.5
2860 2860 1.5
2861 2861 1.5
2862 2862 1.5
2863 2863 1.51047
2864 2864 1.50687
2865 2865 1.50127
2866 2866 1.5
2867 2867 1.5
2868 2868 1.57143
2869 2869 1.50493
2870 2870 1.50869
2871 452 0.5
2871 2871 1.5
2872 2872 1.51098
2873 2873 1.50643
2874 2874 1.57143
2875 2875 1.5
2876 2876 1.5015
2877 2877 1.5
2878 2878 1.5
2879 2879 1.50854
2880 2880 1.5
2881 2881 1.57143
2882 2882 1.51047
2883 2883 1.50394
2884 2884 1.55531
2885 2885 1.50295
2886 2886 1.57143
2887 2887 1.51047
2888 2888 1.52811
2889 2889 1.50593
2890 2890 1.5015
2891 2891 1.5015
2892 2892 1.5
2893 2893 1.51822
2894 2894 1.5
2895 2895 1.50844
2896 2896 1.5
2897 2897 1.50127
2898 453 0.5
2898 2898 1.5
2899 2899 1.5
2900 2900 1.5
2901 2901 1.57143
2902 2902 1.53333
2903 2903 1.50127
2904 2904 1.50643
2905 2905 1.50854
2906 2906 1.51174
2907 2907 1.57143
2908 2908 1.57143
2909 2909 1.53782
2910 2910 1.54248
2911 2911 1.55531
2912 2912 1.5
2913 2913 1.5
2914 2914 1.5
2915 2915 1.55531
2916 2916 1.50996
2917 2917 1.5
2918 2918 1.50643
2919 2919 1.50127
2920 2920 1.57143
2921 2921 1.52245
2922 2922 1.50854
2923 2923 1.51303
2924 2924 1.51613
2925 2925 1.51277
2926 2926 1.5
2927 2927 1.50394
2928 2928 1.50643
2929 2929 1.51613
2930 2930 1.55531
2931 2931 1.53501
2932 2932 1.52033
2933 2933 1.5
2934 2934 1.5
2935 2935 1.51613
2936 2936 1.50127
2937 2937 1.50643
2938 2938 1.5
2939 2939 1.58215
2940 440 0.5
2940 2940 1.5
2941 2941 1.50313
2942 441 0.5
2942 2942 1.5
2943 2943 1.57143
2944 380 0.5
2944 2944 1.5
2945 2945 1.55146
2946 2946 1.5
2947 454 0.5
2947 2947 1.5
2948 2948 1.50643
2949 2949 1.51613
2950 2950 1.53333
2951 2951 1.57143
2952 2952 1.5
2953 2953 1.512
2954 2954 1.5
2955 2955 1.52743
2956 2956 1.50869
2957 2957 1.52379
2958 2958 1.52033
2959 2959 1.51238
2960 2960 1.57143
2961 2961 1.57143
2962 2962 1.5
2963 2963 1.5
2964 2964 1.5015
2965 2965 1.51477
2966 2966 1.50794
2967 2967 1.55531
2968 2968 1.50295
2969 2969 1.50854
2970 2970 1.5
2971 2971 1.50593
2972 2972 1.5
2973 2973 1.54439
2974 2974 1.51047
2975 2975 1.5
2976 2976 1.5
2977 2977 1.5
2978 2978 1.5
2979 2979 1.52285
2980 2980 1.51822
2981 447 0.5
2981 2981 1.5
2982 2982 1.55531
2983 2983 1.54847
2984 2984 1.50127
2985 2985 1.5
2986 2986 1.5
2987 2987 1.51717
2988 2988 1.5
2989 2989 1.57143
2990 2990 1.53333
2991 2991 1.57143
2992 2992 1.5
2993 2993 1.52033
2994 2994 1.51047
2995 458 0.5
2995 2995 1.5
2996 2996 1.52811
2997 2997 1.50406
2998 2998 1.51613
2999 2999 1.5015
3000 3000 1.5
3001 3001 1.50295
3002 3002 1.51613
3003 3003 1.50295
3004 3004 1.5
3005 3005 1.5
3006 3006 1.57143
3007 3007 1.50787
3008 3008 1.5
3009 457 0.5
3009 3009 1.5
3010 3010 1.50127
3011 3011 1.5
3012 3012 1.5
3013 3013 1.5
3014 3014 1.54701
3015 3015 1.50037
3016 3016 1.50844
3017 3017 1.5
3018 3018 1.5
3019 3019 1.57143
3020 3020 1.57143
3021 3021 1.57143
3022 3022 1.51717
3023 3023 1.5
3024 3024 1.51587
3025 3025 1.50643
3026 3026 1.50127
3027 3027 1.50643
3028 3028 1.5
3029 3029 1.50794
3030 3030 1.52988
3031 3031 1.54847
3032 453 0.5
3032 3032 1.5
3033 3033 1.51652
3034 3034 1.50493
3035 3035 1.50643
3036 3036 1.5006
3037 3037 1.51717
3038 3038 1.57143
3039 3039 1.51047
3040 3040 1.5
3041 3041 1.5
3042 3042 1.5015
3043 3043 1.54352
3044 3044 1.50295
3045 3045 1.50406
3046 3046 1.50406
3047 3047 1.50406
3048 3048 1.51613
3049 3049 1.5
3050 3050 1.50127
3051 3051 1.5
3052 3052 1.51047
3053 3053 1.51047
3054 3054 1.53767
3055 3055 1.50147
3056 3056 1.50127
3057 3057 1.5
3058 3058 1.51613
3059 3059 1.50844
3060 3060 1.50127
3061 3061 1.57143
3062 3062 1.57143
3063 3063 1.5
3064 3064 1.53767
3065 3065 1.52033
3066 3066 1.5015
3067 3067 1.50295
3068 3068 1.50643
3069 3069 1.50643
3070 3070 1.57143
3071 3071 1.55172
3072 3072 1.53333
3073 3073 1.57143
3074 3074 1.50127
3075 3075 1.5
3076 3076 1.5
3077 3077 1.50024
3078 3078 1.5
3079 436 0.5
3079 3079 1.5
3080 3080 1.52285
3081 3081 1.5
3082 3082 1.51047
3083 3083 1.5198
3084 3084 1.53767
3085 3085 1.50127
3086 3086 1.5015
3087 3087 1.5254
3088 3088 1.57143
3089 3089 1.57143
3090 3090 1.57143
3091 3091 1.53333
3092 3092 1.50061
3093 3093 1.50037
3094 3094 1.58215
3095 3095 1.52138
3096 459 0.5
3096 3096 1.5
3097 3097 1.50643
3098 3098 1.52285
3099 3099 1.50127
3100 3100 1.52033
3101 3101 1.51613
3102 3102 1.52059
3103 3103 1.51047
3104 3104 1.50794
3105 3105 1.51047
3106 3106 1.55531
3107 3107 1.50844
3108 3108 1.5
3109 3109 1.50593
3110 3110 1.50295
3111 3111 1.50394
3112 3112 1.512
3113 3113 1.50196
3114 3114 1.50233
3115 3115 1.512
3116 3116 1.52059
3117 3117 1.50643
3118 3118 1.57143
3119 3119 1.57143
3120 3120 1.57143
3121 3121 1.57143
3122 3122 1.51187
3123 3123 1.5
3124 3124 1.5015
3125 3125 1.5
3126 451 0.5
3126 3126 1.5
3127 3127 1.5
3128 3128 1.5
3129 3129 1.51047
3130 3130 1.5
3131 3131 1.5015
3132 3132 1.53782
3133 450 0.5
3133 3133 1.5
3134 3134 1.5
3135 3135 1.50295
3136 3136 1.51251
3137 3137 1.51251
3138 3138 1.5
3139 3139 1.50233
3140 3140 1.50127
3141 3141 1.53767
3142 3142 1.57143
3143 3143 1.57143
3144 3144 1.57143
3145 3145 1.57143
3146 3146 1.5
3147 3147 1.54016
3148 3148 1.51822
3149 3149 1.5
3150 3150 1.50098
3151 3151 1.5
3152 3152 1.50844
3153 3153 1.51717
3154 3154 1.5
3155 3155 1.5
3156 3156 1.5
3157 3157 1.50593
3158 3158 1.50844
3159 3159 1.55531
3160 3160 1.57143
3161 3161 1.57143
3162 3162 1.57143
3163 3163 1.57143
3164 3164 1.57143
3165 3165 1.5
3166 3166 1.57143
3167 3167 1.5
3168 3168 1.50037
3169 3169 1.5
3170 3170 1.50854
3171 3171 1.51613
3172 3172 1.5
3173 3173 1.5
3174 3174 1.50394
3175 3175 1.51047
3176 3176 1.52988
3177 3177 1.53782
3178 3178 1.53782
3179 3179 1.50643
3180 3180 1.50844
3181 3181 1.5
3182 3182 1.5
3183 3183 1.50844
3184 3184 1.51691
3185 3185 1.51047
3186 3186 1.51047
3187 3187 1.58215
3188 3188 1.5
3189 3189 1.54352
3190 3190 1.5015
3191 3191 1.5
3192 3192 1.5
3193 3193 1.5
3194 3194 1.50295
3195 3195 1.5
3196 3196 1.5198
3197 3197 1.51613
3198 3198 1.50127
3199 3199 1.5
3200 3200 1.5
3201 3201 1.57143
3202 3202 1.57143
3203 3203 1.5
3204 3204 1.57143
3205 3205 1.51691
3206 3206 1.53501
3207 3207 1.54439
3208 3208 1.50165
3209 3209 1.50406
3210 3210 1.55146
3211 3211 1.5015
3212 3212 1.57143
3213 3213 1.51047
3214 3214 1.50787
3215 3215 1.5
3216 3216 1.5
3217 3217 1.50024
3218 3218 1.50147
3219 3219 1.57143
3220 3220 1.51509
3221 3221 1.51277
3222 3222 1.5
3223 3223 1.50854
3224 3224 1.50127
3225 3225 1.50147
3226 3226 1.5
3227 3227 1.51822
3228 3228 1.5
3229 3229 1.5
3230 3230 1.5
3231 448 0.5
3231 3231 1.5
3232 3232 1.50787
3233 3233 1.5
3234 456 0.5
3234 3234 1.5
3235 3235 1.50147
3236 3236 1.50319
3237 3237 1.53782
3238 3238 1.5254
3239 3239 1.5254
3240 3240 1.50805
3241 3241 1.51477
3242 3242 1.5
3243 3243 1.50127
3244 3244 1.51691
3245 3245 1.50147
3246 3246 1.50127
3247 3247 1.5
3248 3248 1.5
3249 3249 1.55531
3250 3250 1.50895
3251 3251 1.50643
3252 3252 1.52743
3253 3253 1.5015
3254 3254 1.5015
3255 3255 1.5015
3256 3256 1.5
3257 3257 1.57143
3258 3258 1.57143
3259 3259 1.5
3260 3260 1.5
3261 3261 1.50147
3262 3262 1.50098
3263 3263 1.512
3264 3264 1.50854
3265 3265 1.50854
3266 3266 1.51047
3267 3267 1.57143
3268 3268 1.52033
3269 3269 1.5
3270 3270 1.51613
3271 3271 1.50233
3272 3272 1.5006
3273 3273 1.5
3274 3274 1.51047
3275 3275 1.5
3276 3276 1.5
3277 3277 1.5
3278 3278 1.51047
3279 3279 1.57143
3280 3280 1.5015
3281 3281 1.5
3282 3282 1.50147
3283 3283 1.5
3284 3284 1.50593
3285 3285 1.55146
3286 3286 1.51047
3287 3287 1.50844
3288 3288 1.5
3289 3289 1.52033
3290 3290 1.50787
3291 3291 1.50787
3292 3292 1.50844
3293 3293 1.52459
3294 3294 1.5015
3295 3295 1.5015
3296 3296 1.50127
3297 3297 1.50024
3298 3298 1.50643
3299 3299 1.53333
3300 3300 1.53767
3301 3301 1.50024
3302 3302 1.50233
3303 3303 1.50147
3304 3304 1.5
3305 3305 1.57143
3306 3306 1.55146
3307 3307 1.52138
3308 3308 1.5
3309 3309 1.5
3310 3310 1.51613
3311 3311 1.5
3312 3312 1.51047
3313 3313 1.5
3314 3314 1.50233
3315 3315 1.50854
3316 3316 1.52245
3317 3317 1.5
3318 3318 1.54187
3319 3319 1.5
3320 3320 1.50024
3321 3321 1.52923
3322 3322 1.51251
3323 3323 1.5
3324 3324 1.52988
3325 3325 1.5
3326 3326 1.5
3327 3327 1.54187
3328 3328 1.52379
3329 3329 1.5
3330 3330 1.50127
3331 3331 1.50147
3332 3332 1.50147
3333 3333 1.50805
3334 3334 1.54847
3335 3335 1.5
3336 3336 1.58215
3337 3337 1.50481
3338 3338 1.50805
3339 3339 1.5015
3340 3340 1.5248
3341 3341 1.512
3342 3342 1.50233
3343 3343 1.51047
3344 3344 1.5
3345 3345 1.57143
3346 3346 1.5
3347 3347 1.57143
3348 3348 1.5
3349 3349 1.52059
3350 3350 1.50127
3351 3351 1.50643
3352 3352 1.52988
3353 3353 1.51047
3354 3354 1.55146
3355 3355 1.5015
3356 3356 1.5
3357 3357 1.50127
3358 3358 1.5
3359 3359 1.52988
3360 3360 1.50854
3361 3361 1.5
3362 3362 1.50945
3363 3363 1.57143
3364 3364 1.57143
3365 3365 1.50037
3366 3366 1.50687
3367 3367 1.53782
3368 3368 1.50394
3369 3369 1.5
3370 3370 1.5
3371 3371 1.50854
3372 3372 1.50127
3373 3373 1.5015
3374 3374 1.5
3375 3375 1.50127
3376 3376 1.51047
3377 3377 1.5015
3378 3378 1.5
3379 3379 1.5
3380 3380 1.51047
3381 3381 1.51047
3382 3382 1.5
3383 3383 1.51251
3384 3384 1.50127
3385 3385 1.53333
3386 3386 1.50127
3387 3387 1.51047
3388 3388 1.51822
3389 3389 1.5
3390 3390 1.52743
3391 3391 1.512
3392 3392 1.50061
3393 3393 1.5015
3394 3394 1.52033
3395 3395 1.52059
3396 3396 1.50856
3397 3397 1.5248
3398 3398 1.5
3399 3399 1.50805
3400 3400 1.51277
3401 3401 1.53333
3402 3402 1.51047
3403 3403 1.50127
3404 3404 1.5
3405 3405 1.58215
3406 3406 1.5
3407 3407 1.5
3408 3408 1.50233
3409 3409 1.51047
3410 3410 1.50443
3411 3411 1.50295
3412 3412 1.50127
3413 3413 1.50127
3414 3414 1.5
3415 3415 1.57143
3416 3416 1.5
3417 3417 1.50233
3418 3418 1.50127
3419 3419 1.5248
3420 3420 1.50233
3421 3421 1.50593
3422 3422 1.55172
3423 3423 1.5248
3424 3424 1.50147
3425 3425 1.50127
3426 3426 1.50127
3427 3427 1.50147
3428 3428 1.53333
3429 3429 1.50295
3430 3430 1.52059
3431 3431 1.54037
3432 3432 1.5
3433 3433 1.50147
3434 3434 1.5248
3435 3435 1.5
3436 3436 1.51047
3437 3437 1.52988
3438 3438 1.50049
3439 3439 1.53439
3440 3440 1.50049
3441 3441 1.5006
3442 3442 1.5
3443 3443 1.50127
3444 3444 1.50643
3445 3445 1.55146
3446 3446 1.512
3447 3447 1.50805
3448 3448 1.50127
3449 3449 1.50127
3450 3450 1.50643
3451 3451 1.52459
3452 3452 1.5
3453 3453 1.50643
3454 3454 1.50854
3455 3455 1.5015
3456 3456 1.52743
3457 3457 1.56669
3458 3458 1.50147
3459 3459 1.52059
3460 3460 1.51047
3461 3461 1.51047
3462 3462 1.53439
3463 3463 1.50147
3464 3464 1.50233
3465 3465 1.50127
3466 3466 1.50147
3467 3467 1.50127
3468 3468 1.55172
3469 3469 1.5006
3470 3470 1.50643
3471 3471 1.53333
3472 3472 1.55172
3473 3473 1.50127
3474 3474 1.53333
3475 3475 1.50247
3476 3476 1.53599
3477 3477 1.50233
3478 3478 1.5015
3479 3479 1.5
3480 3480 1.50643
3481 3481 1.51251
3482 3482 1.50233
3483 3483 1.5
3484 3484 1.51402
3485 3485 1.5006
3486 3486 1.53084
3487 3487 1.5
3488 3488 1.51047
3489 3489 1.5
3490 3490 1.50127
3491 3491 1.53439
3492 3492 1.50844
3493 3493 1.50147
3494 3494 1.50233
3495 3495 1.50643
3496 3496 1.54187
3497 3497 1.50787
3498 3498 1.50127
3499 3499 1.52059
3500 3500 1.57271
3501 3501 1.52059
3502 3502 1.51251
3503 3503 1.50233
3504 3504 1.5248
3505 3505 1.512
3506 3506 1.52247
3507 3507 1.52059
3508 3508 1.50127
3509 3509 1.50127
3510 3510 1.50233
3511 3511 1.5248
3512 3512 1.5
3513 3513 1.5
3514 3514 1.5
3515 3515 1.51251
3516 3516 1.52988
3517 3517 1.55146
3518 3518 1.52059
3519 3519 1.5
3520 3520 1.5
3521 3521 1.5
3522 3522 1.5248
3523 3523 1.5006
3524 3524 1.5
3525 3525 1.5
3526 3526 1.50127
3527 3527 1.50593
3528 3528 1.53599
3529 3529 1.53333
3530 3530 1.50233
3531 3531 1.50233
3532 3532 1.5
3533 3533 1.5006
3534 3534 1.52059
3535 3535 1.50049
3536 3536 1.52258
3537 3537 1.50127
3538 3538 1.5
3539 3539 1.5
3540 3540 1.5
3541 3541 1.50127
3542 3542 1.54037
3543 3543 1.50895
3544 3544 1.50049
3545 3545 1.5
3546 3546 1.50233
3547 3547 1.52988
3548 3548 1.50127
3549 3549 1.53372
3550 3550 1.51251
3551 3551 1.54037
3552 3552 1.5
3553 3553 1.50805
3554 3554 1.57143
3555 3555 1.50233
3556 3556 1.50127
3557 3557 1.52988
3558 3558 1.5006
3559 3559 1.50127
3560 3560 1.50127
3561 3561 1.5
3562 3562 1.50805
3563 3563 1.51047
3564 3564 1.51251
3565 3565 1.54632
3566 3566 1.54187
3567 3567 1.51303
3568 3568 1.52988
3569 3569 1.52988
3570 3570 1.5
3571 3571 1.5248
3572 3572 1.50856
3573 3573 1.53118
3574 3574 1.50049
3575 3575 1.5248
3576 3576 1.51613
3577 3577 1.54037
3578 3578 1.50147
3579 3579 1.53376
3580 3580 1.5006
3581 3581 1.50049
3582 3582 1.50049
3583 3583 1.50127
3584 3584 1.52258
3585 3585 1.52988
3586 3586 1.5248
3587 3587 1.54187
3588 3588 1.50233
3589 3589 1.52059
3590 3590 1.54187
3591 3591 1.50049
3592 3592 1.50233
3593 3593 1.51047
3594 3594 1.5248
3595 3595 1.50233
3596 3596 1.5248
3597 3597 1.50233
3598 3598 1.54037
3599 3599 1.50233
3600 3600 1.5248
3601 3601 1.50127
3602 3602 1.5
3603 3603 1.50127
3604 3604 1.5248
3605 3605 1.50147
3606 3606 1.50127
3607 3607 1.50805
3608 3608 1.5006
3609 3609 1.5006
3610 3610 1.54037
3611 3611 1.51477
3612 3612 1.5248
3613 3613 1.54037
3614 3614 1.5248
3615 3615 1.52988
3616 3616 1.5248
3617 3617 1.50049
3618 3618 1.54037
3619 3619 1.50049
3620 3620 1.53432
3621 3621 1.50233
3622 3622 1.50233
3623 3623 1.54037
3624 3624 1.50247
3625 3625 1.5006
3626 3626 1.54037
3627 3627 1.50233
3628 3628 1.5006
3629 3629 1.5
3630 3630 1.5248
3631 3631 1.50049
3632 3632 1.5
3633 3633 1.5006
3634 3634 1.54037
3635 3635 1.57143
3636 3636 1.51735
3637 3637 1.5006
3638 3638 1.5248
3639 3639 1.51822
3640 3640 1.5006
3641 3641 1.54073
3642 3642 1.5
3643 3643 1.5248
3644 3644 1.5006
3645 3645 1.50165
3646 3646 1.5248
3647 3647 1.5
3648 3648 1.50233
3649 3649 1.54037
3650 3650 1.54037
3651 3651 1.54037
3652 3652 1.5248
3653 3653 1.54037
3654 3654 1.5248
3655 3655 1.50049
3656 3656 1.50233
3657 3657 1.57143
3658 3658 1.57143
3659 3659 1.54037
3660 3660 1.5248
3661 3661 1.54187
3662 3662 1.54414
3663 3663 1.5248
3664 3664 1.54037
3665 3665 1.5248
3666 3666 1.54037
3667 3667 1.50049
3668 3668 1.50233
3669 3669 1.5248
3670 3670 1.5248
3671 3671 1.54037
3672 3672 1.5248
3673 3673 1.54073
3674 3674 1.50127
3675 3675 1.5248
3676 3676 1.5248
3677 3677 1.54037
3678 3678 1.54632
3679 3679 1.54356
3680 3680 1.5248
3681 3681 1.51402
3682 3682 1.50049
3683 3683 1.50292
3684 3684 1.50292
3685 3685 1.51402
3686 3686 1.50279
3687 3687 1.54037
3688 3688 1.51402
3689 3689 1.5006
3690 3690 1.50829
3691 3691 1.53641
3692 3692 1.5
3693 3693 1.5
3694 3694 1.5
3695 25 0.5
3695 465 0.5
3695 3695 2
3696 462 0.5
3696 3696 1.5
3697 472 0.5
3697 3697 1.5
3698 3698 1.5
3699 56 0.5
3699 3699 1.5
3700 31 0.5
3700 3700 1.5
3701 3701 1.5
3702 3702 1.5
3703 5 0.5
3703 3703 1.5
3704 3704 1.5
3705 24 0.5
3705 3705 1.5
3706 480 0.5
3706 3706 1.5
3707 39 0.5
3707 3707 2
3708 23 0.5
3708 3708 1.5
3709 3709 1.5
3710 473 0.5
3710 3710 1.5
3711 464 0.5
3711 3711 1.5
3712 3712 1.5
3713 27 0.5
3713 3713 1.5
3714 41 0.5
3714 3714 1.5
3715 468 0.5
3715 3715 1.5
3716 471 0.5
3716 3716 1.5
3717 3717 1.5
3718 3718 1.5
3719 466 0.5
3719 3719 1.5
3720 74 0.5
3720 3720 1.5
3721 29 0.5
3721 3721 1.5
3722 3722 2
3723 479 0.5
3723 3723 1.5
3724 75 0.5
3724 3724 1.5
3725 3725 1.5
3726 20 0.5
3726 3726 1.5
3727 39 0.5
3727 3727 1.5
3728 482 0.5
3728 3728 1.5
3729 20 0.5
3729 3729 1.5
3730 3730 1.5
3731 3731 1.5
3732 26 0.5
3732 3732 1.5
3733 3733 1.5
3734 3734 1.5
3735 3735 1.5
3736 3736 1.5
3737 3737 1.5
3738 3738 3.53382
3739 3739 1.5
3740 3740 1.5
3741 3741 1.50895
3742 3742 1.5
3743 3743 1.50344
3744 3744 1.50844
3745 3745 1.51047
3746 3746 1.5
3747 3747 1.5
3748 3748 1.5
3749 3749 1.5
3750 3750 1.5
3751 3751 1.512
3752 3752 1.53264
3753 3753 1.52988
3754 3754 1.5
3755 3755 1.5015
3756 3756 1.50049
3757 3757 1.5
3758 3758 1.5
3759 3759 1.50895
3760 3760 1.55531
3761 3761 1.51717
3762 3762 1.51047
3763 3763 1.52033
3764 3764 1.51717
3765 3765 1.5254
3766 3766 1.50037
3767 3767 1.55146
3768 3768 1.57143
3769 3769 1.57143
3770 3770 1.5
3771 3771 1.5248
3772 3772 1.52988
3773 3773 1.50239
3774 3774 1.50593
3775 3775 1.55172
3776 3776 1.5
3777 3777 1.52988
3778 3778 1.57143
3779 3779 1.5
3780 3780 1.5006
3781 3781 1.51251
3782 3782 1.5
3783 3783 1.50196
3784 3784 1.55146
3785 3785 1.51251
3786 3786 1.51402
3787 3787 1.52988
3788 3788 1.50805
3789 3789 1.52988
3790 3790 1.54439
3791 3791 1.5
3792 3792 1.5015
3793 3793 1.51383
3794 3794 1.54037
3795 3795 1.54037
3796 3796 1.54073
3797 3797 1.55853
3798 3798 1.50066
3799 3799 1.50144
3800 3800 1.5
3801 2 -0.666667
3801 492 0.5
3801 496 0.5
3801 499 0.5
3801 500 0.5
3801 503 0.5
3801 588 0.5
3801 3712 0.5
3801 3736 0.5
3801 3746 0.5
3801 3801 7.16667
3802 3 -1
3802 493 -1
3802 3802 2.5
3803 14 -0.666667
3803 3803 1.83333
3804 462 -1
3804 567 0.5
3804 597 0.5
3804 609 0.5
3804 636 0.5
3804 3696 -1
3804 3804 4.5
3805 6 -1
3805 501 -1
3805 3805 2.5
3806 473 -1
3806 3710 -1
3806 3749 0.5
3806 3806 2.5
3807 472 -1
3807 3697 -1
3807 3807 2.5
3808 4 -1
3808 497 0.5
3808 498 -1
3808 514 0.5
3808 3808 3.5
3809 471 -1
3809 528 0.5
3809 529 -1
3809 530 0.5
3809 563 0.5
3809 568 0.5
3809 614 0.5
3809 622 0.5
3809 623 0.5
3809 631 0.5
3809 650 0.5
3809 661 0.5
3809 703 0.5
3809 760 0.5
3809 3725 0.5
3809 3809 11
3810 479 -1
3810 570 0.5
3810 3709 0.5
3810 3723 -1
3810 3810 3.83333
3811 476 -1
3811 519 -1
3811 749 0.5
3811 3811 3.33333
3812 20 -1
3812 3729 -1
3812 3812 2.5
3813 29 -1
3813 586 0.5
3813 3721 -1
3813 3813 2.83333
3814 30 -1
3814 561 -1
3814 997 0.5
3814 3814 2.83333
3815 25 -1
3815 3695 -1
3815 3815 2.5
3816 7 -1
3816 512 -1
3816 3816 2.5
3817 35 -1
3817 558 -1
3817 613 0.5
3817 3817 3.33333
3818 485 -1
3818 520 -1
3818 3740 0.5
3818 3818 2.5
3819 478 -1
3819 559 -1
3819 599 0.5
3819 3819 3
3820 481 -1
3820 584 -1
3820 600 0.5
3820 633 0.5
3820 697 0.5
3820 701 0.5
3820 721 0.5
3820 1021 0.5
3820 1059 0.5
3820 3820 7.33333
3821 27 -1
3821 3713 -1
3821 3821 2.5
3822 50 -1
3822 566 -1
3822 3822 3.66667
3823 31 -1
3823 3700 -1
3823 3823 2.5
3824 56 -1
3824 618 -1
3824 619 0.5
3824 3824 3.33333
3825 482 -1
3825 617 0.5
3825 3728 -1
3825 3825 2.83333
3826 46 -1
3826 533 -1
3826 3826 2.5
3827 39 -1
3827 3727 -1
3827 3827 2.5
3828 62 -1
3828 604 0.5
3828 675 -1
3828 3828 2.5
3829 43 -1
3829 666 -1
3829 783 0.5
3829 860 0.5
3829 3829 3.33333
3830 68 -1
3830 665 -1
3830 3830 2.5
3831 56 -1
3831 3699 -1
3831 3831 2.5
3832 20 -1
3832 639 -1
3832 3832 2.5
3833 49 -1
3833 710 -1
3833 808 0.5
3833 3833 3
3834 62 -1
3834 642 -1
3834 3834 2.5
3835 77 -1
3835 648 -1
3835 3835 2.5
3836 41 -1
3836 557 -1
3836 706 0.5
3836 3836 3
3837 89 -1
3837 595 0.5
3837 646 -1
3837 930 0.5
3837 3734 0.5
3837 3837 4.5
3838 56 -1
3838 620 -1
3838 879 0.5
3838 1010 0.5
3838 3838 3
3839 85 -1
3839 601 -1
3839 3839 2.5
3840 54 -1
3840 736 -1
3840 950 0.5
3840 1024 0.5
3840 3840 5.33333
3841 49 -1
3841 710 -1
3841 3841 2.5
3842 107 -1
3842 555 -1
3842 3842 2.33333
3843 123 -1
3843 782 -1
3843 3843 2.5
3844 106 -1
3844 598 -1
3844 711 0.5
3844 3844 4.5
3845 83 -1
3845 682 -1
3845 3845 3
3846 89 -1
3846 773 -1
3846 856 0.5
3846 3846 3
3847 103 -1
3847 635 0.5
3847 725 -1
3847 3847 3
3848 41 -1
3848 1285 0.5
3848 3714 -1
3848 3848 3
3849 105 -1
3849 823 -1
3849 831 0.5
3849 3849 2.83333
3850 134 -1
3850 593 -1
3850 1241 0.5
3850 1266 0.5
3850 1302 0.5
3850 1511 0.5
3850 1596 0.5
3850 1676 0.5
3850 1798 0.5
3850 2042 0.5
3850 2376 0.5
3850 2690 0.5
3850 3850 10.8333
3851 140 -1
3851 779 -1
3851 3851 2.33333
3852 96 -1
3852 718 -1
3852 3852 3.5
3853 104 -1
3853 822 -1
3853 938 0.5
3853 1087 0.5
3853 3853 3.5
3854 80 -1
3854 892 -1
3854 3854 2.5
3855 159 -1
3855 764 -1
3855 873 0.5
3855 1101 0.5
3855 3855 4
3856 149 -1
3856 951 -1
3856 3856 2.5
3857 51 -1
3857 663 -1
3857 1292 0.5
3857 3857 3
3858 147 -1
3858 905 -1
3858 3858 2.5
3859 168 -1
3859 963 -1
3859 3859 2.5
3860 218 -1
3860 1007 -1
3860 3860 2.5
3861 223 -1
3861 833 0.5
3861 916 0.5
3861 964 0.5
3861 986 0.5
3861 1015 0.5
3861 1068 0.5
3861 1108 0.5
3861 1109 -1
3861 1218 0.5
3861 1307 0.5
3861 1339 0.5
3861 1400 0.5
3861 3861 8.83333
3862 203 -1
3862 793 -1
3862 1427 0.5
3862 3862 3
3863 194 -1
3863 795 -1
3863 3863 2.5
3864 197 -1
3864 1003 -1
3864 3864 2.5
3865 119 -1
3865 857 -1
3865 1227 0.5
3865 3865 3
3866 218 -1
3866 704 -1
3866 3866 2.5
3867 219 -1
3867 763 -1
3867 3867 2.5
3868 223 -1
3868 917 -1
3868 1023 0.5
3868 1067 0.5
3868 3868 3.5
3869 233 -1
3869 1211 -1
3869 1406 0.5
3869 1605 0.5
3869 3869 3.5
3870 104 -1
3870 1117 -1
3870 1581 0.5
3870 3870 3
3871 236 -1
3871 834 -1
3871 967 0.5
3871 1299 0.5
3871 1393 0.5
3871 1394 0.5
3871 1877 0.5
3871 1990 0.5
3871 2482 0.5
3871 2594 0.5
3871 3871 6.5
3872 232 -1
3872 995 0.5
3872 1020 -1
3872 1442 0.5
3872 1533 0.5
3872 1613 0.5
3872 3872 4.83333
3873 253 -1
3873 1223 -1
3873 3873 2.5
3874 167 -1
3874 855 -1
3874 3874 2.5
3875 236 -1
3875 949 -1
3875 3875 3
3876 274 -1
3876 1076 -1
3876 3876 2.5
3877 252 -1
3877 827 -1
3877 3877 2.33333
3878 137 -1
3878 1014 -1
3878 3878 2.5
3879 270 -1
3879 1237 -1
3879 3879 2.33333
3880 289 -1
3880 1120 -1
3880 1778 0.5
3880 3880 2.5
3881 233 -1
3881 1242 -1
3881 3881 2.5
3882 330 -1
3882 1386 -1
3882 3882 3.16667
3883 271 -1
3883 1039 -1
3883 3883 2.5
3884 311 -1
3884 1199 -1
3884 3884 2.5
3885 372 -1
3885 1374 0.5
3885 1639 -1
3885 3885 4.33333
3886 393 -1
3886 2083 0.5
3886 2338 -1
3886 3886 2.5
3887 437 -1
3887 2137 -1
3887 3887 2.5
3888 16 -1
3888 536 -1
3888 537 0.5
3888 565 0.5
3888 655 0.5
3888 3693 0.5
3888 3704 0.5
3888 3888 6.83333
3889 10 -1
3889 515 -1
3889 518 0.5
3889 634 0.5
3889 3748 0.5
3889 3889 3.5
3890 12 -1
3890 526 -1
3890 527 0.5
3890 3717 0.5
3890 3890 3.5
3891 463 -1
3891 516 -1
3891 517 0.5
3891 3891 2.5
3892 1 -0.666667
3892 3801 0.5
3892 3892 1.83333
3893 239 -0.666667
3893 3893 1.83333
3894 465 -1
3894 3695 -1
3894 3815 0.5
3894 3894 2.5
3895 3738 -2
3895 3895 2.71111
3896 9 -1
3896 523 -1
3896 3816 0.5
3896 3896 2.5
3897 477 -1
3897 524 -1
3897 3812 0.5
3897 3897 2.5
3898 479 -1
3898 509 -1
3898 3801 0.5
3898 3898 3
3899 468 -1
3899 3715 -1
3899 3807 0.5
3899 3899 2.5
3900 480 -1
3900 3706 -1
3900 3900 2.5
3901 467 -1
3901 527 -1
3901 3890 0.5
3901 3901 2.5
3902 464 -1
3902 3711 -1
3902 3819 0.5
3902 3902 2.5
3903 483 -1
3903 534 -1
3903 3804 0.5
3903 3903 2.5
3904 13 -1
3904 525 -1
3904 3809 0.5
3904 3904 2.5
3905 20 -1
3905 522 -1
3905 3905 2.5
3906 5 -1
3906 3703 -1
3906 3906 2.5
3907 484 -1
3907 554 -1
3907 3811 0.5
3907 3907 2.5
3908 475 -1
3908 532 -1
3908 3823 0.5
3908 3908 2.5
3909 23 -1
3909 3708 -1
3909 3909 2.5
3910 24 -1
3910 3705 -1
3910 3910 2.512
3911 20 -1
3911 3726 -1
3911 3888 0.5
3911 3911 2.5
3912 11 -1
3912 560 -1
3912 3912 2.5
3913 487 -1
3913 506 -1
3913 3913 2.5
3914 481 -1
3914 610 -1
3914 3914 2.5
3915 471 -1
3915 3716 -1
3915 3915 3.01587
3916 42 -1
3916 521 -1
3916 3916 2.5
3917 45 -1
3917 616 -1
3917 3845 0.5
3917 3917 2.5
3918 469 -1
3918 538 -1
3918 3918 2.5
3919 470 -1
3919 531 -1
3919 3809 0.5
3919 3821 0.5
3919 3919 3
3920 36 -1
3920 608 -1
3920 3826 0.5
3920 3920 2.5
3921 38 0.5
3921 39 -1
3921 3707 -1
3921 3837 0.5
3921 3921 3
3922 33 -1
3922 624 -1
3922 3922 2.5
3923 53 -1
3923 603 -1
3923 3888 0.5
3923 3923 2.5
3924 48 -1
3924 594 -1
3924 3847 0.5
3924 3924 2.5
3925 26 -1
3925 3732 -1
3925 3925 2.53333
3926 47 -1
3926 581 -1
3926 3836 0.5
3926 3926 2.5
3927 31 -1
3927 564 -1
3927 3927 2.5
3928 66 -1
3928 712 -1
3928 3928 3
3929 91 -1
3929 684 -1
3929 3840 0.5
3929 3929 2.5
3930 28 -1
3930 658 -1
3930 3930 2.5
3931 74 -1
3931 590 -1
3931 3931 2.512
3932 40 -1
3932 569 -1
3932 3831 0.5
3932 3932 2.5
3933 77 -1
3933 596 -1
3933 3933 2.5
3934 76 -1
3934 505 -1
3934 3934 2.51613
3935 42 -1
3935 585 -1
3935 3935 2.5
3936 69 -1
3936 733 -1
3936 3936 3
3937 37 -1
3937 605 -1
3937 3937 2.50794
3938 56 -1
3938 577 -1
3938 3938 2.5
3939 102 -1
3939 540 -1
3939 3939 2.5
3940 71 -1
3940 730 -1
3940 3839 0.5
3940 3940 2.5
3941 77 -1
3941 696 -1
3941 3941 2.53333
3942 84 -1
3942 732 -1
3942 3942 2.5
3943 486 -1
3943 700 -1
3943 3943 2.5
3944 74 -1
3944 3720 -1
3944 3944 2.512
3945 59 -1
3945 659 -1
3945 3945 2.5
3946 87 -1
3946 591 -1
3946 3844 0.5
3946 3946 3
3947 96 -1
3947 718 -1
3947 3947 2.512
3948 75 -1
3948 3724 -1
3948 3833 0.5
3948 3948 2.5
3949 78 -1
3949 735 -1
3949 3949 2.5
3950 55 -1
3950 539 -1
3950 3950 2.5
3951 61 -1
3951 741 -1
3951 3951 2.5
3952 57 -1
3952 626 -1
3952 3952 2.5
3953 86 -1
3953 676 -1
3953 3953 2.5
3954 121 -1
3954 723 -1
3954 3954 2.5
3955 44 -1
3955 750 -1
3955 3955 2.5
3956 109 -1
3956 776 -1
3956 3850 0.5
3956 3956 2.5
3957 76 -1
3957 652 -1
3957 3957 2.512
3958 73 -1
3958 739 -1
3958 3958 2.53333
3959 94 -1
3959 583 -1
3959 3841 0.5
3959 3959 2.5
3960 90 -1
3960 746 -1
3960 3960 2.5
3961 115 -1
3961 674 -1
3961 3961 2.5
3962 82 -1
3962 628 -1
3962 3857 0.5
3962 3962 2.5
3963 135 -0.666667
3963 3963 1.83333
3964 93 -1
3964 862 -1
3964 3834 0.5
3964 3964 2.5
3965 101 -1
3965 705 -1
3965 3965 2.5
3966 146 -1
3966 817 -1
3966 3966 2.5
3967 79 -1
3967 777 -1
3967 3967 2.5
3968 106 -1
3968 592 -1
3968 3968 2.5
3969 165 -1
3969 707 -1
3969 3969 2.512
3970 141 -1
3970 625 -1
3970 3860 0.5
3970 3970 2.5
3971 145 -1
3971 621 -1
3971 3971 2.50895
3972 160 -1
3972 937 -1
3972 3972 2.5
3973 152 -1
3973 870 -1
3973 3973 2.5
3974 80 -1
3974 919 -1
3974 3974 2.5
3975 100 -1
3975 582 -1
3975 3844 0.5
3975 3975 2.5
3976 186 -1
3976 891 -1
3976 3976 2.5
3977 192 -1
3977 787 -1
3977 3977 3
3978 155 -1
3978 572 -1
3978 3978 2.5
3979 173 -1
3979 686 -1
3979 3855 0.5
3979 3979 2.5
3980 143 -1
3980 677 -1
3980 3980 2.5
3981 166 -1
3981 715 -1
3981 3981 2.51098
3982 170 -1
3982 664 -1
3982 3982 2.53333
3983 161 -1
3983 694 -1
3983 3983 2.5
3984 156 -1
3984 979 -1
3984 3984 2.5
3985 116 -1
3985 899 -1
3985 3985 2.50996
3986 155 -1
3986 983 -1
3986 3986 2.5
3987 157 -1
3987 756 -1
3987 3861 0.5
3987 3987 2.5
3988 166 -1
3988 914 -1
3988 3988 2.5
3989 136 -1
3989 727 -1
3989 3989 2.53333
3990 219 -1
3990 866 -1
3990 3990 2.5
3991 99 -1
3991 692 -1
3991 3991 2.57143
3992 55 -1
3992 714 -1
3992 3992 2.5
3993 112 -1
3993 927 -1
3993 3993 2.5
3994 204 -1
3994 806 -1
3994 3994 2.5
3995 98 -1
3995 877 -1
3995 3995 2.5
3996 162 -1
3996 863 -1
3996 3996 2.5
3997 211 -1
3997 843 -1
3997 3850 0.5
3997 3997 2.5
3998 225 -1
3998 978 -1
3998 3998 2.5
3999 133 -1
3999 745 -1
3999 3999 2.5
4000 184 -1
4000 977 -1
4000 4000 2.5
4001 206 -1
4001 1055 -1
4001 4001 2.5
4002 145 -1
4002 829 -1
4002 4002 3.02675
4003 203 -1
4003 969 -1
4003 4003 2.5
4004 183 -1
4004 907 -1
4004 4004 2.5
4005 215 -1
4005 685 -1
4005 4005 2.51047
4006 201 -1
4006 1091 -1
4006 4006 2.5
4007 228 -1
4007 1027 -1
4007 4007 2.5
4008 170 -1
4008 720 -1
4008 4008 3
4009 144 -1
4009 1090 -1
4009 4009 2.5
4010 209 -1
4010 966 -1
4010 4010 2.5
4011 214 -1
4011 813 -1
4011 4011 3.04533
4012 104 -1
4012 947 -1
4012 4012 2.5
4013 219 -1
4013 1007 -1
4013 4013 3.07143
4014 248 -1
4014 1088 -1
4014 4014 2.5
4015 167 -1
4015 911 -1
4015 3876 0.5
4015 4015 2.5
4016 261 -1
4016 541 -1
4016 4016 2.5
4017 131 -1
4017 852 -1
4017 4017 2.50394
4018 219 -1
4018 1044 -1
4018 4018 3
4019 207 -1
4019 1042 -1
4019 4019 2.50493
4020 272 -1
4020 713 -1
4020 4020 2.5
4021 272 -1
4021 1273 -1
4021 4021 2.5
4022 243 -1
4022 939 -1
4022 4022 2.5
4023 240 -1
4023 1286 -1
4023 4023 2.5
4024 255 -1
4024 1070 -1
4024 4024 2.5
4025 243 -1
4025 803 -1
4025 4025 2.5
4026 269 -1
4026 944 -1
4026 4026 2.5
4027 244 -1
4027 906 -1
4027 4027 2.50869
4028 262 -1
4028 1150 -1
4028 4028 2.5
4029 176 -1
4029 910 -1
4029 4029 2.5
4030 272 -1
4030 680 -1
4030 4030 2.50394
4031 250 -1
4031 929 -1
4031 4031 2.50895
4032 131 -1
4032 839 -1
4032 4032 2.5
4033 237 -1
4033 955 -1
4033 4033 2.5
4034 272 -1
4034 691 -1
4034 4034 2.5
4035 130 -1
4035 1187 -1
4035 3865 0.5
4035 4035 2.5
4036 222 -1
4036 1089 -1
4036 4036 2.5
4037 208 -1
4037 797 -1
4037 4037 2.5
4038 243 -1
4038 1362 -1
4038 4038 2.51613
4039 207 -1
4039 699 -1
4039 4039 2.5
4040 223 -1
4040 1371 -1
4040 4040 2.5
4041 74 -1
4041 830 -1
4041 4041 2.5
4042 212 -1
4042 828 -1
4042 4042 2.52033
4043 282 -1
4043 1297 -1
4043 4043 2.50593
4044 189 -1
4044 1075 -1
4044 4044 2.51613
4045 307 -1
4045 1137 -1
4045 4045 2.5
4046 131 -1
4046 1288 -1
4046 4046 2.53333
4047 310 -1
4047 1000 -1
4047 4047 3.07143
4048 289 -1
4048 1350 -1
4048 4048 2.5
4049 275 -1
4049 1461 -1
4049 4049 2.5
4050 174 -1
4050 1159 -1
4050 4050 2.50593
4051 259 -1
4051 874 -1
4051 4051 4.00406
4052 131 -1
4052 909 -1
4052 3850 0.5
4052 4052 2.5
4053 105 -1
4053 1287 -1
4053 4053 2.5
4054 131 -1
4054 821 -1
4054 4054 2.5
4055 304 -1
4055 881 -1
4055 4055 2.5
4056 231 -1
4056 1466 -1
4056 3885 0.5
4056 4056 2.5
4057 249 -1
4057 836 -1
4057 4057 2.5
4058 262 -1
4058 1235 -1
4058 4058 2.5
4059 231 -1
4059 1547 -1
4059 3885 0.5
4059 4059 2.5
4060 336 -1
4060 871 -1
4060 4060 2.5
4061 302 -1
4061 943 -1
4061 4061 2.5
4062 306 -1
4062 1529 -1
4062 4062 2.50593
4063 131 -1
4063 853 -1
4063 4063 3
4064 262 -1
4064 971 -1
4064 4064 2.50895
4065 304 -1
4065 1457 -1
4065 4065 2.5
4066 276 -1
4066 1698 -1
4066 4066 2.5
4067 267 -1
4067 1165 -1
4067 4067 2.5
4068 355 -1
4068 1543 -1
4068 4068 2.50869
4069 313 -1
4069 1356 -1
4069 4069 2.5
4070 154 -1
4070 1681 -1
4070 4070 2.5
4071 269 -1
4071 1081 -1
4071 4071 2.5
4072 358 -1
4072 1640 -1
4072 3885 0.5
4072 4072 2.5
4073 321 -1
4073 1631 -1
4073 4073 2.53782
4074 315 -1
4074 1708 -1
4074 4074 2.50844
4075 356 -1
4075 1870 -1
4075 4075 2.5
4076 312 -1
4076 551 -1
4076 4076 2.5
4077 351 -1
4077 1464 -1
4077 4077 2.5
4078 376 -1
4078 1254 -1
4078 4078 2.5
4079 360 -1
4079 1587 -1
4079 4079 2.53782
4080 373 -1
4080 1384 -1
4080 4080 2.5
4081 363 -1
4081 1884 -1
4081 4081 2.5
4082 348 -1
4082 1901 -1
4082 4082 2.51174
4083 366 -1
4083 1881 -1
4083 4083 2.50037
4084 407 -1
4084 1854 -1
4084 4084 2.50854
4085 387 -1
4085 1872 -1
4085 4085 2.5
4086 377 -1
4086 1801 -1
4086 4086 2.5
4087 348 -1
4087 1904 -1
4087 4087 2.50593
4088 316 -1
4088 1530 -1
4088 4088 2.5
4089 401 -1
4089 1916 -1
4089 4089 2.5015
4090 399 -1
4090 1741 -1
4090 4090 2.50481
4091 432 -1
4091 2028 -1
4091 4091 2.5
4092 450 -1
4092 1885 -1
4092 4092 2.52743
4093 431 -1
4093 1911 -1
4093 4093 2.51457
4094 451 -1
4094 3126 -1
4094 4094 2.50854
4095 449 -1
4095 2249 -1
4095 4095 2.50805
4096 327 -1
4096 1519 -1
4096 4096 2.5
4097 131 -1
4097 1467 -1
4097 4097 2.57143
4098 150 -1
4098 641 -1
4098 4098 2.5
4099 258 -1
4099 1706 -1
4099 4099 2.5
4100 382 -1
4100 1882 -1
4100 4100 2.52459
4101 389 -1
4101 1138 -1
4101 4101 2.5
4102 383 -1
4102 1760 -1
4102 4102 2.5
4103 411 -1
4103 1477 -1
4103 4103 2.50844
4104 422 -1
4104 2339 -1
4104 4104 2.5
4105 423 -1
4105 1677 -1
4105 4105 2.5
4106 371 -1
4106 2335 -1
4106 4106 2.50196
4107 329 -1
4107 2419 -1
4107 4107 2.5
4108 424 -1
4108 1781 -1
4108 4108 2.5
4109 461 -1
4109 1865 -1
4109 4109 2.50844
4110 417 -1
4110 2383 -1
4110 4110 2.51717
4111 387 -1
4111 2116 -1
4111 4111 2.50061
4112 398 -1
4112 2086 -1
4112 4112 2.5
4113 414 -1
4113 2010 -1
4113 4113 2.5
4114 400 -1
4114 2424 -1
4114 4114 2.5
4115 412 -1
4115 2458 -1
4115 4115 2.50196
4116 474 -1
4116 571 -1
4116 4116 2.50493
4117 388 -1
4117 2611 -1
4117 4117 2.58215
4118 428 -1
4118 2119 -1
4118 4118 2.51277
4119 400 -0.666667
4119 4119 1.83333
4120 391 -1
4120 1722 -1
4120 4120 2.5
4121 430 -1
4121 2384 -1
4121 4121 2.5
4122 319 -1
4122 2860 -1
4122 4122 2.5
4123 405 -1
4123 2809 -1
4123 4123 2.50687
4124 433 -1
4124 2056 -1
4124 4124 2.51047
4125 439 -1
4125 2850 -1
4125 4125 2.5
4126 447 -1
4126 2981 -1
4126 4126 2.5
4127 443 -1
4127 1728 -1
4127 4127 2.52646
4128 445 -1
4128 2497 -1
4128 4128 2.5
4129 436 -1
4129 3079 -1
4129 4129 2.50295
4130 403 -1
4130 2101 -1
4130 4130 2.55146
4131 441 -1
4131 2942 -1
4131 4131 3.00176
4132 452 -1
4132 2871 -1
4132 4132 2.50061
4133 448 -1
4133 3231 -1
4133 4133 2.5
4134 380 -1
4134 2944 -1
4134 4134 2.55146
4135 453 -1
4135 3032 -1
4135 4135 2.53372
4136 458 -1
4136 2995 -1
4136 4136 2.50593
4137 450 -1
4137 3133 -1
4137 4137 2.5
4138 15 -1
4138 535 -1
4138 3803 0.5
4138 3888 1
4138 4138 3.5
4139 466 -1
4139 3719 -1
4139 3820 0.5
4139 4139 2.5
4140 73 -1
4140 708 -1
4140 4140 2.5
4141 17 -1
4141 545 -1
4141 4141 2.5
4142 19 -1
4142 544 -1
4142 4142 2.5
4143 127 -0.666667
4143 4143 1.83333
4144 163 -1
4144 550 -1
4144 4144 2.5
4145 8 -0.666667
4145 4145 1.86667
4146 21 -0.666667
4146 3835 0.5
4146 4146 1.83333
4147 34 -0.666667
4147 3827 0.5
4147 4147 1.83333
4148 22 -0.666667
4148 4148 1.83333
4149 32 -0.666667
4149 4149 1.83333
4150 479 -0.666667
4150 4150 1.84533
4151 58 -0.666667
4151 4151 1.83333
4152 81 -0.666667
4152 3832 0.5
4152 4152 1.83333
4153 67 -0.666667
4153 3856 0.5
4153 4153 1.83333
4154 78 -0.666667
4154 4154 1.83333
4155 43 -0.666667
4155 4155 1.83333
4156 43 -0.666667
4156 4156 1.83333
4157 95 -0.666667
4157 4157 1.87571
4158 60 -0.666667
4158 3843 0.5
4158 4158 1.83333
4159 63 -0.666667
4159 4159 1.83333
4160 89 -0.666667
4160 3805 0.5
4160 4160 1.83333
4161 55 -0.666667
4161 4161 1.83333
4162 110 -0.666667
4162 4162 1.83333
4163 101 -0.666667
4163 3858 0.5
4163 4163 1.83333
4164 82 -0.666667
4164 4164 1.83333
4165 124 -0.666667
4165 4165 1.83333
4166 65 -0.666667
4166 4166 1.83333
4167 52 -0.666667
4167 3866 0.5
4167 4167 1.83333
4168 78 -0.666667
4168 4168 1.83333
4169 72 -0.666667
4169 4169 1.83333
4170 126 -0.666667
4170 4170 1.83333
4171 114 -0.666667
4171 4171 1.83333
4172 107 -0.666667
4172 4172 1.83333
4173 129 -0.666667
4173 4173 1.83333
4174 148 -0.666667
4174 4174 1.83333
4175 125 -0.666667
4175 4175 1.83333
4176 108 -0.666667
4176 4176 1.83333
4177 143 -0.666667
4177 4177 1.83333
4178 164 -0.666667
4178 4178 1.83333
4179 168 -0.666667
4179 4179 1.85792
4180 88 -0.666667
4180 4180 1.83333
4181 70 -0.666667
4181 3871 0.5
4181 4181 1.83333
4182 137 -0.666667
4182 3878 0.5
4182 4182 1.83333
4183 128 -0.666667
4183 3840 0.5
4183 4183 1.83333
4184 108 -0.666667
4184 4184 1.83333
4185 160 -0.666667
4185 4185 1.83333
4186 122 -0.666667
4186 4186 1.83333
4187 160 -0.666667
4187 4187 1.83333
4188 153 -0.666667
4188 4188 1.83333
4189 132 -0.666667
4189 4189 1.83333
4190 151 -0.666667
4190 4190 1.83333
4191 78 -0.666667
4191 4191 1.83333
4192 138 -0.666667
4192 4192 1.83333
4193 139 -0.666667
4193 3840 0.5
4193 4193 1.83333
4194 64 -0.666667
4194 4194 1.83333
4195 139 -0.666667
4195 4195 1.83333
4196 97 -0.666667
4196 3853 0.5
4196 4196 1.83333
4197 141 -0.666667
4197 4197 1.83333
4198 113 -0.666667
4198 3864 0.5
4198 4198 1.83333
4199 149 -0.666667
4199 3872 0.5
4199 4199 1.83333
4200 171 -0.666667
4200 4200 1.83333
4201 165 -0.666667
4201 4201 1.85366
4202 166 -0.666667
4202 4202 1.83333
4203 158 -0.666667
4203 4203 1.83333
4204 118 -0.666667
4204 4204 1.83333
4205 120 -0.666667
4205 4205 1.86667
4206 131 -0.666667
4206 3850 0.5
4206 4206 1.83333
4207 179 -0.666667
4207 4207 1.83529
4208 193 -0.666667
4208 4208 1.83333
4209 195 -0.666667
4209 4209 1.83333
4210 218 -0.666667
4210 4210 1.83333
4211 191 -0.666667
4211 4211 1.83333
4212 175 -0.666667
4212 4212 1.83333
4213 218 -0.666667
4213 4213 1.83333
4214 82 -0.666667
4214 4214 1.83333
4215 129 -0.666667
4215 4215 1.83333
4216 117 -0.666667
4216 4216 1.83333
4217 199 -0.666667
4217 4217 1.83727
4218 178 -0.666667
4218 4218 1.83333
4219 145 -0.666667
4219 4219 1.83333
4220 216 -0.666667
4220 4220 1.83333
4221 142 -0.666667
4221 3875 0.5
4221 4221 1.83333
4222 146 -0.666667
4222 3875 0.5
4222 4222 1.83333
4223 219 -0.666667
4223 4223 1.83333
4224 219 -0.666667
4224 4224 1.83333
4225 171 -0.666667
4225 4225 1.83333
4226 189 -0.666667
4226 4226 1.83333
4227 215 -1
4227 1012 -1
4227 4227 2.50895
4228 118 -0.666667
4228 4228 1.83333
4229 171 -1
4229 820 -1
4229 4229 2.5
4230 67 -0.666667
4230 4230 1.83333
4231 184 -1
4231 940 -1
4231 4231 2.50493
4232 158 -0.666667
4232 4232 1.84946
4233 196 -1
4233 1083 -1
4233 4233 2.5
4234 55 -1
4234 784 -1
4234 3863 0.5
4234 4234 2.5
4235 55 -1
4235 1103 -1
4235 4235 2.5
4236 210 -1
4236 1011 -1
4236 4236 2.53333
4237 185 -1
4237 880 -1
4237 4237 2.5
4238 247 -1
4238 1130 -1
4238 4238 2.5
4239 219 -1
4239 791 -1
4239 4239 2.5
4240 190 -0.666667
4240 4240 1.83926
4241 229 -1
4241 1158 -1
4241 4241 2.55531
4242 255 -0.666667
4242 4242 1.83333
4243 55 -0.666667
4243 4243 1.83333
4244 227 -1
4244 1294 -1
4244 4244 2.5
4245 198 -1
4245 1156 -1
4245 4245 2.5
4246 213 -1
4246 1001 -1
4246 4246 2.5
4247 242 -0.666667
4247 4247 1.83333
4248 131 -1
4248 1073 -1
4248 4248 2.50394
4249 177 -1
4249 1066 -1
4249 4249 2.5
4250 187 -1
4250 1144 -1
4250 4250 2.50895
4251 104 -1
4251 988 -1
4251 3870 0.5
4251 4251 2.5
4252 251 -1
4252 1136 -1
4252 4252 2.5
4253 131 -1
4253 942 -1
4253 4253 2.53333
4254 260 -1
4254 1104 -1
4254 4254 2.5
4255 131 -1
4255 602 -1
4255 4255 2.5
4256 202 -1
4256 1064 -1
4256 4256 2.5
4257 167 -1
4257 958 -1
4257 3874 0.5
4257 4257 2.5
4258 245 -1
4258 702 -1
4258 4258 2.5
4259 188 -1
4259 1048 -1
4259 4259 2.5
4260 241 -1
4260 578 -1
4260 4260 2.57143
4261 111 -1
4261 1268 -1
4261 4261 2.50245
4262 226 -0.666667
4262 3881 0.5
4262 4262 1.83333
4263 105 -1
4263 999 -1
4263 4263 2.5
4264 149 -0.666667
4264 4264 1.83333
4265 251 -0.666667
4265 4265 1.86667
4266 238 -1
4266 800 -1
4266 4266 2.5
4267 134 -1
4267 1002 -1
4267 4267 2.5
4268 55 -1
4268 1348 -1
4268 4268 2.5
4269 221 -1
4269 1126 -1
4269 3859 0.5
4269 4269 2.5
4270 217 -1
4270 1084 -1
4270 4270 2.50245
4271 289 -0.666667
4271 4271 1.83333
4272 130 -1
4272 740 -1
4272 4272 2.50794
4273 230 -0.666667
4273 4273 1.83333
4274 281 -0.666667
4274 4274 1.83333
4275 111 -1
4275 976 -1
4275 4275 2.5
4276 277 -0.666667
4276 4140 0.5
4276 4276 1.83333
4277 273 -1
4277 491 -1
4277 4277 2.51613
4278 279 -1
4278 1289 -1
4278 4278 2.5
4279 292 -1
4279 1300 -1
4279 3882 0.5
4279 4279 2.5
4280 289 -1
4280 1283 -1
4280 4280 2.5
4281 137 -1
4281 1013 -1
4281 4281 2.5
4282 252 -1
4282 1379 -1
4282 4282 2.5
4283 131 -1
4283 1326 -1
4283 4283 2.50394
4284 265 -1
4284 1004 -1
4284 4284 2.5
4285 237 -0.666667
4285 4285 1.83333
4286 290 -0.666667
4286 4286 1.83333
4287 248 -1
4287 1418 -1
4287 4287 2.5
4288 235 -1
4288 1082 -1
4288 3867 0.5
4288 4288 2.5
4289 304 -1
4289 1176 -1
4289 4289 3.00394
4290 280 -1
4290 1133 -1
4290 4290 2.50443
4291 131 -1
4291 1355 -1
4291 4291 2.53333
4292 254 -1
4292 1293 -1
4292 4292 2.5
4293 257 -1
4293 1320 -1
4293 4293 2.5
4294 288 -1
4294 1367 -1
4294 4294 2.50794
4295 256 -1
4295 818 -1
4295 4295 2.5
4296 285 -1
4296 920 -1
4296 4296 2.5
4297 172 -1
4297 1065 -1
4297 4297 2.5
4298 310 -1
4298 1212 -1
4298 4298 2.51613
4299 156 -1
4299 1217 -1
4299 4299 2.5
4300 255 -1
4300 1167 -1
4300 4300 2.50394
4301 263 -1
4301 1185 -1
4301 4301 2.50895
4302 266 -1
4302 489 -1
4302 4302 2.5
4303 196 -1
4303 1357 -1
4303 4303 2.5
4304 304 -0.666667
4304 4304 1.83333
4305 304 -1
4305 1190 -1
4305 4305 2.5
4306 304 -1
4306 1191 -1
4306 4306 2.5
4307 305 -1
4307 1202 -1
4307 4307 2.57143
4308 333 -1
4308 1034 -1
4308 4308 2.50794
4309 308 -0.666667
4309 4309 1.83333
4310 241 -1
4310 1463 -1
4310 4310 2.5
4311 200 -1
4311 1098 -1
4311 4311 2.5
4312 264 -1
4312 1395 -1
4312 4312 2.5
4313 219 -1
4313 1333 -1
4313 4313 2.5
4314 304 -0.666667
4314 4314 1.83333
4315 310 -1
4315 1470 -1
4315 4315 2.5
4316 289 -0.666667
4316 4316 1.90476
4317 169 -0.666667
4317 4317 1.83333
4318 293 -1
4318 1536 -1
4318 4318 2.5
4319 205 -1
4319 1479 -1
4319 4319 2.5
4320 304 -1
4320 1072 -1
4320 4320 2.5
4321 300 -0.666667
4321 3869 0.5
4321 4321 1.83333
4322 131 -1
4322 1275 -1
4322 4322 2.5
4323 303 -1
4323 1110 -1
4323 4323 2.5
4324 294 -1
4324 744 -1
4324 4324 2.5
4325 246 -1
4325 845 -1
4325 4325 2.5
4326 264 -1
4326 1131 -1
4326 4326 2.5
4327 180 -1
4327 1196 -1
4327 4327 2.5
4328 324 -1
4328 1685 -1
4328 4328 2.50593
4329 318 -1
4329 1271 -1
4329 4329 2.50869
4330 220 -1
4330 1476 -1
4330 4330 2.53782
4331 169 -1
4331 1506 -1
4331 4331 2.50643
4332 310 -1
4332 1267 -1
4332 4332 2.5
4333 179 -1
4333 1036 -1
4333 4333 2.50869
4334 200 -1
4334 1332 -1
4334 4334 2.5
4335 332 -1
4335 1129 -1
4335 4335 2.5
4336 343 -1
4336 553 -1
4336 4336 2.5
4337 332 -1
4337 816 -1
4337 4337 2.5
4338 131 -1
4338 1579 -1
4338 4338 2.5
4339 219 -1
4339 1493 -1
4339 4339 2.58215
4340 299 -1
4340 1334 -1
4340 4340 2.5
4341 182 -1
4341 549 -1
4341 4341 2.50844
4342 298 -1
4342 1380 -1
4342 4342 2.5
4343 286 -1
4343 993 -1
4343 4343 2.5
4344 326 -1
4344 1545 -1
4344 4344 2.5
4345 309 -1
4345 1645 -1
4345 4345 2.51613
4346 301 -1
4346 1716 -1
4346 4346 2.5
4347 335 -1
4347 850 -1
4347 4347 2.5
4348 294 -1
4348 1527 -1
4348 4348 2.5
4349 358 -0.666667
4349 4349 1.84127
4350 322 -1
4350 1043 -1
4350 4350 2.5
4351 278 -1
4351 1469 -1
4351 4351 2.55531
4352 334 -1
4352 1629 -1
4352 4352 2.5
4353 234 -1
4353 1564 -1
4353 4353 2.58215
4354 369 -1
4354 1565 -1
4354 4354 2.5
4355 340 -1
4355 1755 -1
4355 4355 2.5
4356 317 -1
4356 1107 -1
4356 4356 2.50844
4357 322 -1
4357 1322 -1
4357 4357 2.5
4358 268 -0.666667
4358 4358 1.84127
4359 341 -1
4359 1561 -1
4359 4359 2.51613
4360 339 -1
4360 1658 -1
4360 4360 2.5
4361 345 -1
4361 488 -1
4361 3887 0.5
4361 4361 2.5
4362 354 -1
4362 1139 -1
4362 4362 2.5441
4363 367 -1
4363 1780 -1
4363 4363 2.50794
4364 334 -1
4364 1831 -1
4364 4364 2.5
4365 364 -1
4365 1303 -1
4365 4365 2.53333
4366 284 -1
4366 1507 -1
4366 4366 2.5
4367 350 -1
4367 1874 -1
4367 4367 2.5
4368 361 -0.666667
4368 4368 1.83333
4369 352 -1
4369 1862 -1
4369 4369 3
4370 413 -1
4370 946 -1
4370 4370 2.5
4371 366 -1
4371 1777 -1
4371 4371 2.5
4372 293 -1
4372 1767 -1
4372 4372 2.50593
4373 383 -1
4373 1201 -1
4373 4373 2.5
4374 325 -0.666667
4374 4374 1.83333
4375 409 -1
4375 1423 -1
4375 4375 2.5
4376 350 -1
4376 552 -1
4376 4376 2.5
4377 366 -0.666667
4377 4377 1.87115
4378 18 -1
4378 546 -1
4378 4378 2.5
4379 291 -1
4379 1455 -1
4379 4379 2.5
4380 375 -1
4380 1134 -1
4380 4380 2.50844
4381 295 -1
4381 1630 -1
4381 4381 2.58215
4382 368 -0.666667
4382 4382 1.83826
4383 181 -1
4383 1896 -1
4383 4383 2.50844
4384 331 -1
4384 1580 -1
4384 4384 2.5
4385 396 -1
4385 1965 -1
4385 4385 2.5
4386 379 -1
4386 1931 -1
4386 4386 2.52743
4387 362 -1
4387 1903 -1
4387 4387 2.50593
4388 365 -0.666667
4388 4388 1.83333
4389 390 -1
4389 1186 -1
4389 4389 2.50098
4390 344 -1
4390 1936 -1
4390 4390 2.50844
4391 426 -1
4391 2021 -1
4391 4391 2.5
4392 442 -1
4392 2528 -1
4392 4392 2.5
4393 337 -1
4393 1597 -1
4393 4393 2.50049
4394 444 -1
4394 2216 -1
4394 4394 2.52988
4395 455 -1
4395 2078 -1
4395 4395 2.50787
4396 438 -1
4396 2218 -1
4396 4396 2.5
4397 453 -1
4397 2898 -1
4397 4397 2.58215
4398 459 -1
4398 3096 -1
4398 4398 2.52138
4399 460 -1
4399 2292 -1
4399 4399 2.53729
4400 287 -1
4400 1588 -1
4400 4400 2.57143
4401 353 -1
4401 968 -1
4401 4401 2.53333
4402 283 -0.666667
4402 4402 1.88865
4403 342 -1
4403 941 -1
4403 4403 2.5
4404 253 -1
4404 1649 -1
4404 4404 2.5
4405 349 -1
4405 1638 -1
4405 4405 2.5
4406 291 -1
4406 1179 -1
4406 4406 2.5
4407 338 -1
4407 1426 -1
4407 4407 2.5
4408 347 -1
4408 1375 -1
4408 3850 0.5
4408 4408 2.5
4409 323 -1
4409 1440 -1
4409 4409 2.5
4410 337 -0.666667
4410 4410 1.83333
4411 297 -1
4411 1790 -1
4411 4411 2.5
4412 314 -0.666667
4412 4412 1.85024
4413 357 -1
4413 1809 -1
4413 4413 2.5
4414 346 -1
4414 1538 -1
4414 4414 2.51613
4415 320 -1
4415 1774 -1
4415 4415 2.5
4416 296 -1
4416 1875 -1
4416 4416 2.5
4417 384 -1
4417 1364 -1
4417 4417 2.50245
4418 374 -1
4418 1437 -1
4418 4418 2.5
4419 359 -1
4419 1022 -1
4419 4419 2.5
4420 381 -1
4420 1942 -1
4420 4420 2.55531
4421 416 -1
4421 1684 -1
4421 4421 2.5
4422 406 -0.666667
4422 4422 1.83333
4423 418 -1
4423 913 -1
4423 4423 2.51822
4424 386 -1
4424 1975 -1
4424 4424 2.51691
4425 278 -1
4425 1602 -1
4425 4425 2.5
4426 370 -1
4426 1291 -1
4426 4426 2.50794
4427 410 -1
4427 1721 -1
4427 4427 2.50718
4428 408 -1
4428 1711 -1
4428 4428 2.51587
4429 385 -1
4429 1733 -1
4429 4429 2.55531
4430 392 -1
4430 1655 -1
4430 4430 2.50593
4431 420 -1
4431 1823 -1
4431 4431 2.5
4432 278 -1
4432 1553 -1
4432 4432 2.50394
4433 425 -0.666667
4433 4433 1.90476
4434 427 -1
4434 2381 -1
4434 4434 2.5
4435 421 -1
4435 1483 -1
4435 4435 2.51822
4436 394 -1
4436 2362 -1
4436 4436 2.5
4437 415 -0.666667
4437 4437 1.83333
4438 395 -1
4438 1636 -1
4438 4438 2.51691
4439 397 -1
4439 2657 -1
4439 4439 2.5
4440 435 -0.666667
4440 4440 1.83333
4441 435 -1
4441 2462 -1
4441 4441 2.5
4442 419 -1
4442 2581 -1
4442 4442 2.50844
4443 429 -1
4443 2729 -1
4443 4443 2.51717
4444 434 -1
4444 1601 -1
4444 4444 2.57143
4445 435 -1
4445 2701 -1
4445 4445 2.51251
4446 328 -1
4446 2049 -1
4446 4446 2.5
4447 402 -1
4447 1869 -1
4447 4447 2.50869
4448 278 -1
4448 2355 -1
4448 4448 2.5
4449 404 -1
4449 2844 -1
4449 4449 2.50895
4450 378 -1
4450 1902 -1
4450 4450 2.512
4451 446 -0.666667
4451 4451 1.83333
4452 440 -1
4452 2940 -1
4452 4452 2.5
4453 454 -1
4453 2947 -1
4453 4453 2.5015
4454 456 -1
4454 3234 -1
4454 4454 2.50643
4455 457 -1
4455 3009 -1
4455 4455 2.52059
4456 460 -1
4456 2287 -1
4456 4456 2.54105
4457 499 -1
4457 589 0.5
4457 3735 0.5
4457 3801 -1
4457 4457 3.5
4458 556 0.5
4458 579 0.5
4458 611 0.5
4458 3698 0.5
4458 3803 -1
4458 4138 -1
4458 4458 4
4459 518 -1
4459 3889 -1
4459 3905 0.5
4459 4459 2.5
4460 612 0.5
4460 656 0.5
4460 667 0.5
4460 847 0.5
4460 1149 0.5
4460 1184 0.5
4460 1296 0.5
4460 3748 -1
4460 3889 -1
4460 3900 0.5
4460 4460 7.16667
4461 527 -1
4461 649 0.5
4461 651 0.5
4461 3731 0.5
4461 3800 0.5
4461 3890 -1
4461 4461 4.5
4462 574 0.5
4462 632 0.5
4462 660 0.5
4462 3801 -1
4462 3892 -1
4462 3898 0.5
4462 4462 7.83333
4463 3712 -1
4463 3801 -1
4463 4463 2.5
4464 562 0.5
4464 714 0.5
4464 716 0.5
4464 3701 0.5
4464 3702 0.5
4464 3730 0.5
4464 3888 -1
4464 4138 -1
4464 4464 5.83333
4465 503 -1
4465 3801 -1
4465 4465 2.5
4466 3704 -1
4466 3888 -1
4466 3918 0.5
4466 4466 2.5
4467 3709 -1
4467 3810 -1
4467 4467 2.33333
4468 678 0.5
4468 3736 -1
4468 3739 0.5
4468 3801 -1
4468 4468 3
4469 530 -1
4469 681 0.5
4469 3809 -1
4469 4469 2.83333
4470 609 -1
4470 778 0.5
4470 825 0.5
4470 996 0.5
4470 1204 0.5
4470 3804 -1
4470 3927 0.5
4470 3938 0.5
4470 4004 0.5
4470 4470 6.66667
4471 615 0.5
4471 638 0.5
4471 695 0.5
4471 751 0.5
4471 900 0.5
4471 3707 0.5
4471 3722 0.5
4471 3733 0.5
4471 3801 -1
4471 3898 -1
4471 4471 9.86132
4472 537 -1
4472 1331 0.5
4472 3888 -1
4472 4214 0.5
4472 4472 3
4473 3815 -1
4473 3894 -1
4473 4473 3.06667
4474 3811 -1
4474 3907 -1
4474 4474 3
4475 683 0.5
4475 883 0.5
4475 974 0.5
4475 1049 0.5
4475 1127 0.5
4475 3809 -1
4475 3919 -1
4475 4475 6.5
4476 622 -1
4476 1513 0.5
4476 3809 -1
4476 4476 3.33333
4477 697 -1
4477 3820 -1
4477 4185 0.5
4477 4477 2.5
4478 606 0.5
4478 619 -1
4478 662 0.5
4478 805 0.5
4478 904 0.5
4478 924 0.5
4478 948 0.5
4478 989 0.5
4478 1173 0.5
4478 1219 0.5
4478 1245 0.5
4478 1247 0.5
4478 1372 0.5
4478 1419 0.5
4478 3824 -1
4478 4478 11.5
4479 650 0.5
4479 760 -1
4479 761 0.5
4479 807 0.5
4479 908 0.5
4479 931 0.5
4479 3809 -1
4479 4156 0.5
4479 4479 7.33333
4480 568 -1
4480 669 0.5
4480 693 0.5
4480 3809 -1
4480 4480 3.33333
4481 1151 0.5
4481 3832 -1
4481 4152 -1
4481 4481 2.5
4482 957 0.5
4482 984 0.5
4482 3827 -1
4482 4147 -1
4482 4482 3.83333
4483 701 -1
4483 3820 -1
4483 3914 0.5
4483 4483 3
4484 780 0.5
4484 792 0.5
4484 1062 0.5
4484 1205 0.5
4484 1206 0.5
4484 3831 -1
4484 3932 -1
4484 4484 5
4485 655 -1
4485 1174 0.5
4485 1193 0.5
4485 3888 -1
4485 4485 3.5
4486 960 0.5
4486 3836 -1
4486 3926 -1
4486 3968 0.5
4486 4486 3.5
4487 706 -1
4487 3836 -1
4487 3995 0.5
4487 4487 2.5
4488 731 0.5
4488 738 0.5
4488 790 0.5
4488 819 0.5
4488 975 0.5
4488 1047 0.5
4488 1121 0.5
4488 1122 0.5
4488 1169 0.5
4488 1264 0.5
4488 1449 0.5
4488 3888 -1
4488 3923 -1
4488 4488 9.83333
4489 3805 -1
4489 4160 -1
4489 4489 2.5
4490 709 0.5
4490 930 -1
4490 1391 0.5
4490 1428 0.5
4490 3837 -1
4490 3977 1
4490 4051 1
4490 4490 6
4491 3844 -1
4491 3946 -1
4491 4491 2.5
4492 1145 0.5
4492 1534 0.5
4492 1582 0.5
4492 1628 0.5
4492 2109 0.5
4492 3837 -1
4492 3921 -1
4492 4003 0.5
4492 4492 6.5
4493 1087 -1
4493 1551 0.5
4493 3853 -1
4493 4012 0.5
4493 4493 4.16667
4494 1488 0.5
4494 2392 0.5
4494 3855 -1
4494 3979 -1
4494 4494 3.5
4495 808 -1
4495 864 0.5
4495 1482 0.5
4495 3833 -1
4495 4495 3.5
4496 856 -1
4496 1182 0.5
4496 3846 -1
4496 4342 0.5
4496 4496 3
4497 831 -1
4497 933 0.5
4497 1768 0.5
4497 3849 -1
4497 4497 3.33333
4498 1095 0.5
4498 1233 0.5
4498 1448 0.5
4498 1471 0.5
4498 3841 -1
4498 3959 -1
4498 4223 0.5
4498 4498 6.5
4499 1231 0.5
4499 1514 0.5
4499 2317 0.5
4499 3844 -1
4499 3975 -1
4499 4499 4.5
4500 1285 -1
4500 1718 0.5
4500 3848 -1
4500 3966 0.5
4500 4500 3.33333
4501 1108 -1
4501 1276 0.5
4501 1345 0.5
4501 3861 -1
4501 4281 0.5
4501 4501 4
4502 3843 -1
4502 4158 -1
4502 4502 2.5
4503 953 0.5
4503 1218 -1
4503 3861 -1
4503 4503 3
4504 1015 -1
4504 1837 0.5
4504 3861 -1
4504 4244 0.5
4504 4504 3
4505 1558 0.5
4505 2363 0.5
4505 3833 -1
4505 3948 -1
4505 4505 3
4506 916 -1
4506 1335 0.5
4506 3861 -1
4506 3976 0.5
4506 4506 3
4507 1515 0.5
4507 1619 0.5
4507 1852 0.5
4507 2073 0.5
4507 2341 0.5
4507 2671 0.5
4507 2702 0.5
4507 3860 -1
4507 3970 -1
4507 4224 0.5
4507 4245 0.5
4507 4335 0.5
4507 4367 0.5
4507 4507 10.7184
4508 1339 -1
4508 3861 -1
4508 4413 0.5
4508 4508 2.5
4509 3881 -1
4509 4262 -1
4509 4509 2.5
4510 2861 0.5
4510 3850 -1
4510 3997 -1
4510 4510 4
4511 964 -1
4511 3861 -1
4511 4511 2.5
4512 1302 -1
4512 1614 0.5
4512 3850 -1
4512 4512 3
4513 1782 0.5
4513 3865 -1
4513 4035 -1
4513 4346 0.5
4513 4513 5.5
4514 1867 0.5
4514 3875 -1
4514 4221 -1
4514 4514 3
4515 495 0.5
4515 496 -1
4515 502 0.5
4515 513 0.5
4515 3692 0.5
4515 3801 -1
4515 4515 4
4516 500 -1
4516 3801 -1
4516 4462 0.5
4516 4516 2.5
4517 517 -1
4517 3891 -1
4517 4517 2.5
4518 3717 -1
4518 3890 -1
4518 4461 0.5
4518 4518 2.5
4519 3807 -1
4519 3899 -1
4519 4474 0.5
4519 4519 2.5
4520 3749 -1
4520 3806 -1
4520 4520 2.57143
4521 497 -1
4521 3808 -1
4521 4521 2.512
4522 514 -1
4522 3808 -1
4522 4522 2.512
4523 528 -1
4523 3809 -0.5
4523 4523 2.5
4524 588 -1
4524 3801 -1
4524 4462 0.5
4524 4524 3
4525 78 0.5
4525 567 -1
4525 3804 -1
4525 4470 0.5
4525 4525 3
4526 3888 -1
4526 4138 -1
4526 4526 3.57867
4527 623 -1
4527 3809 -1
4527 4527 2.53333
4528 3812 -1
4528 3897 -1
4528 4528 2.5
4529 634 -1
4529 3889 -1
4529 4529 2.5
4530 636 -1
4530 3804 -1
4530 3824 0.5
4530 4530 2.5
4531 570 -1
4531 3810 -1
4531 4531 2.53333
4532 597 -1
4532 3804 -1
4532 3848 0.5
4532 4532 2.5
4533 3816 -1
4533 3896 -1
4533 4533 3.5
4534 3740 -1
4534 3818 -1
4534 4460 0.5
4534 4534 2.5
4535 599 -1
4535 3819 -1
4535 3844 0.5
4535 3855 0.5
4535 4535 3
4536 633 -1
4536 3820 -0.5
4536 4536 3
4537 3804 -1
4537 3903 -1
4537 4537 2.5
4538 3823 -1
4538 3908 -1
4538 4473 0.533333
4538 4538 2.53333
4539 614 -1
4539 3809 -1
4539 4478 0.5
4539 4539 2.5
4540 3890 -1
4540 3901 -1
4540 4540 3
4541 563 -1
4541 3809 -1
4541 4541 2.50794
4542 3819 -1
4542 3902 -1
4542 4486 0.5
4542 4542 2.5
4543 38 -1
4543 3837 0.5
4543 3921 -1
4543 4543 2.5
4544 3820 -1
4544 4139 -1
4544 4544 2.5
4545 617 -1
4545 3817 0.5
4545 3825 -1
4545 4545 2.5
4546 749 -1
4546 3811 -1
4546 4474 0.5
4546 4546 2.5
4547 3821 -1
4547 3919 -1
4547 4488 0.5
4547 4547 2.5
4548 661 -1
4548 3809 -1
4548 4548 2.5
4549 3725 -1
4549 3809 -1
4549 4549 2.5
4550 600 -1
4550 3820 -1
4550 4550 2.5
4551 586 -1
4551 3813 -1
4551 3830 0.5
4551 4551 2.5
4552 613 -1
4552 3817 -1
4552 4483 0.5
4552 4552 2.5
4553 783 -1
4553 3829 -1
4553 4553 2.5
4554 860 -1
4554 3829 -1
4554 4475 0.5
4554 4554 2.5
4555 3839 -1
4555 3940 -1
4555 4555 2.5
4556 3826 -1
4556 3920 -1
4556 4473 0.533333
4556 4556 2.53333
4557 604 -1
4557 3828 -1
4557 4482 0.5
4557 4557 2.5
4558 3809 -1
4558 3904 -1
4558 4558 3
4559 721 -1
4559 3820 -1
4559 4559 3.012
4560 3888 -1
4560 3911 -1
4560 4560 2.5
4561 3847 -1
4561 3924 -1
4561 4561 2.5
4562 1010 -1
4562 3838 -1
4562 4562 2.5
4563 631 -1
4563 3809 -1
4563 4563 2.5
4564 565 -1
4564 3888 -1
4564 4564 2.5
4565 3840 -1
4565 3929 -1
4565 4565 2.5
4566 595 -1
4566 3837 -1
4566 4566 2.5
4567 3734 -1
4567 3837 -1
4567 4567 2.5
4568 635 -1
4568 3847 -1
4568 4568 3
4569 3834 -1
4569 3964 -1
4569 4569 2.5
4570 703 -1
4570 3809 -1
4570 4570 2.5
4571 3845 -1
4571 3917 -1
4571 4571 2.5
4572 1101 -1
4572 3855 -1
4572 4572 2.5
4573 879 -1
4573 3838 -1
4573 4573 2.5
4574 711 -1
4574 3844 -1
4574 4574 3
4575 3856 -1
4575 4153 -1
4575 4575 2.50794
4576 1241 -1
4576 3850 -1
4576 4576 2.5
4577 3857 -1
4577 3962 -1
4577 4577 2.50493
4578 3861 -1
4578 3987 -1
4578 4578 2.53333
4579 3853 -1
4579 4196 -1
4579 4579 2.5
4580 1023 -1
4580 3868 -1
4580 4580 2.5
4581 1581 -1
4581 3870 -1
4581 4581 2.5
4582 1778 -1
4582 3880 -1
4582 4582 2.50049
4583 1605 -1
4583 3869 -1
4583 4583 2.50493
4584 1227 -1
4584 3865 -1
4584 4584 2.52125
4585 3885 -1
4585 4072 -1
4585 4585 2.5
4586 3887 -1
4586 4361 -1
4586 4586 2.52988
4587 3863 -1
4587 4234 -1
4587 4587 2.5
4588 1307 -1
4588 3861 -1
4588 4588 2.51717
4589 3850 -1
4589 3956 -1
4589 4589 2.5
4590 1406 -1
4590 3869 -1
4590 4590 2.5
4591 1427 -1
4591 3862 -1
4591 4591 2.5
4592 3885 -1
4592 4059 -1
4592 4592 2.50196
4593 1374 -1
4593 3885 -1
4593 4593 2.50718
4594 3885 -1
4594 4056 -1
4594 4594 2.5
4595 1596 -1
4595 3850 -1
4595 4595 2.52033
4596 3850 -1
4596 4052 -1
4596 4596 2.55531
4597 1266 -1
4597 3850 -1
4597 4597 2.5
4598 2083 -1
4598 3886 -1
4598 4598 2.52988
4599 492 -1
4599 3801 -1
4599 3802 0.5
4599 4599 2.5
4600 3693 -1
4600 3888 -1
4600 4464 0.5
4600 4600 2.5
4601 3746 -1
4601 3801 -1
4601 4462 1
4601 4601 3.5
4602 494 0.5
4602 503 0.5
4602 507 0.5
4602 508 0.5
4602 3801 -0.666667
4602 4602 4
4603 650 -1
4603 3809 -0.5
4603 4603 2.5
4604 3810 -0.666667
4604 4489 0.5
4604 4604 1.83333
4605 3811 -0.666667
4605 4605 1.83333
4606 3825 -0.666667
4606 4606 1.83333
4607 3813 -0.666667
4607 4498 0.5
4607 4607 1.83333
4608 3824 -0.666667
4608 4484 0.5
4608 4608 1.83333
4609 3814 -0.666667
4609 4609 1.83333
4610 3822 -0.666667
4610 4493 0.5
4610 4610 1.83333
4611 3822 -0.666667
4611 4501 0.5
4611 4611 1.83333
4612 3822 -0.666667
4612 4612 1.83333
4613 3888 -0.666667
4613 4478 0.5
4613 4613 1.83333
4614 3817 -0.666667
4614 4491 0.5
4614 4614 1.83333
4615 3820 -0.666667
4615 4615 1.83333
4616 3842 -0.666667
4616 4502 0.5
4616 4616 1.83333
4617 3822 -0.666667
4617 4617 1.86667
4618 3829 -0.666667
4618 4618 1.83333
4619 873 -1
4619 3855 -1
4619 4495 0.5
4619 4619 2.5
4620 3822 -0.666667
4620 4620 1.85051
4621 3851 -0.666667
4621 4621 1.86667
4622 950 -1
4622 3840 -1
4622 4622 2.50593
4623 1024 -1
4623 3840 -1
4623 4623 2.50593
4624 3835 -1
4624 4146 -1
4624 4624 2.50895
4625 997 -1
4625 3814 -1
4625 4625 2.5
4626 3840 -0.666667
4626 4626 1.83333
4627 3858 -1
4627 4163 -1
4627 4627 2.50593
4628 1292 -1
4628 3857 -1
4628 4628 2.5
4629 1059 -1
4629 3820 -1
4629 4629 2.5
4630 3864 -1
4630 4198 -1
4630 4630 2.51174
4631 3840 -1
4631 4183 -1
4631 4631 2.50593
4632 3840 -1
4632 4193 -1
4632 4632 2.50643
4633 1021 -1
4633 3820 -1
4633 4633 2.51613
4634 1400 -1
4634 3861 -1
4634 4634 2.5
4635 938 -1
4635 3853 -1
4635 4635 2.5
4636 3872 -0.666667
4636 4636 1.83333
4637 1067 -1
4637 3868 -1
4637 4637 2.5
4638 1068 -1
4638 3861 -1
4638 4638 2.5
4639 986 -1
4639 3861 -1
4639 4639 2.5
4640 995 -1
4640 3872 -1
4640 4640 2.50593
4641 3878 -1
4641 4182 -1
4641 4641 2.55292
4642 3874 -1
4642 4257 -1
4642 4642 2.53333
4643 3866 -1
4643 4167 -1
4643 4643 2.5
4644 3875 -1
4644 4222 -1
4644 4644 2.5
4645 4140 -1
4645 4276 -1
4645 4645 2.50869
4646 3870 -1
4646 4251 -1
4646 4646 2.54295
4647 1393 -1
4647 3871 -1
4647 4647 2.5
4648 3872 -1
4648 4199 -1
4648 4648 2.50794
4649 3859 -1
4649 4269 -1
4649 4649 3.00593
4650 967 -1
4650 3871 -1
4650 4650 2.5
4651 3876 -1
4651 4015 -1
4651 4651 2.57143
4652 3867 -1
4652 4288 -1
4652 4652 2.52459
4653 3877 -0.666667
4653 4653 1.84177
4654 3869 -1
4654 4321 -1
4654 4509 0.5
4654 4654 2.5
4655 1394 -1
4655 3871 -1
4655 4655 2.5
4656 3882 -1
4656 4279 -1
4656 4656 2.50844
4657 1613 -1
4657 3872 -1
4657 4657 2.50643
4658 3879 -0.666667
4658 4658 1.83333
4659 3849 -0.666667
4659 4659 1.83333
4660 1533 -1
4660 3872 -1
4660 4660 2.50593
4661 1442 -1
4661 3872 -1
4661 4661 2.50593
4662 3871 -1
4662 4181 -1
4662 4662 2.50406
4663 833 -1
4663 3861 -1
4663 4663 2.50221
4664 3861 -0.666667
4664 4664 1.83333
4665 1511 -1
4665 3850 -1
4665 4665 2.5
4666 3850 -1
4666 4408 -1
4666 4666 2.57143
4667 1877 -1
4667 3871 -1
4667 4667 2.50406
4668 2376 -1
4668 3850 -1
4668 4668 2.5
4669 3885 -0.666667
4669 4669 1.83333
4670 3882 -0.666667
4670 4670 1.84508
4671 1676 -1
4671 3850 -1
4671 4671 2.50394
4672 2042 -1
4672 3850 -1
4672 4672 2.5
4673 1299 -1
4673 3871 -1
4673 4673 2.50406
4674 2594 -1
4674 3871 -1
4674 4674 2.5
4675 1798 -1
4675 3850 -1
4675 4675 2.57143
4676 1990 -1
4676 3871 -1
4676 4676 2.5
4677 3850 -1
4677 4206 -1
4677 4677 2.57143
4678 3850 -0.666667
4678 4678 1.84127
4679 3882 -0.666667
4679 4679 1.83739
4680 2690 -1
4680 3850 -1
4680 4680 2.51047
4681 2482 -1
4681 3871 -1
4681 4681 2.5
4682 3800 -1
4682 4461 -1
4682 4682 2.53333
4683 611 -1
4683 4458 -1
4683 4536 0.5
4683 4683 2.5
4684 580 0.5
4684 734 0.5
4684 748 0.5
4684 758 0.5
4684 832 0.5
4684 3900 -1
4684 3909 0.5
4684 3935 0.5
4684 4460 -1
4684 4533 1
4684 4553 0.5
4684 4684 7
4685 647 0.5
4685 670 0.5
4685 728 0.5
4685 903 0.5
4685 934 0.5
4685 1280 0.5
4685 3905 -1
4685 3984 0.5
4685 4459 -1
4685 4685 8.5
4686 612 -1
4686 956 0.5
4686 3922 0.5
4686 4460 -1
4686 4686 3
4687 595 0.5
4687 742 0.5
4687 887 0.5
4687 982 0.5
4687 3698 -1
4687 4189 0.5
4687 4458 -1
4687 4559 0.5
4687 4687 7
4688 649 -1
4688 722 0.5
4688 755 0.5
4688 869 0.5
4688 1030 0.5
4688 1057 0.5
4688 4176 0.5
4688 4202 0.5
4688 4461 -1
4688 4688 6.16667
4689 637 0.5
4689 656 -1
4689 687 0.5
4689 724 0.5
4689 726 0.5
4689 798 0.5
4689 3912 0.5
4689 4460 -1
4689 4689 6
4690 759 0.5
4690 3731 -1
4690 4461 -1
4690 4540 0.5
4690 4690 3.66667
4691 574 -1
4691 4462 -1
4691 4524 0.5
4691 4691 2.5
4692 562 -1
4692 643 0.5
4692 4464 -1
4692 4692 3
4693 651 -1
4693 804 0.5
4693 867 0.5
4693 4211 0.5
4693 4461 -1
4693 4693 4
4694 667 -1
4694 3930 0.5
4694 3945 0.5
4694 4460 -1
4694 4694 3
4695 3809 -1
4695 4520 0.571429
4695 4523 -1
4695 4695 2.57143
4696 78 -1
4696 926 0.5
4696 965 0.5
4696 1344 0.5
4696 3946 0.5
4696 4203 0.5
4696 4525 -1
4696 4696 5.66667
4697 837 0.5
4697 3702 -1
4697 3961 0.5
4697 4464 -1
4697 4697 3
4698 765 0.5
4698 774 0.5
4698 842 0.5
4698 872 0.5
4698 954 0.5
4698 1180 0.5
4698 3824 -1
4698 4530 -1
4698 4698 6.2381
4699 3982 0.533333
4699 4464 -1
4699 4600 -1
4699 4699 3.08506
4700 644 0.533333
4700 757 0.533333
4700 762 0.533333
4700 766 0.533333
4700 796 0.533333
4700 854 0.533333
4700 952 0.533333
4700 1037 0.533333
4700 1405 0.533333
4700 1821 0.533333
4700 2393 0.533333
4700 2445 0.533333
4700 3941 0.533333
4700 3958 0.533333
4700 4145 0.533333
4700 4462 -1
4700 4526 1.06667
4700 4527 0.533333
4700 4531 0.533333
4700 4601 -1
4700 4700 17.5148
4701 786 0.533333
4701 811 0.533333
4701 3925 0.533333
4701 4011 0.533333
4701 4462 -1
4701 4524 -1
4701 4701 4.48116
4702 629 0.533333
4702 768 0.533333
4702 812 1.06667
4702 858 0.533333
4702 876 0.533333
4702 1162 0.533333
4702 1365 0.533333
4702 1568 0.533333
4702 1682 0.533333
4702 4462 -1
4702 4516 -1
4702 4702 12.7884
4703 632 -1
4703 767 0.5
4703 788 0.5
4703 1116 0.5
4703 3933 0.5
4703 4219 0.5
4703 4462 -1
4703 4703 6.5
4704 4470 -1
4704 4525 -1
4704 4621 0.533333
4704 4704 2.53333
4705 761 -1
4705 4175 0.5
4705 4479 -1
4705 4705 2.5
4706 695 -1
4706 1079 0.5
4706 3750 0.5
4706 4471 -1
4706 4706 3.33333
4707 824 0.5
4707 1032 0.5
4707 1198 0.5
4707 1238 0.5
4707 1263 0.5
4707 1281 0.5
4707 1618 0.5
4707 1622 0.5
4707 1820 0.5
4707 3927 -1
4707 3936 0.5
4707 4226 0.5
4707 4470 -1
4707 4707 9
4708 865 0.5
4708 897 0.5
4708 908 -1
4708 1177 0.5
4708 1200 0.5
4708 1450 0.5
4708 1485 0.5
4708 1585 0.5
4708 1633 0.5
4708 2343 0.5
4708 4479 -1
4708 4708 9.83333
4709 772 0.5
4709 1028 0.5
4709 1102 0.5
4709 1115 0.5
4709 1124 0.5
4709 1346 0.5
4709 1398 0.5
4709 1453 0.5
4709 1516 0.5
4709 1763 0.5
4709 1796 0.5
4709 1897 0.5
4709 1948 0.5
4709 3848 -1
4709 4200 0.5
4709 4225 0.5
4709 4532 -1
4709 4537 0.5
4709 4572 0.5
4709 4709 14.6667
4710 807 -1
4710 815 0.5
4710 851 0.5
4710 859 0.5
4710 882 0.5
4710 1050 0.5
4710 1250 0.5
4710 1273 0.5
4710 1454 0.5
4710 1456 0.5
4710 4479 -1
4710 4710 7
4711 650 -1
4711 4479 -1
4711 4711 2.5
4712 805 -1
4712 890 0.5
4712 1051 0.5
4712 1052 0.5
4712 1069 0.5
4712 1142 0.5
4712 1324 0.5
4712 1555 0.5
4712 1595 0.5
4712 3967 0.5
4712 4478 -1
4712 4712 7.16667
4713 747 0.5
4713 754 0.5
4713 898 0.5
4713 925 0.5
4713 985 0.5
4713 994 0.5
4713 1009 0.5
4713 1040 0.5
4713 1118 0.5
4713 1125 0.5
4713 1153 0.5
4713 1323 0.5
4713 1347 0.5
4713 1378 0.5
4713 1387 0.5
4713 1399 0.5
4713 1451 0.5
4713 1474 0.5
4713 1475 0.5
4713 1531 0.5
4713 1557 0.5
4713 1688 0.5
4713 2347 0.5
4713 2417 0.5
4713 2502 0.5
4713 3938 -1
4713 3974 0.5
4713 4162 0.5
4713 4173 0.5
4713 4229 0.5
4713 4282 0.5
4713 4470 -1
4713 4540 0.5
4713 4563 0.5
4713 4574 0.5
4713 4606 0.5
4713 4713 23
4714 1154 0.571429
4714 3820 -1
4714 3991 0.571429
4714 4536 -1
4714 4714 3.14286
4715 738 -1
4715 4258 0.5
4715 4488 -1
4715 4715 2.5
4716 1166 0.5
4716 1175 0.5
4716 1215 0.5
4716 1252 0.5
4716 1273 0.5
4716 1351 0.5
4716 1392 0.5
4716 1397 0.5
4716 1462 0.5
4716 1501 0.5
4716 1518 0.5
4716 1523 0.5
4716 1540 0.5
4716 1625 0.5
4716 4010 0.5
4716 4013 0.5
4716 4024 0.5
4716 4165 0.5
4716 4177 0.5
4716 4216 0.5
4716 4473 -1.06667
4716 4538 -1.06667
4716 4558 0.5
4716 4570 0.5
4716 4716 18.4667
4717 948 -1
4717 1305 0.5
4717 4228 0.5
4717 4478 -1
4717 4717 3
4718 1045 0.5
4718 1062 -1
4718 1123 0.5
4718 1340 0.5
4718 4210 0.5
4718 4213 0.5
4718 4484 -1
4718 4548 0.5
4718 4718 5.83333
4719 975 -1
4719 4275 0.5
4719 4488 -1
4719 4719 2.5
4720 924 -1
4720 1041 0.5
4720 4174 0.5
4720 4478 -1
4720 4720 3
4721 1654 0.5
4721 1735 0.5
4721 1967 0.5
4721 2703 0.5
4721 3837 -1
4721 4080 0.5
4721 4334 0.5
4721 4355 0.5
4721 4374 0.5
4721 4543 -1
4721 4721 7
4722 1205 -1
4722 1274 0.5
4722 4295 0.5
4722 4484 -1
4722 4722 3
4723 640 0.5
4723 972 0.5
4723 1061 0.5
4723 1226 0.5
4723 1290 0.5
4723 1319 0.5
4723 1548 0.5
4723 1695 0.5
4723 1856 0.5
4723 1987 0.5
4723 1997 0.5
4723 2560 0.5
4723 2946 0.5
4723 3855 -1
4723 3963 0.5
4723 4000 0.5
4723 4022 0.5
4723 4025 0.5
4723 4037 0.5
4723 4039 0.5
4723 4164 0.5
4723 4535 -1
4723 4628 0.5
4723 4723 14.835
4724 989 -1
4724 4166 0.5
4724 4478 -1
4724 4724 2.5
4725 1080 0.5
4725 1376 0.5
4725 1430 0.5
4725 1552 0.5
4725 1554 0.5
4725 1666 0.5
4725 1775 0.5
4725 1894 0.5
4725 2048 0.5
4725 2340 0.5
4725 2388 0.5
4725 2403 0.5
4725 2404 0.5
4725 2436 0.5
4725 2516 0.5
4725 2532 0.5
4725 2548 0.5
4725 2549 0.5
4725 2572 0.5
4725 2654 0.5
4725 2681 0.5
4725 2727 0.5
4725 2794 0.5
4725 2970 0.5
4725 4032 0.5
4725 4053 0.5
4725 4054 0.5
4725 4061 0.5
4725 4063 1
4725 4188 0.5
4725 4230 0.5
4725 4299 0.5
4725 4322 0.5
4725 4338 0.5
4725 4370 0.5
4725 4404 0.5
4725 4409 0.5
4725 4436 0.5
4725 4460 -1
4725 4534 -1
4725 4576 0.5
4725 4589 0.5
4725 4668 0.5
4725 4725 34.3376
4726 825 -1
4726 4186 0.5
4726 4238 0.5
4726 4470 -1
4726 4726 3
4727 792 -1
4727 1772 0.5
4727 4484 -1
4727 4727 2.5
4728 1390 0.5
4728 1611 0.5
4728 1634 0.5
4728 2107 0.5
4728 2401 0.5
4728 2603 0.5
4728 2698 0.5
4728 2765 0.5
4728 2767 0.5
4728 4026 0.5
4728 4247 0.5
4728 4486 -1
4728 4542 -1
4728 4728 18.5118
4729 1122 -1
4729 4488 -1
4729 4729 2.5
4730 957 -1
4730 1510 0.5
4730 4482 -1
4730 4626 0.5
4730 4730 3
4731 4484 -1
4731 4608 -1
4731 4731 2.50794
4732 1245 -1
4732 4478 -1
4732 4732 2.5
4733 814 0.5
4733 904 -1
4733 4332 0.5
4733 4478 -1
4733 4733 3
4734 1197 0.5
4734 1615 0.5
4734 2053 0.5
4734 2062 0.5
4734 3936 0.5
4734 3968 -1
4734 4047 0.5
4734 4369 0.5
4734 4486 -1
4734 4734 9.66667
4735 1929 0.5
4735 3966 -1
4735 4266 0.5
4735 4297 0.5
4735 4500 -1
4735 4644 0.5
4735 4735 4.5
4736 2861 -1
4736 3248 0.5
4736 4510 -1
4736 4736 3.5
4737 1247 -1
4737 4478 -1
4737 4737 2.5
4738 1428 -1
4738 1699 0.5
4738 2425 0.5
4738 4237 0.5
4738 4406 0.5
4738 4490 -1
4738 4636 0.5
4738 4738 6.5
4739 1535 0.5
4739 2481 0.5
4739 2576 0.5
4739 2697 0.5
4739 2975 0.5
4739 4003 -1
4739 4492 -1
4739 4574 0.5
4739 4739 6.5
4740 1837 -1
4740 4085 0.5
4740 4504 -1
4740 4740 2.5
4741 1361 0.5
4741 1391 -1
4741 2005 0.5
4741 2896 0.5
4741 4490 -1
4741 4741 5.33333
4742 2867 0.5
4742 4051 -1
4742 4375 0.5
4742 4415 0.5
4742 4490 -1
4742 4742 3.5
4743 2739 0.5
4743 4051 -1
4743 4490 -1
4743 4743 2.5
4744 504 0.5
4744 573 0.5
4744 607 0.5
4744 688 0.5
4744 3692 -1
4744 3694 0.5
4744 3737 0.5
4744 4515 -1
4744 4601 0.5
4744 4744 6
4745 587 0.5
4745 679 0.5
4745 3722 0.5
4745 3802 -1
4745 4599 -1
4745 4745 4.86559
4746 502 -1
4746 4471 0.5
4746 4515 -1
4746 4746 2.5
4747 503 -1
4747 4462 0.5
4747 4602 -1
4747 4747 2.5
4748 513 -1
4748 3810 0.5
4748 4515 -1
4748 4748 2.5
4749 507 -1
4749 4465 0.5
4749 4602 -1
4749 4749 2.5
4750 508 -1
4750 3808 0.5
4750 4602 -1
4750 4750 2.5
4751 589 -1
4751 4457 -1
4751 4751 2.51613
4752 4461 -1
4752 4518 -1
4752 4682 0.533333
4752 4752 2.53333
4753 556 -1
4753 4458 -1
4753 4753 2.5
4754 3735 -1
4754 4457 -1
4754 4703 0.5
4754 4754 3.012
4755 660 -1
4755 4462 -1
4755 4700 0.533333
4755 4755 2.53333
4756 3730 -1
4756 4464 -1
4756 4687 0.5
4756 4756 2.5
4757 3918 -1
4757 4466 -1
4757 4757 2.5
4758 716 -1
4758 4464 -1
4758 4692 0.5
4758 4758 2.5
4759 615 -1
4759 4471 -1
4759 4707 0.5
4759 4759 2.5
4760 3809 -1
4760 4603 -1
4760 4760 2.58182
4761 714 -1
4761 4464 -1
4761 4761 2.512
4762 681 -1
4762 4469 -1
4762 4716 0.5
4762 4762 2.5
4763 579 -1
4763 3820 0.5
4763 4458 -1
4763 4763 2.5
4764 638 -1
4764 4471 -1
4764 4764 2.50794
4765 3739 -1
4765 4468 -1
4765 4700 0.533333
4765 4765 2.53333
4766 3733 -1
4766 4471 -1
4766 4766 2.50794
4767 224 0.533333
4767 4474 -1
4767 4546 -1
4767 4767 3.60904
4768 3817 -1
4768 4545 -1
4768 4709 0.5
4768 4768 2.5
4769 778 -1
4769 4470 -1
4769 4488 0.5
4769 4769 2.5
4770 4474 -1
4770 4519 -1
4770 4770 2.50794
4771 678 -1
4771 4468 -1
4771 4492 0.5
4771 4771 2.5
4772 931 -1
4772 4479 -1
4772 4772 2.5
4773 669 -1
4773 4480 -1
4773 4773 2.5
4774 3722 -1
4774 4471 -1
4774 4774 2.512
4775 693 -1
4775 4475 0.5
4775 4480 -1
4775 4775 2.5
4776 3701 -1
4776 4464 -1
4776 4776 2.512
4777 3844 -0.5
4777 4535 -1
4777 4777 2.5
4778 3707 -1
4778 3846 0.5
4778 4471 -1
4778 4778 2.5
4779 606 -1
4779 4478 -1
4779 4685 0.5
4779 4779 2.5
4780 683 -1
4780 4475 -1
4780 4710 0.5
4780 4780 2.5
4781 4473 -1.06667
4781 4556 -1.06667
4781 4781 2.63333
4782 1049 -1
4782 4475 -1
4782 4782 2.57143
4783 3898 -1
4783 4462 -1
4783 4702 0.533333
4783 4783 3.04127
4784 960 -1
4784 4486 -1
4784 4713 0.5
4784 4784 2.5
4785 4475 -1
4785 4507 0.5
4785 4554 -1
4785 4785 2.5
4786 3914 -1
4786 4483 -1
4786 4699 0.551724
4786 4786 2.55172
4787 4488 -1
4787 4547 -1
4787 4787 2.5
4788 847 -1
4788 4460 -1
4788 4725 0.5
4788 4788 2.5
4789 3977 -1
4789 4490 -1
4789 4789 2.5
4790 4482 -1
4790 4557 -1
4790 4790 2.5
4791 709 -1
4791 4490 -1
4791 4791 2.5
4792 751 -1
4792 4471 -1
4792 4792 2.50895
4793 4156 -1
4793 4479 -1
4793 4793 2.57143
4794 1151 -1
4794 4481 -1
4794 4794 2.5
4795 1204 -1
4795 4470 -1
4795 4795 2.52112
4796 4004 -1
4796 4470 -1
4796 4492 0.5
4796 4796 2.5
4797 1264 -1
4797 4488 -1
4797 4797 2.5
4798 1184 -1
4798 4460 -1
4798 4725 0.5
4798 4798 2.5
4799 4483 -1
4799 4552 -1
4799 4799 2.5
4800 1047 -1
4800 4488 -1
4800 4800 2.57143
4801 1372 -1
4801 4478 -1
4801 4801 3
4802 864 -1
4802 4495 -1
4802 4709 0.5
4802 4802 2.5
4803 662 -1
4803 4478 -1
4803 4803 2.5
4804 3995 -1
4804 4487 -1
4804 4804 2.51822
4805 3830 -1
4805 4551 -1
4805 4728 0.5
4805 4805 2.5
4806 4012 -1
4806 4493 -1
4806 4806 2.53445
4807 1173 -1
4807 4478 -1
4807 4807 2.5
4808 1449 -1
4808 4488 -1
4808 4808 2.57143
4809 1193 -1
4809 4485 -1
4809 4809 2.5
4810 4478 -1
4810 4539 -1
4810 4716 0.5
4810 4810 2.5
4811 4498 -1
4811 4607 -1
4811 4811 2.5
4812 1174 -1
4812 4485 -1
4812 4812 3
4813 1219 -1
4813 4478 -1
4813 4513 1
4813 4813 3
4814 4502 -1
4814 4616 -1
4814 4814 2.51613
4815 933 -1
4815 4497 -1
4815 4815 2.50196
4816 1551 -1
4816 4493 -1
4816 4816 2.51717
4817 4501 -1
4817 4611 -1
4817 4817 2.51717
4818 1582 -1
4818 4492 -1
4818 4700 0.533333
4818 4818 2.53333
4819 3976 -1
4819 4506 -1
4819 4819 2.55531
4820 1514 -1
4820 4499 -1
4820 4820 2.5
4821 4342 -1
4821 4496 -1
4821 4821 2.55146
4822 1867 -1
4822 4514 -1
4822 4822 2.5
4823 1768 -1
4823 4497 -1
4823 4823 2.51613
4824 1782 -1
4824 4513 -1
4824 4824 2.51613
4825 2702 -1
4825 4507 -1
4825 4825 2.50787
4826 2073 -1
4826 4507 -1
4826 4826 2.5
4827 4489 -1
4827 4604 -1
4827 4827 2.50996
4828 1095 -1
4828 4498 -1
4828 4828 2.50394
4829 1471 -1
4829 4498 -1
4829 4829 2.5
4830 4478 -1
4830 4613 -1
4830 4713 0.5
4830 4830 2.5
4831 1276 -1
4831 4501 -1
4831 4831 2.53333
4832 1488 -1
4832 4494 -1
4832 4832 2.5
4833 2341 -1
4833 4507 -1
4833 4833 2.5
4834 2317 -1
4834 4499 -1
4834 4834 2.5
4835 4413 -1
4835 4508 -1
4835 4835 2.5
4836 4509 -1
4836 4654 -1
4836 4836 2.59294
4837 1515 -1
4837 4507 -1
4837 4837 2.5
4838 2363 -1
4838 4505 -1
4838 4728 0.5
4838 4838 2.5
4839 2671 -1
4839 4507 -1
4839 4839 2.5
4840 495 -1
4840 4457 0.5
4840 4515 -1
4840 4840 2.5
4841 494 -1
4841 4462 0.5
4841 4602 -1
4841 4841 2.5
4842 3977 -1
4842 4490 -1
4842 4842 2.50593
4843 510 0.5
4843 575 0.5
4843 3747 0.5
4843 4602 -0.666667
4843 4843 2.83333
4844 4460 -0.666667
4844 4844 1.83333
4845 4467 -0.666667
4845 4845 1.83333
4846 4469 -0.666667
4846 4485 0.5
4846 4846 1.83333
4847 4462 -0.666667
4847 4847 1.84533
4848 4464 -0.666667
4848 4848 1.83333
4849 4478 -0.666667
4849 4849 1.83333
4850 4471 -0.666667
4850 4850 1.84533
4851 4462 -1
4851 4601 -1
4851 4851 2.54701
4852 4475 -0.666667
4852 4852 1.90476
4853 4480 -0.666667
4853 4708 0.5
4853 4853 1.83333
4854 4470 -0.666667
4854 4854 1.83333
4855 4475 -0.666667
4855 4855 1.83333
4856 4478 -0.666667
4856 4856 2.33333
4857 4470 -0.666667
4857 4709 0.5
4857 4857 1.83333
4858 4478 -0.666667
4858 4858 1.83333
4859 4476 -0.666667
4859 4859 1.83727
4860 4479 -0.666667
4860 4488 0.5
4860 4860 1.83333
4861 4479 -0.666667
4861 4498 0.5
4861 4861 1.83333
4862 4475 -0.666667
4862 4862 1.90476
4863 4479 -0.666667
4863 4863 1.83333
4864 4479 -0.666667
4864 4488 0.5
4864 4864 1.83333
4865 974 -1
4865 4475 -1
4865 4865 2.5
4866 4460 -0.666667
4866 4866 1.83333
4867 1121 -1
4867 4488 -1
4867 4498 0.5
4867 4867 2.5
4868 883 -1
4868 4475 -1
4868 4868 2.57143
4869 731 -1
4869 4488 -1
4869 4869 2.5
4870 996 -1
4870 4470 -1
4870 4716 0.5
4870 4870 2.5
4871 4185 -1
4871 4477 -1
4871 4871 2.50794
4872 1127 -1
4872 4475 -1
4872 4872 2.5
4873 900 -1
4873 4471 -1
4873 4873 2.52033
4874 819 -1
4874 4488 -1
4874 4874 2.5
4875 1206 -1
4875 4484 -1
4875 4875 2.5
4876 1296 -1
4876 4460 -1
4876 4876 2.50394
4877 790 -1
4877 4488 -1
4877 4877 2.5
4878 1169 -1
4878 4488 -1
4878 4878 2.57143
4879 4488 -0.666667
4879 4879 1.83333
4880 984 -1
4880 4482 -1
4880 4880 2.5
4881 1331 -1
4881 4472 -1
4881 4723 0.5
4881 4881 2.5
4882 4214 -1
4882 4472 -1
4882 4882 2.50493
4883 1149 -1
4883 4460 -1
4883 4725 0.5
4883 4883 2.5
4884 4493 -0.666667
4884 4729 0.5
4884 4884 1.83333
4885 4491 -1
4885 4614 -1
4885 4885 2.52459
4886 4490 0.5
4886 4493 -0.666667
4886 4886 1.83333
4887 1419 -1
4887 4478 -1
4887 4708 0.5
4887 4887 2.5
4888 4497 -0.666667
4888 4888 1.86667
4889 1482 -1
4889 4495 -1
4889 4728 0.5
4889 4889 2.5
4890 4500 -0.666667
4890 4890 1.84842
4891 1513 -1
4891 4476 -1
4891 4891 2.5
4892 4493 -1
4892 4610 -1
4892 4721 0.5
4892 4892 2.5
4893 1231 -1
4893 4499 -1
4893 4893 2.5
4894 1718 -1
4894 4500 -1
4894 4894 2.5
4895 1852 -1
4895 4507 -1
4895 4895 2.5
4896 1335 -1
4896 4506 -1
4896 4896 2.5
4897 1628 -1
4897 4492 -1
4897 4897 2.53767
4898 4244 -1
4898 4504 -1
4898 4898 2.5
4899 4495 -1
4899 4619 -1
4899 4899 2.5
4900 1614 -1
4900 4512 -1
4900 4900 2.5
4901 1182 -1
4901 4496 -1
4901 4723 0.5
4901 4901 2.5
4902 4335 -1
4902 4507 -1
4902 4902 2.5
4903 4346 -1
4903 4513 -1
4903 4903 2.50593
4904 4245 -1
4904 4507 -1
4904 4904 2.50787
4905 1345 -1
4905 4501 -1
4905 4905 2.51717
4906 1448 -1
4906 4498 -1
4906 4906 2.5
4907 1233 -1
4907 4498 -1
4907 4907 2.5
4908 4482 -0.666667
4908 4908 1.83333
4909 4223 -1
4909 4498 -1
4909 4909 2.5
4910 953 -1
4910 4503 -1
4910 4910 2.51717
4911 4281 -1
4911 4501 -1
4911 4911 2.50127
4912 780 -1
4912 4484 -1
4912 4713 0.5
4912 4912 2.5
4913 1558 -1
4913 4505 -1
4913 4913 2.5
4914 1534 -1
4914 4492 -1
4914 4914 2.50895
4915 1145 -1
4915 4492 -1
4915 4915 2.50895
4916 1619 -1
4916 4507 -1
4916 4916 2.5
4917 4224 -1
4917 4507 -1
4917 4917 2.5
4918 4507 -0.666667
4918 4918 1.83333
4919 4507 -0.666667
4919 4919 1.83333
4920 2392 -1
4920 4494 -1
4920 4920 2.5
4921 4367 -1
4921 4507 -1
4921 4921 2.50493
4922 2109 -1
4922 4492 -1
4922 4922 2.58215
4923 4462 0.5
4923 4602 -0.666667
4923 4923 1.83333
4924 573 -1
4924 719 0.5
4924 770 0.5
4924 3913 0.5
4924 4744 -1
4924 4924 3.5
4925 576 0.516129
4925 654 0.516129
4925 668 0.516129
4925 672 0.516129
4925 689 0.516129
4925 690 0.516129
4925 810 0.516129
4925 3934 0.516129
4925 4601 -1
4925 4744 -1
4925 4751 0.516129
4925 4925 7.84214
4926 510 -1
4926 3718 0.5
4926 3906 0.5
4926 4843 -1
4926 4926 3.33333
4927 630 0.516129
4927 743 0.516129
4927 4462 -1
4927 4923 -1
4927 4927 4.06452
4928 687 -1
4928 1295 0.5
4928 4195 0.5
4928 4689 -1
4928 4928 3.33333
4929 694 0.5
4929 809 0.5
4929 840 0.5
4929 1016 0.5
4929 1029 0.5
4929 1094 0.5
4929 3909 -1
4929 3916 0.5
4929 3949 0.5
4929 3951 0.5
4929 4036 0.5
4929 4517 0.5
4929 4528 0.5
4929 4684 -1
4929 4929 9
4930 802 0.5
4930 846 0.5
4930 1063 0.5
4930 1094 0.5
4930 1246 0.5
4930 1313 0.5
4930 1612 0.5
4930 1739 0.5
4930 3973 0.5
4930 4536 -1
4930 4544 0.5
4930 4550 0.5
4930 4629 0.5
4930 4683 -1
4930 4757 0.5
4930 4803 0.5
4930 4930 10
4931 670 -1
4931 4204 0.5
4931 4685 -1
4931 4931 2.5
4932 657 0.5
4932 671 0.5
4932 717 0.5
4932 794 0.5
4932 895 0.5
4932 1019 0.5
4932 1113 0.5
4932 1140 0.5
4932 1155 0.5
4932 1168 0.5
4932 1216 0.5
4932 1256 0.5
4932 1373 0.5
4932 1624 0.5
4932 2368 0.5
4932 3928 1
4932 3942 0.5
4932 3952 0.5
4932 3978 0.5
4932 3986 0.5
4932 3994 0.5
4932 4220 0.5
4932 4533 -0.5
4932 4561 0.5
4932 4564 0.5
4932 4568 1
4932 4605 0.5
4932 4684 -1
4932 4767 0.533333
4932 4801 1
4932 4932 25.8667
4933 724 -1
4933 991 0.5
4933 1054 0.5
4933 1060 0.5
4933 3939 0.5
4933 3954 0.5
4933 4689 -1
4933 4933 4.5
4934 645 0.52459
4934 928 0.52459
4934 4179 0.52459
4934 4540 -1
4934 4690 -1
4934 4934 3.91786
4935 728 -1
4935 861 0.5
4935 3996 0.5
4935 4685 -1
4935 4935 3
4936 4016 0.5
4936 4533 -1
4936 4684 -1
4936 4936 2.83333
4937 595 -1
4937 1085 0.5
4937 1194 0.5
4937 3950 0.5
4937 4023 0.5
4937 4148 0.5
4937 4687 -1
4937 4937 4.5
4938 734 -1
4938 4209 0.5
4938 4684 -1
4938 4938 2.5
4939 587 -1
4939 4529 0.5
4939 4745 -1
4939 4939 2.5
4940 903 -1
4940 1260 0.5
4940 3960 0.5
4940 4685 -1
4940 4849 0.5
4940 4940 4.16667
4941 804 -1
4941 4155 0.5
4941 4693 -1
4941 4941 2.5
4942 1253 0.507937
4942 1270 0.507937
4942 4687 -1
4942 4756 -1
4942 4871 0.507937
4942 4942 3.52381
4943 956 -1
4943 4686 -1
4943 4791 0.5
4943 4943 2.5
4944 961 0.5
4944 1569 0.5
4944 1736 0.5
4944 3925 -1.06667
4944 4701 -1.06667
4944 4944 4.65578
4945 774 -1
4945 1005 0.5
4945 1100 0.5
4945 1265 0.5
4945 1312 0.5
4945 4169 0.5
4945 4698 -1
4945 4945 4.5
4946 1341 0.5
4946 1432 0.5
4946 1433 0.5
4946 3982 -1.06667
4946 4171 0.5
4946 4192 0.5
4946 4615 0.5
4946 4699 -1.06667
4946 4946 5.13333
4947 887 -1
4947 1838 0.5
4947 4687 -1
4947 4947 2.5
4948 801 0.5
4948 842 -1
4948 1006 0.5
4948 1170 0.5
4948 1233 0.5
4948 1446 0.5
4948 1505 0.5
4948 4018 0.5
4948 4698 -1
4948 4869 0.5
4948 4948 6.33333
4949 1141 0.5
4949 1157 0.5
4949 1298 0.5
4949 1422 0.5
4949 1643 0.5
4949 1731 0.5
4949 1769 0.5
4949 2365 0.5
4949 2473 0.5
4949 2476 0.5
4949 3943 0.5
4949 3992 0.5
4949 4008 0.5
4949 4009 0.5
4949 4049 0.5
4949 4526 -1.06667
4949 4566 0.5
4949 4567 0.5
4949 4700 -1.06667
4949 4949 13.6412
4950 1504 0.5
4950 1988 0.5
4950 2407 0.5
4950 2408 0.5
4950 3936 -1
4950 4354 0.5
4950 4707 -1
4950 4950 6
4951 1525 0.5
4951 1532 0.5
4951 3820 -1
4951 4763 -1
4951 4799 0.5
4951 4951 3.5
4952 762 -1.06667
4952 1702 0.5
4952 3999 0.5
4952 4254 0.5
4952 4700 -1.06667
4952 4952 3.63333
4953 1308 0.5
4953 3984 -1
4953 4685 -1
4953 4953 3
4954 1691 0.5
4954 1697 0.5
4954 3946 -1
4954 4314 0.5
4954 4696 -1
4954 4954 4
4955 824 -1
4955 4170 0.5
4955 4707 -1
4955 4955 2.5
4956 1399 -1
4956 1839 0.5
4956 1910 0.5
4956 1930 0.5
4956 2039 0.5
4956 4086 0.5
4956 4713 -1
4956 4956 5.5
4957 1114 0.5
4957 1480 0.5
4957 4200 -1
4957 4324 0.5
4957 4573 0.5
4957 4709 -1
4957 4957 4.33333
4958 898 -1
4958 1031 0.5
4958 1481 0.5
4958 4029 0.5
4958 4071 0.5
4958 4713 -1
4958 4958 4
4959 1224 0.5
4959 1745 0.5
4959 2334 1
4959 2433 0.5
4959 3991 -1.14286
4959 4014 0.5
4959 4187 0.5
4959 4587 0.5
4959 4714 -1.14286
4959 4959 7.28571
4960 1154 -1.14286
4960 4141 0.5
4960 4714 -1.14286
4960 4960 2.78571
4961 768 -1.06667
4961 1445 0.5
4961 4178 0.5
4961 4293 0.5
4961 4702 -1.06667
4961 4961 6.15525
4962 1188 0.542373
4962 1458 0.542373
4962 4157 0.542373
4962 4700 -1.06667
4962 4755 -1.06667
4962 4962 5.40509
4963 1378 -1
4963 4259 0.5
4963 4405 0.5
4963 4713 -1
4963 4963 3.5
4964 854 -1.06667
4964 2561 0.5
4964 4700 -1.06667
4964 4964 3.13333
4965 926 -1
4965 4696 -1
4965 4913 0.5
4965 4965 2.5
4966 1132 0.5
4966 1663 0.5
4966 1707 0.5
4966 1710 0.5
4966 1802 0.5
4966 1861 0.5
4966 1866 0.5
4966 1890 0.5
4966 4246 0.5
4966 4312 0.5
4966 4337 0.5
4966 4369 0.5
4966 4685 -1
4966 4779 -1
4966 4858 0.5
4966 4966 10.8333
4967 1274 -1
4967 4722 -1
4967 4967 3.5
4968 925 -1
4968 4287 0.5
4968 4713 -1
4968 4968 2.5
4969 1490 0.5
4969 1537 0.5
4969 1542 0.5
4969 1660 0.5
4969 3846 -1
4969 4778 -1
4969 4969 6.00819
4970 1353 0.5
4970 1429 0.5
4970 1764 0.5
4970 1822 0.5
4970 2329 0.5
4970 4060 0.5
4970 4606 -1
4970 4713 -1
4970 4970 6.34127
4971 1398 -1
4971 1670 0.5
4971 2327 0.5
4971 4709 -1
4971 4971 3.66667
4972 1346 -1
4972 4065 0.5
4972 4709 -1
4972 4972 3.5
4973 1074 0.5
4973 1453 -1
4973 1503 0.5
4973 1813 0.5
4973 1892 0.5
4973 4303 0.5
4973 4344 0.5
4973 4352 0.5
4973 4612 0.5
4973 4709 -1
4973 4973 6
4974 747 -1
4974 4713 -1
4974 4974 2.5
4975 1552 -1
4975 2023 0.5
4975 2567 0.5
4975 2631 0.5
4975 2759 0.5
4975 4310 0.5
4975 4725 -1
4975 4975 5
4976 1492 0.516129
4976 2108 0.516129
4976 4038 0.516129
4976 4359 0.516129
4976 4537 -1
4976 4709 -1
4976 4814 0.516129
4976 4976 4.58065
4977 1238 -1
4977 4707 -1
4977 4977 2.5
4978 1523 -1
4978 4368 0.5
4978 4716 -1
4978 4978 2.5
4979 796 -1.06667
4979 4315 0.5
4979 4700 -1.06667
4979 4979 2.63333
4980 754 -1
4980 4326 0.5
4980 4713 -1
4980 4980 2.5
4981 1688 -1
4981 1836 0.5
4981 4581 0.5
4981 4713 -1
4981 4981 3
4982 1501 -1
4982 4336 0.5
4982 4716 -1
4982 4982 2.5
4983 1474 -1
4983 4144 0.5
4983 4713 -1
4983 4983 2.5
4984 1860 0.5
4984 1972 0.5
4984 4708 -1
4984 4887 -1
4984 4984 3
4985 1365 -1.06667
4985 4702 -1.06667
4985 4985 2.63333
4986 1815 0.5
4986 2019 0.5
4986 3974 -1
4986 4713 -1
4986 4986 3.5
4987 1763 -1
4987 1974 0.5
4987 4709 -1
4987 4987 2.5
4988 4713 -1
4988 4830 -1
4988 4988 3.5188
4989 1028 -1
4989 1563 0.5
4989 1626 0.5
4989 4709 -1
4989 4989 4
4990 1888 0.5
4990 1909 0.5
4990 1978 0.5
4990 1991 0.5
4990 2103 0.5
4990 2361 0.5
4990 2407 0.5
4990 2992 0.5
4990 3012 0.5
4990 4659 0.5
4990 4699 -1.10345
4990 4786 -1.10345
4990 4990 10.7069
4991 4716 -1
4991 4810 -1
4991 4991 7.58515
4992 1434 0.5
4992 4013 -1
4992 4274 0.5
4992 4716 -1
4992 4772 0.5
4992 4855 0.5
4992 4992 5
4993 4492 -1
4993 4796 -1
4993 4993 4.5
4994 1162 -1.06667
4994 4702 -1.06667
4994 4994 2.67772
4995 2322 0.5
4995 2469 0.5
4995 2500 0.5
4995 2507 0.5
4995 2529 1
4995 2536 0.5
4995 2586 0.5
4995 4540 -1
4995 4713 -1
4995 4918 0.5
4995 4919 0.5
4995 4995 12.8495
4996 1796 -1
4996 4709 -1
4996 4996 2.5
4997 2417 -1
4997 4070 0.5
4997 4713 -1
4997 4997 2.5
4998 2071 0.5
4998 2535 0.5
4998 2634 0.5
4998 4513 -1
4998 4813 -1
4998 4998 6.88593
4999 1451 -1
4999 2804 0.5
4999 4366 0.5
4999 4713 -1
4999 4999 4
5000 1500 0.533333
5000 2132 0.533333
5000 2695 0.533333
5000 2902 0.533333
5000 2950 0.533333
5000 2990 0.533333
5000 4725 -1
5000 4798 -1
5000 5000 5.73333
5001 2393 -1.06667
5001 4700 -1.06667
5001 5001 2.63333
5002 1686 0.5
5002 1797 0.5
5002 1963 0.5
5002 2002 0.5
5002 2079 0.5
5002 2097 0.5
5002 2648 0.5
5002 2847 0.5
5002 2862 0.5
5002 4576 -1
5002 4725 -1
5002 5002 10.3373
5003 2756 0.5
5003 2799 0.5
5003 3004 0.5
5003 4574 -1
5003 4713 -1
5003 5003 4
5004 2006 0.5
5004 2388 -1
5004 4725 -1
5004 5004 3
5005 2128 0.5
5005 2291 0.5
5005 4513 -1
5005 4813 -1
5005 5005 4.01613
5006 2161 0.533333
5006 2736 0.533333
5006 2754 0.533333
5006 3072 0.533333
5006 4236 0.533333
5006 4725 -1
5006 4788 -1
5006 5006 5.2
5007 2445 -1.06667
5007 2513 0.5
5007 4700 -1.06667
5007 5007 2.96667
5008 2660 0.5
5008 2719 0.5
5008 3199 0.5
5008 4063 -1
5008 4725 -1
5008 5008 4
5009 1799 0.5
5009 4032 -1
5009 4446 0.5
5009 4725 -1
5009 5009 5
5010 4054 -1
5010 4725 -1
5010 5010 2.5
5011 3382 0.5
5011 4589 -1
5011 4725 -1
5011 5011 4.33333
5012 4728 -1
5012 4805 -1
5012 5012 3.50024
5013 3747 -1
5013 4471 0.5
5013 4843 -1
5013 4925 0.516129
5013 5013 3.01613
5014 3737 -1
5014 4463 0.5
5014 4744 -1
5014 5014 2.5
5015 3694 -1
5015 4744 -1
5015 4927 0.516129
5015 5015 2.51613
5016 4457 -1
5016 4700 0.551724
5016 4745 1.03226
5016 4840 -1
5016 5016 3.58398
5017 575 -1
5017 4744 0.5
5017 4843 -1
5017 5017 2.5
5018 3810 -1
5018 4471 0.5
5018 4748 -1
5018 5018 2.5
5019 504 -1
5019 4744 -1
5019 4927 0.516129
5019 5019 2.51613
5020 3808 -1
5020 4750 -1
5020 5020 2.5
5021 4462 -1
5021 4471 0.516129
5021 4841 -1
5021 5021 2.51613
5022 4682 -1.06667
5022 4752 -1.06667
5022 5022 2.67571
5023 679 -1
5023 4700 0.533333
5023 4745 -1
5023 5023 3.55733
5024 748 -1
5024 4684 -1
5024 4932 0.5
5024 5024 2.5
5025 4465 -1
5025 4749 -1
5025 5025 2.52567
5026 4462 -1
5026 4747 -1
5026 5026 2.52893
5027 4471 -1
5027 4746 -1
5027 5027 3.5876
5028 755 -1
5028 4688 -1
5028 4711 0.5
5028 5028 2.5
5029 3922 -1
5029 4686 -1
5029 5029 2.57143
5030 688 -1
5030 4471 0.5
5030 4744 -1
5030 5030 2.5
5031 643 -1
5031 4687 1
5031 4692 -1
5031 5031 3
5032 647 -1
5032 4478 0.5
5032 4685 -1
5032 5032 2.5
5033 726 -1
5033 4689 -1
5033 4932 0.5
5033 5033 2.5
5034 4524 -1
5034 4691 -1
5034 5034 2.52893
5035 92 0.5
5035 722 -1
5035 4688 -1
5035 5035 3
5036 759 -1
5036 4479 0.5
5036 4690 -1
5036 5036 3
5037 3722 -1
5037 4687 0.5
5037 4745 -1
5037 5037 2.5
5038 607 -1
5038 3852 0.5
5038 4744 -1
5038 5038 2.5
5039 3912 -1
5039 4689 -1
5039 4932 1.5
5039 5039 3.5
5040 798 -1
5040 4689 -1
5040 5040 2.5
5041 872 -1
5041 4698 -1
5041 4709 0.5
5041 5041 2.5
5042 4692 -1
5042 4758 -1
5042 5042 2.54701
5043 3945 -1
5043 4694 -1
5043 4932 0.5
5043 5043 2.5
5044 637 -1
5044 3873 0.5
5044 4689 -1
5044 5044 2.5
5045 580 -1
5045 4684 -1
5045 5045 2.5
5046 3930 -1
5046 4694 -1
5046 5046 2.5
5047 767 -1
5047 4703 -1
5047 5047 2.512
5048 811 -1.06667
5048 3852 0.5
5048 4701 -1.06667
5048 5048 2.63333
5049 837 -1
5049 4697 -1
5049 5049 2.5
5050 4520 -1.14286
5050 4695 -1.14286
5050 4716 0.5
5050 5050 3.28571
5051 3935 -1
5051 4684 -1
5051 5051 2.50794
5052 1057 -1
5052 4688 -1
5052 4954 0.5
5052 5052 2.5
5053 629 -1.06667
5053 4702 -1.06667
5053 5053 2.63826
5054 832 -1
5054 4684 -1
5054 5054 2.5
5055 3961 -1
5055 4697 -1
5055 5055 2.50794
5056 4176 -1
5056 4688 -1
5056 4716 0.5
5056 5056 3
5057 765 -1
5057 4696 0.5
5057 4698 -1
5057 5057 2.5
5058 742 -1
5058 4687 -1
5058 4950 0.5
5058 5058 2.5
5059 4703 -1
5059 4754 -1
5059 5059 2.55292
5060 4707 -1
5060 4759 -1
5060 4932 0.5
5060 5060 2.5
5061 869 -1
5061 4688 -1
5061 5061 2.5
5062 867 -1
5062 4693 -1
5062 4707 0.5
5062 5062 2.5
5063 3844 -1
5063 4698 0.571429
5063 4777 -1
5063 5063 2.57143
5064 4559 -1
5064 4687 -1
5064 5064 3
5065 4488 -1
5065 4716 0.5
5065 4860 -1
5065 5065 2.5
5066 1116 -1
5066 4703 -1
5066 5066 2.512
5067 224 -1.06667
5067 4767 -1.06667
5067 5067 2.63333
5068 644 -1.06667
5068 4478 0.5
5068 4700 -1.06667
5068 5068 2.63333
5069 4475 -1
5069 4775 -1
5069 5069 2.51613
5070 1281 -1
5070 4707 -1
5070 5070 2.5
5071 1180 -1
5071 4698 -1
5071 5071 2.51822
5072 876 -1.06667
5072 4702 -1.06667
5072 5072 2.65366
5073 3967 -1
5073 4712 -1
5073 5073 2.5
5074 1142 -1
5074 3850 0.5
5074 4712 -1
5074 5074 2.5
5075 952 -1.06667
5075 4700 -1.06667
5075 5075 2.66144
5076 4527 -1.06667
5076 4700 -1.06667
5076 4708 0.5
5076 4713 0.5
5076 5076 3.63333
5077 786 -1.06667
5077 4701 -1.06667
5077 5077 3.17039
5078 3933 -1
5078 4703 -1
5078 5078 2.512
5079 1351 -1
5079 4716 -1
5079 5079 2.50394
5080 4526 -1.06667
5080 4700 -1.06667
5080 5080 2.64533
5081 1045 -1
5081 4716 0.5
5081 4718 -1
5081 5081 3.00394
5082 4210 -1
5082 4718 -1
5082 5082 2.5
5083 1040 -1
5083 3854 0.5
5083 4713 -1
5083 5083 2.5
5084 788 -1
5084 4703 -1
5084 5084 2.50895
5085 1037 -1.06667
5085 4700 -1.06667
5085 5085 2.64228
5086 3750 -1
5086 4706 -1
5086 5086 2.5
5087 4700 -1.06667
5087 4765 -1.06667
5087 5087 2.65632
5088 4531 -1.06667
5088 4700 -1.06667
5088 5088 3.16566
5089 766 -1.06667
5089 4700 -1.06667
5089 5089 2.64127
5090 1009 -1
5090 4713 -1
5090 4728 0.5
5090 5090 2.5
5091 865 -1
5091 4708 -0.5
5091 5091 2.5
5092 1324 -1
5092 4712 -1
5092 5092 2.5
5093 3941 -1.06667
5093 4700 -1.06667
5093 5093 3.1626
5094 4621 -1.06667
5094 4704 -1.06667
5094 5094 2.64842
5095 772 -1
5095 4709 -1
5095 5095 2.5
5096 4022 -1
5096 4723 -1
5096 5096 2.50493
5097 1263 -1
5097 4513 0.5
5097 4707 -1
5097 5097 2.5
5098 1177 -1
5098 4708 -0.5
5098 5098 2.5
5099 1456 -1
5099 4710 -1
5099 5099 2.5
5100 1280 -1
5100 4685 -1
5100 5100 2.5
5101 4548 -1
5101 4718 -1
5101 5101 2.5
5102 758 -1
5102 4684 -1
5102 5102 2.50394
5103 4716 -1
5103 4762 -1
5103 5103 2.5
5104 4710 -1
5104 4780 -1
5104 5104 2.512
5105 1252 -1
5105 4716 -1
5105 5105 2.5
5106 1273 -1
5106 4710 -1
5106 5106 2.5
5107 4011 -1.06667
5107 4701 -1.06667
5107 5107 2.64228
5108 1166 -1
5108 4716 -1
5108 5108 2.5
5109 4488 -1
5109 4769 -1
5109 5109 2.5
5110 1323 -1
5110 4713 -1
5110 5110 2.5
5111 4037 -1
5111 4723 -1
5111 5111 2.50493
5112 4165 -1
5112 4716 -1
5112 5112 2.5
5113 1124 -1
5113 4709 -1
5113 5113 2.5
5114 934 -1
5114 4685 -1
5114 5114 2.5
5115 4553 -1
5115 4684 -1
5115 5115 2.50593
5116 757 -1.06667
5116 4700 -1.06667
5116 5116 2.65366
5117 4713 -0.666667
5117 5117 1.83554
5118 4238 -1
5118 4726 -1
5118 5118 2.5198
5119 4010 -1
5119 4716 -1
5119 5119 3
5120 4039 -1
5120 4723 -1
5120 5120 2.55146
5121 3958 -1.06667
5121 4700 -1.06667
5121 5121 2.65366
5122 1397 -1
5122 4716 -1
5122 5122 2.50394
5123 4000 -1
5123 4723 -1
5123 5123 2.51098
5124 4216 -1
5124 4716 -1
5124 5124 2.5
5125 4024 -1
5125 4716 -1
5125 5125 2.5
5126 4025 -1
5126 4723 -1
5126 5126 2.55146
5127 4644 -1
5127 4735 -1
5127 5127 2.51665
5128 1032 -1
5128 4707 -1
5128 4728 0.5
5128 5128 2.5
5129 972 -1
5129 4723 -1
5129 5129 2.55146
5130 1695 -1
5130 4723 -1
5130 5130 2.50493
5131 4507 -1
5131 4785 -1
5131 5131 3.5
5132 1290 -1
5132 4723 -1
5132 5132 2.50493
5133 1654 -1
5133 4721 -1
5133 5133 2.50895
5134 1115 -1
5134 4709 -1
5134 5134 2.54237
5135 4558 -1
5135 4716 -1
5135 5135 2.5
5136 1682 -1.06667
5136 4702 -1.06667
5136 5136 3.18177
5137 1772 -1
5137 4727 -1
5137 5137 2.50895
5138 812 -1.06667
5138 4702 -1.06667
5138 5138 2.66144
5139 4492 -1
5139 4771 -1
5139 5139 2.51822
5140 3963 -1
5140 4723 -1
5140 5140 2.50493
5141 1820 -1
5141 4707 -1
5141 4990 0.5
5141 5141 2.5
5142 1615 -1
5142 4734 -1
5142 5142 2.50895
5143 2053 -1
5143 4734 -1
5143 5143 2.50844
5144 4734 -0.666667
5144 5144 1.91548
5145 4080 -1
5145 4721 -1
5145 5145 2.54016
5146 1997 -1
5146 4723 -1
5146 5146 2.55146
5147 4728 -1
5147 4838 -1
5147 5147 3.0481
5148 1518 -1
5148 4716 -1
5148 5148 2.5
5149 965 -1
5149 4696 -1
5149 4728 0.5
5149 5149 2.5
5150 1069 -1
5150 4712 -1
5150 5150 2.55531
5151 1198 -1
5151 4707 -1
5151 5151 2.5
5152 4709 -1
5152 4802 -1
5152 5152 2.51822
5153 4570 -1
5153 4716 -1
5153 5153 2.5
5154 4498 -1
5154 4867 -1
5154 5154 2.5
5155 1392 -1
5155 4716 -1
5155 5155 2.51098
5156 4186 -1
5156 4726 -1
5156 5156 2.5
5157 1118 -1
5157 4713 -1
5157 5157 2.51822
5158 4228 -1
5158 4717 -1
5158 5158 2.5
5159 3936 -1
5159 4513 0.5
5159 4734 -1
5159 5159 2.5
5160 1557 -1
5160 4713 -1
5160 5160 2.51822
5161 1568 -1.06667
5161 4702 -1.06667
5161 5161 2.63677
5162 1622 -1
5162 4707 -1
5162 5162 2.51613
5163 814 -1
5163 4733 -1
5163 4990 0.5
5163 5163 3.07143
5164 1197 -1
5164 4734 -1
5164 4950 1
5164 5164 3.51613
5165 1548 -1
5165 4723 -1
5165 5165 2.55146
5166 1273 -1
5166 4716 -1
5166 5166 2.5
5167 4700 -1.06667
5167 4818 -1.06667
5167 5167 2.65366
5168 2343 -1
5168 4708 -1
5168 5168 2.5
5169 4702 -1.06667
5169 4783 -1.06667
5169 5169 3.24965
5170 1856 -1
5170 4723 -1
5170 5170 2.50493
5171 640 -1
5171 4723 -1
5171 5171 3.05146
5172 4572 -1
5172 4709 -1
5172 4728 0.5
5172 5172 2.5
5173 1555 -1
5173 4712 -1
5173 5173 2.5
5174 1319 -1
5174 4723 -1
5174 5174 2.50493
5175 994 -1
5175 4713 -1
5175 5175 2.5
5176 4563 -1
5176 4713 -1
5176 5176 2.5
5177 4173 -1
5177 4713 -1
5177 5177 2.5
5178 1387 -1
5178 4713 -1
5178 5178 2.5
5179 1821 -1.06667
5179 4700 -1.06667
5179 5179 2.64127
5180 4047 -1
5180 4734 -1
5180 5180 2.5
5181 4332 -1
5181 4733 -1
5181 5181 2.50869
5182 2502 -1
5182 4713 -1
5182 5182 2.51822
5183 2062 -1
5183 4734 -1
5183 5183 2.50895
5184 2481 -1
5184 4739 -1
5184 5184 2.51822
5185 1535 -1
5185 4728 0.5
5185 4739 -1
5185 5185 2.5
5186 4061 -1
5186 4725 -1
5186 5009 0.5
5186 5186 2.5
5187 1987 -1
5187 4723 -1
5187 5187 2.50493
5188 2347 -1
5188 4713 -1
5188 5188 2.51822
5189 4322 -1
5189 4725 -1
5189 5189 2.5248
5190 2572 -1
5190 4725 -1
5190 5190 2.57143
5191 1531 -1
5191 4713 -1
5191 4728 0.5
5191 5191 2.5
5192 4085 -1
5192 4740 -1
5192 5192 2.50844
5193 4713 -1
5193 4784 -1
5193 5193 2.51822
5194 1699 -1
5194 4738 -1
5194 5194 2.5
5195 4709 -1
5195 4768 -1
5195 5195 2.51822
5196 1634 -1
5196 4728 -1
5196 5196 2.5
5197 4721 -1
5197 4892 -1
5197 5197 2.50245
5198 1430 -1
5198 4725 -1
5198 5198 2.57143
5199 1080 -1
5199 4725 -1
5199 5199 2.57143
5200 2681 -1
5200 4725 -1
5200 5200 2.55531
5201 4053 -1
5201 4725 -1
5201 5201 3.01047
5202 2340 -1
5202 4725 -1
5202 5202 2.57143
5203 4026 -1
5203 4728 -1
5203 5203 2.50245
5204 4334 -1
5204 4721 -1
5204 5204 2.50844
5205 4574 -1
5205 4728 0.5
5205 4739 -1
5205 5205 2.5
5206 2697 -1
5206 4739 -1
5206 4993 0.5
5206 5206 2.5
5207 2767 -1
5207 4728 -1
5207 5207 2.51822
5208 2603 -1
5208 4728 -1
5208 5208 2.50805
5209 2739 -1
5209 4743 -1
5209 5209 2.51613
5210 2867 -1
5210 4742 -1
5210 5210 2.5
5211 2896 -1
5211 4741 -1
5211 5211 2.50643
5212 4415 -1
5212 4742 -1
5212 5212 2.51303
5213 2107 -1
5213 4728 -1
5213 5213 2.51822
5214 2765 -1
5214 4728 -1
5214 5214 2.5
5215 2698 -1
5215 4728 -1
5215 4993 0.5
5215 5215 2.5
5216 4063 -1
5216 4725 -1
5216 5216 2.57143
5217 4723 -1
5217 4901 -1
5217 5217 2.55146
5218 2970 -1
5218 4725 -1
5218 5218 2.5
5219 3248 -1
5219 4736 -1
5219 5219 2.50805
5220 2727 -1
5220 4725 -1
5220 5220 2.5
5221 1405 -1.06667
5221 4700 -1.06667
5221 5221 2.64228
5222 4689 -0.666667
5222 4932 0.5
5222 5222 1.83333
5223 4689 -0.666667
5223 4932 0.5
5223 5223 1.83333
5224 3868 0.5
5224 4690 -0.666667
5224 5224 1.83333
5225 4685 -0.166667
5225 5225 1.83333
5226 4701 -0.695652
5226 4702 0.533333
5226 5226 1.92464
5227 4685 -0.666667
5227 4929 0.5
5227 5227 1.83333
5228 4689 -0.666667
5228 5228 1.83333
5229 4685 -0.666667
5229 5229 1.83333
5230 4707 0.5
5230 4745 -0.666667
5230 5230 1.83333
5231 4698 -0.666667
5231 4709 0.5
5231 5231 1.83333
5232 4688 -0.666667
5232 5232 1.83333
5233 4690 -0.666667
5233 5233 1.83333
5234 4688 -0.666667
5234 5234 1.84946
5235 3883 0.5
5235 4706 -0.666667
5235 5235 1.83333
5236 897 -1
5236 4708 -1
5236 5236 2.5
5237 851 -1
5237 4476 0.5
5237 4710 -1
5237 5237 2.5
5238 4175 -1
5238 4499 0.5
5238 4705 -1
5238 5238 2.5
5239 982 -1
5239 4687 -1
5239 5239 2.5
5240 1052 -1
5240 4712 -1
5240 5240 2.5
5241 4189 -1
5241 4687 -1
5241 5241 2.5
5242 1079 -1
5242 4706 -1
5242 4972 0.5
5242 5242 2.5
5243 4488 -1
5243 4864 -1
5243 5243 2.5
5244 859 -1
5244 4710 -1
5244 5244 2.5
5245 4219 -1
5245 4703 -1
5245 5245 2.50794
5246 4202 -1
5246 4688 -1
5246 4966 0.5
5246 5246 2.5
5247 1347 -1
5247 4713 -1
5247 4974 0.5
5247 5247 2.5
5248 4485 -1
5248 4846 -1
5248 5248 2.5
5249 1030 -1
5249 4688 -1
5249 4732 0.5
5249 5249 2.5
5250 4211 -1
5250 4693 -1
5250 5250 2.51509
5251 3862 0.5
5251 4696 -0.666667
5251 5251 1.83333
5252 4174 -1
5252 4720 -1
5252 5252 2.53333
5253 4718 -0.666667
5253 4992 0.5
5253 5253 1.83333
5254 1250 -1
5254 4710 -1
5254 5254 2.5
5255 4203 -1
5255 4696 -1
5255 5255 2.50593
5256 4696 -0.666667
5256 4728 0.5
5256 5256 1.83333
5257 954 -1
5257 4698 -1
5257 4728 0.5
5257 5257 2.5
5258 4166 -1
5258 4724 -1
5258 5258 2.5
5259 4145 -1.06667
5259 4700 -1.06667
5259 4969 0.5
5259 5259 2.63333
5260 1340 -1
5260 4499 0.5
5260 4718 -1
5260 5260 2.5
5261 4716 -0.666667
5261 5261 1.83333
5262 4213 -1
5262 4718 -1
5262 5262 2.5
5263 4712 -0.666667
5263 5263 1.86667
5264 4258 -1
5264 4715 -1
5264 5264 2.5
5265 4188 -1
5265 4725 -1
5265 5265 2.5
5266 1454 -1
5266 4710 -1
5266 5266 2.5
5267 1125 -1
5267 4713 -1
5267 5267 2.5
5268 4709 -1
5268 4857 -1
5268 5268 2.50794
5269 1123 -1
5269 4708 0.5
5269 4718 -1
5269 5269 2.5
5270 1344 -1
5270 4696 -1
5270 5270 2.5
5271 1376 -1
5271 4725 -1
5271 5271 2.50794
5272 1226 -1
5272 4723 -1
5272 5272 2.5
5273 4708 -0.666667
5273 5273 1.90476
5274 1540 -1
5274 4716 -1
5274 5274 2.5
5275 1305 -1
5275 4717 -1
5275 4735 0.5
5275 5275 2.5
5276 4226 -1
5276 4707 -1
5276 5276 2.50869
5277 815 -1
5277 4710 -1
5277 5277 2.57143
5278 882 -1
5278 4710 -1
5278 5278 2.5
5279 1050 -1
5279 4710 -1
5279 5279 2.5
5280 1102 -1
5280 4709 -1
5280 5280 2.52112
5281 4626 -1
5281 4730 -1
5281 5281 2.50593
5282 4275 -1
5282 4719 -1
5282 5282 2.50643
5283 4247 -1
5283 4728 -1
5283 4739 0.5
5283 5283 2.5
5284 4229 -1
5284 4713 -1
5284 5284 2.50196
5285 1175 -1
5285 4716 -1
5285 4963 0.5
5285 5285 2.5
5286 1051 -1
5286 4712 -1
5286 4725 0.5
5286 5286 2.5
5287 1200 -1
5287 4708 -1
5287 5287 2.5
5288 1061 -1
5288 4723 -1
5288 5288 2.5
5289 4698 -0.666667
5289 4728 0.5
5289 5289 1.83333
5290 812 -1.06667
5290 4702 -1.06667
5290 5290 2.65366
5291 1041 -1
5291 4720 -1
5291 5291 2.50869
5292 1450 -1
5292 4708 -1
5292 5292 2.57143
5293 4162 -1
5293 4713 -1
5293 5293 2.5
5294 1516 -1
5294 4709 -1
5294 5294 2.5
5295 1633 -1
5295 4708 -1
5295 5295 2.5
5296 1585 -1
5296 4708 -1
5296 5296 2.51098
5297 4297 -1
5297 4514 0.5
5297 4735 -1
5297 5297 2.5
5298 1485 -1
5298 4708 -1
5298 5298 2.5
5299 4164 -1
5299 4723 -1
5299 5299 2.50512
5300 1735 -1
5300 4721 -1
5300 5300 2.50493
5301 4729 -1
5301 4884 -1
5301 5301 2.5
5302 4713 -0.666667
5302 5302 1.87115
5303 4282 -1
5303 4713 -1
5303 5303 2.50245
5304 2401 -1
5304 4728 -1
5304 5003 0.5
5304 5304 2.5
5305 4374 -1
5305 4721 -1
5305 5305 2.58215
5306 4369 -1
5306 4734 -1
5306 5306 2.5
5307 4355 -1
5307 4721 -1
5307 5307 2.50844
5308 1967 -1
5308 4721 -1
5308 5308 2.50593
5309 2005 -1
5309 4741 -1
5309 5309 2.58215
5310 4375 -1
5310 4742 -1
5310 5310 2.58215
5311 2946 -1
5311 4723 -1
5311 5311 2.52988
5312 1462 -1
5312 4716 -1
5312 5312 2.50394
5313 4177 -1
5313 4716 -1
5313 5313 2.5
5314 4713 -0.666667
5314 5314 1.84946
5315 4498 -1
5315 4861 -1
5315 5315 2.5
5316 1475 -1
5316 4713 -1
5316 5316 2.5
5317 4712 -0.666667
5317 5317 1.83333
5318 4716 -1
5318 4870 -1
5318 5318 2.5
5319 1215 -1
5319 4716 -1
5319 4967 0.5
5319 5319 2.5
5320 1618 -1
5320 4707 -1
5320 5320 2.5
5321 1611 -1
5321 4709 0.5
5321 4728 -1
5321 5321 2.5
5322 1510 -1
5322 4730 -1
5322 5322 2.50593
5323 1625 -1
5323 4716 -1
5323 5323 2.5
5324 890 -1
5324 4712 -1
5324 5324 2.55531
5325 4225 -1
5325 4709 -1
5325 5325 2.5
5326 4723 -1
5326 4881 -1
5326 5326 2.50493
5327 4709 -0.666667
5327 4739 0.5
5327 5327 1.83333
5328 4708 -1
5328 4853 -1
5328 5328 2.50794
5329 4628 -1
5329 4723 -1
5329 5329 2.50493
5330 858 -1.06667
5330 4702 -1.06667
5330 5330 3.15366
5331 4295 -1
5331 4722 -1
5331 5331 3
5332 1897 -1
5332 4709 -1
5332 5332 2.5
5333 4713 -1
5333 4912 -1
5333 5333 2.50394
5334 4266 -1
5334 4735 -1
5334 5334 2.51613
5335 4490 -1
5335 4886 -1
5335 5335 3
5336 1153 -1
5336 4713 -1
5336 5336 2.5
5337 1894 -1
5337 4725 -1
5337 5000 0.533333
5337 5337 2.53333
5338 1948 -1
5338 4709 -1
5338 4738 0.5
5338 5338 2.5
5339 1929 -1
5339 4735 -1
5339 5339 2.51613
5340 1595 -1
5340 4712 -1
5340 5340 2.55531
5341 985 -1
5341 4713 -1
5341 4995 0.5
5341 5341 2.5
5342 2425 -1
5342 4738 -1
5342 5342 2.5
5343 4709 -0.666667
5343 5343 1.83739
5344 4406 -1
5344 4738 -1
5344 5344 2.54936
5345 1554 -1
5345 4725 -1
5345 5345 2.57143
5346 2516 -1
5346 4725 -1
5346 5346 2.55531
5347 1775 -1
5347 4725 -1
5347 5347 2.57143
5348 4409 -1
5348 4725 -1
5348 5348 2.51047
5349 4734 -0.666667
5349 5349 1.85313
5350 4237 -1
5350 4738 -1
5350 5350 2.50127
5351 4370 -1
5351 4725 -1
5351 5351 2.57143
5352 2048 -1
5352 4725 -1
5352 5352 2.5
5353 4636 -1
5353 4738 -1
5353 5353 2.51587
5354 2532 -1
5354 4725 -1
5354 5354 2.51047
5355 2576 -1
5355 4739 -1
5355 4993 0.5
5355 5355 2.5
5356 4725 -0.666667
5356 5356 1.88865
5357 4668 -1
5357 4725 -1
5357 5357 2.51047
5358 2549 -1
5358 4725 -1
5358 5358 2.50794
5359 2548 -1
5359 4725 -1
5359 5359 2.57143
5360 2654 -1
5360 4725 -1
5360 5360 3.0819
5361 4230 -1
5361 4725 -1
5361 5361 2.51047
5362 1390 -1
5362 4728 -1
5362 5362 2.51822
5363 2403 -1
5363 4725 -1
5363 5363 2.51047
5364 2436 -1
5364 4725 -1
5364 5364 2.57143
5365 4404 -1
5365 4725 -1
5365 5365 2.57143
5366 4728 -1
5366 4889 -1
5366 5366 2.50895
5367 2560 -1
5367 4723 -1
5367 5367 2.50493
5368 4299 -1
5368 4725 -1
5368 5368 2.57143
5369 4436 -1
5369 4725 -1
5369 5369 2.57143
5370 1666 -1
5370 4725 -1
5370 5370 2.5
5371 2404 -1
5371 4725 -1
5371 5371 2.57143
5372 4741 -0.666667
5372 5372 1.83739
5373 2703 -1
5373 4721 -1
5373 5373 2.58215
5374 4725 -1
5374 4883 -1
5374 5374 2.61538
5375 1361 -1
5375 4741 -1
5375 5375 2.50643
5376 2975 -1
5376 4739 -1
5376 5376 2.51822
5377 4338 -1
5377 4725 -1
5377 5377 2.57143
5378 2794 -1
5378 4725 -1
5378 5378 2.57143
5379 4723 -0.666667
5379 5379 1.8848
5380 655 0.507937
5380 698 0.507937
5380 737 0.507937
5380 844 0.507937
5380 3915 1.01587
5380 4463 -1
5380 4541 0.507937
5380 4760 0.581818
5380 5014 -1
5380 5380 6.47422
5381 511 0.512
5381 627 0.512
5381 769 0.512
5381 781 0.512
5381 838 0.512
5381 875 0.512
5381 888 0.512
5381 901 1.024
5381 902 0.512
5381 912 0.512
5381 921 0.512
5381 923 0.512
5381 932 0.512
5381 945 0.512
5381 970 0.512
5381 987 0.512
5381 1278 0.512
5381 1279 0.512
5381 1343 0.512
5381 1368 0.512
5381 1404 0.512
5381 1559 0.512
5381 1712 0.512
5381 3910 0.512
5381 3931 0.512
5381 3944 0.512
5381 3947 0.512
5381 3957 0.512
5381 3969 0.512
5381 4011 0.512
5381 4150 0.512
5381 4521 0.512
5381 4522 0.512
5381 4526 0.512
5381 4559 0.512
5381 4745 -1.03226
5381 4754 0.512
5381 4761 0.512
5381 4774 0.512
5381 4776 0.512
5381 4847 0.512
5381 4850 0.512
5381 4851 0.547009
5381 5016 -1.03226
5381 5023 1.024
5381 5026 0.528926
5381 5027 0.528926
5381 5034 0.528926
5381 5042 0.547009
5381 5047 0.512
5381 5066 0.512
5381 5078 0.512
5381 5080 0.512
5381 5088 0.512
5381 5381 40.0256
5382 1431 0.505929
5382 1644 0.505929
5382 1926 0.505929
5382 1979 0.505929
5382 2095 0.505929
5382 2737 0.505929
5382 2889 0.505929
5382 3109 0.505929
5382 4043 0.505929
5382 4328 0.505929
5382 4372 0.505929
5382 4430 0.505929
5382 4627 0.505929
5382 4649 0.505929
5382 4903 0.505929
5382 4927 -1.03226
5382 5015 -1.03226
5382 5115 0.505929
5382 5255 0.505929
5382 5308 0.505929
5382 5382 26.7483
5383 770 -1
5383 4172 0.5
5383 4924 -1
5383 5383 2.5
5384 785 0.5
5384 789 0.5
5384 799 0.5
5384 841 0.5
5384 849 0.5
5384 868 0.5
5384 878 0.5
5384 886 0.5
5384 893 0.5
5384 894 0.5
5384 896 0.5
5384 935 0.5
5384 959 0.5
5384 990 0.5
5384 992 0.5
5384 1017 0.5
5384 1018 0.5
5384 1099 0.5
5384 1239 0.5
5384 1257 0.5
5384 1258 0.5
5384 1272 0.5
5384 1309 0.5
5384 1424 0.5
5384 1586 0.5
5384 1786 0.5
5384 3552 0.5
5384 3965 0.5
5384 4040 0.5
5384 4151 0.5
5384 4154 0.5
5384 4168 0.5
5384 4313 0.5
5384 4528 -1
5384 4929 -1
5384 5040 0.5
5384 5045 0.5
5384 5046 0.5
5384 5049 0.5
5384 5054 0.5
5384 5100 0.5
5384 5228 0.5
5384 5229 0.5
5384 5317 0.5
5384 5384 26.8495
5385 889 0.5
5385 1459 0.5
5385 1528 0.5
5385 1683 0.5
5385 1714 0.5
5385 2004 0.5
5385 3939 -1
5385 4096 0.5
5385 4407 0.5
5385 4571 0.5
5385 4625 0.5
5385 4933 -1
5385 5385 9.16667
5386 657 -1
5386 1181 0.5
5386 1240 0.5
5386 4309 0.5
5386 4932 -1
5386 5386 3.5
5387 671 -1
5387 1560 0.5
5387 3953 0.5
5387 4194 0.5
5387 4932 -1
5387 5387 3.5
5388 1197 1
5388 1219 0.5
5388 1413 0.5
5388 1589 0.5
5388 3998 0.5
5388 4340 0.5
5388 4517 -1
5388 4794 0.5
5388 4929 -1
5388 5070 0.5
5388 5110 0.5
5388 5388 7
5389 673 0.5
5389 752 0.5
5389 997 0.5
5389 3916 -1
5389 4609 0.5
5389 4929 -1
5389 5389 5.5
5390 1135 0.5
5390 4478 -1
5390 5032 -1
5390 5390 3
5391 1097 0.533333
5391 1111 0.533333
5391 1225 0.533333
5391 1255 0.533333
5391 1325 0.533333
5391 1329 0.533333
5391 1358 0.533333
5391 1359 0.533333
5391 1360 0.533333
5391 1508 0.533333
5391 1604 0.533333
5391 1606 0.533333
5391 1650 0.533333
5391 1675 0.533333
5391 1770 0.533333
5391 1851 0.533333
5391 2337 0.533333
5391 2485 0.533333
5391 2591 0.533333
5391 4046 0.533333
5391 4205 0.533333
5391 4253 0.533333
5391 4291 0.533333
5391 4932 -1
5391 5024 -1
5391 5252 0.533333
5391 5263 0.533333
5391 5391 16.2145
5392 885 0.507937
5392 1077 0.507937
5392 1249 0.507937
5392 1261 0.507937
5392 1354 0.507937
5392 3937 0.507937
5392 4767 0.542373
5392 4770 0.507937
5392 4932 -1
5392 5039 -1
5392 5055 0.507937
5392 5392 7.1138
5393 4533 -1
5393 4932 -1
5393 5393 2.94545
5394 1029 -1
5394 4058 0.5
5394 4929 -1
5394 5394 2.5
5395 1509 0.5
5395 1825 0.5
5395 1943 0.5
5395 2052 0.5
5395 2387 0.5
5395 2437 0.5
5395 2542 0.5
5395 4069 0.5
5395 4529 -1
5395 4939 -1
5395 5265 0.5
5395 5395 6.83333
5396 717 -1
5396 1984 0.5
5396 4421 0.5
5396 4932 -1
5396 5396 3.5
5397 835 0.5
5397 981 0.5
5397 1598 0.5
5397 1847 0.5
5397 2328 0.5
5397 2373 0.5
5397 4687 -1
5397 4848 0.5
5397 5037 -1
5397 5397 6.5
5398 918 0.5
5398 3928 -1
5398 4932 -1
5398 5398 3
5399 1016 -1
5399 4292 0.5
5399 4929 -1
5399 5399 2.5
5400 861 -1
5400 4190 0.5
5400 4935 -1
5400 5400 2.5
5401 840 -1
5401 1900 0.5
5401 1962 0.5
5401 4929 -1
5401 5061 0.5
5401 5401 3.5
5402 1189 0.507937
5402 1277 0.507937
5402 2315 0.507937
5402 2563 0.507937
5402 4272 0.507937
5402 4294 0.507937
5402 4471 -1
5402 4783 0.507937
5402 5030 -1
5402 5089 0.507937
5402 5179 0.507937
5402 5245 0.507937
5402 5402 13.298
5403 1113 -1
5403 4932 -1
5403 5067 0.5
5403 5403 2.5
5404 1140 -1
5404 4264 0.5
5404 4932 -1
5404 5404 2.5
5405 1665 0.507937
5405 4932 -1
5405 5222 -1
5405 5405 2.50794
5406 809 -1
5406 1195 0.5
5406 1385 0.5
5406 1444 0.5
5406 1678 0.5
5406 4929 -1
5406 5406 5.01613
5407 1381 0.507937
5407 4932 -1
5407 5039 -1
5407 5407 3.08975
5408 1094 -1
5408 3893 0.5
5408 4929 -1
5408 5408 2.5
5409 1026 0.507937
5409 1520 0.507937
5409 1616 0.507937
5409 1830 0.507937
5409 1934 0.507937
5409 1976 0.507937
5409 1983 0.507937
5409 2025 0.507937
5409 2045 0.507937
5409 4349 0.507937
5409 4358 0.507937
5409 4648 0.507937
5409 4932 -1
5409 5033 -1
5409 5409 13.335
5410 1846 0.5
5410 1853 0.5
5410 3950 -1
5410 4937 -1
5410 5410 3
5411 1491 0.5
5411 1671 0.5
5411 1776 0.5
5411 2001 0.5
5411 2426 0.5
5411 2667 0.5
5411 3165 0.5
5411 3952 -1
5411 4932 -1
5411 5201 0.5
5411 5411 9.16863
5412 4278 0.5
5412 4568 -1
5412 4932 -1
5412 5412 2.5
5413 753 0.5
5413 1269 0.5
5413 1370 0.5
5413 1382 0.5
5413 1407 0.5
5413 1452 0.5
5413 1472 0.5
5413 1517 0.5
5413 1556 0.5
5413 1811 0.5
5413 2080 0.5
5413 2144 0.5
5413 2348 0.5
5413 2575 0.5
5413 2592 0.5
5413 2766 0.5
5413 4001 0.5
5413 4562 0.5
5413 4698 -1.14286
5413 4875 0.5
5413 5063 -1.14286
5413 5095 0.5
5413 5156 0.5
5413 5178 0.5
5413 5196 0.5
5413 5268 0.507937
5413 5316 0.5
5413 5325 0.5
5413 5332 0.5
5413 5333 0.503937
5413 5413 18.6559
5414 4605 -1
5414 4932 -1
5414 5414 2.5
5415 1008 0.503937
5415 1058 0.503937
5415 1096 0.503937
5415 1220 0.503937
5415 1594 0.503937
5415 1738 0.503937
5415 1759 0.503937
5415 1905 0.503937
5415 2333 0.503937
5415 2395 0.503937
5415 4709 -1
5415 4828 0.503937
5415 5041 -1
5415 5081 0.503937
5415 5102 0.503937
5415 5122 0.503937
5415 5312 0.503937
5415 5415 11.5722
5416 998 0.5
5416 1330 0.5
5416 1414 0.5
5416 1416 0.5
5416 1577 0.5
5416 1674 0.5
5416 2517 0.5
5416 2713 0.5
5416 2723 0.5
5416 2972 0.5
5416 3758 0.5
5416 4437 0.5
5416 4561 -1
5416 4845 0.5
5416 4932 -1
5416 5092 0.5
5416 5240 0.5
5416 5416 12.1667
5417 2032 0.5
5417 2492 0.5
5417 4051 0.5
5417 4569 0.5
5417 4789 0.5
5417 4791 -1
5417 4943 -1
5417 5335 1
5417 5417 5.5
5418 895 -1
5418 1053 0.5
5418 1259 0.5
5418 1468 0.5
5418 1512 0.5
5418 1544 0.5
5418 1571 0.5
5418 1572 0.5
5418 2367 0.5
5418 4410 0.5
5418 4856 1
5418 4932 -1
5418 5418 7.83333
5419 1253 -1.01587
5419 4649 0.5
5419 4942 -1.01587
5419 5419 2.53175
5420 1757 0.507937
5420 1964 0.507937
5420 2385 0.507937
5420 2464 0.507937
5420 2656 0.507937
5420 2712 0.507937
5420 2747 0.507937
5420 2832 0.507937
5420 2966 0.507937
5420 3029 0.507937
5420 3104 0.507937
5420 4575 0.507937
5420 4678 0.507937
5420 4932 -1
5420 5039 -1
5420 5271 0.507937
5420 5358 0.507937
5420 5420 12.1587
5421 542 0.5
5421 543 0.5
5421 547 0.5
5421 1433 -1
5421 2081 0.5
5421 4142 0.5
5421 4946 -1
5421 5421 5.5
5422 1758 0.5
5422 4155 -1
5422 4941 -1
5422 5422 2.5
5423 1308 -1
5423 1402 0.5
5423 4953 -1
5423 5423 2.5
5424 1843 0.5
5424 1907 0.5
5424 2065 0.5
5424 2440 0.5
5424 2441 0.5
5424 2954 0.5
5424 3130 0.5
5424 3850 -1
5424 4212 0.5
5424 4286 0.5
5424 4325 0.5
5424 4555 0.5
5424 4665 0.5
5424 5073 0.5
5424 5074 -1
5424 5424 12.1667
5425 1256 -1
5425 1666 0.5
5425 1773 0.5
5425 1800 0.5
5425 1922 0.5
5425 2776 0.5
5425 4403 0.5
5425 4932 -1
5425 5425 5.5
5426 2613 0.507937
5426 4700 -1.06667
5426 4764 0.507937
5426 4766 0.507937
5426 5023 -1.06667
5426 5426 5.68889
5427 1317 0.571429
5427 1377 0.571429
5427 1420 0.571429
5427 1484 0.571429
5427 1487 0.571429
5427 1608 0.571429
5427 1610 0.571429
5427 1752 0.571429
5427 1805 0.571429
5427 1806 0.571429
5427 1833 0.571429
5427 1950 0.571429
5427 2174 0.571429
5427 2325 0.571429
5427 2342 0.571429
5427 2358 0.571429
5427 2413 0.571429
5427 2428 0.571429
5427 2430 0.571429
5427 4013 0.571429
5427 4047 0.571429
5427 4307 0.571429
5427 4400 0.571429
5427 4708 -1
5427 4782 0.571429
5427 4793 0.571429
5427 4808 0.571429
5427 4862 0.571429
5427 4868 0.571429
5427 5091 -1
5427 5163 0.571429
5427 5277 0.571429
5427 5292 0.571429
5427 5427 24.8571
5428 1321 0.571429
5428 1546 0.571429
5428 2046 0.571429
5428 2379 0.571429
5428 2422 0.571429
5428 2471 0.571429
5428 2509 0.571429
5428 2598 0.571429
5428 4316 0.571429
5428 4708 -1
5428 4800 0.571429
5428 4852 0.571429
5428 4878 0.571429
5428 5098 -1
5428 5273 0.571429
5428 5428 12.2857
5429 1973 0.5
5429 3862 -1
5429 5251 -1
5429 5429 2.5
5430 1653 0.5
5430 1785 0.5
5430 1891 0.5
5430 1899 0.5
5430 1924 0.5
5430 4343 0.5
5430 4707 -1
5430 5062 -1
5430 5430 8.5
5431 1203 0.5
5431 4324 -1
5431 4348 0.5
5431 4957 -1
5431 5431 3
5432 4888 0.533333
5432 4974 -1
5432 5247 -1
5432 5432 3.06667
5433 1736 -1
5433 4944 -1
5433 5433 2.5
5434 2092 0.5
5434 2120 0.5
5434 2168 0.5
5434 3986 -1
5434 4898 0.5
5434 4932 -1
5434 5434 6.00593
5435 2165 0.5
5435 4950 -1
5435 5164 -1
5435 5435 2.5
5436 2173 0.5
5436 4739 -1
5436 5327 -1
5436 5436 2.5
5437 3012 -1
5437 4137 0.5
5437 4990 -1
5437 5437 2.5
5438 1541 0.5
5438 1584 0.5
5438 1729 0.5
5438 2377 0.5
5438 4568 -1
5438 4932 -1
5438 5438 8.03556
5439 1586 0.516129
5439 1669 0.516129
5439 2434 0.516129
5439 2474 0.516129
5439 2541 0.516129
5439 2609 0.516129
5439 2615 0.516129
5439 2629 0.516129
5439 2658 0.516129
5439 2693 0.516129
5439 2732 0.516129
5439 2764 0.516129
5439 2781 0.516129
5439 2795 0.516129
5439 2924 0.516129
5439 3002 0.516129
5439 3101 0.516129
5439 4414 0.516129
5439 4544 -1
5439 4633 0.516129
5439 4930 -1
5439 5162 0.516129
5439 5164 0.516129
5439 5314 0.516129
5439 5439 29.7927
5440 1146 0.5
5440 1160 0.5
5440 2421 0.5
5440 2505 0.5
5440 4801 -1
5440 4932 -1
5440 5114 0.5
5440 5440 5.5
5441 1751 0.5
5441 4108 0.5
5441 4560 0.5
5441 4801 -1
5441 4932 -1
5441 5441 5
5442 1726 0.5
5442 1880 0.5
5442 4478 -1
5442 4854 0.5
5442 5068 -1
5442 5113 0.5
5442 5442 5
5443 1425 0.5
5443 1441 0.5
5443 4564 -1
5443 4932 -1
5443 5443 4.50394
5444 4451 0.5
5444 4932 -1
5444 5060 -1
5444 5444 4.00061
5445 4009 -1
5445 4949 -1
5445 5445 6
5446 1643 -1
5446 4949 -1
5446 5446 2.5
5447 4008 -1
5447 4949 -1
5447 5447 2.5
5448 1817 0.5
5448 1966 0.5
5448 2029 0.5
5448 2093 0.5
5448 2146 0.5
5448 2150 0.5
5448 2157 0.5
5448 2183 0.5
5448 2220 0.5
5448 2227 0.5
5448 2522 0.5
5448 2544 0.5
5448 2588 0.5
5448 2599 0.5
5448 2623 1
5448 2628 0.5
5448 2653 0.5
5448 2675 0.5
5448 2750 0.5
5448 2752 0.5
5448 2762 0.5
5448 2770 0.5
5448 2821 0.5
5448 2852 0.5
5448 2877 0.5
5448 2899 0.5
5448 2914 0.5
5448 2933 0.5
5448 2952 0.5
5448 2963 0.5
5448 3023 0.5
5448 3041 0.5
5448 3051 0.5
5448 3134 0.5
5448 3156 0.5
5448 3167 0.5
5448 3188 0.5
5448 3228 0.5
5448 3229 0.5
5448 3230 0.5
5448 3269 0.5
5448 3281 0.5
5448 3317 0.5
5448 3374 0.5
5448 3414 0.5
5448 3435 0.5
5448 3442 0.5
5448 3479 0.5
5448 3487 0.5
5448 4379 0.5
5448 4411 0.5
5448 4434 0.5
5448 4716 -1
5448 5050 -1
5448 5266 0.5
5448 5448 139.26
5449 653 0.5
5449 4728 -1
5449 5257 -1
5449 5449 2.5
5450 4803 -1
5450 4930 -1
5450 5450 2.5
5451 4566 -1
5451 4949 -1
5451 5171 0.5
5451 5451 3
5452 2408 -1
5452 4950 -1
5452 5452 2.5
5453 2935 0.516129
5453 4550 -1
5453 4930 -1
5453 5453 3.03226
5454 1970 0.5
5454 2170 0.5
5454 4567 -1
5454 4949 -1
5454 5454 3
5455 2638 0.5
5455 3973 -1
5455 4930 -1
5455 5455 3.5
5456 4513 -1
5456 5159 -1
5456 5456 2.5
5457 1373 -1
5457 2718 0.5
5457 4120 0.5
5457 4932 -1
5457 5457 3
5458 2334 -1
5458 4088 0.5
5458 4271 0.5
5458 4959 -1
5458 5458 3
5459 1422 -1
5459 4384 0.5
5459 4949 -1
5459 5459 2.5
5460 4049 -1
5460 4949 -1
5460 5460 2.5
5461 4392 0.5
5461 4990 -1
5461 5163 -1
5461 5461 2.5
5462 257 0.5
5462 576 -1.03226
5462 4925 -1.03226
5462 5462 3.07346
5463 4471 1.01186
5463 4925 -1.03226
5463 5013 -1.03226
5463 5463 3.07637
5464 690 -1.03226
5464 4702 0.533333
5464 4703 0.5
5464 4925 -1.03226
5464 5381 0.512
5464 5464 3.60985
5465 3906 -1
5465 4926 -1
5465 5381 0.512
5465 5465 2.512
5466 654 -1.03226
5466 4925 -1.03226
5466 5381 0.512
5466 5466 2.57652
5467 4702 0.540084
5467 4927 -1.03226
5467 5019 -1.03226
5467 5467 2.6046
5468 668 -1.03226
5468 3852 0.5
5468 4925 -1.03226
5468 5468 2.56452
5469 3718 -1
5469 4700 0.533333
5469 4926 -1
5469 5469 2.53333
5470 630 -1.03226
5470 4703 0.5
5470 4927 -1.03226
5470 5470 2.56452
5471 743 -1.03226
5471 4700 0.533333
5471 4927 -1.03226
5471 5471 2.59785
5472 4744 -1
5472 5017 -1
5472 5381 0.516129
5472 5472 2.51613
5473 4471 -1
5473 4700 0.551724
5473 5018 -1
5473 5473 2.55172
5474 672 -1.03226
5474 4925 -1.03226
5474 5381 0.512
5474 5474 2.57652
5475 719 -1
5475 4924 -1
5475 5475 2.50895
5476 3913 -1
5476 4924 -1
5476 5476 2.50895
5477 810 -1.03226
5477 4703 0.5
5477 4925 -1.03226
5477 5477 2.56452
5478 4751 -1.03226
5478 4925 -1.03226
5478 5402 0.520325
5478 5478 2.58484
5479 794 -1
5479 4932 -0.5
5479 5479 2.5
5480 4757 -1
5480 4930 -1
5480 5480 2.5
5481 3934 -1.03226
5481 4925 -1.03226
5481 5426 0.507937
5481 5481 3.07245
5482 689 -1.03226
5482 4925 -1.03226
5482 5402 0.507937
5482 5482 2.57245
5483 4745 -1.03226
5483 5016 -1.03226
5483 5483 2.59785
5484 92 -1
5484 5035 -1
5484 5484 2.5
5485 4471 -1
5485 5013 -1
5485 5381 0.520325
5485 5485 3.0375
5486 846 -1
5486 4930 -1
5486 5381 0.512
5486 5486 2.512
5487 3954 -1
5487 4933 -1
5487 5389 0.5
5487 5487 2.5
5488 4179 -1.04918
5488 4934 -1.04918
5488 4967 0.5
5488 5488 3.09836
5489 3928 -1
5489 4932 -0.5
5489 5489 2.5
5490 4687 -1
5490 4949 0.503937
5490 5031 -1
5490 5490 2.50394
5491 4685 -1
5491 5225 -1
5491 5491 3.17978
5492 991 -1
5492 3845 0.5
5492 4933 -1
5492 5492 2.5
5493 1060 -1
5493 4933 -1
5493 5389 0.5
5493 5493 2.5
5494 3960 -1
5494 4940 -1
5494 4953 0.5
5494 5494 2.5
5495 4711 -1
5495 5028 -1
5495 5495 2.5
5496 4479 -1
5496 5036 -1
5496 5496 2.5
5497 3951 -1
5497 4929 -1
5497 5384 0.5
5497 5497 3.00221
5498 928 -1.04918
5498 4731 0.507937
5498 4934 -1.04918
5498 5498 2.6063
5499 4700 -1.10345
5499 5016 -1.10345
5499 5499 3.30091
5500 3994 -1
5500 4932 -1
5500 5398 0.5
5500 5500 2.5
5501 3852 -1
5501 5038 -1
5501 5381 0.512
5501 5501 2.512
5502 4148 -1
5502 4937 -1
5502 4949 0.5
5502 5502 2.5
5503 1155 -1
5503 4932 -1
5503 5392 0.507937
5503 5503 2.50794
5504 3852 -1
5504 5048 -1
5504 5381 0.512
5504 5504 2.512
5505 393 0.52459
5505 4471 -1.03226
5505 5021 -1.03226
5505 5505 5.33276
5506 4932 -1
5506 4970 0.507937
5506 5223 -1
5506 5393 0.581818
5506 5506 3.08975
5507 4687 -1
5507 5031 -1
5507 5507 2.50394
5508 3996 -1
5508 4935 -1
5508 5508 2.5
5509 4702 -1.06667
5509 5226 -1.06667
5509 5509 2.68506
5510 694 -1
5510 4929 -1
5510 5510 2.5
5511 3978 -1
5511 4932 -1
5511 5438 0.5
5511 5511 2.5
5512 1168 -1
5512 4932 -1
5512 5384 0.5
5512 5512 2.5
5513 1295 -1
5513 3884 0.5
5513 4928 -1
5513 5513 2.5
5514 4929 -1
5514 5227 -1
5514 5514 2.51047
5515 3942 -1
5515 4932 -1
5515 5515 2.5
5516 3873 -1
5516 4932 0.5
5516 5044 -1
5516 5516 2.5
5517 4767 -1.06667
5517 4932 -0.566667
5517 4998 0.5
5517 5517 3.13333
5518 1085 -1
5518 4937 -1
5518 5518 2.5
5519 1432 -1
5519 4946 -1
5519 5406 0.5
5519 5519 2.5
5520 4696 -1
5520 4728 0.503937
5520 5057 -1
5520 5520 2.50394
5521 4016 -1
5521 4936 -1
5521 5521 2.5
5522 1312 -1
5522 4945 -1
5522 5522 2.5
5523 4707 -1
5523 4959 0.5
5523 5230 -1
5523 5523 2.5
5524 4018 -1
5524 4948 -1
5524 5524 2.5
5525 322 0.5
5525 1505 -1
5525 4948 -1
5525 5525 3
5526 1341 -1
5526 4946 -1
5526 5526 2.5
5527 4476 -1
5527 5237 -1
5527 5527 2.50794
5528 4615 -1
5528 4946 -1
5528 5528 2.5
5529 3854 -1
5529 4709 0.5
5529 5083 -1
5529 5529 2.5
5530 4036 -1
5530 4929 -1
5530 5530 2.5
5531 4954 -1
5531 5052 -1
5531 5531 2.5
5532 4220 -1
5532 4932 -1
5532 5532 2.50493
5533 4932 -1
5533 5043 -1
5533 5533 2.512
5534 1100 -1
5534 4738 0.5
5534 4945 -1
5534 5534 2.5
5535 1569 -1
5535 4944 -1
5535 5535 2.50643
5536 4499 -1
5536 5238 -1
5536 5536 2.5
5537 1141 -1
5537 4949 -1
5537 5537 2.5
5538 4871 -1.01587
5538 4942 -1.01587
5538 5538 2.54044
5539 4157 -1.08475
5539 4962 -1.08475
5539 5539 2.75164
5540 1839 -1
5540 4956 -0.5
5540 5540 2.5
5541 1445 -1
5541 4961 -1
5541 5541 2.54352
5542 1702 -1
5542 4952 -1
5542 5542 2.5
5543 4716 -1
5543 5065 -1
5543 5543 2.5
5544 3943 -1
5544 4949 -1
5544 5382 0.505929
5544 5544 2.50593
5545 4065 -1
5545 4972 -1
5545 5545 2.5
5546 1710 -1
5546 4966 -1
5546 5546 2.52459
5547 1866 -1
5547 4966 -1
5547 5382 0.505929
5547 5547 2.50593
5548 4963 -1
5548 5285 -1
5548 5548 2.50869
5549 4023 -1
5549 4937 -1
5549 5549 2.50895
5550 1838 -1
5550 4947 -1
5550 5432 0.533333
5550 5550 3.04533
5551 4858 -1
5551 4966 -1
5551 5551 2.5254
5552 1890 -1
5552 4966 -1
5552 5434 0.5
5552 5552 2.5
5553 4312 -1
5553 4966 -1
5553 5553 2.50869
5554 4913 -1
5554 4965 -1
5554 5554 2.51822
5555 1930 -1
5555 4956 -1
5555 5555 2.52459
5556 1481 -1
5556 4958 -1
5556 5442 0.5
5556 5556 2.5
5557 4514 -1
5557 5297 -1
5557 5557 3.01613
5558 1910 -1
5558 4956 -1
5558 4999 0.5
5558 5558 2.5
5559 1132 -1
5559 4966 -1
5559 5559 2.50869
5560 1860 -1
5560 4984 -1
5560 5560 2.5
5561 1815 -1
5561 4986 -1
5561 5561 2.50895
5562 4086 -1
5562 4956 -1
5562 4990 0.5
5562 5562 2.5
5563 4366 -1
5563 4999 -1
5563 5563 2.54701
5564 4070 -1
5564 4997 -1
5564 5564 2.50221
5565 4336 -1
5565 4982 -1
5565 5565 2.5
5566 2476 -1
5566 4949 -1
5566 5566 2.50098
5567 1972 -1
5567 4984 -1
5567 5567 2.54016
5568 4144 -1
5568 4983 -1
5568 5568 2.50049
5569 1492 -1.03226
5569 4976 -1.03226
5569 5569 2.56945
5570 1909 -1
5570 4990 -1
5570 5570 2.5
5571 4728 -1
5571 5172 -1
5571 5571 2.51007
5572 2756 -1
5572 5003 -1
5572 5572 2.50805
5573 1991 -1
5573 4990 -1
5573 4999 0.5
5573 5573 2.5
5574 4990 -1
5574 5141 -1
5574 5574 2.50165
5575 4659 -1
5575 4990 -1
5575 5575 2.51277
5576 4728 -1
5576 5205 -1
5576 5576 2.51822
5577 2128 -1
5577 5005 -1
5577 5577 2.52988
5578 2291 -1
5578 5005 -1
5578 5578 2.50856
5579 4629 -1
5579 4930 -1
5579 5579 2.51613
5580 1480 -1
5580 4957 -1
5580 5580 2.50844
5581 1697 -1
5581 4954 -1
5581 5581 2.5
5582 4716 -1
5582 5081 -1
5582 5582 2.5
5583 3992 -1
5583 4949 -0.5
5583 5583 2.5
5584 1739 -1
5584 4930 -1
5584 5584 2.5
5585 1612 -1
5585 4930 -1
5585 5439 0.516129
5585 5585 2.51613
5586 4708 -1
5586 5076 -1
5586 5586 2.50794
5587 1504 -1
5587 4950 -1
5587 5438 0.5
5587 5587 2.5
5588 3999 -1
5588 4952 -1
5588 5588 2.5
5589 1246 -1
5589 4930 -1
5589 4959 0.5
5589 5589 2.5
5590 1157 -1
5590 4949 -1
5590 5590 2.5
5591 4966 -1
5591 5246 -1
5591 5591 2.50844
5592 4178 -1
5592 4961 -1
5592 5592 2.52033
5593 4709 -1
5593 4728 0.503937
5593 5231 -1
5593 5593 2.50394
5594 2365 -1
5594 4949 -1
5594 5594 2.5
5595 4772 -1
5595 4992 -1
5595 5595 3
5596 4799 -1
5596 4951 -1
5596 5596 2.60413
5597 1216 -1
5597 4932 -1
5597 5597 2.50394
5598 4029 -1
5598 4958 -1
5598 5598 2.5
5599 1888 -1
5599 4990 -1
5599 5599 2.5
5600 4573 -1
5600 4957 -1
5600 5600 2.52743
5601 1458 -1.08475
5601 4962 -1.08475
5601 5601 2.67293
5602 4728 -1
5602 5289 -1
5602 5602 2.52988
5603 2407 -1
5603 4990 -1
5603 5439 0.516129
5603 5603 2.51613
5604 1434 -1
5604 4992 -1
5604 5604 2.5
5605 4969 -1
5605 5259 -1
5605 5605 2.52459
5606 1490 -1
5606 4969 -1
5606 5606 2.52811
5607 4405 -1
5607 4963 -1
5607 5607 2.5
5608 4352 -1
5608 4973 -1
5608 5608 2.51267
5609 4581 -1
5609 4981 -1
5609 5609 2.58215
5610 4587 -1
5610 4959 -1
5610 5439 0.516129
5610 5610 2.51613
5611 4060 -1
5611 4970 -1
5611 5611 2.50406
5612 4513 -1
5612 5097 -1
5612 5612 2.5
5613 1188 -1.08475
5613 4962 -1.08475
5613 5613 2.6976
5614 4713 -1
5614 5076 -1
5614 5614 2.5
5615 1745 -1
5615 4959 -1
5615 5439 0.516129
5615 5615 2.51613
5616 2334 -1
5616 4959 -1
5616 5439 0.516129
5616 5616 2.51613
5617 4344 -1
5617 4973 -1
5617 5445 0.5
5617 5617 2.5
5618 4071 -1
5618 4958 -1
5618 5618 2.51822
5619 2433 -1
5619 4959 -1
5619 5455 0.5
5619 5619 2.5
5620 4950 -1
5620 5058 -1
5620 5620 2.51717
5621 2071 -1
5621 4998 -1
5621 5621 2.50971
5622 4038 -1.03226
5622 4976 -1.03226
5622 5622 2.56945
5623 4014 -1
5623 4959 -1
5623 5623 2.5
5624 2361 -1
5624 4990 -1
5624 5439 0.516129
5624 5624 2.51613
5625 2368 -1
5625 4932 -1
5625 5625 2.57143
5626 4369 -1
5626 4966 -1
5626 5626 2.5198
5627 2322 -1
5627 4995 -1
5627 5627 2.51098
5628 2327 -1
5628 4728 0.5
5628 4971 -1
5628 5628 3.01822
5629 4612 -1
5629 4973 -1
5629 5629 2.5
5630 2586 -1
5630 4995 -1
5630 5630 2.51098
5631 2407 -1
5631 4950 -1
5631 5631 2.5
5632 2469 -1
5632 4995 -1
5632 5632 2.5
5633 2473 -1
5633 4949 -1
5633 5633 2.50295
5634 1503 -1
5634 4973 -1
5634 5382 0.505929
5634 5634 2.50593
5635 1974 -1
5635 4987 -1
5635 5635 2.50406
5636 1731 -1
5636 4949 -1
5636 5636 2.512
5637 2108 -1.03226
5637 4976 -1.03226
5637 5637 2.61598
5638 4919 -1
5638 4995 -1
5638 5638 2.5
5639 4918 -1
5639 4995 -1
5639 5639 2.5
5640 2097 -1
5640 5002 -1
5640 5640 2.51822
5641 4739 -1
5641 5283 -1
5641 5641 2.52988
5642 2631 -1
5642 4975 -1
5642 5009 0.5
5642 5642 2.5
5643 2567 -1
5643 4975 -1
5643 5643 2.57143
5644 4359 -1.03226
5644 4976 -1.03226
5644 5644 2.56945
5645 2002 -1
5645 5002 -1
5645 5645 2.51047
5646 4728 -1
5646 5185 -1
5646 5646 2.50895
5647 2513 -1
5647 5007 -1
5647 5647 2.55531
5648 2079 -1
5648 5002 -1
5648 5648 2.57143
5649 2529 -1
5649 4995 -1
5649 5649 2.54187
5650 4728 -1
5650 5128 -1
5650 5650 2.51822
5651 4993 -1
5651 5355 -1
5651 5651 2.53556
5652 1686 -1
5652 4725 0.5
5652 5002 -1
5652 5652 2.5
5653 4728 -1
5653 5090 -1
5653 5653 2.51822
5654 2902 -1.06667
5654 5000 -1.06667
5654 5654 2.70476
5655 2695 -1.06667
5655 5000 -1.06667
5655 5655 2.70476
5656 2950 -1.06667
5656 5000 -1.06667
5656 5656 2.70476
5657 2161 -1.06667
5657 5006 -1.06667
5657 5657 2.70476
5658 2536 -1
5658 4995 -1
5658 5658 2.5
5659 4814 -1.03226
5659 4976 -1.03226
5659 5659 2.61598
5660 2019 -1
5660 4986 -1
5660 5660 2.5
5661 1963 -1
5661 5002 -1
5661 5661 2.5
5662 2535 -1
5662 4998 -1
5662 5662 2.5
5663 2660 -1
5663 5008 -1
5663 5416 0.5
5663 5663 2.5
5664 2132 -1.06667
5664 5000 -1.06667
5664 5664 2.70476
5665 4993 -1
5665 5206 -1
5665 5665 2.53556
5666 2992 -1
5666 4990 -1
5666 5666 2.54701
5667 2759 -1
5667 4975 -1
5667 5667 2.51047
5668 4728 -1
5668 5191 -1
5668 5668 2.51822
5669 2862 -1
5669 4736 0.5
5669 5002 -1
5669 5669 2.5
5670 5002 -0.666667
5670 5670 1.8438
5671 5009 -1
5671 5186 -1
5671 5671 2.61538
5672 2799 -1
5672 5003 -1
5672 5672 2.5
5673 1500 -1.06667
5673 5000 -1.06667
5673 5673 2.70476
5674 3072 -1.06667
5674 5006 -1.06667
5674 5674 2.70476
5675 2719 -1
5675 5008 -1
5675 5675 2.5
5676 4728 -1
5676 5149 -1
5676 5676 2.51822
5677 3199 -1
5677 5008 -1
5677 5677 2.51822
5678 4993 -1
5678 5215 -1
5678 5678 2.51822
5679 1429 -1
5679 4970 -1
5679 5679 2.5
5680 1797 -1
5680 5002 -1
5680 5680 2.57143
5681 4925 -0.680851
5681 5381 0.512
5681 5681 1.8737
5682 4926 -0.666667
5682 5381 0.512
5682 5682 1.84533
5683 4925 -0.680851
5683 5381 0.512
5683 5683 1.8737
5684 4930 -0.666667
5684 4972 0.5
5684 5684 1.83333
5685 3840 0.5
5685 4928 -0.666667
5685 5685 1.83333
5686 4693 0.5
5686 4932 -0.666667
5686 5686 1.83333
5687 3949 -1
5687 4929 -1
5687 5687 2.5
5688 4195 -1
5688 4928 -1
5688 5424 0.5
5688 5688 2.5
5689 4936 -0.666667
5689 5689 1.84842
5690 4209 -1
5690 4938 -1
5690 5409 0.507937
5690 5690 2.50794
5691 1019 -1
5691 4932 -1
5691 5691 2.50844
5692 645 -1.04918
5692 4934 -1.04918
5692 5692 2.59836
5693 1054 -1
5693 4933 -1
5693 5693 2.5
5694 1313 -1
5694 4930 -1
5694 5694 2.5
5695 4934 -0.688172
5695 4967 0.5
5695 5695 1.87634
5696 4940 -0.666667
5696 5440 0.5
5696 5696 1.83333
5697 4204 -1
5697 4931 -1
5697 5697 2.5
5698 4716 -1
5698 5056 -1
5698 5698 2.5
5699 1005 -1
5699 4945 -1
5699 5699 2.50394
5700 1194 -1
5700 4937 -1
5700 5397 0.5
5700 5700 2.5
5701 4192 -1
5701 4946 -1
5701 5701 2.5
5702 4169 -1
5702 4507 0.5
5702 4945 -1
5702 5702 2.5
5703 1233 -1
5703 4948 -1
5703 5703 2.5
5704 4171 -1
5704 4946 -1
5704 5704 2.50996
5705 961 -1
5705 4944 -1
5705 4961 0.5
5705 5705 2.5
5706 1170 -1
5706 4948 -1
5706 5706 3
5707 1446 -1
5707 4948 -1
5707 5707 2.5
5708 3868 -1
5708 5224 -1
5708 5708 2.5
5709 1265 -1
5709 4945 -1
5709 5709 2.51613
5710 1260 -1
5710 4940 -1
5710 5710 2.5
5711 1525 -1
5711 4951 -1
5711 5711 2.50869
5712 801 -1
5712 4948 -1
5712 5415 0.503937
5712 5712 3.00394
5713 4948 -0.666667
5713 5713 1.83333
5714 4940 -0.666667
5714 5714 1.83333
5715 4499 -1
5715 5260 -1
5715 5715 2.53333
5716 4732 -1
5716 5249 -1
5716 5716 2.5
5717 4259 -1
5717 4963 -1
5717 5717 2.5
5718 4869 -1
5718 4948 -1
5718 5718 2.5
5719 1063 -1
5719 4930 -1
5719 5719 2.5
5720 1542 -1
5720 4961 0.5
5720 4969 -1
5720 5720 2.5
5721 4246 -1
5721 4966 -1
5721 5382 0.505929
5721 5721 3.03052
5722 1707 -1
5722 4734 0.5
5722 4966 -1
5722 5722 2.5
5723 1298 -1
5723 4713 0.5
5723 4949 -1
5723 5723 2.5
5724 1861 -1
5724 4966 -1
5724 5382 0.505929
5724 5724 2.50593
5725 4254 -1
5725 4952 -1
5725 5725 2.50593
5726 4326 -1
5726 4980 -1
5726 5726 2.52459
5727 4735 -1
5727 5275 -1
5727 5727 2.50844
5728 1813 -1
5728 4973 -1
5728 5728 2.5
5729 3883 -1
5729 4966 0.5
5729 5235 -1
5729 5729 2.5
5730 4930 -0.666667
5730 5450 0.5
5730 5730 1.83333
5731 1563 -1
5731 4989 -1
5731 5731 2.5
5732 4337 -1
5732 4966 -1
5732 5732 2.50869
5733 4957 -0.666667
5733 5382 0.505929
5733 5733 1.83926
5734 4170 -1
5734 4955 -1
5734 5734 2.5
5735 1988 -1
5735 4950 -1
5735 5382 0.505929
5735 5735 2.50593
5736 1802 -1
5736 4966 -1
5736 5736 2.5198
5737 4287 -1
5737 4968 -1
5737 5737 2.5
5738 4315 -1
5738 4979 -1
5738 5382 0.505929
5738 5738 2.50593
5739 4354 -1
5739 4950 -1
5739 5382 0.505929
5739 5739 2.50593
5740 1892 -1
5740 4973 -1
5740 5445 0.5
5740 5740 2.5
5741 1836 -1
5741 4981 -1
5741 5741 2.51251
5742 1660 -1
5742 4969 -1
5742 5742 2.50493
5743 4368 -1
5743 4978 -1
5743 5743 2.50037
5744 2023 -1
5744 4975 -1
5744 5744 2.51047
5745 1537 -1
5745 4969 -1
5745 5745 2.50844
5746 4141 -1
5746 4960 -1
5746 5746 2.50794
5747 2103 -1
5747 4990 -1
5747 5747 2.50394
5748 2039 -1
5748 4956 -1
5748 5748 2.5
5749 1270 -1.01587
5749 4942 -1.01587
5749 5452 0.5
5749 5749 2.53175
5750 1006 -1
5750 4948 -1
5750 5750 2.5
5751 802 -1
5751 4737 0.5
5751 4930 -1
5751 5751 2.5
5752 4930 -0.666667
5752 5409 0.507937
5752 5752 1.84127
5753 4314 -1
5753 4954 -1
5753 5753 2.5
5754 4970 -0.666667
5754 5754 1.83739
5755 1094 -1
5755 4930 -1
5755 4949 0.5
5755 5755 2.5
5756 1691 -1
5756 4954 -1
5756 5756 2.50245
5757 4849 -1
5757 4940 -1
5757 5757 2.51613
5758 4741 0.5
5758 4971 -0.666667
5758 5758 1.83333
5759 1769 -1
5759 4949 -1
5759 5397 0.5
5759 5759 2.5
5760 1353 -1
5760 4970 -1
5760 5760 2.50406
5761 4971 -0.666667
5761 5761 1.83333
5762 1624 -1
5762 4932 -1
5762 5762 2.50406
5763 4708 -1
5763 5269 -1
5763 5763 2.5
5764 1764 -1
5764 4970 -1
5764 5764 2.51691
5765 4972 -1
5765 5242 -1
5765 5765 2.5
5766 4966 -0.666667
5766 5382 0.505929
5766 5766 1.83926
5767 4709 -1
5767 5321 -1
5767 5413 0.501961
5767 5767 2.50196
5768 1114 -1
5768 4957 -1
5768 4996 0.5
5768 5768 2.5
5769 1532 -1
5769 4951 -1
5769 5769 2.5
5770 4967 -1
5770 5319 -1
5770 5770 2.5
5771 1626 -1
5771 4989 -1
5771 5428 0.571429
5771 5771 2.57143
5772 4187 -1
5772 4959 -1
5772 5439 0.516129
5772 5772 2.51613
5773 4274 -1
5773 4992 -1
5773 5773 2.5
5774 1670 -1
5774 4741 0.5
5774 4971 -1
5774 5774 2.5
5775 4950 -1
5775 5164 -1
5775 5775 2.5
5776 4303 -1
5776 4973 -1
5776 5445 0.5
5776 5776 2.5
5777 4855 -1
5777 4992 -1
5777 5777 2.5
5778 4713 0.5
5778 4728 -1
5778 5256 -1
5778 5778 2.5
5779 1822 -1
5779 4970 -1
5779 5779 2.50406
5780 2329 -1
5780 4970 -1
5780 5780 2.50406
5781 1031 -1
5781 4958 -1
5781 5781 2.51822
5782 4992 -1
5782 5253 -1
5782 5782 2.50165
5783 1978 -1
5783 4990 -1
5783 5783 2.50869
5784 4738 -1
5784 5338 -1
5784 5784 2.50406
5785 1074 -1
5785 4973 -1
5785 5785 2.52743
5786 1663 -1
5786 4966 -1
5786 5786 2.50869
5787 2634 -1
5787 4998 -1
5787 5438 0.5
5787 5787 2.5
5788 4725 -1
5788 5286 -1
5788 5416 0.5
5788 5788 2.5
5789 1224 -1
5789 4959 -1
5789 5439 0.516129
5789 5789 2.51613
5790 2507 -1
5790 4995 -1
5790 5790 2.51098
5791 4310 -1
5791 4975 -1
5791 5791 2.51047
5792 4293 -1
5792 4961 -1
5792 5792 2.50895
5793 2529 -1
5793 4995 -1
5793 5793 2.51098
5794 4995 -1
5794 5341 -1
5794 5794 2.53333
5795 2736 -1.06667
5795 5006 -1.06667
5795 5795 2.70476
5796 2500 -1
5796 4995 -1
5796 5796 2.5
5797 4236 -1.06667
5797 5006 -1.06667
5797 5797 2.70476
5798 2754 -1.06667
5798 5006 -1.06667
5798 5798 2.70476
5799 4995 -0.666667
5799 5799 1.84431
5800 5003 -1
5800 5304 -1
5800 5800 2.50895
5801 2804 -1
5801 4999 -1
5801 5801 2.50037
5802 2847 -1
5802 5002 -1
5802 5802 2.57143
5803 5007 -0.666667
5803 5803 1.88865
5804 5000 -1.06667
5804 5337 -1.06667
5804 5804 2.76078
5805 2561 -1
5805 4964 -1
5805 5805 2.50844
5806 4998 -0.666667
5806 5806 1.83333
5807 2006 -1
5807 5004 -1
5807 5807 2.5
5808 2990 -1.06667
5808 5000 -1.06667
5808 5808 2.70476
5809 3004 -1
5809 5003 -1
5809 5809 2.50844
5810 1799 -1
5810 5009 -1
5810 5810 2.57143
5811 2648 -1
5811 5002 -1
5811 5811 2.51047
5812 4446 -1
5812 5009 -1
5812 5812 2.51047
5813 3382 -1
5813 5011 -1
5813 5813 2.5
5814 5011 -0.666667
5814 5814 1.84309
5815 1093 0.5
5815 1213 0.5
5815 4159 0.5
5815 4541 -1.01587
5815 5380 -1.01587
5815 5815 3.53175
5816 775 0.5
5816 1092 0.5
5816 3915 -1.01587
5816 4149 0.5
5816 5380 -1.01587
5816 5816 3.53175
5817 1105 0.502453
5817 1248 0.502453
5817 1689 0.502453
5817 1835 0.502453
5817 1913 0.502453
5817 2035 0.502453
5817 2060 0.502453
5817 2138 0.502453
5817 2506 0.502453
5817 2672 0.502453
5817 2779 0.502453
5817 4261 0.502453
5817 4270 0.502453
5817 4417 0.502453
5817 5197 0.502453
5817 5203 0.502453
5817 5303 0.502453
5817 5381 -1.024
5817 5465 -1.024
5817 5756 0.502453
5817 5817 15.1691
5818 729 0.5
5818 771 0.5
5818 945 -1.024
5818 1112 0.5
5818 1306 0.5
5818 5381 -1.024
5818 5818 4.048
5819 3931 -1.024
5819 5381 -1.024
5819 5481 0.5
5819 5819 3.048
5820 935 -1
5820 1106 0.5
5820 4006 0.5
5820 4191 0.5
5820 5384 -1
5820 5820 3.5
5821 490 0.5
5821 841 -1
5821 1662 0.5
5821 4143 0.5
5821 5384 -1
5821 5821 3.5
5822 915 0.5
5822 3852 -1
5822 3955 0.5
5822 5020 0.5
5822 5468 -1
5822 5822 3.5
5823 1301 0.5
5823 4154 -1
5823 5384 -1
5823 5823 2.5
5824 896 -1
5824 5232 0.5
5824 5384 -1
5824 5824 2.83333
5825 992 -1
5825 1232 0.5
5825 4239 0.5
5825 5384 -1
5825 5825 3
5826 878 -1
5826 1363 0.5
5826 1723 0.5
5826 1840 0.5
5826 2478 0.5
5826 4311 0.5
5826 4371 0.5
5826 4419 0.5
5826 5384 -1
5826 5826 6
5827 1025 0.5
5827 3953 -1
5827 4565 0.5
5827 5387 -1
5827 5827 3
5828 789 -1
5828 1304 0.5
5828 4302 0.5
5828 5384 -1
5828 5828 3
5829 4932 -1
5829 5029 0.571429
5829 5479 -1
5829 5829 2.57143
5830 886 -1
5830 4284 0.5
5830 5384 -1
5830 5830 2.5
5831 1436 0.516129
5831 1502 0.516129
5831 1668 0.516129
5831 4044 0.516129
5831 4232 0.516129
5831 4277 0.516129
5831 4298 0.516129
5831 5054 -1
5831 5234 0.516129
5831 5384 -1
5831 5709 0.516129
5831 5831 7.32601
5832 902 0.508946
5832 1038 0.508946
5832 1143 0.508946
5832 1163 0.508946
5832 1164 0.508946
5832 1222 0.508946
5832 1243 0.508946
5832 1349 0.508946
5832 1369 0.508946
5832 1403 0.508946
5832 1995 0.508946
5832 2087 0.508946
5832 3741 0.508946
5832 4227 0.508946
5832 4624 0.508946
5832 4792 0.508946
5832 5025 0.525667
5832 5077 0.508946
5832 5084 0.508946
5832 5085 0.508946
5832 5093 0.508946
5832 5107 0.508946
5832 5381 -1.024
5832 5462 0.508946
5832 5466 -1.024
5832 5475 0.508946
5832 5476 0.508946
5832 5485 0.517172
5832 5832 16.3327
5833 987 -1.024
5833 5381 -1.024
5833 5833 2.548
5834 848 0.503937
5834 936 0.503937
5834 1147 0.503937
5834 1465 0.503937
5834 1494 0.503937
5834 1713 0.503937
5834 1816 0.503937
5834 2390 0.503937
5834 4030 0.503937
5834 4289 0.503937
5834 4300 0.503937
5834 4859 0.503937
5834 5040 -1
5834 5079 0.503937
5834 5104 0.512
5834 5384 -1
5834 5699 0.503937
5834 5834 10.0711
5835 1272 -1
5835 4635 0.5
5835 5384 -1
5835 5835 2.5
5836 3937 -1.01587
5836 5258 0.5
5836 5392 -1.01587
5836 5515 0.5
5836 5836 3.03175
5837 1590 0.5
5837 4168 -1
5837 5384 -1
5837 5837 3.00098
5838 875 -1.024
5838 5254 0.5
5838 5381 -1.024
5838 5838 2.548
5839 997 -1
5839 1388 0.5
5839 5389 -1
5839 5693 0.5
5839 5839 3
5840 1135 -1
5840 5236 0.5
5840 5390 -1
5840 5840 2.5
5841 973 0.5
5841 980 0.5
5841 1023 0.5
5841 1046 0.5
5841 1071 0.5
5841 1128 0.5
5841 1178 0.5
5841 1230 0.5
5841 1282 0.5
5841 1284 0.5
5841 1310 0.5
5841 1315 1
5841 1316 0.5
5841 1327 0.5
5841 1383 0.5
5841 1396 0.5
5841 1412 0.5
5841 1421 0.5
5841 1447 0.5
5841 1521 0.5
5841 1522 0.5
5841 1526 0.5
5841 1539 0.5
5841 1573 0.5
5841 1574 0.5
5841 1575 1
5841 1609 0.5
5841 1619 0.5
5841 1620 0.5
5841 1621 0.5
5841 1642 0.5
5841 1687 0.5
5841 1690 0.5
5841 1705 0.5
5841 1725 0.5
5841 1740 0.5
5841 1746 0.5
5841 1753 0.5
5841 1761 0.5
5841 1762 0.5
5841 1804 0.5
5841 1808 0.5
5841 1834 0.5
5841 1858 0.5
5841 1873 0.5
5841 1878 0.5
5841 1952 0.5
5841 1956 0.5
5841 1957 0.5
5841 1993 0.5
5841 2008 0.5
5841 2009 0.5
5841 2036 0.5
5841 2088 0.5
5841 2105 0.5
5841 2134 0.5
5841 2155 0.5
5841 2323 0.5
5841 2326 0.5
5841 2331 0.5
5841 2344 0.5
5841 2346 0.5
5841 2351 0.5
5841 2372 0.5
5841 2380 0.5
5841 2406 0.5
5841 2449 0.5
5841 2472 0.5
5841 2489 0.5
5841 2490 0.5
5841 2494 0.5
5841 2555 0.5
5841 2614 0.5
5841 2661 0.5
5841 2670 0.5
5841 2673 0.5
5841 2785 0.5
5841 2792 0.5
5841 2962 0.5
5841 3980 0.5
5841 3983 0.5
5841 3990 0.5
5841 3993 0.5
5841 4007 0.5
5841 4018 0.5
5841 4020 0.5
5841 4021 0.5
5841 4034 0.5
5841 4048 0.5
5841 4055 0.5
5841 4184 0.5
5841 4215 0.5
5841 4280 0.5
5841 4296 0.5
5841 4305 0.5
5841 4320 0.5
5841 4373 0.5
5841 4549 0.5
5841 4558 0.5
5841 4580 0.5
5841 4638 0.5
5841 4639 0.5
5841 4770 -1.01587
5841 4773 0.5
5841 4809 0.5
5841 4833 0.5
5841 4863 0.5
5841 4865 0.5
5841 4872 0.5
5841 4879 0.5
5841 5022 0.542373
5841 5035 0.5
5841 5036 0.5
5841 5050 0.5
5841 5056 0.5
5841 5099 0.5
5841 5105 0.5
5841 5112 0.5
5841 5124 0.5
5841 5148 0.5
5841 5153 0.5
5841 5168 0.5
5841 5243 0.5
5841 5248 0.5
5841 5270 0.5
5841 5287 0.5
5841 5313 0.5
5841 5318 0.5
5841 5320 0.5
5841 5323 0.5
5841 5336 0.5
5841 5392 -1.01587
5841 5488 0.5
5841 5495 0.5
5841 5496 0.5
5841 5510 0.5
5841 5522 0.5
5841 5525 0.5
5841 5584 0.5
5841 5588 0.5
5841 5692 0.5
5841 5706 0.5
5841 5708 0.5
5841 5710 0.5
5841 5750 0.5
5841 5777 0.5
5841 5841 100.965
5842 1097 -1.06667
5842 4267 0.5
5842 5391 -1.06667
5842 5842 2.63333
5843 1262 0.5
5843 1603 0.5
5843 1641 0.5
5843 1803 0.5
5843 1893 0.5
5843 2900 0.5
5843 4180 0.5
5843 4255 0.5
5843 4263 0.5
5843 4418 0.5
5843 4425 0.5
5843 4431 0.5
5843 4672 0.5
5843 4866 0.5
5843 5055 -1.01587
5843 5352 0.5
5843 5370 0.5
5843 5392 -1.01587
5843 5843 11.5397
5844 5392 -1.01587
5844 5503 -1.01587
5844 5844 2.56731
5845 1111 -1.06667
5845 1883 0.5
5845 5173 0.5
5845 5391 -1.06667
5845 5845 3.13333
5846 901 -1.024
5846 5381 -1.024
5846 5846 2.548
5847 932 -1.024
5847 1727 0.5
5847 4318 0.5
5847 5381 -1.024
5847 5847 3.048
5848 894 -1
5848 1161 0.5
5848 1397 0.5
5848 1410 0.5
5848 1646 0.5
5848 1829 0.5
5848 3988 0.5
5848 5384 -1
5848 5848 5
5849 1261 -1.01587
5849 4285 0.5
5849 5392 -1.01587
5849 5849 2.53175
5850 885 -1.01587
5850 4647 0.5
5850 5392 -1.01587
5850 5850 2.53175
5851 1077 -1.01587
5851 1766 0.5
5851 4033 0.5
5851 5392 -1.01587
5851 5851 3.03175
5852 959 -1
5852 4319 0.5
5852 5384 -1
5852 5852 2.5
5853 1342 0.504931
5853 5047 -1.024
5853 5053 0.504931
5853 5381 -1.024
5853 5532 0.504931
5853 5853 4.06772
5854 962 0.508946
5854 1208 0.508946
5854 1366 0.508946
5854 1550 0.508946
5854 2389 0.508946
5854 3971 0.508946
5854 4250 0.508946
5854 4914 0.508946
5854 4915 0.508946
5854 5221 0.508946
5854 5381 -1.024
5854 5681 -1.024
5854 5854 9.0242
5855 1258 -1
5855 1389 0.5
5855 5384 -1
5855 5855 3
5856 5406 -1
5856 5519 -1
5856 5521 0.5
5856 5856 2.5
5857 922 0.520325
5857 1221 0.520325
5857 1244 0.520325
5857 1719 0.520325
5857 1787 0.520325
5857 1794 0.520325
5857 1940 0.520325
5857 1959 0.520325
5857 2382 0.520325
5857 2416 0.520325
5857 2447 0.520325
5857 2461 0.520325
5857 2498 0.520325
5857 2582 0.520325
5857 2777 0.520325
5857 2846 0.520325
5857 2958 0.520325
5857 2993 0.520325
5857 3065 0.520325
5857 3268 0.520325
5857 4002 0.520325
5857 4700 -1.10345
5857 4873 0.520325
5857 5027 0.537815
5857 5072 0.520325
5857 5088 0.520325
5857 5093 0.520325
5857 5116 0.520325
5857 5167 0.520325
5857 5290 0.520325
5857 5330 0.520325
5857 5473 -1.10345
5857 5483 0.533333
5857 5505 2.18803
5857 5509 0.551724
5857 5592 0.520325
5857 5605 0.52459
5857 5857 49.7048
5858 4301 0.508946
5858 5381 -1.024
5858 5474 -1.024
5858 5549 0.508946
5858 5858 3.06589
5859 1586 -1
5859 1939 0.5
5859 5294 0.5
5859 5384 -1
5859 5769 0.5
5859 5859 3.5
5860 1311 0.5
5860 1559 -1.024
5860 5381 -1.024
5860 5860 4.048
5861 838 -1.024
5861 2096 0.5
5861 2676 0.5
5861 5381 -1.024
5861 5861 3.548
5862 1562 0.503937
5862 1876 0.503937
5862 2406 0.503937
5862 2527 0.503937
5862 2822 0.503937
5862 4932 -1
5862 5516 -1
5862 5533 0.512
5862 5597 0.503937
5862 5862 6.03956
5863 1712 -1.024
5863 5381 -1.024
5863 5863 2.548
5864 1732 0.504931
5864 1935 0.504931
5864 2047 0.504931
5864 2454 0.504931
5864 3034 0.504931
5864 4019 0.504931
5864 4116 0.504931
5864 4231 0.504931
5864 4382 0.504931
5864 4577 0.504931
5864 4882 0.504931
5864 5078 -1.024
5864 5096 0.504931
5864 5111 0.504931
5864 5130 0.504931
5864 5132 0.504931
5864 5140 0.504931
5864 5170 0.504931
5864 5174 0.504931
5864 5187 0.504931
5864 5326 0.504931
5864 5329 0.504931
5864 5367 0.504931
5864 5381 -1.024
5864 5569 0.504931
5864 5622 0.504931
5864 5644 0.504931
5864 5742 0.504931
5864 5864 17.0265
5865 1278 -1.024
5865 2354 0.5
5865 2800 0.5
5865 5381 -1.024
5865 5865 3.38133
5866 1368 -1.024
5866 4099 0.5
5866 5381 -1.024
5866 5866 2.548
5867 3998 -1
5867 5388 -1
5867 5867 2.5
5868 1512 -1
5868 4416 0.5
5868 5418 -1
5868 5868 2.5
5869 2102 0.504931
5869 2869 0.504931
5869 5381 -1.024
5869 5504 -1.024
5869 5869 6.09749
5870 4582 0.500489
5870 5081 -1.00787
5870 5415 -1.00787
5870 5870 2.51624
5871 1977 0.512513
5871 2124 0.512513
5871 2125 0.512513
5871 4445 0.512513
5871 5381 -1.04065
5871 5485 -1.04065
5871 5741 0.512513
5871 5871 21.7208
5872 912 -1.024
5872 2622 0.5
5872 4107 0.5
5872 5381 -1.024
5872 5872 3.048
5873 1086 0.520325
5873 1409 0.520325
5873 1960 0.520325
5873 2410 0.520325
5873 2467 0.520325
5873 2562 0.520325
5873 2651 0.520325
5873 2652 0.520325
5873 2932 0.520325
5873 3100 0.520325
5873 3289 0.520325
5873 3394 0.520325
5873 3763 0.520325
5873 4042 0.520325
5873 4201 0.520325
5873 5121 0.520325
5873 5136 0.520325
5873 5169 0.566372
5873 5402 -1.04065
5873 5478 -1.04065
5873 5499 1.09402
5873 5873 49.98
5874 4233 0.5
5874 4364 0.5
5874 4761 -1.024
5874 5381 -1.024
5874 5728 0.5
5874 5874 4.55168
5875 1734 0.501961
5875 1917 0.501961
5875 2349 0.501961
5875 4207 0.501961
5875 5095 -1
5875 5284 0.501961
5875 5413 -1
5875 5875 5.01176
5876 5027 -1.05785
5876 5139 0.518219
5876 5381 -1.05785
5876 5876 2.63392
5877 1906 0.5
5877 2055 0.5
5877 2753 0.5
5877 2866 0.5
5877 2988 0.5
5877 3028 0.5
5877 3169 0.5
5877 3191 0.5
5877 3192 0.5
5877 3259 0.5
5877 4569 -1
5877 5417 -1
5877 5877 12.5
5878 4651 0.571429
5878 4956 -1
5878 5540 -1
5878 5878 2.57143
5879 1958 0.5
5879 4294 -1.01587
5879 5402 -1.01587
5879 5879 2.53175
5880 1239 -1
5880 1336 0.5
5880 1338 0.5
5880 4634 0.5
5880 4664 0.5
5880 5384 -1
5880 5880 4
5881 1078 0.5
5881 1599 0.5
5881 1693 0.5
5881 1730 0.5
5881 1788 0.5
5881 1812 0.5
5881 1850 0.5
5881 2058 0.5
5881 2364 0.5
5881 2540 0.5
5881 2707 0.5
5881 4008 0.5
5881 4066 0.5
5881 4105 0.5
5881 4161 0.5
5881 4243 0.5
5881 4323 0.5
5881 4526 -1.024
5881 4753 0.5
5881 4844 0.5
5881 5064 0.5
5881 5381 -1.024
5881 5518 0.5
5881 5528 0.5
5881 5537 0.5
5881 5590 0.5
5881 5881 16.3975
5882 889 -1
5882 2018 0.5
5882 5385 -1
5882 5882 3
5883 1236 0.5
5883 1318 0.5
5883 1498 0.5
5883 1600 0.5
5883 1659 0.5
5883 1927 0.5
5883 1994 0.5
5883 2111 0.5
5883 2352 0.5
5883 2353 0.5
5883 2432 0.5
5883 2435 0.5
5883 2487 0.5
5883 2523 0.5
5883 2524 0.5
5883 2590 0.5
5883 2630 0.5
5883 2894 0.5
5883 3005 0.5
5883 4057 0.5
5883 4208 0.5
5883 4218 0.5
5883 4268 0.5
5883 4807 0.5
5883 5042 -1.09402
5883 5064 0.5
5883 5239 0.5
5883 5241 0.5
5883 5381 -1.09402
5883 5480 0.5
5883 5507 0.503937
5883 5594 0.5
5883 5701 0.5
5883 5883 24.2334
5884 1259 -1
5884 5418 -1
5884 5884 2.5
5885 1570 0.533333
5885 1814 0.533333
5885 1887 0.533333
5885 2320 0.533333
5885 2820 0.533333
5885 3989 0.533333
5885 4401 0.533333
5885 4578 0.533333
5885 4617 0.533333
5885 4831 0.533333
5885 5384 -1
5885 5497 -1
5885 5885 8.93333
5886 5384 -1
5886 5512 -1
5886 5886 3.35736
5887 1439 0.503937
5887 1473 0.503937
5887 1715 0.503937
5887 1826 0.503937
5887 2033 0.503937
5887 2069 0.503937
5887 2414 0.503937
5887 2466 0.503937
5887 2512 0.503937
5887 2621 0.503937
5887 2647 0.503937
5887 2655 0.503937
5887 2848 0.503937
5887 4017 0.503937
5887 4217 0.503937
5887 4248 0.503937
5887 4283 0.503937
5887 4432 0.503937
5887 4671 0.503937
5887 4700 -1.06667
5887 4876 0.503937
5887 5469 -1.06667
5887 5887 17.088
5888 1415 0.5
5888 1496 0.5
5888 1694 0.5
5888 2475 0.5
5888 2551 0.5
5888 4235 0.5
5888 4776 -1.024
5888 5381 -1.024
5888 5526 0.5
5888 5888 6.548
5889 1207 0.501961
5889 1497 0.501961
5889 2051 0.501961
5889 2374 0.501961
5889 2459 0.501961
5889 2543 0.501961
5889 2641 0.501961
5889 2787 0.501961
5889 2858 0.501961
5889 3113 0.501961
5889 3783 0.501961
5889 4106 0.501961
5889 4115 0.501961
5889 4592 0.501961
5889 5389 -1
5889 5487 -1
5889 5889 16.0721
5890 1183 0.5
5890 1571 -1
5890 5418 -1
5890 5890 3.66667
5891 2577 0.5
5891 4559 -1.024
5891 5381 -1.024
5891 5579 0.516129
5891 5891 3.06413
5892 2318 0.5
5892 2418 0.5
5892 2486 0.5
5892 2639 0.5
5892 4077 0.5
5892 5086 0.5
5892 5381 -1.024
5892 5486 -1.024
5892 5623 0.5
5892 5719 0.5
5892 5765 0.5
5892 5892 7.57912
5893 3969 -1.024
5893 5301 0.5
5893 5381 -1.024
5893 5893 2.548
5894 1549 0.515091
5894 2415 0.515091
5894 2579 0.515091
5894 2734 0.515091
5894 2825 0.515091
5894 4890 0.515091
5894 5034 -1.05785
5894 5094 0.515091
5894 5250 0.515091
5894 5381 -1.05785
5894 5689 0.515091
5894 5894 7.60658
5895 2456 0.504931
5895 2596 0.504931
5895 4583 0.504931
5895 5066 -1.024
5895 5300 0.504931
5895 5381 -1.024
5895 5895 4.57265
5896 1160 -1
5896 1744 0.5
5896 2691 0.5
5896 5440 -1
5896 5896 3.5
5897 1035 0.5
5897 1257 -1
5897 1337 0.5
5897 5384 -1
5897 5897 3
5898 1578 0.571429
5898 2034 0.571429
5898 2040 0.571429
5898 2084 0.571429
5898 2140 0.571429
5898 2207 0.571429
5898 2453 0.571429
5898 2735 0.571429
5898 2775 0.571429
5898 2818 0.571429
5898 2835 0.571429
5898 2868 0.571429
5898 2874 0.571429
5898 2881 0.571429
5898 2886 0.571429
5898 2901 0.571429
5898 2907 0.571429
5898 2908 0.571429
5898 2920 0.571429
5898 2943 0.571429
5898 2951 0.571429
5898 2960 0.571429
5898 2961 0.571429
5898 2989 0.571429
5898 2991 0.571429
5898 3006 0.571429
5898 3019 0.571429
5898 3020 0.571429
5898 3021 0.571429
5898 3038 0.571429
5898 3061 0.571429
5898 3062 0.571429
5898 3070 0.571429
5898 3073 0.571429
5898 3088 0.571429
5898 3089 0.571429
5898 3090 0.571429
5898 3118 0.571429
5898 3119 0.571429
5898 3120 0.571429
5898 3121 0.571429
5898 3142 0.571429
5898 3143 0.571429
5898 3144 0.571429
5898 3145 0.571429
5898 3160 0.571429
5898 3161 0.571429
5898 3162 0.571429
5898 3163 0.571429
5898 3164 0.571429
5898 3166 0.571429
5898 3201 0.571429
5898 3202 0.571429
5898 3204 0.571429
5898 3212 0.571429
5898 3219 0.571429
5898 3257 0.571429
5898 3258 0.571429
5898 3267 0.571429
5898 3279 0.571429
5898 3305 0.571429
5898 3345 0.571429
5898 3347 0.571429
5898 3363 0.571429
5898 3364 0.571429
5898 3415 0.571429
5898 3554 0.571429
5898 3635 0.571429
5898 3657 0.571429
5898 3658 0.571429
5898 3768 0.571429
5898 3769 0.571429
5898 3778 0.571429
5898 4097 0.571429
5898 4260 0.571429
5898 4433 0.571429
5898 4444 0.571429
5898 4666 0.571429
5898 4675 0.571429
5898 4677 0.571429
5898 4932 -1
5898 5190 0.571429
5898 5198 0.571429
5898 5199 0.571429
5898 5202 0.571429
5898 5216 0.571429
5898 5345 0.571429
5898 5347 0.571429
5898 5351 0.571429
5898 5359 0.571429
5898 5360 0.571429
5898 5364 0.571429
5898 5365 0.571429
5898 5368 0.571429
5898 5369 0.571429
5898 5371 0.571429
5898 5374 0.615385
5898 5377 0.571429
5898 5378 0.571429
5898 5517 -1
5898 5625 0.571429
5898 5643 0.571429
5898 5648 0.571429
5898 5654 0.571429
5898 5655 0.571429
5898 5656 0.571429
5898 5657 0.571429
5898 5664 0.571429
5898 5671 0.615385
5898 5673 0.571429
5898 5674 0.571429
5898 5680 0.571429
5898 5795 0.571429
5898 5797 0.571429
5898 5798 0.571429
5898 5802 0.571429
5898 5804 0.627451
5898 5808 0.571429
5898 5810 0.571429
5898 5898 155.979
5899 970 -1.024
5899 4078 0.5
5899 5381 -1.024
5899 5899 2.548
5900 2439 0.50996
5900 2782 0.50996
5900 2916 0.50996
5900 5080 -1.024
5900 5381 -1.024
5900 5704 0.50996
5900 5900 4.63427
5901 2519 0.500978
5901 5114 -1
5901 5440 -1
5901 5901 2.50098
5902 1818 0.5
5902 2315 -1.01587
5902 2366 0.5
5902 5402 -1.01587
5902 5902 3.03175
5903 1673 0.516129
5903 1848 0.516129
5903 2557 0.516129
5903 2619 0.516129
5903 2773 0.516129
5903 2774 0.516129
5903 2839 0.516129
5903 2929 0.516129
5903 2949 0.516129
5903 3058 0.516129
5903 3197 0.516129
5903 3270 0.516129
5903 4789 -1
5903 5209 0.516129
5903 5334 0.516129
5903 5339 0.516129
5903 5417 -1
5903 5903 13.3548
5904 1648 0.5
5904 1844 0.5
5904 2100 0.5
5904 2398 0.5
5904 2644 0.5
5904 2645 0.5
5904 2663 0.5
5904 2880 0.5
5904 3049 0.5
5904 3057 0.5
5904 3075 0.5
5904 3313 0.5
5904 4317 0.5
5904 4650 0.5
5904 4655 0.5
5904 4674 0.5
5904 4676 0.5
5904 4681 0.5
5904 4880 0.5
5904 4970 -1.01587
5904 5194 0.5
5904 5342 0.5
5904 5506 -1.01587
5904 5904 16.3812
5905 2348 -1
5905 4590 0.5
5905 5413 -1
5905 5905 2.5
5906 2026 0.505929
5906 2819 0.505929
5906 4062 0.505929
5906 4087 0.505929
5906 4387 0.505929
5906 4782 -1.14286
5906 5427 -1.14286
5906 5725 0.505929
5906 5906 6.6691
5907 1459 -1
5907 1460 0.5
5907 5385 -1
5907 5907 3
5908 1443 0.571429
5908 1971 0.571429
5908 4949 -1
5908 5583 -1
5908 5908 4.85842
5909 1269 -1
5909 5413 -1
5909 5909 2.5
5910 5100 -1
5910 5384 -1
5910 5910 2.50593
5911 5438 -1
5911 5587 -1
5911 5687 0.5
5911 5911 3.33431
5912 1189 -1.01587
5912 5272 0.5
5912 5288 0.5
5912 5402 -1.01587
5912 5912 3.03175
5913 2177 0.5
5913 2231 0.5
5913 2744 0.5
5913 2793 0.5
5913 2976 0.5
5913 2978 0.5
5913 4122 0.5
5913 4738 -1
5913 5534 -1
5913 5913 6.50251
5914 3216 0.5
5914 4051 -1
5914 5417 -1
5914 5914 3
5915 5171 -1
5915 5451 -1
5915 5915 2.5
5916 2608 0.512
5916 2694 0.512
5916 2953 0.512
5916 3112 0.512
5916 3115 0.512
5916 3263 0.512
5916 3341 0.512
5916 3391 0.512
5916 3446 0.512
5916 3505 0.512
5916 5439 -1.03226
5916 5610 -1.03226
5916 5636 0.512
5916 5916 23.266
5917 1586 -1.03226
5917 4091 0.5
5917 5439 -1.03226
5917 5917 2.56452
5918 4450 0.512
5918 5439 -1.03226
5918 5616 -1.03226
5918 5918 4.12944
5919 5162 -1.03226
5919 5439 -1.03226
5919 5919 3.06452
5920 5413 -1.00392
5920 5767 -1.00392
5920 5920 3.01275
5921 2795 -1.03226
5921 3335 0.5
5921 5439 -1.03226
5921 5921 2.56452
5922 655 -1.01587
5922 3809 0.5
5922 5380 -1.01587
5922 5922 2.53175
5923 3910 -1.024
5923 4702 0.533333
5923 5381 -1.024
5923 5923 2.58133
5924 3915 -1.01587
5924 4716 0.5
5924 5380 -1.01587
5924 5924 2.53175
5925 3944 -1.024
5925 5381 -1.024
5925 5819 0.5
5925 5925 2.548
5926 844 -1.01587
5926 4498 0.5
5926 5380 -1.01587
5926 5926 2.53175
5927 698 -1.01587
5927 5380 -1.01587
5927 5841 0.5
5927 5927 2.53175
5928 511 -1.024
5928 5381 -1.024
5928 5853 0.504931
5928 5928 2.55293
5929 737 -1.01587
5929 4718 0.5
5929 5380 -1.01587
5929 5841 0.5
5929 5929 3.03175
5930 4760 -1.16364
5930 5380 -1.16364
5930 5930 2.82727
5931 5381 -0.509275
5931 5472 -1.03226
5931 5931 2.5875
5932 5381 -1.024
5932 5683 -1.024
5932 5857 0.530021
5932 5932 2.57802
5933 4471 -1.01186
5933 4702 0.551724
5933 5463 -1.01186
5933 5933 2.57544
5934 799 -1
5934 3861 0.5
5934 5384 -1
5934 5934 2.5
5935 4703 -1
5935 5477 -1
5935 5857 0.526749
5935 5935 2.52675
5936 4703 -1
5936 5381 1.06224
5936 5470 -1
5936 5936 3.06224
5937 4521 -1.024
5937 5381 -1.024
5937 5857 0.520325
5937 5937 2.56833
5938 888 -1.024
5938 5381 -1.024
5938 5857 0.520325
5938 5938 2.56833
5939 769 -1.024
5939 5381 -1.024
5939 5402 0.507937
5939 5939 2.55594
5940 1017 -1
5940 4503 0.5
5940 5384 -0.5
5940 5940 3
5941 1197 -1
5941 4734 1
5941 5388 -1
5941 5941 3
5942 3845 -1
5942 5385 0.5
5942 5492 -1
5942 5942 2.5
5943 4471 -1.01186
5943 4702 1.10345
5943 5381 0.528926
5943 5463 -1.01186
5943 5857 2.15126
5943 5943 5.80735
5944 4703 -1
5944 5381 0.518219
5944 5464 -1
5944 5854 0.515091
5944 5857 0.526749
5944 5944 3.56006
5945 1099 -1
5945 5384 -1
5945 5841 0.5
5945 5945 2.5
5946 4932 -1
5946 5407 0.581818
5946 5489 -1
5946 5946 2.58182
5947 4609 -1
5947 5389 -1
5947 5947 2.51717
5948 5045 -1
5948 5384 -1
5948 5948 2.53445
5949 673 -1
5949 5385 0.5
5949 5389 -1
5949 5949 2.5
5950 4150 -1.024
5950 5381 -1.024
5950 5950 2.548
5951 990 -1
5951 5384 -1
5951 5951 2.50794
5952 257 -1
5952 5462 -1
5952 5846 0.5
5952 5952 2.5
5953 4767 -1.08475
5953 5392 -1.08475
5953 5438 0.5
5953 5953 2.66949
5954 1018 -1
5954 5384 -1
5954 5862 0.503937
5954 5954 2.50394
5955 4702 -1.08017
5955 5467 -1.08017
5955 5857 0.551724
5955 5873 0.551724
5955 5955 3.26379
5956 3965 -1
5956 5384 -1
5956 5956 2.50794
5957 627 -1.024
5957 5381 -1.024
5957 5881 0.5
5957 5957 2.548
5958 3552 -1
5958 5384 -1
5958 5864 0.504931
5958 5958 2.50493
5959 4754 -1.024
5959 4944 0.522449
5959 5381 -1.024
5959 5959 2.57045
5960 5381 -1.024
5960 5682 -1.024
5960 5960 2.55393
5961 1249 -1.01587
5961 4932 0.5
5961 5392 -1.01587
5961 5961 2.53175
5962 259 0.520325
5962 4851 -1.09402
5962 5381 -1.09402
5962 5857 0.542373
5962 5873 0.542373
5962 5962 3.79311
5963 5023 -1.024
5963 5381 -1.024
5963 5857 0.560175
5963 5963 2.60818
5964 1354 -1.01587
5964 5392 -1.01587
5964 5438 0.5
5964 5964 2.53175
5965 4693 -1
5965 5414 0.5
5965 5686 -1
5965 5965 2.5
5966 1424 -1
5966 5384 -1
5966 5966 2.51717
5967 1197 -1
5967 5388 -1
5967 5883 0.5
5967 5967 2.5
5968 5398 -1
5968 5500 -1
5968 5898 0.615385
5968 5968 2.61538
5969 5381 -1.024
5969 5402 0.517172
5969 5464 -1.024
5969 5832 0.518219
5969 5969 3.08339
5970 4700 -1.06667
5970 5402 0.533333
5970 5471 -1.06667
5970 5857 0.547009
5970 5970 3.74205
5971 5067 -1
5971 5403 -1
5971 5438 1
5971 5971 3
5972 4953 -1
5972 5384 0.516129
5972 5494 -1
5972 5972 2.51613
5973 1343 -1.024
5973 4944 0.5
5973 5381 -1.024
5973 5973 2.548
5974 4522 -1.024
5974 5381 -1.024
5974 5857 0.520325
5974 5974 2.56833
5975 5026 -1.05785
5975 5381 -1.05785
5975 5873 0.536688
5975 5975 2.65239
5976 902 -1.024
5976 5381 -1.024
5976 5857 0.520325
5976 5976 2.56833
5977 5381 -1.024
5977 5501 -1.024
5977 5857 0.52459
5977 5977 2.57259
5978 835 -1
5978 5397 -1
5978 5978 2.50394
5979 923 -1.024
5979 5381 -1.024
5979 5857 0.520325
5979 5979 2.56833
5980 1404 -1.024
5980 5381 -1.024
5980 5857 0.520325
5980 5980 2.56833
5981 1225 -1.06667
5981 4725 0.5
5981 5391 -1.06667
5981 5981 2.63333
5982 1279 -1.024
5982 5381 -1.024
5982 5982 2.59152
5983 1644 -1.01186
5983 5382 -1.01186
5983 5983 2.53241
5984 1096 -1.00787
5984 5415 -1.00787
5984 5984 2.51575
5985 3893 -1
5985 5408 -1
5985 5985 2.58215
5986 1255 -1.06667
5986 5391 -1.06667
5986 5420 0.507937
5986 5986 2.64127
5987 4731 -1.01587
5987 5498 -1.01587
5987 5987 2.54452
5988 4507 0.551724
5988 5273 -1.14286
5988 5428 -1.14286
5988 5988 2.83744
5989 5255 -1.01186
5989 5382 -1.01186
5989 5989 2.53241
5990 5073 -1
5990 5424 -1
5990 5990 2.52729
5991 4967 -1
5991 5695 -1
5991 5991 2.54701
5992 1317 -1.14286
5992 5427 -1.14286
5992 5992 2.78571
5993 4328 -1.01186
5993 5382 -1.01186
5993 5993 2.53241
5994 5122 -1.00787
5994 5415 -1.00787
5994 5994 2.51575
5995 1758 -1
5995 5422 -1
5995 5995 2.54016
5996 542 -1
5996 5421 -1
5996 5996 2.51691
5997 4649 -1
5997 5419 -1
5997 5997 2.5441
5998 4043 -1.01186
5998 5382 -1.01186
5998 5998 2.53241
5999 1726 -1
5999 4728 0.5
5999 5442 -1
5999 5999 2.5
6000 4966 -1
6000 5729 -1
6000 5817 0.502453
6000 6000 2.50245
6001 1546 -1.14286
6001 5428 -1.14286
6001 5448 0.5
6001 6001 2.78571
6002 1846 -1
6002 4986 0.5
6002 5410 -1
6002 6002 3.00844
6003 5382 -0.671916
6003 6003 1.92598
6004 1926 -1.01186
6004 5382 -1.01186
6004 5434 0.5
6004 6004 2.52372
6005 1203 -1
6005 5431 -1
6005 6005 2.5
6006 1407 -1
6006 4728 0.5
6006 5413 -1
6006 6006 2.5
6007 1517 -1
6007 4988 0.503937
6007 5413 -1
6007 6007 2.50394
6008 5382 -1.01186
6008 5547 -1.01186
6008 6008 2.53241
6009 5325 -1
6009 5413 -1
6009 6009 2.50363
6010 1752 -1.14286
6010 5427 -1.14286
6010 6010 2.78571
6011 1321 -1.14286
6011 5428 -1.14286
6011 6011 2.78721
6012 5115 -1.01186
6012 5382 -1.01186
6012 6012 2.52852
6013 5382 -1.01186
6013 5739 -1.01186
6013 6013 2.53216
6014 4875 -1
6014 5413 -1
6014 6014 2.50363
6015 5432 -1.06667
6015 5550 -1.06667
6015 6015 2.6461
6016 4713 -1
6016 5778 -1
6016 6016 2.52033
6017 1880 -1
6017 5442 -1
6017 6017 2.5
6018 5382 -1.01186
6018 5735 -1.01186
6018 6018 2.53241
6019 5382 -1.01186
6019 5721 -1.01186
6019 6019 3.05595
6020 1330 -1
6020 5004 0.5
6020 5416 -1
6020 6020 2.5
6021 1665 -1.01587
6021 5405 -1.01587
6021 6021 2.53469
6022 4888 -1.06667
6022 5432 -1.06667
6022 6022 2.64533
6023 5442 -1
6023 5556 -1
6023 6023 2.50906
6024 1416 -1
6024 5416 -1
6024 6024 2.51047
6025 2144 -1
6025 5413 -1
6025 6025 2.51822
6026 5450 -1
6026 5730 -1
6026 6026 2.56747
6027 2092 -1
6027 5434 -1
6027 6027 2.51714
6028 5424 -1
6028 5688 -1
6028 6028 2.51047
6029 4271 -1
6029 5458 -1
6029 6029 3.02988
6030 2029 -1
6030 5448 -1
6030 5871 0.512513
6030 6030 2.51251
6031 4728 -1.00787
6031 5520 -1.00787
6031 6031 2.52379
6032 653 -1
6032 5449 -1
6032 5915 0.5
6032 6032 2.5
6033 5455 -1
6033 5619 -1
6033 6033 3.06173
6034 4903 -1.01186
6034 5382 -1.01186
6034 6034 3.05841
6035 5308 -1.01186
6035 5382 -1.01186
6035 6035 2.52852
6036 4990 -1
6036 5562 -1
6036 6036 2.54701
6037 5439 -0.680851
6037 6037 1.89542
6038 5439 -1.03226
6038 5789 -1.03226
6038 6038 2.57652
6039 2157 -1
6039 5448 -1
6039 6039 2.5015
6040 2165 -1
6040 5435 -1
6040 6040 2.52988
6041 2093 -1
6041 5448 -1
6041 6041 2.5
6042 3134 -1
6042 5448 -1
6042 6042 2.50856
6043 2464 -1.01587
6043 5008 0.5
6043 5420 -1.01587
6043 6043 2.53175
6044 5434 -1
6044 5552 -1
6044 6044 2.5092
6045 3029 -1.01587
6045 5420 -1.01587
6045 6045 2.53223
6046 2173 -1
6046 5436 -1
6046 6046 2.50049
6047 2599 -1
6047 5448 -1
6047 6047 2.53595
6048 4736 -1
6048 5669 -1
6048 6048 2.50394
6049 2220 -1
6049 5448 -1
6049 6049 2.52988
6050 2170 -1
6050 5439 0.516129
6050 5454 -1
6050 6050 2.51613
6051 2227 -1
6051 5448 -1
6051 6051 2.54187
6052 3228 -1
6052 5448 -1
6052 6052 2.54187
6053 2752 -1
6053 5448 -1
6053 6053 2.52988
6054 2852 -1
6054 5448 -1
6054 6054 2.5015
6055 2150 -1
6055 5448 -1
6055 6055 2.50805
6056 4137 -1
6056 5437 -1
6056 6056 2.5
6057 5088 -1.024
6057 5381 -1.024
6057 5873 0.53112
6057 6057 2.57912
6058 4011 -1.024
6058 5381 -1.024
6058 6058 2.57611
6059 3957 -1.024
6059 5381 -1.024
6059 5857 0.520325
6059 6059 3.09643
6060 4949 -1.00787
6060 5490 -1.00787
6060 5883 0.507937
6060 6060 2.52368
6061 1560 -1
6061 5387 -1
6061 6061 2.50593
6062 4774 -1.024
6062 5381 -1.024
6062 5883 1.01992
6062 6062 3.06792
6063 1491 -1
6063 5411 -1
6063 5860 0.5
6063 6063 2.5
6064 5393 -1.16364
6064 5506 -1.16364
6064 6064 2.88929
6065 4932 0.5
6065 5049 -1
6065 5384 -1
6065 6065 2.5
6066 3947 -1.024
6066 5381 -1.024
6066 5857 1.04065
6066 6066 3.08865
6067 868 -1
6067 4685 0.5
6067 5384 -1
6067 6067 2.5
6068 5389 -1
6068 5493 -1
6068 6068 2.51927
6069 4847 -1.024
6069 5381 -1.024
6069 6069 2.59721
6070 1359 -1.06667
6070 5391 -1.06667
6070 6070 2.6438
6071 1008 -1.00787
6071 5415 -1.00787
6071 6071 2.51575
6072 781 -1.024
6072 5381 -1.024
6072 5402 0.507937
6072 6072 2.55594
6073 4845 -1
6073 5416 -1
6073 5898 0.571429
6073 6073 2.57143
6074 5252 -1.06667
6074 5391 -1.06667
6074 5424 0.5
6074 6074 3.18865
6075 901 -1.024
6075 5381 -1.024
6075 6075 2.55144
6076 4513 0.5
6076 5070 -1
6076 5388 -1
6076 6076 2.5
6077 4856 -1
6077 5418 -1
6077 6077 3
6078 4709 -1
6078 5529 -1
6078 6078 2.50196
6079 1195 -1
6079 5406 -1
6079 5888 0.5
6079 6079 2.5
6080 5240 -1
6080 5416 -1
6080 6080 2.50643
6081 2328 -1
6081 5397 -1
6081 5888 0.5
6081 6081 2.5
6082 4702 -1.06667
6082 5464 -1.06667
6082 5857 0.533333
6082 6082 3.2244
6083 1058 -1.00787
6083 5415 -1.00787
6083 6083 2.51575
6084 4808 -1.14286
6084 5427 -1.14286
6084 5841 0.5
6084 6084 2.78571
6085 1738 -1.00787
6085 5415 -1.00787
6085 6085 2.51575
6086 5023 -1.024
6086 5381 -1.024
6086 5857 0.560175
6086 6086 2.60818
6087 1847 -1
6087 5397 -1
6087 5908 0.571429
6087 6087 2.57143
6088 3884 -1
6088 5513 -1
6088 6088 3.02284
6089 1811 -1
6089 4728 0.5
6089 5413 -1
6089 6089 2.5
6090 1385 -1
6090 5406 -1
6090 5447 0.5
6090 6090 2.5
6091 1484 -1.14286
6091 5427 -1.14286
6091 6091 2.78571
6092 4852 -1.14286
6092 5428 -1.14286
6092 5448 0.505929
6092 6092 2.79164
6093 5092 -1
6093 5416 -1
6093 6093 2.55531
6094 1541 -1
6094 5438 -1
6094 6094 2.5
6095 5397 -1
6095 5759 -1
6095 5883 0.502947
6095 6095 2.50295
6096 2377 -1
6096 5438 -1
6096 6096 2.51613
6097 1468 -1
6097 4685 0.5
6097 5418 -1
6097 6097 2.5
6098 4766 -1.01587
6098 5402 0.518219
6098 5426 -1.01587
6098 6098 3.0759
6099 4793 -1.14286
6099 5427 -1.14286
6099 5841 0.52459
6099 6099 2.8103
6100 2395 -1.00787
6100 4995 0.5
6100 5415 -1.00787
6100 6100 2.51575
6101 4959 -1
6101 5439 0.528926
6101 5589 -1
6101 6101 2.52893
6102 4949 -1
6102 5439 0.518219
6102 5755 -1
6102 6102 2.51822
6103 4046 -1.06667
6103 4725 0.5
6103 5391 -1.06667
6103 6103 2.63333
6104 2333 -1.00787
6104 5415 -1.00787
6104 6104 2.51575
6105 2413 -1.14286
6105 5427 -1.14286
6105 6105 2.81905
6106 4794 -1
6106 5388 -1
6106 6106 2.5198
6107 5402 -1.01587
6107 5482 -1.01587
6107 5857 0.536688
6107 6107 2.56843
6108 4959 -1
6108 5523 -1
6108 6108 2.51251
6109 1381 -1.01587
6109 5002 0.5
6109 5407 -1.01587
6109 6109 2.53175
6110 1751 -1
6110 5441 -1
6110 6110 2.51652
6111 4828 -1.00787
6111 5415 -1.00787
6111 5841 0.5
6111 6111 2.51575
6112 1598 -1
6112 5397 -1
6112 5881 0.5
6112 6112 2.5
6113 1653 -1
6113 5430 -1
6113 6113 2.53782
6114 4878 -1.14286
6114 5428 -1.14286
6114 6114 2.78571
6115 4058 -1
6115 5394 -1
6115 6115 2.50844
6116 1675 -1.06667
6116 5391 -1.06667
6116 6116 2.64177
6117 2422 -1.14286
6117 5428 -1.14286
6117 6117 2.79669
6118 4571 -1
6118 5385 -1
6118 6118 2.5
6119 4995 0.5
6119 5102 -1.00787
6119 5415 -1.00787
6119 6119 2.51575
6120 2004 -1
6120 5385 -1
6120 6120 2.51717
6121 4069 -1
6121 5395 -1
6121 5898 0.571429
6121 6121 2.57143
6122 1714 -1
6122 5385 -1
6122 6122 2.51717
6123 4700 0.544681
6123 4764 -1.01587
6123 5426 -1.01587
6123 6123 2.57643
6124 5426 -1.01587
6124 5481 -1.01587
6124 6124 3.6787
6125 5438 -1
6125 5511 -1
6125 6125 2.53333
6126 1402 -1
6126 5423 -1
6126 6126 2.50971
6127 2430 -1.14286
6127 5427 -1.14286
6127 6127 3.28571
6128 4734 0.5
6128 5110 -1
6128 5388 -1
6128 6128 2.5
6129 2001 -1
6129 5411 -1
6129 5898 0.571429
6129 6129 2.57143
6130 4291 -1.06667
6130 5391 -1.06667
6130 5898 0.571429
6130 6130 2.70476
6131 4993 0.5
6131 5113 -1
6131 5442 -1
6131 6131 2.5
6132 4410 -1
6132 5384 0.5
6132 5418 -1
6132 6132 3.01717
6133 4854 -1
6133 4993 0.5
6133 5442 -1
6133 6133 2.5
6134 2471 -1.14286
6134 5428 -1.14286
6134 6134 2.78571
6135 4648 -1.01587
6135 5409 -1.01587
6135 6135 2.53818
6136 2426 -1
6136 5411 -1
6136 5898 0.571429
6136 6136 2.57143
6137 4272 -1.01587
6137 5402 -1.01587
6137 6137 2.58022
6138 4560 -1
6138 5441 -1
6138 6138 2.51613
6139 2342 -1.14286
6139 5427 -1.14286
6139 6139 2.78571
6140 4562 -1
6140 5413 -1
6140 6140 2.50394
6141 4001 -1
6141 5413 -1
6141 6141 2.51822
6142 2032 -1
6142 5417 -1
6142 6142 2.51047
6143 1950 -1.14286
6143 5427 -1.14286
6143 6143 2.78721
6144 1589 -1
6144 5388 -1
6144 6144 2.50895
6145 2440 -1
6145 5424 -1
6145 6145 2.50743
6146 1979 -1.01186
6146 5382 -1.01186
6146 5430 0.5
6146 6146 2.52372
6147 2428 -1.14286
6147 5427 -1.14286
6147 6147 2.78571
6148 4316 -1.14286
6148 5428 -1.14286
6148 6148 2.78571
6149 1833 -1.14286
6149 5427 -1.14286
6149 6149 2.8524
6150 4725 0.503937
6150 5265 -1
6150 5395 -1
6150 6150 2.50394
6151 4949 -1
6151 5502 -1
6151 6151 2.50493
6152 5409 -1.01587
6152 5690 -1.01587
6152 6152 2.5484
6153 2509 -1.14286
6153 5428 -1.14286
6153 6153 2.78571
6154 4507 -1
6154 5702 -1
6154 6154 2.5
6155 4649 -1.01186
6155 5382 -1.01186
6155 6155 2.53216
6156 2598 -1.14286
6156 5428 -1.14286
6156 6156 2.78721
6157 4800 -1.14286
6157 5428 -1.14286
6157 6157 2.78721
6158 5046 -1
6158 5384 -1
6158 6158 2.50394
6159 4047 -1.14286
6159 5427 -1.14286
6159 6159 3.29566
6160 4096 -1
6160 5385 -1
6160 6160 2.51717
6161 2421 -1
6161 5440 -1
6161 6161 2.50794
6162 5245 -1.01587
6162 5402 -1.01587
6162 6162 2.58199
6163 2492 -1
6163 5417 -1
6163 5903 0.516129
6163 6163 2.51613
6164 4783 -1.01587
6164 5402 -1.01587
6164 6164 2.608
6165 2046 -1.14286
6165 5428 -1.14286
6165 6165 2.78571
6166 1934 -1.01587
6166 5409 -1.01587
6166 6166 2.53408
6167 5335 -1
6167 5417 -1
6167 6167 2.51861
6168 5439 -1.03226
6168 5603 -1.03226
6168 6168 2.57765
6169 5382 -1.01186
6169 5544 -1.01186
6169 6169 2.53874
6170 5439 -1.03226
6170 5772 -1.03226
6170 6170 2.57961
6171 2609 -1.03226
6171 5439 -1.03226
6171 6171 2.56746
6172 4343 -1
6172 5430 -1
6172 6172 2.58215
6173 2474 -1.03226
6173 5439 -1.03226
6173 6173 2.56746
6174 4555 -1
6174 5424 -1
6174 6174 2.55531
6175 4627 -1.01186
6175 5382 -1.01186
6175 6175 2.53216
6176 5314 -1.03226
6176 5439 -1.03226
6176 5453 0.516129
6176 6176 2.58065
6177 2615 -1.03226
6177 5439 -1.03226
6177 5455 0.5
6177 6177 2.56452
6178 2505 -1
6178 5440 -1
6178 6178 2.51652
6179 4961 -1
6179 5705 -1
6179 6179 2.52865
6180 4998 0.5
6180 5164 -1.03226
6180 5439 -1.03226
6180 6180 3.06452
6181 1973 -1
6181 5429 -1
6181 6181 2.51613
6182 4728 0.503937
6182 5178 -1
6182 5413 -1
6182 6182 2.50394
6183 1757 -1.01587
6183 5420 -1.01587
6183 6183 2.54019
6184 2385 -1.01587
6184 5420 -1.01587
6184 6184 2.53175
6185 2747 -1.01587
6185 5420 -1.01587
6185 5424 0.5
6185 6185 2.53175
6186 4898 -1
6186 5434 -1
6186 6186 2.52988
6187 5445 -1
6187 5776 -1
6187 6187 2.52988
6188 5179 -1.01587
6188 5402 -1.01587
6188 6188 2.57105
6189 5439 -1.03226
6189 5624 -1.03226
6189 6189 2.57098
6190 5335 -1
6190 5417 -1
6190 6190 2.52046
6191 5196 -1
6191 5413 -1
6191 6191 2.51927
6192 4741 -1
6192 5774 -1
6192 6192 2.50643
6193 4575 -1.01587
6193 5420 -1.01587
6193 6193 2.58706
6194 5439 -1.03226
6194 5585 -1.03226
6194 6194 3.15806
6195 5438 -1
6195 5787 -1
6195 5898 0.571429
6195 6195 2.57143
6196 2766 -1
6196 5413 -1
6196 6196 2.51822
6197 5156 -1
6197 5413 -1
6197 6197 2.52033
6198 2563 -1.01587
6198 5402 -1.01587
6198 6198 2.55985
6199 4999 -1
6199 5558 -1
6199 5918 0.528926
6199 6199 2.52893
6200 5089 -1.01587
6200 5402 -1.01587
6200 5873 0.53112
6200 6200 2.56287
6201 2613 -1.01587
6201 5426 -1.01587
6201 6201 2.55985
6202 5163 -1.14286
6202 5427 -1.14286
6202 6202 3.30181
6203 5452 -1
6203 5749 -1
6203 6203 2.5
6204 4434 -1
6204 5448 -1
6204 6204 2.5015
6205 5439 -1.03226
6205 5448 0.512
6205 5615 -1.03226
6205 6205 2.57652
6206 4414 -1.03226
6206 5439 -1.03226
6206 6206 2.56746
6207 1786 -1
6207 5384 -1
6207 6207 2.53782
6208 1683 -1
6208 5385 -1
6208 5889 0.501961
6208 6208 2.50196
6209 2712 -1.01587
6209 5420 -1.01587
6209 6209 2.53175
6210 4728 -1.00787
6210 5593 -1.00787
6210 6210 2.53607
6211 5268 -1.01587
6211 5413 -1.01587
6211 6211 2.5542
6212 2889 -1.01186
6212 5382 -1.01186
6212 6212 2.53216
6213 5382 -1.01186
6213 5634 -1.01186
6213 6213 2.52852
6214 4108 -1
6214 5441 -1
6214 6214 2.51613
6215 2541 -1.03226
6215 5439 -1.03226
6215 6215 2.56746
6216 4430 -1.01186
6216 5382 -1.01186
6216 6216 2.53241
6217 2924 -1.03226
6217 5439 -1.03226
6217 6217 2.56746
6218 2434 -1.03226
6218 5439 -1.03226
6218 6218 2.56746
6219 1556 -1
6219 5413 -1
6219 6219 2.51822
6220 2935 -1.03226
6220 5453 -1.03226
6220 5916 0.512
6220 6220 2.57652
6221 4120 -1
6221 5457 -1
6221 6221 2.53236
6222 2764 -1.03226
6222 5439 -1.03226
6222 6222 2.56746
6223 1669 -1.03226
6223 5439 -1.03226
6223 6223 2.57296
6224 5445 -1
6224 5617 -1
6224 6224 2.51835
6225 1472 -1
6225 5413 -1
6225 6225 2.51822
6226 2638 -1
6226 5455 -1
6226 6226 2.50295
6227 2750 -1
6227 5448 -1
6227 6227 2.5
6228 4741 -1
6228 5758 -1
6228 6228 2.50643
6229 2575 -1
6229 5413 -1
6229 6229 2.51822
6230 3002 -1.03226
6230 5439 -1.03226
6230 6230 2.56746
6231 2821 -1
6231 5448 -1
6231 6231 2.52696
6232 2762 -1
6232 5448 -1
6232 6232 2.57271
6233 1817 -1
6233 5448 -1
6233 6233 2.5
6234 5382 -1.01186
6234 5738 -1.01186
6234 6234 3.06882
6235 2732 -1.03226
6235 5439 -1.03226
6235 6235 2.56746
6236 5445 -1
6236 5740 -1
6236 6236 2.52988
6237 2693 -1.03226
6237 5439 -1.03226
6237 5916 0.512
6237 6237 2.57652
6238 3023 -1
6238 5448 -1
6238 6238 2.5
6239 1964 -1.01587
6239 5420 -1.01587
6239 6239 2.53175
6240 3758 -1
6240 5416 -1
6240 6240 2.5248
6241 2952 -1
6241 5448 -1
6241 6241 2.5015
6242 5416 -1
6242 5663 -1
6242 6242 2.50196
6243 4728 -1
6243 5628 -1
6243 6243 2.51927
6244 4999 -1
6244 5573 -1
6244 6244 2.52743
6245 2588 -1
6245 5448 -1
6245 6245 2.5015
6246 2658 -1.03226
6246 5439 -1.03226
6246 6246 2.56746
6247 3167 -1
6247 5448 -1
6247 6247 2.5
6248 3130 -1
6248 5424 -1
6248 6248 2.5
6249 3041 -1
6249 5448 -1
6249 6249 3.0015
6250 5201 -1
6250 5411 -1
6250 6250 2.51457
6251 2183 -1
6251 5448 -1
6251 6251 2.50247
6252 2653 -1
6252 5448 -1
6252 6252 2.5
6253 3109 -1.01186
6253 5382 -1.01186
6253 6253 2.53176
6254 5416 -1
6254 5788 -1
6254 6254 2.5129
6255 3229 -1
6255 5448 -1
6255 6255 2.54187
6256 2675 -1
6256 5448 -1
6256 6256 2.5
6257 4725 -1
6257 5652 -1
6257 5898 0.615385
6257 6257 3.18285
6258 3051 -1
6258 5448 -1
6258 6258 2.50787
6259 4372 -1.01186
6259 5382 -1.01186
6259 6259 2.5242
6260 3104 -1.01587
6260 5420 -1.01587
6260 6260 2.53767
6261 5333 -1.00787
6261 5413 -1.00787
6261 6261 2.53927
6262 2623 -1
6262 5448 -1
6262 6262 2.5
6263 2770 -1
6263 5448 -1
6263 6263 2.5
6264 4411 -1
6264 5448 -1
6264 6264 2.54187
6265 2629 -1.03226
6265 5439 -1.03226
6265 6265 2.56691
6266 3101 -1.03226
6266 5439 -1.03226
6266 6266 3.07041
6267 3269 -1
6267 5448 -1
6267 6267 2.5015
6268 2781 -1.03226
6268 5439 -1.03226
6268 6268 2.56691
6269 3317 -1
6269 5448 -1
6269 6269 2.5015
6270 3281 -1
6270 5448 -1
6270 6270 2.52988
6271 3414 -1
6271 5448 -1
6271 6271 2.5
6272 3442 -1
6272 5448 -1
6272 6272 2.52988
6273 3479 -1
6273 5448 -1
6273 6273 2.50247
6274 2914 -1
6274 5448 -1
6274 6274 2.50247
6275 3435 -1
6275 5448 -1
6275 6275 2.54187
6276 3487 -1
6276 5448 -1
6276 6276 2.50247
6277 3230 -1
6277 5448 -1
6277 6277 2.50805
6278 1843 -1
6278 5424 -1
6278 6278 2.51047
6279 1976 -1.01587
6279 5409 -1.01587
6279 5904 0.5
6279 6279 2.53175
6280 547 -1
6280 5421 -0.5
6280 6280 2.5
6281 4479 0.5
6281 5380 -0.673684
6281 6281 1.84737
6282 5384 -0.666667
6282 6282 1.83333
6283 4172 -1
6283 4723 0.5
6283 5383 -1
6283 6283 2.5
6284 849 -1
6284 5384 -1
6284 5890 0.5
6284 6284 2.5
6285 752 -1
6285 5385 0.5
6285 5389 -1
6285 6285 2.5
6286 1181 -1
6286 5386 -1
6286 6286 2.5
6287 1219 -1
6287 4734 0.5
6287 5388 -1
6287 6287 2.5
6288 5385 -0.666667
6288 5882 0.5
6288 6288 1.83333
6289 785 -1
6289 5384 -1
6289 6289 2.51717
6290 921 -1.024
6290 5381 -1.024
6290 5857 0.520325
6290 6290 2.56833
6291 1309 -1
6291 4977 0.5
6291 5384 -1
6291 6291 2.5
6292 5228 -1
6292 5384 -1
6292 5443 0.503937
6292 6292 2.50394
6293 4151 -1
6293 5384 -1
6293 5390 0.5
6293 6293 2.5
6294 4848 -1
6294 4949 0.503937
6294 5397 -1
6294 6294 2.50394
6295 4194 -1
6295 5387 -1
6295 5409 0.507937
6295 6295 2.50794
6296 1358 -1.06667
6296 5391 -1.06667
6296 5887 0.503937
6296 6296 2.63727
6297 918 -1
6297 5398 -1
6297 5860 0.5
6297 6297 2.5
6298 3840 -1
6298 5685 -1
6298 6298 2.50643
6299 5381 -0.677249
6299 5426 0.507937
6299 6299 1.86243
6300 4970 0.5
6300 5393 -0.727273
6300 6300 1.95455
6301 1026 -1.01587
6301 5409 -1.01587
6301 5833 0.5
6301 6301 3.03767
6302 5061 -1
6302 5401 -1
6302 6302 2.5
6303 5397 -1
6303 5406 0.516129
6303 5700 -1
6303 5881 0.516129
6303 6303 3.03226
6304 893 -1
6304 5384 -1
6304 6304 2.5
6305 4264 -1
6305 5404 -1
6305 6305 2.55531
6306 981 -1
6306 5397 -1
6306 5883 0.5
6306 6306 2.5
6307 4190 -1
6307 4494 0.5
6307 5400 -1
6307 6307 2.5
6308 1444 -1
6308 4734 0.5
6308 5406 -1
6308 6308 2.5
6309 5415 -1.00787
6309 5712 -1.00787
6309 6309 2.52469
6310 1413 -1
6310 5388 -1
6310 5834 0.503937
6310 6310 2.50394
6311 4340 -1
6311 5382 0.505929
6311 5388 -1
6311 6311 2.50593
6312 1382 -1
6312 5413 -1
6312 5426 0.507937
6312 6312 2.50794
6313 1520 -1.01587
6313 5409 -1.01587
6313 5894 0.515091
6313 6313 2.54684
6314 1759 -1.00787
6314 4991 0.5
6314 5415 -1.00787
6314 6314 2.51575
6315 4972 -1
6315 5439 0.516129
6315 5684 -1
6315 6315 2.51613
6316 5415 -0.670157
6316 5841 0.5
6316 6316 1.84031
6317 1594 -1.00787
6317 5415 -1.00787
6317 6317 2.51575
6318 4292 -1
6318 5399 -1
6318 6318 2.53782
6319 1604 -1.06667
6319 5391 -1.06667
6319 6319 2.68865
6320 1277 -1.01587
6320 5402 -1.01587
6320 5857 0.520325
6320 6320 2.55207
6321 4967 -1
6321 5488 -1
6321 5906 0.505929
6321 6321 2.50593
6322 1900 -1
6322 5401 -1
6322 6322 2.5441
6323 4278 -1
6323 5412 -1
6323 6323 2.5015
6324 4856 -1
6324 5418 -1
6324 6324 2.50794
6325 1905 -1.00787
6325 5415 -1.00787
6325 5448 0.5
6325 6325 2.51575
6326 4737 -1
6326 5751 -1
6326 5883 0.5
6326 6326 2.5
6327 2373 -1
6327 5397 -1
6327 6327 2.5
6328 4961 -1
6328 5720 -1
6328 5854 0.510978
6328 6328 2.51098
6329 1431 -1.01186
6329 5382 -1.01186
6329 6329 2.53216
6330 1220 -1.00787
6330 5415 -1.00787
6330 5448 0.5
6330 6330 2.51575
6331 1487 -1.14286
6331 5427 -1.14286
6331 6331 2.78721
6332 5409 -1.01587
6332 5752 -1.01587
6332 6332 2.54044
6333 1962 -1
6333 5401 -1
6333 6333 2.53782
6334 1572 -1
6334 5418 -1
6334 5434 0.5
6334 6334 2.5
6335 543 -1
6335 5421 -1
6335 6335 2.5
6336 1441 -1
6336 5443 -1
6336 6336 2.50221
6337 4348 -1
6337 5431 -1
6337 6337 2.55172
6338 4253 -1.06667
6338 5391 -1.06667
6338 6338 2.64177
6339 1891 -1
6339 5430 -1
6339 6339 2.50844
6340 4307 -1.14286
6340 5427 -1.14286
6340 6340 2.79466
6341 1785 -1
6341 5430 -1
6341 6341 2.50844
6342 5382 -1.01186
6342 5724 -1.01186
6342 6342 2.56153
6343 4142 -1
6343 5421 -1
6343 6343 2.50098
6344 4862 -1.14286
6344 5427 -1.14286
6344 6344 2.79164
6345 1922 -1
6345 5002 0.5
6345 5425 -1
6345 6345 2.5
6346 2095 -1.01186
6346 5382 -1.01186
6346 6346 2.53216
6347 2120 -1
6347 5434 -1
6347 6347 2.53782
6348 2718 -1
6348 5457 -1
6348 6348 2.50844
6349 4088 -1
6349 5458 -1
6349 6349 2.5
6350 4384 -1
6350 5459 -1
6350 6350 2.5
6351 2146 -1
6351 5448 -1
6351 6351 2.50844
6352 2522 -1
6352 5448 -1
6352 6352 2.52988
6353 1970 -1
6353 5454 -1
6353 5918 0.512
6353 6353 2.512
6354 2081 -1
6354 5421 -1
6354 6354 2.50098
6355 4379 -1
6355 5448 -1
6355 6355 2.54187
6356 2168 -1
6356 5434 -1
6356 6356 2.52988
6357 3374 -1
6357 5448 -1
6357 6357 2.56669
6358 2877 -1
6358 5448 -1
6358 6358 2.50049
6359 1240 -1
6359 5386 -1
6359 6359 2.5
6360 1508 -1.06667
6360 5391 -1.06667
6360 5425 0.5
6360 6360 2.63333
6361 4040 -1
6361 5384 -1
6361 6361 2.5
6362 5263 -1.06667
6362 5391 -1.06667
6362 6362 2.68865
6363 1053 -1
6363 4511 0.5
6363 5418 -1
6363 6363 2.5
6364 5229 -1
6364 5384 -1
6364 5910 0.505929
6364 6364 2.50593
6365 5385 -0.666667
6365 5889 0.501961
6365 6365 1.83529
6366 1678 -1
6366 5406 -1
6366 5883 0.5
6366 6366 2.5
6367 5409 -0.673684
6367 6367 1.8559
6368 322 -1
6368 5525 -1
6368 6368 2.5
6369 1414 -1
6369 5416 -1
6369 6369 2.55531
6370 1584 -1
6370 5438 -1
6370 6370 2.50127
6371 1329 -1.06667
6371 5391 -1.06667
6371 5860 0.5
6371 6371 2.63333
6372 1674 -1
6372 4512 0.5
6372 5416 -1
6372 6372 2.5
6373 998 -1
6373 5416 -1
6373 5420 0.507937
6373 6373 2.50794
6374 4725 0.5
6374 5411 -0.666667
6374 6374 1.83333
6375 5312 -1.00787
6375 5415 -1.00787
6375 6375 2.51575
6376 1370 -1
6376 4734 0.5
6376 5413 -1
6376 6376 2.5
6377 5416 -0.666667
6377 5914 0.5
6377 6377 1.83333
6378 5409 -0.673684
6378 6378 1.8559
6379 5415 -0.670157
6379 5428 0.571429
6379 6379 1.91174
6380 5317 -1
6380 5384 -1
6380 5391 0.533333
6380 6380 2.53333
6381 1770 -1.06667
6381 5391 -1.06667
6381 5887 0.503937
6381 6381 2.63727
6382 1666 -1
6382 5425 -1
6382 5898 0.571429
6382 6382 2.57143
6383 1800 -1
6383 5411 0.5
6383 5425 -1
6383 6383 2.5
6384 1325 -1.06667
6384 4725 0.5
6384 5391 -1.06667
6384 6384 2.63333
6385 5277 -1.14286
6385 5427 -1.14286
6385 6385 2.79771
6386 1610 -1.14286
6386 5427 -1.14286
6386 6386 2.78571
6387 1146 -1
6387 5440 -1
6387 6387 2.50971
6388 5415 -0.670157
6388 6388 1.84031
6389 2337 -1.06667
6389 4725 0.5
6389 5391 -1.06667
6389 6389 2.63333
6390 4309 -1
6390 5386 -1
6390 6390 2.50127
6391 1943 -1
6391 5002 0.5
6391 5395 -1
6391 6391 2.5
6392 1608 -1.14286
6392 5427 -1.14286
6392 6392 2.78571
6393 5413 -0.666667
6393 5442 0.5
6393 6393 1.83333
6394 5006 0.533333
6394 5395 -0.666667
6394 6394 1.86667
6395 753 -1
6395 5413 -1
6395 6395 2.51822
6396 5409 -0.673684
6396 6396 1.86039
6397 1830 -1.01587
6397 5409 -1.01587
6397 6397 2.53767
6398 5418 -0.666667
6398 6398 1.84946
6399 1805 -1.14286
6399 5427 -1.14286
6399 6399 3.28571
6400 1907 -1
6400 5420 0.507937
6400 5424 -1
6400 6400 2.50794
6401 1544 -1
6401 5418 -1
6401 5441 0.5
6401 6401 2.5
6402 1853 -1
6402 5410 -1
6402 5883 0.5
6402 6402 2.5
6403 1420 -1.14286
6403 5427 -1.14286
6403 6403 2.78571
6404 1360 -1.06667
6404 5391 -1.06667
6404 6404 2.68865
6405 5411 -0.666667
6405 5898 0.571429
6405 6405 1.90476
6406 2325 -1.14286
6406 5427 -1.14286
6406 5841 0.5
6406 6406 2.78571
6407 4403 -1
6407 5425 -1
6407 5898 0.571429
6407 6407 2.57143
6408 5424 -0.666667
6408 6408 1.83333
6409 4713 -1
6409 5723 -1
6409 6409 2.5198
6410 1806 -1.14286
6410 5427 -1.14286
6410 6410 2.78571
6411 4013 -1.14286
6411 5427 -1.14286
6411 6411 2.78571
6412 4358 -1.01587
6412 5409 -1.01587
6412 6412 2.53818
6413 1377 -1.14286
6413 5427 -1.14286
6413 6413 2.78571
6414 4868 -1.14286
6414 5427 -1.14286
6414 6414 2.79164
6415 1425 -1
6415 5443 -1
6415 6415 2.5
6416 4850 -1.024
6416 5381 -1.024
6416 5873 0.53112
6416 6416 3.08908
6417 5292 -1.14286
6417 5427 -1.14286
6417 6417 2.83744
6418 5409 -0.673684
6418 6418 1.8533
6419 1577 -1
6419 5416 -1
6419 5898 0.571429
6419 6419 2.57143
6420 5391 -0.695652
6420 5843 0.5
6420 6420 1.8913
6421 1851 -1.06667
6421 5391 -1.06667
6421 5887 0.503937
6421 6421 2.63727
6422 1776 -1
6422 5411 -1
6422 5898 0.571429
6422 6422 2.57143
6423 1899 -1
6423 5430 -1
6423 6423 2.5
6424 5316 -1
6424 5413 -1
6424 6424 2.51251
6425 4625 -1
6425 5385 -1
6425 6425 2.51717
6426 1650 -1.06667
6426 5391 -1.06667
6426 5420 0.507937
6426 6426 2.64127
6427 4665 -1
6427 5424 -1
6427 6427 2.59674
6428 4400 -1.14286
6428 5427 -1.14286
6428 6428 2.78571
6429 2052 -1
6429 5009 0.5
6429 5395 -1
6429 6429 2.5
6430 393 -1.04918
6430 5505 -1.04918
6430 5873 0.520325
6430 6430 2.61869
6431 4205 -1.06667
6431 5391 -1.06667
6431 5424 0.5
6431 6431 2.63333
6432 1924 -1
6432 5430 -1
6432 5440 0.5
6432 6432 2.5
6433 5382 -1.01186
6433 5733 -1.01186
6433 6433 2.53216
6434 5428 -1.14286
6434 5771 -1.14286
6434 6434 2.78571
6435 4286 -1
6435 5424 -1
6435 6435 2.55531
6436 4325 -1
6436 5424 -1
6436 6436 2.5
6437 2045 -1.01587
6437 5409 -1.01587
6437 6437 2.54028
6438 1509 -1
6438 4725 0.5
6438 5395 -1
6438 6438 2.5
6439 1773 -1
6439 5425 -1
6439 5887 0.503937
6439 6439 2.50394
6440 4996 -1
6440 5413 0.516129
6440 5768 -1
6440 6440 2.51613
6441 2485 -1.06667
6441 5391 -1.06667
6441 6441 2.68865
6442 4313 -1
6442 5384 -1
6442 6442 2.50468
6443 2379 -1.14286
6443 5428 -1.14286
6443 6443 2.78571
6444 1616 -1.01587
6444 5409 -1.01587
6444 6444 2.54477
6445 4421 -1
6445 5396 -1
6445 5898 0.571429
6445 6445 2.57143
6446 2591 -1.06667
6446 5001 0.5
6446 5391 -1.06667
6446 6446 2.63333
6447 2592 -1
6447 4739 0.5
6447 5413 -1
6447 6447 2.5
6448 2441 -1
6448 5424 -1
6448 6448 2.55531
6449 1606 -1.06667
6449 4510 0.5
6449 5391 -1.06667
6449 6449 2.63333
6450 4998 -1
6450 5517 -1
6450 6450 2.51717
6451 5332 -1
6451 5413 -1
6451 6451 2.52033
6452 2437 -1
6452 5395 -1
6452 5898 0.571429
6452 6452 2.57143
6453 2358 -1.14286
6453 5427 -1.14286
6453 6453 2.80551
6454 4734 -1
6454 5722 -1
6454 6454 2.5198
6455 4998 0.500489
6455 5440 -1
6455 5696 -1
6455 6455 2.50049
6456 1984 -1
6456 5396 -0.5
6456 6456 2.5
6457 5266 -1
6457 5448 -1
6457 6457 2.50332
6458 2542 -1
6458 4725 0.5
6458 5395 -1
6458 6458 2.5
6459 1528 -1
6459 5385 -1
6459 6459 2.51717
6460 4407 -1
6460 5385 -1
6460 6460 2.51717
6461 2713 -1
6461 5416 -1
6461 5898 0.571429
6461 6461 2.57143
6462 2656 -1.01587
6462 5420 -1.01587
6462 6462 2.54221
6463 2387 -1
6463 4510 0.5
6463 5395 -1
6463 6463 2.5
6464 1671 -1
6464 5411 -1
6464 6464 2.51047
6465 2667 -1
6465 5002 0.5
6465 5411 -1
6465 6465 2.5
6466 2737 -1.01186
6466 5382 -1.01186
6466 6466 2.52372
6467 2776 -1
6467 5425 -1
6467 5898 0.571429
6467 6467 2.57143
6468 5271 -1.01587
6468 5420 -1.01587
6468 6468 2.59687
6469 2723 -1
6469 5416 -1
6469 6469 2.51047
6470 1825 -1
6470 4725 0.5
6470 5395 -1
6470 6470 2.5
6471 2367 -1
6471 5418 -1
6471 6471 2.51613
6472 4212 -1
6472 5424 -1
6472 6472 2.50593
6473 4349 -1.01587
6473 5409 -1.01587
6473 6473 2.54028
6474 4633 -1.03226
6474 5439 -1.03226
6474 5916 0.537815
6474 6474 2.60233
6475 2832 -1.01587
6475 5420 -1.01587
6475 5898 0.571429
6475 6475 2.60317
6476 1729 -1
6476 5438 -1
6476 5898 0.571429
6476 6476 2.57143
6477 2623 -1
6477 5448 -1
6477 6477 2.5015
6478 2065 -1
6478 5416 0.5
6478 5424 -1
6478 6478 2.5
6479 2628 -1
6479 5448 -1
6479 6479 2.5
6480 1983 -1.01587
6480 5409 -1.01587
6480 6480 2.53818
6481 2080 -1
6481 5413 -1
6481 6481 2.51822
6482 5382 -1.01186
6482 5766 -1.01186
6482 6482 2.53241
6483 2954 -1
6483 5424 -1
6483 6483 2.50844
6484 2174 -1.14286
6484 5427 -1.14286
6484 6484 2.78571
6485 5424 -0.666667
6485 5898 0.571429
6485 6485 1.90476
6486 2972 -1
6486 5416 -1
6486 5898 0.571429
6486 6486 2.57143
6487 1452 -1
6487 5413 -1
6487 6487 2.51822
6488 5409 -0.673684
6488 6488 1.8559
6489 2963 -1
6489 5448 -0.5
6489 6489 2.5
6490 2966 -1.01587
6490 5420 -1.01587
6490 6490 2.58706
6491 5009 -1
6491 5642 -1
6491 6491 2.52729
6492 1966 -1
6492 5448 -1
6492 6492 2.5015
6493 5416 -0.666667
6493 6493 1.83431
6494 3156 -1
6494 5448 -1
6494 6494 2.5015
6495 4437 -1
6495 5416 -1
6495 6495 2.51047
6496 3165 -1
6496 5411 -1
6496 5898 0.571429
6496 6496 2.57143
6497 4678 -1.01587
6497 5420 -1.01587
6497 5898 0.571429
6497 6497 2.60317
6498 2544 -1
6498 5448 -1
6498 6498 2.5015
6499 4451 -1
6499 5444 -1
6499 6499 2.51717
6500 3188 -1
6500 5448 -1
6500 6500 2.5015
6501 2517 -1
6501 5416 -1
6501 6501 2.51047
6502 2025 -1.01587
6502 5409 -1.01587
6502 6502 2.54028
6503 5358 -1.01587
6503 5420 -1.01587
6503 6503 2.53968
6504 5448 -0.666667
6504 6504 1.8752
6505 2899 -1
6505 5448 -1
6505 6505 2.5
6506 4392 -1
6506 5461 -1
6506 6506 2.52988
6507 5448 -0.666667
6507 6507 1.84127
6508 5448 -0.666667
6508 6508 1.84127
6509 2933 -1
6509 5448 -1
6509 6509 2.53595
6510 1209 0.50996
6510 1489 0.50996
6510 1742 0.50996
6510 1743 0.50996
6510 3985 0.50996
6510 4702 -1.06667
6510 4827 0.50996
6510 5923 -1.06667
6510 6510 5.19309
6511 1234 0.5
6511 4191 -1
6511 4579 0.5
6511 5820 -1
6511 6282 0.5
6511 6511 3.5
6512 1033 0.5
6512 2074 0.5
6512 3861 -1
6512 5934 -1
6512 6512 4.2381
6513 1661 0.508693
6513 1923 0.508693
6513 4329 0.508693
6513 4645 0.508693
6513 5381 -1.06224
6513 5711 0.508693
6513 5936 -1.06224
6513 6513 4.66795
6514 729 -1
6514 1438 0.5
6514 1765 0.5
6514 2149 0.5
6514 2244 0.5
6514 5818 -1
6514 6514 4
6515 1567 0.504433
6515 1583 0.504433
6515 1724 0.504433
6515 4290 0.504433
6515 5027 0.520855
6515 5481 -1
6515 5819 -1
6515 6515 4.53859
6516 1819 0.5
6516 4498 -1
6516 5926 -1
6516 6516 2.5
6517 1632 0.5
6517 4006 -1
6517 5820 -1
6517 6302 0.5
6517 6517 3
6518 1232 -1
6518 1783 0.5
6518 2412 0.5
6518 5279 0.5
6518 5825 -1
6518 6518 3.5
6519 1038 -1.01789
6519 1680 0.5
6519 5832 -1.01789
6519 6519 3.03579
6520 1748 0.544102
6520 2748 0.544102
6520 4362 0.544102
6520 5819 -1
6520 5925 -1
6520 5997 0.544102
6520 6322 0.544102
6520 6520 7.98979
6521 1152 0.5
6521 1664 0.5
6521 4859 -1.00787
6521 5834 -1.00787
6521 6521 3.01575
6522 259 -1.04065
6522 2324 0.5
6522 2530 0.5
6522 4327 0.5
6522 4422 0.5
6522 4832 0.5
6522 5679 0.5
6522 5962 -1.04065
6522 6286 0.5
6522 6522 6.0813
6523 4723 -1
6523 6283 -1
6523 6523 2.5
6524 1946 0.582149
6524 2139 0.582149
6524 2618 0.582149
6524 2939 0.582149
6524 3094 0.582149
6524 3187 0.582149
6524 3336 0.582149
6524 3405 0.582149
6524 4117 0.582149
6524 4339 0.582149
6524 4353 0.582149
6524 4381 0.582149
6524 4397 0.582149
6524 4836 0.592936
6524 4922 0.582149
6524 5144 0.582149
6524 5305 0.582149
6524 5309 0.582149
6524 5310 0.582149
6524 5373 0.582149
6524 5381 -1.04597
6524 5539 0.582149
6524 5596 0.60413
6524 5609 0.582149
6524 5931 -1.04597
6524 5985 0.582149
6524 6003 0.582149
6524 6172 0.582149
6524 6524 55.6494
6525 1352 0.5
6525 1619 -1
6525 1937 0.5
6525 1953 0.5
6525 5694 0.5
6525 5841 -1
6525 6525 4.5
6526 1832 0.508693
6526 1947 0.508693
6526 2015 0.508693
6526 2037 0.508693
6526 2066 0.508693
6526 2082 0.508693
6526 2123 0.508693
6526 2455 0.508693
6526 2580 0.508693
6526 2595 0.508693
6526 2612 0.508693
6526 2725 0.508693
6526 2790 0.508693
6526 2808 0.508693
6526 2870 0.508693
6526 2956 0.508693
6526 4027 0.508693
6526 4068 0.508693
6526 4333 0.508693
6526 4447 0.508693
6526 5181 0.508693
6526 5276 0.508693
6526 5291 0.508693
6526 5381 -1.06224
6526 5538 0.508693
6526 5548 0.508693
6526 5551 0.525398
6526 5553 0.508693
6526 5559 0.508693
6526 5732 0.508693
6526 5783 0.508693
6526 5786 0.508693
6526 5936 -1.06224
6526 5983 0.508693
6526 5989 0.508693
6526 5993 0.508693
6526 5998 0.508693
6526 6008 0.508693
6526 6018 0.508693
6526 6044 0.509199
6526 6216 0.508693
6526 6332 0.508693
6526 6482 0.508693
6526 6526 37.7996
6527 5085 -1.01789
6527 5123 0.510978
6527 5832 -1.01789
6527 6527 2.54676
6528 4426 0.507937
6528 5077 -1.01789
6528 5832 -1.01789
6528 6528 2.54372
6529 2394 0.517172
6529 3761 0.517172
6529 4806 0.534447
6529 4816 0.517172
6529 5438 -1
6529 5964 -1
6529 6132 0.517172
6529 6450 0.517172
6529 6529 5.63748
6530 2399 0.515869
6530 3024 0.515869
6530 4428 0.515869
6530 5353 0.515869
6530 5381 -1.05785
6530 5943 -1.05785
6530 6530 8.13057
6531 1827 0.508946
6531 2013 0.508946
6531 2210 0.508946
6531 2680 0.508946
6531 2742 0.508946
6531 3250 0.508946
6531 3759 0.508946
6531 4449 0.508946
6531 4944 -1.0449
6531 5133 0.508946
6531 5366 0.508946
6531 5646 0.508946
6531 5792 0.508946
6531 5800 0.508946
6531 5959 -1.0449
6531 6340 0.508946
6531 6531 24.6428
6532 1679 0.52459
6532 1709 0.52459
6532 1918 0.52459
6532 1944 0.52459
6532 1968 0.52459
6532 1969 0.52459
6532 1982 0.52459
6532 2070 0.52459
6532 2169 0.52459
6532 2254 0.52459
6532 2807 0.52459
6532 3895 0.711111
6532 4100 0.52459
6532 4652 0.52459
6532 4702 -1.10345
6532 4885 0.52459
6532 5546 0.52459
6532 5555 0.52459
6532 5721 0.52459
6532 5726 0.52459
6532 5933 -1.10345
6532 6532 20.5765
6533 1056 0.510978
6533 1792 0.510978
6533 1996 0.510978
6533 2332 0.510978
6533 2568 0.510978
6533 2763 0.510978
6533 2772 0.510978
6533 2828 0.510978
6533 2872 0.510978
6533 3981 0.510978
6533 5093 -1.01789
6533 5155 0.510978
6533 5296 0.510978
6533 5491 0.585812
6533 5627 0.510978
6533 5630 0.510978
6533 5790 0.510978
6533 5793 0.510978
6533 5799 0.510978
6533 5832 -1.01789
6533 6117 0.510978
6533 6533 25.6127
6534 2020 0.5
6534 4285 -1
6534 4643 0.5
6534 5849 -1
6534 6534 3
6535 1593 0.537815
6535 2007 0.537815
6535 2012 0.537815
6535 2176 0.537815
6535 2181 0.537815
6535 2184 0.537815
6535 2203 0.537815
6535 2214 0.537815
6535 2221 0.537815
6535 2233 0.537815
6535 2243 0.537815
6535 2245 0.537815
6535 2256 0.537815
6535 2269 0.537815
6535 2668 0.537815
6535 2749 0.537815
6535 2778 0.537815
6535 2909 0.537815
6535 3132 0.537815
6535 3177 0.537815
6535 3178 0.537815
6535 3237 0.537815
6535 3367 0.537815
6535 4073 0.537815
6535 4079 0.537815
6535 4330 0.537815
6535 4377 0.537815
6535 5302 0.537815
6535 5533 -1.024
6535 5862 -1.024
6535 6113 0.537815
6535 6207 0.537815
6535 6318 0.537815
6535 6333 0.537815
6535 6347 0.537815
6535 6535 69.8485
6536 1849 0.508441
6536 1981 0.508441
6536 1998 0.508441
6536 2003 0.508441
6536 2030 0.508441
6536 2041 0.508441
6536 2064 0.508441
6536 2077 0.508441
6536 2089 0.508441
6536 2104 0.508441
6536 2106 0.508441
6536 2133 0.508441
6536 2186 0.508441
6536 2187 0.508441
6536 2201 0.508441
6536 2257 0.508441
6536 2760 0.508441
6536 2789 0.508441
6536 2826 0.508441
6536 2840 0.508441
6536 2895 0.508441
6536 3016 0.508441
6536 3059 0.508441
6536 3152 0.508441
6536 3183 0.508441
6536 3292 0.508441
6536 4074 0.508441
6536 4109 0.508441
6536 4341 0.508441
6536 4356 0.508441
6536 4380 0.508441
6536 4383 0.508441
6536 4390 0.508441
6536 4442 0.508441
6536 4646 0.542948
6536 4653 0.508441
6536 4656 0.508441
6536 5127 0.51665
6536 5143 0.508441
6536 5192 0.508441
6536 5204 0.508441
6536 5307 0.508441
6536 5514 0.510469
6536 5580 0.508441
6536 5591 0.508441
6536 5691 0.508441
6536 5727 0.508441
6536 5745 0.508441
6536 5857 -1.04065
6536 5937 -1.04065
6536 6002 0.508441
6536 6013 0.508441
6536 6115 0.508441
6536 6155 0.508441
6536 6159 0.508441
6536 6175 0.508441
6536 6212 0.508441
6536 6223 0.508441
6536 6329 0.508441
6536 6339 0.508441
6536 6341 0.508441
6536 6346 0.508441
6536 6351 0.508441
6536 6424 0.512513
6536 6433 0.508441
6536 6536 76.2168
6537 5280 0.52112
6537 5857 -1.0535
6537 5944 -1.0535
6537 6179 0.528653
6537 6537 3.15677
6538 1078 -1
6538 5306 0.5
6538 5881 -1
6538 6538 2.5
6539 922 -1.04065
6539 4388 0.5
6539 5857 -1.04065
6539 6539 2.5813
6540 1208 -1.01789
6540 5854 -1.01789
6540 6540 2.53579
6541 4658 0.5
6541 4977 -1
6541 6291 -1
6541 6541 2.5
6542 1035 -1
6542 2208 0.5
6542 5897 -1
6542 6542 2.5
6543 5883 -1.01992
6543 6062 -1.01992
6543 6342 0.537815
6543 6543 2.57766
6544 2232 0.511744
6544 2906 0.511744
6544 4082 0.511744
6544 5857 -1.12035
6544 6086 -1.12035
6544 6544 6.37396
6545 2617 0.535005
6545 5857 -1.08475
6545 5962 -1.08475
6545 6545 3.2395
6546 1960 -1.04065
6546 4347 0.5
6546 5873 -1.04065
6546 6546 2.5813
6547 2159 0.529884
6547 2164 0.529884
6547 2189 0.529884
6547 2198 0.529884
6547 2202 0.529884
6547 2205 0.529884
6547 2211 0.529884
6547 2235 0.529884
6547 2241 0.529884
6547 2253 0.529884
6547 2259 0.529884
6547 2262 0.529884
6547 2274 0.529884
6547 2275 0.529884
6547 2279 0.529884
6547 2282 0.529884
6547 2290 0.529884
6547 2300 0.529884
6547 3030 0.529884
6547 3176 0.529884
6547 3324 0.529884
6547 3352 0.529884
6547 3359 0.529884
6547 3437 0.529884
6547 3516 0.529884
6547 3547 0.529884
6547 3557 0.529884
6547 3568 0.529884
6547 3569 0.529884
6547 3585 0.529884
6547 3615 0.529884
6547 3753 0.529884
6547 3772 0.529884
6547 3777 0.529884
6547 3787 0.529884
6547 3789 0.529884
6547 4394 0.529884
6547 4586 0.529884
6547 4598 0.529884
6547 5147 0.529884
6547 5311 0.529884
6547 5577 0.529884
6547 5602 0.529884
6547 5641 0.529884
6547 5857 -1.10345
6547 5955 -1.10345
6547 6026 0.56747
6547 6029 0.529884
6547 6034 0.529884
6547 6040 0.529884
6547 6049 0.529884
6547 6053 0.529884
6547 6186 0.529884
6547 6187 0.529884
6547 6234 0.537674
6547 6236 0.529884
6547 6257 0.56747
6547 6270 0.529884
6547 6272 0.529884
6547 6352 0.529884
6547 6356 0.529884
6547 6506 0.529884
6547 6547 280.732
6548 3220 0.515091
6548 5857 -1.04065
6548 6320 -1.04065
6548 6548 2.59639
6549 1172 0.5
6549 1411 0.5
6549 1478 0.5
6549 4503 -1
6549 5940 -1
6549 6361 0.5
6549 6549 4.66667
6550 1328 0.505929
6550 1408 0.505929
6550 1499 0.505929
6550 1591 0.505929
6550 1635 0.505929
6550 1667 0.505929
6550 1784 0.505929
6550 1795 0.505929
6550 2319 0.505929
6550 2330 0.505929
6550 2491 0.505929
6550 2510 0.505929
6550 2558 0.505929
6550 4050 0.505929
6550 4240 0.505929
6550 4622 0.505929
6550 4623 0.505929
6550 4631 0.505929
6550 4640 0.505929
6550 4660 0.505929
6550 4661 0.505929
6550 4842 0.505929
6550 5029 -1.14286
6550 5281 0.505929
6550 5322 0.505929
6550 5829 -1.14286
6550 6061 0.505929
6550 6088 0.505929
6550 6301 0.505929
6550 6397 0.505929
6550 6418 0.505929
6550 6550 18.3055
6551 1919 0.5
6551 1972 0.5
6551 2022 0.5
6551 4822 0.5
6551 4894 0.5
6551 4899 0.5
6551 5035 -1
6551 5135 0.5
6551 5557 0.5
6551 5841 -1
6551 6551 7.5
6552 826 0.5
6552 884 0.5
6552 1148 0.5
6552 1192 0.5
6552 1228 0.5
6552 1229 0.5
6552 1486 0.5
6552 1495 0.5
6552 1647 0.5
6552 1656 0.5
6552 1672 0.5
6552 1692 0.5
6552 1696 0.5
6552 1703 0.5
6552 1704 0.5
6552 1720 0.5
6552 1747 0.5
6552 1754 0.5
6552 1771 0.5
6552 1779 0.5
6552 1793 0.5
6552 1879 0.5
6552 1886 0.5
6552 1889 0.5
6552 1895 0.5
6552 1914 0.5
6552 1915 0.5
6552 1928 0.5
6552 1937 0.5
6552 1945 0.5
6552 1949 0.5
6552 1954 0.5
6552 1955 0.5
6552 1992 0.5
6552 1999 0.5
6552 2000 0.5
6552 2016 0.5
6552 2017 0.5
6552 2043 0.5
6552 2044 0.5
6552 2085 0.5
6552 2090 0.5
6552 2091 0.5
6552 2099 0.5
6552 2122 0.5
6552 2131 0.5
6552 2141 0.5
6552 2158 0.5
6552 2167 0.5
6552 2175 0.5
6552 2316 0.5
6552 2321 0.5
6552 2356 0.5
6552 2357 0.5
6552 2359 0.5
6552 2369 0.5
6552 2370 0.5
6552 2396 0.5
6552 2411 0.5
6552 2423 0.5
6552 2429 0.5
6552 2431 0.5
6552 2443 0.5
6552 2449 0.5
6552 2450 0.5
6552 2470 0.5
6552 2480 0.5
6552 2488 0.5
6552 2501 0.5
6552 2508 0.5
6552 2534 0.5
6552 2537 0.5
6552 2539 0.5
6552 2545 0.5
6552 2546 0.5
6552 2554 0.5
6552 2556 0.5
6552 2573 0.5
6552 2597 0.5
6552 2601 0.5
6552 2626 0.5
6552 2636 0.5
6552 2674 0.5
6552 2704 0.5
6552 2720 0.5
6552 2745 0.5
6552 2751 0.5
6552 2771 0.5
6552 2797 0.5
6552 2810 0.5
6552 2830 0.5
6552 2833 0.5
6552 2853 0.5
6552 2854 0.5
6552 2855 0.5
6552 2878 0.5
6552 2985 0.5
6552 3000 0.5
6552 3040 0.5
6552 3081 0.5
6552 3172 0.5
6552 3173 0.5
6552 3226 0.5
6552 3742 0.5
6552 3972 0.5
6552 4028 0.5
6552 4067 0.5
6552 4101 0.5
6552 4104 0.5
6552 4197 0.5
6552 4252 0.5
6552 4256 0.5
6552 4273 0.5
6552 4289 0.5
6552 4304 0.5
6552 4306 0.5
6552 4357 0.5
6552 4385 0.5
6552 4591 0.5
6552 4637 0.5
6552 4642 0.533333
6552 4716 -1
6552 4781 0.5
6552 4797 0.5
6552 4811 0.5
6552 4812 1
6552 4829 0.5
6552 4835 0.5
6552 4837 0.5
6552 4839 0.5
6552 4874 0.5
6552 4891 0.5
6552 4893 0.5
6552 4895 0.5
6552 4906 0.5
6552 4907 0.5
6552 4909 0.5
6552 4916 0.5
6552 5069 0.516129
6552 5076 0.5
6552 5101 0.5
6552 5103 0.5
6552 5106 0.5
6552 5109 0.5
6552 5119 1
6552 5125 0.5
6552 5131 1.5
6552 5158 0.5
6552 5166 0.5
6552 5244 0.5
6552 5261 0.5
6552 5262 0.5
6552 5274 0.5
6552 5293 0.5
6552 5295 0.5
6552 5298 0.5
6552 5315 0.5
6552 5328 0.507937
6552 5331 0.5
6552 5524 0.5
6552 5527 0.507937
6552 5531 0.5
6552 5536 0.5
6552 5542 0.5
6552 5543 0.5
6552 5581 0.5
6552 5582 0.5
6552 5586 0.507937
6552 5595 1
6552 5598 0.5
6552 5604 0.5
6552 5607 0.5
6552 5614 0.5
6552 5632 0.5
6552 5638 0.5
6552 5698 0.5
6552 5703 0.5
6552 5706 0.5
6552 5707 0.5
6552 5712 0.5
6552 5713 0.5
6552 5717 0.5
6552 5718 0.5
6552 5737 0.5
6552 5753 0.5
6552 5763 0.5
6552 5770 0.5
6552 5773 0.5
6552 5794 0.533333
6552 5796 0.5
6552 5924 -1
6552 5930 0.5
6552 5984 0.5
6552 5992 0.5
6552 5994 0.5
6552 6071 0.5
6552 6077 1
6552 6078 0.501961
6552 6083 0.5
6552 6085 0.5
6552 6091 0.5
6552 6118 0.5
6552 6125 0.533333
6552 6127 0.5
6552 6139 0.5
6552 6140 0.503937
6552 6147 0.5
6552 6154 0.5
6552 6317 0.5
6552 6368 0.5
6552 6385 0.512
6552 6388 0.5
6552 6392 0.5
6552 6399 0.5
6552 6403 0.5
6552 6410 0.5
6552 6411 0.5
6552 6413 0.5
6552 6414 0.505929
6552 6417 0.551724
6552 6428 0.5
6552 6434 0.5
6552 6443 0.5
6552 6484 0.5
6552 6552 223.829
6553 548 0.504931
6553 1592 0.504931
6553 2057 0.504931
6553 4921 0.504931
6553 5510 -1
6553 5841 -1
6553 6553 4.01972
6554 1210 0.555315
6554 1524 0.555315
6554 1576 0.555315
6554 1651 0.555315
6554 1652 0.555315
6554 2336 0.555315
6554 2465 0.555315
6554 2559 0.555315
6554 2632 0.555315
6554 2682 0.555315
6554 2783 0.555315
6554 2884 0.555315
6554 2911 0.555315
6554 2915 0.555315
6554 2930 0.555315
6554 2967 0.555315
6554 2982 0.555315
6554 3106 0.555315
6554 3159 0.555315
6554 3249 0.555315
6554 3760 0.555315
6554 4241 0.555315
6554 4351 0.555315
6554 4402 0.555315
6554 4420 0.555315
6554 4429 0.555315
6554 4596 0.555315
6554 4819 0.555315
6554 5150 0.555315
6554 5200 0.555315
6554 5324 0.555315
6554 5340 0.555315
6554 5346 0.555315
6554 5356 0.555315
6554 5407 -1.16364
6554 5647 0.555315
6554 5803 0.555315
6554 5946 -1.16364
6554 6074 0.555315
6554 6093 0.555315
6554 6174 0.555315
6554 6193 0.555315
6554 6305 0.555315
6554 6319 0.555315
6554 6362 0.555315
6554 6369 0.555315
6554 6404 0.555315
6554 6427 0.596737
6554 6435 0.555315
6554 6441 0.555315
6554 6448 0.555315
6554 6468 0.565121
6554 6490 0.555315
6554 6554 41.7571
6555 1214 0.5
6555 1435 0.5
6555 1810 0.5
6555 1828 0.5
6555 1980 0.5
6555 2054 0.5
6555 2067 0.5
6555 2068 0.5
6555 2085 0.5
6555 2113 0.5
6555 2117 0.5
6555 2121 0.5
6555 2182 0.5
6555 2194 0.5
6555 2200 0.5
6555 2371 0.5
6555 2444 0.5
6555 2448 0.5
6555 2463 0.5
6555 2477 0.5
6555 2521 0.5
6555 2538 0.5
6555 2574 0.5
6555 2625 0.5
6555 2708 0.5
6555 2721 0.5
6555 2730 0.5
6555 2731 0.5
6555 2823 0.5
6555 3125 0.5
6555 3138 0.5
6555 3154 0.5
6555 3348 0.5
6555 4045 0.5
6555 4102 0.5
6555 4114 0.5
6555 4249 0.5
6555 4376 0.5
6555 4440 0.5
6555 4787 0.5
6555 4790 0.5
6555 4834 0.5
6555 4900 0.5
6555 4902 0.5
6555 4908 0.5
6555 5022 -1.08475
6555 5108 0.5
6555 5154 0.5
6555 5176 0.5
6555 5210 0.5
6555 5233 0.5
6555 5264 0.5
6555 5508 0.5
6555 5530 0.5
6555 5612 0.5
6555 5714 0.5
6555 5731 0.5
6555 5761 0.5
6555 5841 -1.08475
6555 6010 0.5
6555 6114 0.5
6555 6127 0.5
6555 6134 0.5
6555 6148 0.5
6555 6153 0.5
6555 6165 0.5
6555 6227 0.5
6555 6256 0.5
6555 6309 0.508946
6555 6344 0.505929
6555 6359 0.5
6555 6386 0.5
6555 6436 0.5
6555 6479 0.5
6555 6555 77.9995
6556 1690 -1
6556 4360 0.5
6556 5841 -1
6556 6556 2.5
6557 1119 0.506429
6557 1171 0.506429
6557 1617 0.506429
6557 4002 0.506429
6557 5087 0.522983
6557 5169 0.549946
6557 5476 -1.01789
6557 5535 0.506429
6557 5832 -1.01789
6557 6557 5.64086
6558 1623 0.517172
6558 1737 0.517172
6558 1750 0.517172
6558 2360 0.517172
6558 2479 0.517172
6558 2635 0.517172
6558 2728 0.517172
6558 2827 0.517172
6558 2843 0.517172
6558 4443 0.517172
6558 4588 0.517172
6558 4620 0.517172
6558 4641 0.552916
6558 4817 0.517172
6558 4905 0.517172
6558 4910 0.517172
6558 5491 0.593968
6558 5515 -1
6558 5620 0.517172
6558 5836 -1
6558 5948 0.534447
6558 5966 0.517172
6558 6289 0.517172
6558 6558 20.7864
6559 1314 0.5
6559 1756 0.5
6559 1845 0.5
6559 2014 0.5
6559 2345 0.5
6559 4242 0.5
6559 4350 0.5
6559 4877 0.5
6559 5036 -1
6559 5082 0.5
6559 5484 0.5
6559 5841 -1
6559 6375 0.5
6559 6399 0.5
6559 6559 8.5
6560 1657 0.5
6560 3983 -1
6560 4618 0.5
6560 4820 0.5
6560 5841 -1
6560 6560 4
6561 1251 0.5
6561 4020 -1
6561 4075 0.5
6561 5278 0.5
6561 5841 -1
6561 6561 3.5
6562 1403 -1.01789
6562 2533 0.5
6562 5330 0.5
6562 5832 -1.01789
6562 6562 3.03579
6563 2098 0.5
6563 4378 0.5
6563 4807 -1
6563 5883 -1
6563 6327 0.5
6563 6563 4.00122
6564 2883 0.503937
6564 5084 -1.01789
6564 5832 -1.01789
6564 6564 2.53972
6565 4227 -1.01789
6565 5832 -1.01789
6565 5950 0.5
6565 6565 2.53579
6566 2160 0.507937
6566 2585 0.507937
6566 4308 0.507937
6566 4363 0.507937
6566 4932 -1
6566 5051 0.507937
6566 5951 0.507937
6566 5956 0.507937
6566 6065 -1
6566 6161 0.507937
6566 6324 0.507937
6566 6566 10.9859
6567 5846 -1
6567 5952 -1
6567 6567 3.00441
6568 1749 0.502207
6568 1857 0.502207
6568 2520 0.502207
6568 2669 0.502207
6568 4663 0.502207
6568 5117 0.502207
6568 5384 -1.03226
6568 5497 0.502207
6568 5972 -1.03226
6568 6336 0.502207
6568 6568 7.4717
6569 3691 0.536406
6569 5853 -1.00986
6569 5928 -1.00986
6569 6569 2.55613
6570 2427 0.516129
6570 2493 0.516129
6570 2583 0.516129
6570 2584 0.516129
6570 2780 0.516129
6570 2802 0.516129
6570 2998 0.516129
6570 3048 0.516129
6570 3171 0.516129
6570 3310 0.516129
6570 3576 0.516129
6570 4824 0.516129
6570 5438 -1
6570 5757 0.516129
6570 5971 -1
6570 6096 0.516129
6570 6138 0.516129
6570 6214 0.516129
6570 6398 0.516129
6570 6471 0.516129
6570 6570 24.6423
6571 4815 0.501961
6571 5518 -1
6571 5881 -1
6571 6571 2.50196
6572 2633 0.5
6572 4008 -1
6572 5881 -1
6572 6572 2.5
6573 1871 0.5
6573 4513 -1
6573 5151 0.5
6573 5180 0.5
6573 5545 0.5
6573 5570 0.5
6573 5631 0.5
6573 6029 0.5
6573 6076 -1
6573 6349 0.5
6573 6573 10.5195
6574 1912 0.516911
6574 1932 0.516911
6574 2566 0.516911
6574 2637 0.516911
6574 3184 0.516911
6574 4412 0.516911
6574 4424 0.516911
6574 4438 0.516911
6574 5764 0.516911
6574 5857 -1.06004
6574 5932 -1.06004
6574 6088 0.516911
6574 6574 11.5891
6575 5857 -1.04065
6575 6066 -1.04065
6575 6575 3.09818
6576 1989 0.517172
6576 2154 0.517172
6576 2260 0.517172
6576 2515 0.517172
6576 2565 0.517172
6576 2649 0.517172
6576 2666 0.517172
6576 2678 0.517172
6576 2733 0.517172
6576 2811 0.517172
6576 2987 0.517172
6576 3022 0.517172
6576 3037 0.517172
6576 3764 0.517172
6576 4110 0.517172
6576 5483 -1.06667
6576 5857 -1.06667
6576 5947 0.517172
6576 6068 0.51927
6576 6120 0.517172
6576 6122 0.517172
6576 6160 0.517172
6576 6425 0.517172
6576 6459 0.517172
6576 6460 0.517172
6576 6576 22.3723
6577 1244 -1.04065
6577 2446 0.5
6577 5857 -1.04065
6577 6408 0.5
6577 6577 3.41463
6578 2526 0.511744
6578 4630 0.511744
6578 4670 0.511744
6578 5857 -1.12035
6578 5963 -1.12035
6578 6578 4.62619
6579 1221 -1.04065
6579 4041 0.5
6579 5857 -1.04065
6579 6579 2.5813
6580 2386 0.508441
6580 2402 0.508441
6580 2484 0.508441
6580 2531 0.508441
6580 2689 0.508441
6580 2755 0.508441
6580 2784 0.508441
6580 3107 0.508441
6580 3158 0.508441
6580 3180 0.508441
6580 3287 0.508441
6580 3492 0.508441
6580 3744 0.508441
6580 5857 -1.04065
6580 5980 -1.04065
6580 6116 0.508441
6580 6183 0.508441
6580 6338 0.508441
6580 6483 0.508441
6580 6580 10.7248
6581 2400 0.528107
6581 2442 0.528107
6581 2613 0.528107
6581 2687 0.528107
6581 2726 0.528107
6581 2888 0.528107
6581 2996 0.528107
6581 5075 0.528107
6581 5077 0.528107
6581 5136 0.528107
6581 5138 0.528107
6581 5505 0.555616
6581 5606 0.528107
6581 5613 0.528107
6581 5857 -1.06667
6581 6058 0.528107
6581 6059 0.528107
6581 6082 -1.06667
6581 6124 1.08647
6581 6198 0.528107
6581 6201 0.528107
6581 6581 39.3524
6582 1941 0.543524
6582 2409 0.543524
6582 2460 0.543524
6582 2499 0.543524
6582 5059 0.552916
6582 5093 -1.04065
6582 5541 0.543524
6582 5857 -1.04065
6582 5982 0.543524
6582 6082 0.557734
6582 6582 9.82555
6583 1562 -1.00787
6583 5862 -1.00787
6583 6583 2.51575
6584 1338 -1
6584 5880 -1
6584 6584 2.5
6585 3989 -1.06667
6585 5697 0.5
6585 5885 -1.06667
6585 6585 2.63333
6586 2414 -1.00787
6586 3182 0.5
6586 3323 0.5
6586 4597 0.5
6586 4896 0.5
6586 5887 -1.00787
6586 6586 4.01575
6587 1791 0.510469
6587 1868 0.510469
6587 1921 0.510469
6587 2263 0.510469
6587 2496 0.510469
6587 2553 0.510469
6587 2610 0.510469
6587 2696 0.510469
6587 2705 0.510469
6587 2706 0.510469
6587 2722 0.510469
6587 2724 0.510469
6587 2788 0.510469
6587 2796 0.510469
6587 2816 0.510469
6587 2817 0.510469
6587 2831 0.510469
6587 2863 0.510469
6587 2882 0.510469
6587 2887 0.510469
6587 2994 0.510469
6587 3039 0.510469
6587 3052 0.510469
6587 3053 0.510469
6587 3082 0.510469
6587 3103 0.510469
6587 3105 0.510469
6587 3129 0.510469
6587 3175 0.510469
6587 3185 0.510469
6587 3186 0.510469
6587 3213 0.510469
6587 3266 0.510469
6587 3274 0.510469
6587 3278 0.510469
6587 3286 0.510469
6587 3312 0.510469
6587 3343 0.510469
6587 3353 0.510469
6587 3376 0.510469
6587 3380 0.510469
6587 3381 0.510469
6587 3387 0.510469
6587 3402 0.510469
6587 3409 0.510469
6587 3436 0.510469
6587 3460 0.510469
6587 3461 0.510469
6587 3488 0.510469
6587 3563 0.510469
6587 3593 0.510469
6587 3745 0.510469
6587 3762 0.510469
6587 4124 0.510469
6587 4680 0.510469
6587 5201 0.510469
6587 5348 0.510469
6587 5354 0.510469
6587 5357 0.510469
6587 5360 0.510469
6587 5361 0.510469
6587 5363 0.510469
6587 5645 0.510469
6587 5667 0.510469
6587 5670 0.510469
6587 5744 0.510469
6587 5791 0.510469
6587 5811 0.510469
6587 5812 0.510469
6587 5857 -1.04918
6587 5977 -1.04918
6587 5990 0.527291
6587 6024 0.510469
6587 6028 0.510469
6587 6070 0.510469
6587 6142 0.510469
6587 6250 0.514573
6587 6278 0.510469
6587 6462 0.510469
6587 6464 0.510469
6587 6469 0.510469
6587 6491 0.527291
6587 6495 0.510469
6587 6501 0.510469
6587 6587 88.1249
6588 5857 -1.04065
6588 5938 -1.04065
6588 6588 3.09818
6589 2129 0.516129
6589 2148 0.516129
6589 2151 0.516129
6589 2179 0.516129
6589 2238 0.516129
6589 2255 0.516129
6589 4345 0.516129
6589 4823 0.516129
6589 5557 0.516129
6589 5873 -1.07338
6589 5975 -1.07338
6589 6181 0.516129
6589 6589 11.4371
6590 5550 0.512
6590 5579 -1.03226
6590 5891 -1.03226
6590 6022 0.512
6590 6590 3.08852
6591 2024 0.5
6591 2664 0.5
6591 2938 0.5
6591 5833 -1
6591 6301 -1
6591 6591 4
6592 3410 0.504433
6592 5862 -1.00787
6592 5954 -1.00787
6592 6592 4.53792
6593 2842 0.5
6593 5532 -1.00986
6593 5853 -1.00986
6593 6094 0.5
6593 6593 3.53198
6594 1730 -1
6594 1789 0.5
6594 2934 0.5
6594 5881 -1
6594 6594 3
6595 1607 0.52112
6595 4795 0.52112
6595 5857 -1.0535
6595 5935 -1.0535
6595 6595 4.19147
6596 2061 0.523785
6596 2504 0.523785
6596 2957 0.523785
6596 3328 0.523785
6596 5402 -1.03644
6596 6098 -1.03644
6596 6596 18.7342
6597 1349 -1.01789
6597 2875 0.5
6597 5832 -1.01789
6597 6415 0.5
6597 6597 3.03579
6598 1599 -1
6598 5881 -1
6598 6335 0.5
6598 6598 2.5
6599 1086 -1.04065
6599 4076 0.5
6599 5873 -1.04065
6599 6599 2.5813
6600 1409 -1.04065
6600 4920 0.5
6600 5873 -1.04065
6600 6600 2.5813
6601 1864 0.502947
6601 2136 0.502947
6601 2605 0.502947
6601 2685 0.502947
6601 2692 0.502947
6601 2709 0.502947
6601 2885 0.502947
6601 2968 0.502947
6601 3001 0.502947
6601 3003 0.502947
6601 3044 0.502947
6601 3067 0.502947
6601 3110 0.502947
6601 3135 0.502947
6601 3411 0.502947
6601 3429 0.502947
6601 4129 0.502947
6601 5480 -1
6601 5633 0.502947
6601 5883 -1
6601 6151 0.504931
6601 6170 0.515091
6601 6171 0.502947
6601 6173 0.502947
6601 6194 0.541226
6601 6206 0.502947
6601 6215 0.502947
6601 6217 0.502947
6601 6218 0.502947
6601 6222 0.502947
6601 6226 0.502947
6601 6230 0.502947
6601 6235 0.502947
6601 6246 0.502947
6601 6266 1.00589
6601 6601 32.6754
6602 2604 0.512
6602 2640 0.512
6602 2757 0.512
6602 3751 0.512
6602 5507 -1.00787
6602 5883 -1.00787
6602 6602 7.16309
6603 5282 0.506429
6603 5594 -1
6603 5883 -1
6603 6603 2.50643
6604 5064 -1
6604 5883 -1
6604 6604 2.50196
6605 2973 0.544391
6605 3207 0.544391
6605 3790 0.544391
6605 5505 -1.09402
6605 5857 -1.09402
6605 6124 0.560482
6605 6162 0.550242
6605 6164 0.576252
6605 6605 26.8257
6606 5439 -1.03644
6606 6102 -1.03644
6606 6606 2.59479
6607 2050 0.503937
6607 2714 0.503937
6607 2927 0.503937
6607 3111 0.503937
6607 3174 0.503937
6607 3368 0.503937
6607 5064 -1
6607 5747 0.503937
6607 5881 -1
6607 5978 0.503937
6607 6607 8.56753
6608 3054 0.537674
6608 3064 0.537674
6608 3084 0.537674
6608 3141 0.537674
6608 3300 0.537674
6608 4897 0.537674
6608 5857 -1.07563
6608 5943 -1.07563
6608 6069 0.549209
6608 6608 21.5621
6609 5288 -1
6609 5912 -1
6609 6609 2.5
6610 1818 -1
6610 2110 0.5
6610 5902 -1
6610 6610 2.5
6611 2461 -1.04065
6611 4112 0.5
6611 5857 -1.04065
6611 6611 2.5813
6612 5883 -1
6612 5967 -1
6612 6203 0.5
6612 6612 3.00394
6613 2190 0.508441
6613 4103 0.508441
6613 5805 0.508441
6613 5809 0.508441
6613 5857 -1.04065
6613 5974 -1.04065
6613 6348 0.508441
6613 6613 6.15361
6614 2250 0.512513
6614 2258 0.512513
6614 3136 0.512513
6614 3137 0.512513
6614 3322 0.512513
6614 3383 0.512513
6614 3481 0.512513
6614 3502 0.512513
6614 3515 0.512513
6614 3550 0.512513
6614 3564 0.512513
6614 3781 0.512513
6614 3785 0.512513
6614 5883 -1.01587
6614 6060 -1.01587
6614 6108 0.512513
6614 6194 0.552319
6614 6614 24.9028
6615 2197 0.508441
6615 5857 -1.04065
6615 5979 -1.04065
6615 6615 2.58974
6616 5564 0.502207
6616 5908 -1.14286
6616 6087 -1.14286
6616 6616 2.78792
6617 3195 0.5
6617 5549 -1.01789
6617 5858 -1.01789
6617 6617 3.03579
6618 3149 0.5
6618 4099 -1
6618 5866 -1
6618 6618 2.5
6619 3194 0.502947
6619 4685 -1
6619 6067 -1
6619 6619 3.50884
6620 5605 -1.04918
6620 5857 -1.04918
6620 6620 2.63923
6621 3043 0.543524
6621 3189 0.543524
6621 5167 -1.04065
6621 5857 -1.04065
6621 6621 5.88597
6622 4700 -1.08936
6622 5344 0.549356
6622 6123 -1.08936
6622 6622 3.83652
6623 3362 0.509453
6623 5592 -1.04065
6623 5857 -1.04065
6623 6623 3.10021
6624 2846 -1.04065
6624 5857 -1.04065
6624 6416 0.50996
6624 6624 2.59126
6625 2978 -1
6625 5913 -1
6625 6625 2.5
6626 4685 -1
6626 6097 -1
6626 6626 3.02323
6627 2676 -1
6627 5861 -1
6627 6627 2.5
6628 2793 -1
6628 5913 -1
6628 6628 2.5
6629 3233 0.5
6629 4998 -1
6629 6048 0.503937
6629 6180 -1
6629 6629 5.01187
6630 3071 0.551724
6630 3422 0.551724
6630 3468 0.551724
6630 3472 0.551724
6630 3775 0.551724
6630 5898 -1.23077
6630 5968 -1.23077
6630 6630 8.59922
6631 5857 -1.04065
6631 6066 -1.04065
6631 6631 2.59797
6632 5898 -1.14286
6632 6129 -1.14286
6632 6632 2.81946
6633 5169 -1.13274
6633 5873 -1.13274
6633 6633 3.98745
6634 3809 -1
6634 5922 -1
6634 6552 0.5
6634 6634 2.5
6635 4159 -1
6635 5815 -1
6635 5841 0.5
6635 6635 2.5
6636 1306 -1
6636 5402 0.507937
6636 5818 -1
6636 6636 2.50794
6637 1112 -1
6637 5818 -1
6637 5832 0.508946
6637 6637 2.50895
6638 1301 -1
6638 5823 -1
6638 6554 0.555315
6638 6638 2.55531
6639 5384 -1
6639 5940 -1
6639 6512 0.571429
6639 6639 2.57143
6640 1093 -1
6640 4716 0.5
6640 5815 -1
6640 6640 2.5
6641 771 -1
6641 5818 -1
6641 5873 0.520325
6641 6641 2.52033
6642 5020 -1
6642 5822 -1
6642 6581 0.529747
6642 6642 2.52975
6643 3955 -1
6643 5822 -1
6643 5857 0.520325
6643 6643 2.52033
6644 4718 -1
6644 5929 -1
6644 6552 0.5
6644 6644 2.5
6645 4961 0.521916
6645 5462 -1.01789
6645 5832 -1.01789
6645 5857 0.544102
6645 6596 0.547887
6645 6645 4.18302
6646 915 -1
6646 4700 0.533333
6646 5822 -1
6646 6646 2.53333
6647 5390 -1
6647 6293 -1
6647 6647 2.5254
6648 1143 -1.01789
6648 5402 0.507937
6648 5832 -1.01789
6648 6648 2.54372
6649 1310 -1
6649 5841 -1
6649 6533 0.510978
6649 6649 2.51098
6650 1025 -1
6650 5827 -1
6650 6550 0.505929
6650 6650 2.50593
6651 4558 -1
6651 4995 0.5
6651 5841 -1
6651 6651 2.5
6652 4989 0.5
6652 5079 -1.00787
6652 5834 -1.00787
6652 5841 0.5
6652 6652 3.01575
6653 4298 -1.03226
6653 5831 -1.03226
6653 6653 2.58431
6654 4702 0.542373
6654 4792 -1.01789
6654 5832 -1.01789
6654 6654 2.57816
6655 4565 -1
6655 5827 -1
6655 6550 0.505929
6655 6655 2.50593
6656 1668 -1.03226
6656 5382 0.505929
6656 5831 -1.03226
6656 6656 2.57044
6657 1662 -1
6657 5821 -1
6657 6532 0.52459
6657 6657 2.52459
6658 4944 -1
6658 5857 0.525667
6658 5973 -1
6658 6658 2.52567
6659 1436 -1.03226
6659 5382 0.505929
6659 5831 -1.03226
6659 6659 2.57044
6660 4044 -1.03226
6660 5831 -1.03226
6660 5863 0.5
6660 6526 0.508693
6660 6660 3.07321
6661 1574 -1
6661 5841 -1
6661 6536 0.508441
6661 6661 2.50844
6662 4034 -1
6662 5841 -1
6662 6552 0.5
6662 6662 2.5
6663 1829 -1
6663 5841 0.5
6663 5848 -1
6663 6663 2.5
6664 1369 -1.01789
6664 5832 -1.01789
6664 6664 2.56321
6665 5234 -1.03226
6665 5831 -1.03226
6665 6665 2.57256
6666 4267 -1
6666 5382 0.505929
6666 5842 -1
6666 6666 2.50593
6667 1161 -1
6667 5848 -1
6667 6552 0.5
6667 6667 2.5
6668 1388 -1
6668 5839 -1
6668 5855 0.5
6668 6668 2.5
6669 4311 -1
6669 5430 0.5
6669 5826 -1
6669 6669 2.5
6670 1753 -1
6670 5427 0.571429
6670 5841 -1
6670 6670 2.57143
6671 4239 -1
6671 5825 -1
6671 6536 0.508441
6671 6671 2.50844
6672 4702 -1.10345
6672 5857 1.09402
6672 5873 0.547009
6672 5943 -1.10345
6672 6672 3.84792
6673 1573 -1
6673 5841 -1
6673 6552 0.5
6673 6673 2.5
6674 1956 -1
6674 5841 -1
6674 6552 0.5
6674 6674 2.5
6675 1248 -1.00491
6675 5817 -1.00491
6675 6531 0.508946
6675 6675 2.51876
6676 4302 -1
6676 5817 0.502453
6676 5828 -1
6676 6676 2.50245
6677 3971 -1.01789
6677 5854 -1.01789
6677 6520 0.544102
6677 6677 2.57989
6678 5382 -1.01186
6678 6311 -1.01186
6678 6526 0.508693
6678 6678 2.53241
6679 1713 -1.00787
6679 5834 -1.00787
6679 5841 0.5
6679 6679 2.51575
6680 1694 -1
6680 5881 0.5
6680 5888 -1
6680 6680 2.5
6681 4161 -1
6681 5881 -1
6681 6602 0.512
6681 6681 2.512
6682 1600 -1
6682 5883 -1
6682 5918 0.512
6682 6682 2.512
6683 4019 -1.00986
6683 5864 -1.00986
6683 6683 2.57119
6684 4582 -1.00098
6684 4990 0.5
6684 5870 -1.00098
6684 6684 2.50196
6685 5883 -1
6685 6326 -1
6685 6547 0.530433
6685 6685 2.53043
6686 4882 -1.00986
6686 5864 -1.00986
6686 6523 0.5
6686 6686 2.51972
6687 1178 -1
6687 5448 0.5
6687 5841 -1
6687 6687 2.5
6688 1957 -1
6688 5841 -1
6688 6552 0.5
6688 6688 2.5
6689 2489 -1
6689 5448 0.5
6689 5841 -1
6689 6689 2.5
6690 5303 -1.00491
6690 5817 -1.00491
6690 6690 2.51769
6691 1497 -1.00392
6691 5889 -1.00392
6691 5907 0.5
6691 6691 2.50784
6692 2051 -1.00392
6692 5889 -1.00392
6692 6576 0.517172
6692 6692 2.52501
6693 2088 -1
6693 4990 0.5
6693 5841 -1
6693 6693 2.5
6694 5326 -1.00986
6694 5864 -1.00986
6694 6694 2.57119
6695 2036 -1
6695 5448 0.5
6695 5841 -1
6695 6695 2.5
6696 4107 -1
6696 5872 -1
6696 6696 2.50687
6697 5910 -1.01186
6697 6364 -1.01186
6697 6536 0.554113
6697 6697 2.57783
6698 5287 -1
6698 5841 -1
6698 6552 0.5
6698 6698 2.5
6699 5725 -1.01186
6699 5906 -1.01186
6699 6699 2.52469
6700 5434 -1
6700 6004 -1
6700 6536 0.508441
6700 6700 2.50844
6701 4583 -1.00986
6701 5895 -1.00986
6701 6531 0.508946
6701 6701 2.52867
6702 4494 -1
6702 5869 0.504931
6702 6307 -1
6702 6702 2.50493
6703 2639 -1
6703 5892 -1
6703 6703 2.50098
6704 2102 -1.00986
6704 5869 -1.00986
6704 6535 0.537815
6704 6704 2.55754
6705 5526 -1
6705 5888 -1
6705 6705 2.51796
6706 2125 -1.02503
6706 5871 -1.02503
6706 6531 0.508946
6706 6706 2.559
6707 4728 -1
6707 5999 -1
6707 6707 2.51822
6708 2787 -1.00392
6708 5889 -1.00392
6708 6576 0.517172
6708 6708 2.52501
6709 4651 -1.14286
6709 5878 -1.14286
6709 6589 0.516129
6709 6709 2.80184
6710 2785 -1
6710 5841 -1
6710 6710 2.5
6711 1873 -1
6711 5841 -1
6711 6711 2.57271
6712 4590 -1
6712 5905 -1
6712 6547 0.529884
6712 6712 2.52988
6713 2415 -1.03018
6713 5456 0.5
6713 5894 -1.03018
6713 6713 2.56036
6714 5413 -1.03226
6714 6440 -1.03226
6714 6714 2.57408
6715 4062 -1.01186
6715 5906 -1.01186
6715 6715 2.52372
6716 4387 -1.01186
6716 5906 -1.01186
6716 6716 2.52372
6717 2551 -1
6717 5888 -1
6717 6602 0.512
6717 6717 2.512
6718 4077 -1
6718 5892 -1
6718 6718 2.50037
6719 2782 -1.01992
6719 5900 -1.01992
6719 6607 0.503937
6719 6719 2.54378
6720 5455 -1
6720 6177 -1
6720 6720 2.55694
6721 4988 -1.00787
6721 6007 -1.00787
6721 6721 2.554
6722 2869 -1.00986
6722 5869 -1.00986
6722 6626 0.500978
6722 6722 2.5207
6723 1971 -1.14286
6723 5908 -1.14286
6723 6601 0.502947
6723 6723 2.78866
6724 5569 -1.00986
6724 5864 -1.00986
6724 6724 2.57119
6725 5817 -1.00491
6725 6000 -1.00491
6725 6725 2.5382
6726 4122 -1
6726 5913 -1
6726 6726 2.54701
6727 5625 -1.14286
6727 5898 -1.14286
6727 6727 2.83744
6728 2753 -1
6728 5877 -1
6728 6728 2.5
6729 4091 -1
6729 5917 -1
6729 6729 2.50061
6730 5916 -1.07563
6730 6474 -1.07563
6730 6614 0.564498
6730 6730 2.71576
6731 5448 -1
6731 6001 -1
6731 6731 2.5047
6732 2231 -1
6732 5913 -1
6732 6732 2.54037
6733 3335 -1
6733 5921 -1
6733 6733 2.5
6734 3113 -1.00392
6734 5889 -1.00392
6734 6734 2.50784
6735 5448 -1.01186
6735 6092 -1.01186
6735 6735 2.53091
6736 5889 -1.00392
6736 6208 -1.00392
6736 6736 2.51628
6737 5377 -1.14286
6737 5898 -1.14286
6737 6737 2.79214
6738 980 -1
6738 4507 0.5
6738 4995 0.5
6738 5841 -1
6738 6738 3
6739 4863 -1
6739 5448 0.5
6739 5841 -1
6739 6739 2.5
6740 1243 -1.01789
6740 5832 -1.01789
6740 6582 0.543524
6740 6740 2.57931
6741 1539 -1
6741 5841 -1
6741 6552 0.5
6741 6741 2.5
6742 4716 0.5
6742 5104 -1.024
6742 5834 -1.024
6742 6742 2.548
6743 1725 -1
6743 4507 0.5
6743 5841 -1
6743 6743 2.5
6744 5522 -1
6744 5841 -1
6744 6552 0.5
6744 6744 2.5
6745 4030 -1.00787
6745 5834 -1.00787
6745 6552 0.5
6745 6555 0.5
6745 6745 3.01575
6746 5841 -1
6746 5927 -1
6746 6746 2.53333
6747 3993 -1
6747 5841 -1
6747 6747 2.53333
6748 4055 -1
6748 5382 0.505929
6748 5841 -1
6748 6748 2.50593
6749 4580 -1
6749 5841 -1
6749 6533 0.510978
6749 6749 2.51098
6750 5427 0.571429
6750 5841 -1
6750 5929 -1
6750 6552 0.5
6750 6750 3.07143
6751 5381 -1.03644
6751 5944 -1.03644
6751 6581 0.538664
6751 6751 2.61154
6752 4872 -1
6752 5448 0.5
6752 5841 -1
6752 6752 2.5
6753 5496 -1
6753 5841 -1
6753 6753 2.5015
6754 1163 -1.01789
6754 5832 -1.01789
6754 6582 0.543524
6754 6754 2.57931
6755 4018 -1
6755 5841 -1
6755 6552 1
6755 6755 3
6756 3990 -1
6756 5841 -1
6756 6533 0.510978
6756 6552 0.5
6756 6555 0.5
6756 6756 3.51098
6757 4932 -1
6757 5438 0.535565
6757 5961 -1
6757 6757 2.53556
6758 4021 -1
6758 5841 -1
6758 6533 0.510978
6758 6758 2.51098
6759 1262 -1
6759 3850 0.5
6759 5843 -1
6759 6759 2.5
6760 936 -1.00787
6760 5834 -1.00787
6760 6552 0.5
6760 6760 2.51575
6761 5050 -1
6761 5841 -1
6761 6552 0.5
6761 6761 2.5
6762 5832 -1.03644
6762 5857 1.14927
6762 5969 -1.03644
6762 6762 3.22214
6763 4048 -1
6763 5841 -1
6763 6552 0.5
6763 6763 2.5
6764 1397 -1
6764 5427 0.571429
6764 5848 -1
6764 6764 2.57143
6765 4549 -1
6765 5841 -1
6765 6552 0.5
6765 6765 2.5
6766 5414 -1
6766 5904 0.516129
6766 5965 -1
6766 6766 2.51613
6767 5105 -1
6767 5841 -1
6767 6552 0.5
6767 6767 2.5
6768 5221 -1.01789
6768 5854 -1.01789
6768 5873 0.532225
6768 6768 2.56801
6769 3741 -1.01789
6769 5832 -1.01789
6769 6581 0.528107
6769 6769 2.56389
6770 1222 -1.01789
6770 4961 0.5
6770 5832 -1.01789
6770 5873 0.520325
6770 6770 3.05611
6771 1550 -1.01789
6771 5854 -1.01789
6771 5857 0.520325
6771 6771 2.55611
6772 1315 -1
6772 5841 -1
6772 6552 0.5
6772 6772 2.5
6773 4809 -1
6773 5841 -1
6773 6552 0.5
6773 6773 2.5
6774 4734 -1
6774 5941 -1
6774 6573 0.5
6774 6774 2.5
6775 4624 -1.01789
6775 5832 -1.01789
6775 5873 0.520325
6775 6775 2.55611
6776 4773 -1
6776 5841 -1
6776 6552 0.5
6776 6776 2.5
6777 1071 -1
6777 5841 -0.5
6777 6777 2.5
6778 5841 -1
6778 5945 -1
6778 6778 2.57593
6779 5525 -1
6779 5841 -1
6779 6533 1.02196
6779 6779 3.02196
6780 1762 -1
6780 5841 -1
6780 6552 0.5
6780 6780 2.5
6781 1421 -1
6781 5841 -1
6781 6552 0.5
6781 6781 2.5
6782 4033 -1
6782 5844 0.535565
6782 5851 -1
6782 6782 2.53556
6783 2380 -1
6783 5841 -1
6783 6552 0.5
6783 6783 2.5
6784 5448 0.5
6784 5708 -1
6784 5841 -1
6784 6784 2.5
6785 1609 -1
6785 5841 -1
6785 6552 0.5
6785 6785 2.5
6786 4753 -1
6786 5881 -1
6786 6614 0.520855
6786 6786 2.52085
6787 2326 -1
6787 5841 -1
6787 6552 0.5
6787 6787 2.5
6788 1687 -1
6788 5841 -1
6788 6552 0.5
6788 6788 2.5
6789 5881 -1
6789 5900 0.546425
6789 5957 -1
6789 6789 2.54642
6790 1164 -1.01789
6790 5832 -1.01789
6790 6790 2.55704
6791 5402 -1.03434
6791 5857 0.536126
6791 5969 -1.03434
6791 6791 2.60481
6792 5124 -1
6792 5841 -1
6792 6552 1
6792 6792 3
6793 1230 -1
6793 5841 -1
6793 6552 0.5
6793 6793 2.5
6794 1705 -1
6794 5841 -1
6794 6552 0.5
6794 6794 2.5
6795 5521 -1
6795 5856 -1
6795 6524 0.587493
6795 6795 2.58749
6796 1342 -1.00986
6796 5853 -1.00986
6796 5873 0.520325
6796 6796 2.54005
6797 4962 0.551724
6797 5107 -1.01789
6797 5832 -1.01789
6797 6797 2.58751
6798 5475 -1.01789
6798 5832 -1.01789
6798 5873 0.527291
6798 6798 2.56308
6799 1366 -1.01789
6799 5854 -1.01789
6799 5857 0.520325
6799 6799 2.55611
6800 1995 -1.01789
6800 5832 -1.01789
6800 6519 0.5
6800 6800 2.53579
6801 5402 -1.01587
6801 5413 0.506931
6801 5939 -1.01587
6801 6801 3.06434
6802 5443 -1.00787
6802 6292 -1.00787
6802 6558 0.523517
6802 6802 2.53927
6803 4401 -1.06667
6803 5885 -1.06667
6803 6803 2.63333
6804 5243 -1
6804 5841 -1
6804 6552 0.5
6804 6804 2.5
6805 2364 -1
6805 5881 -1
6805 5883 0.5
6805 6805 2.5
6806 5495 -1
6806 5841 -1
6806 6552 2
6806 6806 4
6807 5248 -1
6807 5448 0.5
6807 5841 -1
6807 6807 2.5
6808 5385 -1
6808 5889 0.518219
6808 5942 -1
6808 6552 0.516129
6808 6808 3.03435
6809 5025 -1.05133
6809 5832 -1.05133
6809 6581 1.08302
6809 6809 3.18569
6810 5053 -1.00986
6810 5853 -1.00986
6810 6810 2.55825
6811 4243 -1
6811 5881 -1
6811 6602 0.512
6811 6811 2.512
6812 5883 1.01061
6812 5888 -1
6812 6081 -1
6812 6812 3.01061
6813 1993 -1
6813 5841 -1
6813 6552 0.5
6813 6813 2.5
6814 4507 -1.10345
6814 5988 -1.10345
6814 6552 0.5
6814 6814 2.7069
6815 4007 -1
6815 5841 -1
6815 6552 1
6815 6815 3
6816 4577 -1.00986
6816 5864 -1.00986
6816 6816 3.12265
6817 4734 -1
6817 5413 0.5
6817 6287 -1
6817 6817 2.5
6818 5320 -1
6818 5448 0.5
6818 5841 -1
6818 6818 2.5
6819 5485 -1.03434
6819 5832 -1.03434
6819 5873 0.53112
6819 6819 2.59981
6820 5857 -1.09402
6820 5873 0.577715
6820 5970 -1.09402
6820 6820 3.36162
6821 5425 -1
6821 5898 0.598131
6821 6360 -1
6821 6821 2.59813
6822 1415 -1
6822 5888 -1
6822 5892 0.5
6822 6822 2.5
6823 4647 -1
6823 5850 -1
6823 6823 2.50127
6824 1498 -1
6824 5883 -1
6824 5908 0.571429
6824 6824 2.57143
6825 5385 -1
6825 5889 0.502947
6825 5949 -1
6825 6825 2.50295
6826 5438 -1
6826 5971 -1
6826 6826 2.51613
6827 5391 -1.06667
6827 6380 -1.06667
6827 6587 0.518744
6827 6827 2.65208
6828 4066 -1
6828 5881 -1
6828 5916 0.512
6828 6828 2.512
6829 1282 -1
6829 5841 -1
6829 6552 0.5
6829 6829 2.5
6830 4949 -1.00787
6830 6294 -1.00787
6830 6547 0.542229
6830 6830 2.55798
6831 4998 0.517172
6831 5438 -1
6831 5953 -1
6831 6552 0.517172
6831 6570 0.534447
6831 6831 3.56879
6832 1659 -1
6832 4949 0.5
6832 5883 -1
6832 6832 2.5
6833 1318 -1
6833 5439 0.516129
6833 5883 -1
6833 6833 2.51613
6834 2354 -1
6834 5865 -1
6834 5877 0.5
6834 6834 2.5
6835 5424 -1
6835 6074 -1
6835 6554 0.557734
6835 6835 2.55773
6836 4371 -1
6836 5826 -1
6836 6535 0.537815
6836 6836 2.53782
6837 962 -1.01789
6837 5854 -1.01789
6837 6595 0.52112
6837 6837 2.5569
6838 5505 -1.09402
6838 5857 -1.09402
6838 5873 0.568573
6838 6596 0.572707
6838 6838 3.32931
6839 1383 -1
6839 5448 0.5
6839 5841 -1
6839 6839 2.5
6840 5857 -1.04065
6840 5873 0.529473
6840 6059 -1.04065
6840 6581 1.6126
6840 6840 4.22337
6841 5116 -1.04065
6841 5857 -1.04065
6841 6581 0.576901
6841 6582 0.595349
6841 6841 3.25355
6842 5027 -1.07563
6842 5857 -1.07563
6842 6605 0.586819
6842 6842 2.73808
6843 5857 -1.07563
6843 5873 2.80625
6843 5943 -1.07563
6843 6843 4.95751
6844 4998 0.534447
6844 5597 -1.00787
6844 5862 -1.00787
6844 6552 0.534447
6844 6844 3.08464
6845 1887 -1.06667
6845 5885 -1.06667
6845 6570 0.516129
6845 6845 2.64946
6846 2418 -1
6846 5439 0.516129
6846 5892 -1
6846 6846 2.51613
6847 2389 -1.01789
6847 5854 -1.01789
6847 6605 0.544391
6847 6847 2.58018
6848 2449 -1
6848 5841 -1
6848 6552 0.5
6848 6848 2.5
6849 2009 -1
6849 5841 -1
6849 6526 0.508693
6849 6849 2.50869
6850 5428 -1.14286
6850 6379 -1.14286
6850 6526 0.508693
6850 6850 2.79441
6851 1337 -1
6851 5897 -1
6851 6592 0.504433
6851 6851 2.50443
6852 5841 -1
6852 6084 -1
6852 6552 0.5
6852 6852 2.5
6853 5313 -1
6853 5841 -1
6853 6552 0.5
6853 6853 2.5
6854 1834 -1
6854 5841 -1
6854 6552 0.5
6854 6854 2.5
6855 2432 -1
6855 5439 0.516129
6855 5883 -1
6855 6855 2.51613
6856 5056 -1
6856 5448 0.5
6856 5841 -1
6856 6552 0.5
6856 6856 4.04187
6857 4998 0.500489
6857 5883 -1
6857 6402 -1
6857 6857 2.50049
6858 5402 -1.06667
6858 5873 0.535285
6858 5970 -1.06667
6858 6858 2.66862
6859 4734 -1
6859 5941 -1
6859 6859 2.5
6860 2344 -1
6860 5841 -1
6860 6860 2.5
6861 5439 0.556522
6861 5883 -1.01992
6861 6062 -1.01992
6861 6861 2.59636
6862 1496 -1
6862 5439 0.516129
6862 5888 -1
6862 6862 2.51613
6863 5588 -1
6863 5841 -1
6863 6552 0.5
6863 6863 2.5
6864 5860 -1
6864 5898 0.571429
6864 6063 -1
6864 6864 2.57143
6865 1876 -1.00787
6865 5862 -1.00787
6865 6570 0.516129
6865 6865 2.53188
6866 2331 -1
6866 5841 -1
6866 6552 0.5
6866 6866 2.5
6867 2577 -1
6867 5439 0.516129
6867 5891 -1
6867 6867 2.51613
6868 5318 -1
6868 5841 -1
6868 6868 2.5
6869 5153 -1
6869 5841 -1
6869 6533 0.510978
6869 6552 0.5
6869 6869 3.01098
6870 5173 -1
6870 5845 -1
6870 6554 0.555315
6870 6870 2.55531
6871 2456 -1.00986
6871 5895 -1.00986
6871 6531 0.508946
6871 6871 2.52867
6872 2318 -1
6872 5439 0.516129
6872 5892 -1
6872 6872 2.51613
6873 5258 -1
6873 5836 -1
6873 6873 2.53236
6874 5241 -1
6874 5883 -1
6874 5916 0.514056
6874 6874 2.51406
6875 1794 -1.04065
6875 5857 -1.04065
6875 6875 2.61631
6876 5072 -1.04065
6876 5857 -1.04065
6876 5873 0.541226
6876 6876 3.17225
6877 5402 -1.01587
6877 5857 0.527835
6877 6072 -1.01587
6877 6581 1.07169
6877 6877 3.63127
6878 5441 -1
6878 6401 -1
6878 6570 0.533333
6878 6878 2.53333
6879 2596 -1.00986
6879 5817 0.502453
6879 5895 -1.00986
6879 6879 2.52218
6880 2435 -1
6880 5439 0.516129
6880 5883 -1
6880 6880 2.51613
6881 5139 -1.03644
6881 5876 -1.03644
6881 6524 1.17904
6881 6881 3.25192
6882 2382 -1.04065
6882 5857 -1.04065
6882 6882 2.58474
6883 1812 -1
6883 5439 0.516129
6883 5881 -1
6883 6883 2.51613
6884 4890 -1.03018
6884 5894 -1.03018
6884 6884 2.56036
6885 4725 -1
6885 5898 1.16364
6885 6103 -1
6885 6885 3.16364
6886 1850 -1
6886 5881 -1
6886 6886 2.5
6887 2475 -1
6887 5888 -1
6887 6601 0.502947
6887 6887 2.50295
6888 2487 -1
6888 5439 0.516129
6888 5883 -1
6888 6888 2.51613
6889 4057 -1
6889 4990 0.5
6889 5883 -1
6889 6889 2.5
6890 5430 -1
6890 6146 -1
6890 6526 0.508693
6890 6890 2.50869
6891 4734 -1
6891 6128 -1
6891 6536 0.508441
6891 6891 2.50844
6892 1734 -1.00392
6892 5875 -1.00392
6892 6536 0.508441
6892 6892 2.51628
6893 2498 -1.04065
6893 5857 -1.04065
6893 5873 0.520325
6893 6893 2.60163
6894 4725 -1
6894 5898 0.581818
6894 5981 -1
6894 6894 2.58182
6895 4723 0.501715
6895 5742 -1.00986
6895 5864 -1.00986
6895 6895 3.02315
6896 2670 -1
6896 5841 -1
6896 6533 0.510978
6896 6896 2.51098
6897 5854 -1.02196
6897 6328 -1.02196
6897 6524 0.588844
6897 6897 2.63276
6898 5854 -1.03018
6898 5944 -1.03018
6898 6898 2.60432
6899 5384 -1
6899 5898 0.576577
6899 6132 -1
6899 6899 2.57658
6900 5537 -1
6900 5881 -1
6900 6614 0.532225
6900 6900 2.53222
6901 5447 -1
6901 6090 -1
6901 6601 0.502947
6901 6901 2.50295
6902 5111 -1.00986
6902 5864 -1.00986
6902 6902 2.57119
6903 2454 -1.00986
6903 5864 -1.00986
6903 6903 2.57119
6904 2543 -1.00392
6904 5889 -1.00392
6904 6576 0.517172
6904 6904 2.52501
6905 1648 -1
6905 5904 -1
6905 6905 2.50643
6906 4097 -1.14286
6906 4725 1
6906 5898 -1.14286
6906 6906 3.28571
6907 2555 -1
6907 5841 -1
6907 6552 0.5
6907 6907 2.5
6908 1316 -1
6908 5448 0.5
6908 5841 -1
6908 6908 2.5
6909 2622 -1
6909 4985 0.5
6909 5872 -1
6909 6909 2.5
6910 5448 1.5
6910 5777 -1
6910 5841 -1
6910 6910 3.5
6911 4617 -1.06667
6911 5885 -1.06667
6911 6558 0.517172
6911 6911 2.65051
6912 2459 -1.00392
6912 5889 -1.00392
6912 6576 0.517172
6912 6912 2.52501
6913 5448 0.5
6913 5841 -1.04918
6913 6099 -1.04918
6913 6913 2.59836
6914 5841 -0.666667
6914 6552 0.5
6914 6914 1.83333
6915 5284 -1.00392
6915 5875 -1.00392
6915 6536 0.511489
6915 6915 2.51933
6916 2366 -1
6916 5864 0.504931
6916 5902 -1
6916 6916 2.50493
6917 1917 -1.00392
6917 5875 -1.00392
6917 6524 0.582149
6917 6917 2.58999
6918 5439 -1.05785
6918 5892 0.53112
6918 6101 -1.05785
6918 6552 0.53112
6918 6918 3.17794
6919 2519 -1.00196
6919 5901 -1.00196
6919 6919 2.51196
6920 4725 -1
6920 6384 -1
6920 6587 0.518744
6920 6920 2.51874
6921 5250 -1.03018
6921 5894 -1.03018
6921 6921 2.56036
6922 5381 0.538947
6922 5499 -1.09402
6922 5873 -1.09402
6922 6922 2.72698
6923 2590 -1
6923 5883 -1
6923 5916 0.512
6923 6923 2.512
6924 5002 -1
6924 5898 0.576577
6924 6109 -1
6924 6924 2.57658
6925 5168 -1
6925 5841 -1
6925 6552 0.5
6925 6925 2.5
6926 4728 -1
6926 6089 -1
6926 6926 2.51927
6927 1460 -1
6927 5889 0.501961
6927 5907 -1
6927 6927 2.50196
6928 4833 -1
6928 5841 -1
6928 6928 2.5
6929 5448 0.5
6929 5488 -1
6929 5841 -1
6929 6929 2.5
6930 5887 -1.00787
6930 5898 0.571429
6930 6381 -1.00787
6930 6930 2.58718
6931 5096 -1.00986
6931 5864 -1.00986
6931 6931 2.57119
6932 5170 -1.00986
6932 5864 -1.00986
6932 6932 2.57119
6933 2734 -1.03018
6933 5894 -1.03018
6933 6933 2.56163
6934 5448 0.5
6934 5584 -1
6934 5841 -1
6934 6934 2.5
6935 5002 -1
6935 5898 0.573991
6935 6391 -1
6935 6935 2.57399
6936 4578 -1.06667
6936 5885 -1.06667
6936 6936 2.63333
6937 1744 -1
6937 5896 -1
6937 6570 0.516129
6937 6937 2.51613
6938 4017 -1.00787
6938 5887 -1.00787
6938 5898 0.571429
6938 6938 2.58718
6939 4728 -1
6939 6006 -1
6939 6939 2.51927
6940 1673 -1.03226
6940 5903 -1.03226
6940 6940 2.56452
6941 1732 -1.00986
6941 5864 -1.00986
6941 6941 2.57119
6942 1858 -1
6942 5841 -1
6942 6942 2.5015
6943 5420 -1.01587
6943 5986 -1.01587
6943 6554 0.583144
6943 6943 2.61489
6944 4078 -1
6944 5899 -1
6944 6524 0.582149
6944 6944 2.58215
6945 4087 -1.01186
6945 5867 0.5
6945 5906 -1.01186
6945 6945 2.52372
6946 1814 -1.06667
6946 5885 -1.06667
6946 6558 0.517172
6946 6946 2.65051
6947 5088 -1.04065
6947 5857 -1.04065
6947 6608 0.595176
6947 6947 2.67648
6948 4702 0.584141
6948 4994 0.544391
6948 5505 -1.09402
6948 5857 -1.09402
6948 6948 3.90271
6949 4002 -1.04065
6949 5857 -1.04065
6949 6608 0.537674
6949 6949 2.61897
6950 2562 -1.04065
6950 5873 -1.04065
6950 6605 0.544391
6950 6950 2.62569
6951 5439 0.517433
6951 5765 -1
6951 5892 -1
6951 6951 2.51743
6952 2026 -1.01186
6952 5906 -1.01186
6952 6952 2.58512
6953 2447 -1.04065
6953 5857 -1.04065
6953 6595 0.52112
6953 6953 2.60242
6954 2614 -1
6954 5841 -1
6954 6558 0.517172
6954 6954 2.51717
6955 2406 -1
6955 5841 -1
6955 6535 0.537815
6955 6955 2.53782
6956 1443 -1.14286
6956 5908 -1.14286
6956 6614 0.512513
6956 6956 2.79823
6957 1207 -1.00392
6957 5889 -1.00392
6957 6957 2.50784
6958 5689 -1.03018
6958 5894 -1.03018
6958 5903 0.516129
6958 6958 2.57649
6959 5334 -1.03226
6959 5903 -1.03226
6959 6959 2.56579
6960 4417 -1.00491
6960 5817 -1.00491
6960 6960 2.51769
6961 5112 -1
6961 5841 -1
6961 6961 3.00866
6962 5590 -1
6962 5881 -1
6962 6614 0.532225
6962 6962 2.53222
6963 4873 -1.04065
6963 5857 -1.04065
6963 6963 2.64705
6964 4725 0.5
6964 5887 -0.670157
6964 6964 1.84031
6965 5887 -1.00787
6965 6439 -1.00787
6965 6554 0.555315
6965 6965 2.57106
6966 1927 -1
6966 5883 -1
6966 5916 0.512
6966 6966 2.512
6967 4105 -1
6967 5881 -1
6967 6601 0.502947
6967 6967 2.50295
6968 5130 -1.00986
6968 5864 -1.00986
6968 6968 2.57119
6969 5187 -1.00986
6969 5864 -1.00986
6969 6969 2.57119
6970 5719 -1
6970 5892 -1
6970 6601 0.51927
6970 6970 2.51927
6971 4995 -1
6971 6100 -1
6971 6533 0.513026
6971 6971 2.51303
6972 5903 -1.03226
6972 6163 -1.03226
6972 6972 2.6038
6973 2825 -1.03018
6973 5894 -1.03018
6973 6973 2.56163
6974 2100 -1
6974 5904 -1
6974 6974 2.5
6975 5505 -1.09402
6975 5857 -1.09402
6975 6581 0.577878
6975 6975 2.76591
6976 5290 -1.04065
6976 5857 -1.04065
6976 6976 2.63103
6977 5857 -1.07563
6977 5873 1.1225
6977 5943 -1.07563
6977 6977 3.85213
6978 5857 0.536406
6978 5873 -1.04065
6978 6430 -1.04065
6978 6978 2.61771
6979 5448 0.5
6979 5841 -1
6979 6111 -1
6979 6979 2.5
6980 2540 -1
6980 5439 0.516129
6980 5881 -1
6980 6980 2.51613
6981 4986 -1
6981 6002 -1
6981 6981 2.50895
6982 5704 -1.01992
6982 5900 -1.01992
6982 6614 0.515609
6982 6982 2.55545
6983 2523 -1
6983 5439 0.516129
6983 5883 -1
6983 6983 2.51613
6984 2320 -1.06667
6984 5885 -1.06667
6984 6984 2.63653
6985 5439 -1.03226
6985 6315 -1.03226
6985 6536 0.527291
6985 6985 2.59181
6986 1787 -1.04065
6986 5857 -1.04065
6986 6596 0.523785
6986 6986 2.60509
6987 2652 -1.04065
6987 5873 -1.04065
6987 6605 0.544391
6987 6987 2.62569
6988 5889 -1.00392
6988 6365 -1.00392
6988 6988 2.51628
6989 4671 -1.00787
6989 4725 0.5
6989 5887 -1.00787
6989 6989 2.51575
6990 1788 -1
6990 5881 -1
6990 6601 0.502947
6990 6990 2.50295
6991 4914 -1.01789
6991 5854 -1.01789
6991 6524 0.582149
6991 6991 2.61793
6992 5453 -1.03226
6992 6176 -1.03226
6992 6601 0.527835
6992 6992 2.59235
6993 4432 -1.00787
6993 5887 -1.00787
6993 5898 0.571429
6993 6993 2.58718
6994 4283 -1.00787
6994 5010 0.5
6994 5887 -1.00787
6994 6994 2.51575
6995 5197 -1.00491
6995 5817 -1.00491
6995 6995 2.51769
6996 4106 -1.00392
6996 5889 -1.00392
6996 6576 1.03434
6996 6996 3.04219
6997 2374 -1.00392
6997 5889 -1.00392
6997 6576 0.517172
6997 6997 2.52501
6998 2792 -1
6998 5841 -1
6998 6552 0.5
6998 6998 2.5
6999 2155 -1
6999 5841 -1
6999 6999 2.56669
7000 2124 -1.02503
7000 5871 -1.02503
7000 7000 2.55786
7001 5687 -1
7001 5911 -1
7001 7001 2.50394
7002 5843 -1
7002 5898 0.585812
7002 6420 -1
7002 7002 2.58581
7003 4995 -1
7003 6119 -1
7003 7003 2.50347
7004 2486 -1
7004 5892 -1
7004 5916 0.512
7004 7004 2.512
7005 5086 -1
7005 5892 -1
7005 6606 0.521916
7005 7005 2.52192
7006 5409 -1.01587
7006 6295 -1.01587
7006 7006 2.55806
7007 2779 -1.00491
7007 5817 -1.00491
7007 6531 0.508946
7007 7007 2.51876
7008 5004 -1
7008 6020 -1
7008 7008 2.50196
7009 4042 -1.04065
7009 5873 -1.04065
7009 7009 2.63276
7010 5881 -1.03226
7010 6303 -1.03226
7010 6614 0.520193
7010 7010 2.58471
7011 2707 -1
7011 5881 -1
7011 6604 0.501961
7011 7011 2.50196
7012 5330 -1.04065
7012 5857 -1.04065
7012 6608 0.560022
7012 7012 2.64132
7013 4261 -1.00491
7013 5817 -1.00491
7013 6535 0.537815
7013 7013 2.54763
7014 2582 -1.04065
7014 5857 -1.04065
7014 6608 0.537674
7014 7014 2.61897
7015 5864 -1.00986
7015 5958 -1.00986
7015 7015 2.57119
7016 5499 -1.09402
7016 5857 0.54818
7016 5873 -1.09402
7016 7016 2.73621
7017 5857 -1.07563
7017 5943 -1.07563
7017 6582 0.588337
7017 7017 2.7396
7018 2777 -1.04065
7018 5857 -1.04065
7018 5873 0.520325
7018 7018 2.60163
7019 5203 -1.00491
7019 5817 -1.00491
7019 6531 0.508946
7019 7019 2.51876
7020 5701 -1
7020 5883 -1
7020 6607 0.508946
7020 7020 2.50895
7021 2111 -1
7021 5883 -1
7021 6607 0.503937
7021 7021 2.50394
7022 5881 -1
7022 6112 -1
7022 7022 2.50876
7023 5528 -1
7023 5881 -1
7023 5916 0.518219
7023 7023 2.51822
7024 5239 -1
7024 5883 -1
7024 6607 0.505929
7024 7024 2.50593
7025 4998 -1.00098
7025 6455 -1.00098
7025 6570 1.04065
7025 7025 3.04261
7026 4725 -1
7026 5898 0.576577
7026 6458 -1
7026 7026 2.57658
7027 4993 -1
7027 6131 -1
7027 7027 2.51927
7028 5873 -1.06224
7028 6416 -1.06224
7028 6608 0.560635
7028 7028 2.68512
7029 2773 -1.03226
7029 5903 -1.03226
7029 7029 2.56452
7030 2880 -1
7030 5904 -1
7030 7030 2.50643
7031 5424 -1
7031 6185 -1
7031 6554 0.555315
7031 7031 2.55531
7032 2916 -1.01992
7032 5900 -1.01992
7032 5916 0.512
7032 7032 2.55184
7033 5883 -1.00589
7033 6095 -1.00589
7033 7033 2.52035
7034 5136 -1.04065
7034 5873 -1.04065
7034 6581 0.539231
7034 7034 2.62053
7035 2932 -1.04065
7035 5873 -1.04065
7035 6581 0.528107
7035 7035 2.60941
7036 2416 -1.04065
7036 5857 -1.04065
7036 7036 2.5819
7037 5857 -1.04065
7037 5976 -1.04065
7037 6581 0.537533
7037 7037 2.61883
7038 3005 -1
7038 5883 -1
7038 7038 2.52258
7039 4115 -1.00392
7039 5889 -1.00392
7039 6576 0.517172
7039 7039 2.52501
7040 5857 -1.07338
7040 6107 -1.07338
7040 7040 2.70154
7041 5434 -1
7041 6334 -1
7041 6547 0.548033
7041 7041 2.54803
7042 5623 -1
7042 5892 -1
7042 5916 0.515091
7042 7042 2.51509
7043 2619 -1.03226
7043 5903 -1.03226
7043 7043 2.57925
7044 5396 -1
7044 5898 0.666667
7044 6456 -1
7044 7044 2.66667
7045 2034 -1.14286
7045 5898 -1.14286
7045 6587 0.510469
7045 7045 2.79618
7046 5644 -1.00986
7046 5864 -1.00986
7046 7046 2.57119
7047 5873 -1.10345
7047 5955 -1.10345
7047 7047 2.75633
7048 5132 -1.00986
7048 5864 -1.00986
7048 7048 2.57119
7049 5194 -1
7049 5904 -1
7049 7049 2.50127
7050 2744 -1
7050 5913 -1
7050 7050 2.53372
7051 5094 -1.03018
7051 5894 -1.03018
7051 5904 0.5
7051 7051 2.56036
7052 5329 -1.00986
7052 5864 -1.00986
7052 7052 2.57119
7053 2920 -1.14286
7053 5898 -1.14286
7053 6587 0.510469
7053 7053 2.79618
7054 4592 -1.00392
7054 5889 -1.00392
7054 7054 2.50784
7055 1844 -1
7055 5904 -1
7055 7055 2.50127
7056 5121 -1.04065
7056 5873 -1.04065
7056 7056 3.21601
7057 5509 -1.10345
7057 5857 -1.10345
7057 7057 2.77579
7058 4116 -1.00986
7058 5864 -1.00986
7058 7058 2.57119
7059 5140 -1.00986
7059 5864 -1.00986
7059 7059 3.12265
7060 3034 -1.00986
7060 5864 -1.00986
7060 7060 2.57119
7061 5898 -1.14286
7061 6073 -1.14286
7061 6587 0.536126
7061 7061 2.82184
7062 3006 -1.14286
7062 5898 -1.14286
7062 7062 2.78571
7063 3073 -1.14286
7063 5898 -1.14286
7063 7063 2.78571
7064 5002 -1
7064 5898 0.573991
7064 6465 -1
7064 7064 2.57399
7065 2694 -1.024
7065 5916 -1.024
7065 6614 0.512513
7065 7065 2.56051
7066 2943 -1.14286
7066 5898 -1.14286
7066 7066 2.78571
7067 5643 -1.14286
7067 5898 -1.14286
7067 7067 2.80285
7068 5898 -1.14286
7068 6461 -1.14286
7068 7068 2.8103
7069 2524 -1
7069 5883 -1
7069 7069 2.52258
7070 2630 -1
7070 5883 -1
7070 5916 0.512
7070 7070 2.512
7071 1959 -1.04065
7071 5857 -1.04065
7071 5873 0.520325
7071 7071 2.60163
7072 1549 -1.03018
7072 5894 -1.03018
7072 7072 2.56036
7073 5795 -1.14286
7073 5898 -1.14286
7073 6587 1.0333
7073 7073 3.31901
7074 2453 -1.14286
7074 5898 -1.14286
7074 6587 0.510469
7074 7074 2.79618
7075 5664 -1.14286
7075 5898 -1.14286
7075 6587 0.51665
7075 7075 2.80236
7076 2835 -1.14286
7076 5898 -1.14286
7076 7076 2.78571
7077 4444 -1.14286
7077 5898 -1.14286
7077 6587 0.510469
7077 7077 2.79618
7078 1906 -1
7078 5877 -1
7078 6574 0.516911
7078 7078 2.51691
7079 4725 -1
7079 6389 -1
7079 6587 0.518744
7079 7079 2.51874
7080 4681 -1
7080 5904 -1
7080 7080 2.50643
7081 5888 -1
7081 6079 -1
7081 6601 0.502947
7081 7081 2.50295
7082 2929 -1.03226
7082 5903 -1.03226
7082 7082 2.56685
7083 5416 -1
7083 6478 -1
7083 7083 2.5
7084 2608 -1.024
7084 5916 -1.024
7084 6614 0.512513
7084 7084 2.56051
7085 4702 -1.10345
7085 5943 -1.10345
7085 7085 3.34836
7086 2818 -1.14286
7086 5898 -1.14286
7086 6545 0.535005
7086 7086 2.82072
7087 5209 -1.03226
7087 5903 -1.03226
7087 7087 2.62134
7088 2506 -1.00491
7088 5817 -1.00491
7088 5898 0.571429
7088 7088 2.58124
7089 2907 -1.14286
7089 5898 -1.14286
7089 7089 2.78698
7090 5898 -0.727273
7090 6547 0.529884
7090 7090 1.98443
7091 5420 -1.01587
7091 6400 -1.01587
7091 7091 2.53175
7092 5424 -1
7092 6431 -1
7092 7092 2.5
7093 5898 -1.14286
7093 6445 -1.14286
7093 7093 2.8103
7094 3019 -1.14286
7094 5898 -1.14286
7094 6587 0.510469
7094 7094 2.79618
7095 5898 -1.14286
7095 6452 -1.14286
7095 7095 2.79365
7096 5198 -1.14286
7096 5898 -1.14286
7096 7096 2.79164
7097 3166 -1.14286
7097 5898 -1.14286
7097 7097 2.78571
7098 3038 -1.14286
7098 5898 -1.14286
7098 7098 2.7862
7099 5174 -1.00986
7099 5864 -1.00986
7099 7099 2.57119
7100 5671 -1.23077
7100 5898 -1.23077
7100 7100 2.97405
7101 3163 -1.14286
7101 5898 -1.14286
7101 6587 0.510469
7101 7101 2.79618
7102 3197 -1.03226
7102 5903 -1.03226
7102 7102 2.59785
7103 3121 -1.14286
7103 5898 -1.14286
7103 7103 2.78571
7104 2800 -1
7104 5865 -1
7104 7104 2.52059
7105 2988 -1
7105 5877 -1
7105 7105 2.50127
7106 2641 -1.00392
7106 5889 -1.00392
7106 7106 2.54118
7107 5797 -1.14286
7107 5898 -1.14286
7107 7107 2.79164
7108 3062 -1.14286
7108 5898 -1.14286
7108 6623 0.509453
7108 7108 2.79517
7109 5898 -1.14286
7109 6195 -1.14286
7109 7109 2.84604
7110 2874 -1.14286
7110 5898 -1.14286
7110 6587 0.510469
7110 7110 2.79618
7111 5898 -1.14286
7111 6130 -1.14286
7111 7111 2.81683
7112 5898 -1.14286
7112 6121 -1.14286
7112 6587 1.024
7112 7112 4.32469
7113 5871 -1.02503
7113 6030 -1.02503
7113 6547 0.529884
7113 7113 3.08798
7114 3216 -1
7114 5914 -1
7114 7114 2.5248
7115 3162 -1.14286
7115 5898 -1.14286
7115 6587 0.510469
7115 7115 2.79618
7116 3090 -1.14286
7116 5898 -1.14286
7116 6587 0.510469
7116 7116 2.79618
7117 3120 -1.14286
7117 5898 -1.14286
7117 7117 2.78571
7118 4677 -1.14286
7118 5898 -1.14286
7118 6587 0.510469
7118 7118 2.79618
7119 4725 -1.00787
7119 6150 -1.00787
7119 6587 0.549946
7119 7119 2.56569
7120 3144 -1.14286
7120 5898 -1.14286
7120 7120 2.78571
7121 5622 -1.00986
7121 5864 -1.00986
7121 7121 2.57119
7122 2951 -1.14286
7122 5898 -1.14286
7122 7122 2.78718
7123 3161 -1.14286
7123 5898 -1.14286
7123 7123 2.78571
7124 2775 -1.14286
7124 5898 -1.14286
7124 6587 0.510469
7124 7124 2.79618
7125 2894 -1
7125 5883 -1
7125 5916 0.512
7125 7125 2.512
7126 1958 -1
7126 5879 -1
7126 7126 2.55146
7127 3169 -1
7127 5877 -1
7127 7127 2.52245
7128 5008 -1
7128 6043 -1
7128 6630 0.556522
7128 7128 2.55652
7129 5351 -1.14286
7129 5898 -1.14286
7129 6587 0.51665
7129 7129 2.80236
7130 5202 -1.14286
7130 5898 -1.14286
7130 7130 2.79164
7131 5657 -1.14286
7131 5898 -1.14286
7131 7131 2.79164
7132 3143 -1.14286
7132 5898 -1.14286
7132 6587 0.510469
7132 7132 2.79618
7133 2774 -1.03226
7133 5903 -1.03226
7133 7133 2.56579
7134 3768 -1.14286
7134 5898 -1.14286
7134 6587 0.510469
7134 7134 2.79618
7135 3267 -1.14286
7135 5898 -1.14286
7135 7135 2.78571
7136 2886 -1.14286
7136 5898 -1.14286
7136 6587 0.510469
7136 7136 2.79618
7137 5216 -1.14286
7137 5898 -1.14286
7137 6587 0.51665
7137 7137 2.80236
7138 1578 -1.14286
7138 5898 -1.14286
7138 7138 2.81905
7139 3202 -1.14286
7139 5898 -1.14286
7139 6547 1.05977
7139 7139 3.34548
7140 2962 -1
7140 5448 0.5
7140 5841 -1
7140 7140 2.5
7141 2140 -1.14286
7141 5898 -1.14286
7141 7141 2.78698
7142 5301 -1
7142 5893 -1
7142 7142 2.50049
7143 5916 -1.024
7143 6220 -1.024
7143 6601 0.518219
7143 7143 2.56622
7144 3219 -1.14286
7144 5898 -1.14286
7144 7144 2.78698
7145 5654 -1.14286
7145 5898 -1.14286
7145 6587 0.51665
7145 7145 2.80236
7146 2908 -1.14286
7146 5898 -1.14286
7146 6587 0.510469
7146 7146 2.79618
7147 5656 -1.14286
7147 5898 -1.14286
7147 7147 2.83338
7148 3164 -1.14286
7148 5898 -1.14286
7148 7148 2.78698
7149 3289 -1.04065
7149 5873 -1.04065
7149 7149 2.62977
7150 2949 -1.03226
7150 5903 -1.03226
7150 7150 2.56579
7151 3270 -1.03226
7151 5903 -1.03226
7151 7151 2.56488
7152 5369 -1.14286
7152 5898 -1.14286
7152 7152 2.79164
7153 3305 -1.14286
7153 5898 -1.14286
7153 7153 2.78698
7154 2177 -1
7154 5913 -1
7154 6547 0.529884
7154 7154 2.52988
7155 2134 -1
7155 5448 0.5
7155 5841 -1
7155 7155 2.5
7156 3070 -1.14286
7156 5898 -1.14286
7156 7156 2.78698
7157 5345 -1.14286
7157 5898 -1.14286
7157 6587 0.51665
7157 7157 2.80236
7158 3089 -1.14286
7158 5898 -1.14286
7158 7158 2.81051
7159 5655 -1.14286
7159 5898 -1.14286
7159 6630 0.558952
7159 7159 2.84467
7160 2958 -1.04065
7160 5857 -1.04065
7160 7160 2.60776
7161 5374 -1.23077
7161 5898 -1.23077
7161 7161 2.97354
7162 5873 -1.06224
7162 6057 -1.06224
7162 7162 2.67413
7163 2467 -1.04065
7163 5873 -1.04065
7163 6605 0.544391
7163 7163 2.62569
7164 2993 -1.04065
7164 5857 -1.04065
7164 7164 2.60948
7165 3119 -1.14286
7165 5898 -1.14286
7165 7165 2.7862
7166 5898 -1.14286
7166 6497 -1.14286
7166 7166 2.81192
7167 5898 -1.14286
7167 6419 -1.14286
7167 6547 0.557582
7167 7167 3.42483
7168 3363 -1.14286
7168 5898 -1.14286
7168 7168 2.78571
7169 5360 -1.14286
7169 5898 -1.14286
7169 7169 2.79164
7170 5368 -1.14286
7170 5898 -1.14286
7170 6547 0.536547
7170 7170 2.82226
7171 3259 -1
7171 5877 -1
7171 7171 2.50127
7172 5898 -1.14286
7172 6475 -1.14286
7172 6587 0.537815
7172 7172 2.82353
7173 3020 -1.14286
7173 5898 -1.14286
7173 6547 0.529884
7173 7173 2.8156
7174 2084 -1.14286
7174 5898 -1.14286
7174 7174 2.81051
7175 5199 -1.14286
7175 5898 -1.14286
7175 7175 2.79823
7176 5673 -1.14286
7176 5898 -1.14286
7176 7176 2.86621
7177 4993 -1
7177 6133 -1
7177 7177 2.55295
7178 4666 -1.14286
7178 5898 -1.14286
7178 7178 2.78571
7179 3279 -1.14286
7179 5898 -1.14286
7179 7179 2.78571
7180 4675 -1.14286
7180 5898 -1.14286
7180 7180 2.78571
7181 5371 -1.14286
7181 5898 -1.14286
7181 7181 2.79988
7182 3065 -1.04065
7182 5857 -1.04065
7182 7182 2.58935
7183 5190 -1.14286
7183 5898 -1.14286
7183 7183 2.79164
7184 3212 -1.14286
7184 5898 -1.14286
7184 7184 2.78571
7185 3769 -1.14286
7185 5898 -1.14286
7185 7185 2.78571
7186 2960 -1.14286
7186 5898 -1.14286
7186 7186 2.79974
7187 5898 -1.23077
7187 6257 -1.23077
7187 7187 3.0106
7188 3394 -1.04065
7188 5873 -1.04065
7188 6547 0.529884
7188 7188 2.61118
7189 2839 -1.03226
7189 5903 -1.03226
7189 7189 2.56579
7190 5918 -1.05785
7190 6199 -1.05785
7190 7190 2.65438
7191 5804 -1.2549
7191 5898 -1.2549
7191 6547 0.539942
7191 7191 3.04975
7192 3345 -1.14286
7192 5898 -1.14286
7192 7192 2.7862
7193 2881 -1.14286
7193 5898 -1.14286
7193 7193 2.78571
7194 5898 -1.14286
7194 6136 -1.14286
7194 7194 2.8103
7195 3191 -1
7195 5877 -1
7195 7195 2.50643
7196 5898 -1.14286
7196 6407 -1.14286
7196 7196 2.84712
7197 3263 -1.024
7197 5916 -1.024
7197 6614 0.512513
7197 7197 2.56051
7198 3058 -1.03226
7198 5903 -1.03226
7198 7198 2.56579
7199 3257 -1.14286
7199 5898 -1.14286
7199 7199 2.78571
7200 3118 -1.14286
7200 5898 -1.14286
7200 7200 2.78571
7201 3268 -1.04065
7201 5857 -1.04065
7201 7201 2.61998
7202 2953 -1.024
7202 5916 -1.024
7202 7202 2.55656
7203 5898 -1.14286
7203 6382 -1.14286
7203 7203 2.8103
7204 3347 -1.14286
7204 5841 0.5
7204 5898 -1.14286
7204 7204 2.78571
7205 3201 -1.14286
7205 5898 -1.14286
7205 7205 2.78571
7206 3028 -1
7206 5877 -1
7206 7206 2.50127
7207 3204 -1.14286
7207 5898 -1.14286
7207 7207 2.78571
7208 3112 -1.024
7208 5916 -1.024
7208 7208 2.55039
7209 5648 -1.14286
7209 5898 -1.14286
7209 7209 2.82505
7210 5873 -1.06224
7210 6200 -1.06224
7210 6605 1.20258
7210 6633 0.570792
7210 7210 3.89786
7211 5898 -1.14286
7211 6485 -1.14286
7211 7211 2.78571
7212 5674 -1.14286
7212 5898 -1.14286
7212 6587 0.51665
7212 7212 2.80236
7213 3778 -1.14286
7213 5898 -1.14286
7213 7213 2.79974
7214 2961 -1.14286
7214 5898 -1.14286
7214 7214 2.78698
7215 2735 -1.14286
7215 5898 -1.14286
7215 7215 2.78571
7216 3075 -1
7216 5904 -1
7216 7216 2.50127
7217 5636 -1.024
7217 5916 -1.024
7217 6601 0.503441
7217 7217 2.55144
7218 5365 -1.14286
7218 5898 -1.14286
7218 7218 2.82852
7219 2976 -1
7219 5913 -1
7219 7219 2.54037
7220 5448 -1.024
7220 6205 -1.024
7220 7220 2.55039
7221 3446 -1.024
7221 5916 -1.024
7221 6614 0.512513
7221 7221 2.56051
7222 5915 -1
7222 6032 -1
7222 7222 2.56134
7223 4728 -1.00787
7223 6182 -1.00787
7223 7223 2.53502
7224 3115 -1.024
7224 5916 -1.024
7224 7224 2.58837
7225 3391 -1.024
7225 5916 -1.024
7225 7225 2.58837
7226 5916 -1.024
7226 6237 -1.024
7226 6614 0.553514
7226 7226 2.60151
7227 3505 -1.024
7227 5916 -1.024
7227 7227 2.58905
7228 2858 -1.00392
7228 5889 -1.00392
7228 7228 2.50784
7229 3341 -1.024
7229 5916 -1.024
7229 7229 2.58837
7230 5439 -1.03226
7230 6050 -1.03226
7230 7230 2.56549
7231 3554 -1.14286
7231 5898 -1.14286
7231 7231 2.81051
7232 3657 -1.14286
7232 5898 -1.14286
7232 7232 2.78571
7233 3783 -1.00392
7233 5889 -1.00392
7233 7233 2.52187
7234 3635 -1.14286
7234 5898 -1.14286
7234 6547 0.529884
7234 7234 2.8156
7235 3658 -1.14286
7235 5898 -1.14286
7235 7235 2.78571
7236 2055 -1
7236 5877 -1
7236 7236 2.50147
7237 5680 -1.14286
7237 5898 -1.14286
7237 7237 2.8071
7238 2557 -1.03226
7238 5903 -1.03226
7238 7238 2.56685
7239 3192 -1
7239 5877 -1
7239 7239 2.50127
7240 4149 -1
7240 5816 -1
7240 5841 0.5
7240 7240 2.5
7241 4479 -1
7241 5415 0.503937
7241 6281 -1
7241 7241 2.50394
7242 775 -1
7242 5427 0.571429
7242 5816 -1
7242 7242 2.57143
7243 4966 0.5
7243 5824 -0.666667
7243 7243 1.83333
7244 5232 -1
7244 5824 -1
7244 6520 0.544102
7244 7244 2.5441
7245 4143 -1
7245 5382 0.505929
7245 5821 -1
7245 7245 2.50593
7246 5385 -1
7246 5837 0.500978
7246 6285 -1
7246 7246 2.50098
7247 1213 -1
7247 4989 0.5
7247 5815 -1
7247 7247 2.5
7248 1465 -1.00787
7248 5834 -1.00787
7248 6525 0.5
7248 7248 2.51575
7249 1092 -1
7249 5816 -1
7249 5841 0.5
7249 7249 2.5
7250 1590 -1
7250 5389 0.5
7250 5837 -1
7250 7250 2.5
7251 5831 -0.680851
7251 7251 1.8815
7252 848 -1.00787
7252 5834 -1.00787
7252 5841 0.5
7252 7252 2.51575
7253 4284 -1
7253 5830 -1
7253 6552 0.5
7253 6555 0.5
7253 7253 3
7254 5236 -1
7254 5840 -1
7254 7254 2.53333
7255 1502 -1.03226
7255 5430 0.5
7255 5831 -1.03226
7255 7255 2.56452
7256 4277 -1.03226
7256 5831 -1.03226
7256 6532 0.52459
7256 7256 2.58911
7257 1740 -1
7257 5428 0.571429
7257 5841 -1
7257 7257 2.57143
7258 5382 0.505929
7258 5831 -0.680851
7258 7258 1.86763
7259 1105 -1.00491
7259 4966 0.5
7259 5817 -1.00491
7259 7259 2.50981
7260 1723 -1
7260 5826 -1
7260 6532 0.52459
7260 7260 2.52459
7261 1410 -1
7261 5848 -1
7261 6552 0.5
7261 7261 2.5
7262 1494 -1.00787
7262 5834 -1.00787
7262 6552 0.5
7262 7262 2.51575
7263 490 -1
7263 5382 0.505929
7263 5821 -1
7263 7263 2.50593
7264 5699 -1.00787
7264 5834 -1.00787
7264 6552 0.5
7264 7264 2.51575
7265 1522 -1
7265 5841 -1
7265 6552 0.5
7265 7265 2.5
7266 4970 -1
7266 6300 -1
7266 7266 2.50127
7267 5841 -0.666667
7267 6551 0.5
7267 7267 1.83333
7268 1389 -1
7268 5855 -1
7268 5909 0.5
7268 7268 2.5
7269 1646 -1
7269 5848 -1
7269 6560 0.5
7269 7269 2.5
7270 4300 -1.00787
7270 5834 -1.00787
7270 7270 2.51575
7271 1840 -1
7271 5430 0.5
7271 5826 -1
7271 7271 2.5
7272 3988 -1
7272 5841 0.5
7272 5848 -1
7272 7272 2.5
7273 4232 -1.03226
7273 4969 0.5
7273 5831 -1.03226
7273 7273 2.56452
7274 1808 -1
7274 5841 -1
7274 7274 2.53333
7275 4215 -1
7275 5841 -1
7275 6552 0.5
7275 7275 2.5
7276 4320 -1
7276 5841 -1
7276 6552 0.5
7276 7276 2.5
7277 1304 -1
7277 5828 -1
7277 6536 0.508441
7277 7277 2.50844
7278 1521 -1
7278 5841 -1
7278 6532 0.52459
7278 7278 2.52459
7279 1883 -1
7279 5411 0.5
7279 5845 -1
7279 7279 2.5
7280 4296 -1
7280 5841 -1
7280 6552 0.5
7280 7280 2.5
7281 5709 -1.03226
7281 5831 -1.03226
7281 6526 0.508693
7281 7281 2.57321
7282 4318 -1
7282 5847 -1
7282 6524 0.582149
7282 7282 2.58215
7283 1727 -1
7283 5847 -1
7283 6524 0.582149
7283 7283 2.58215
7284 4635 -1
7284 5817 0.502453
7284 5835 -1
7284 7284 2.50245
7285 1336 -1
7285 5880 -1
7285 6536 0.508441
7285 7285 2.50844
7286 1363 -1
7286 5430 0.5
7286 5826 -1
7286 7286 2.5
7287 5254 -1
7287 5838 -1
7287 7287 2.50098
7288 5834 -1.00787
7288 6310 -1.00787
7288 7288 2.52625
7289 4991 -1
7289 6314 -1
7289 6536 0.509453
7289 7289 2.50945
7290 1693 -1
7290 5881 -1
7290 6573 0.5
7290 7290 2.5
7291 1183 -1
7291 5441 0.5
7291 5890 -1
7291 7291 2.5
7292 4233 -1
7292 5445 0.5
7292 5874 -1
7292 7292 2.5
7293 4512 -1
7293 5411 0.5
7293 6372 -1
7293 7293 2.5
7294 5883 -1
7294 6366 -1
7294 6573 0.5
7294 7294 2.5
7295 4988 0.507937
7295 5442 -1
7295 6393 -1
7295 7295 2.50794
7296 1804 -1
7296 5841 -1
7296 7296 2.52743
7297 5756 -1.00491
7297 5817 -1.00491
7297 6535 0.537815
7297 7297 2.54763
7298 4734 -1
7298 4988 0.506931
7298 6376 -1
7298 7298 2.50693
7299 5841 -1
7299 6316 -1
7299 6552 0.5
7299 7299 2.5
7300 5885 0.533333
7300 5890 -0.666667
7300 7300 1.86667
7301 5421 -1
7301 6280 -1
7301 7301 2.59362
7302 2105 -1
7302 5841 -1
7302 7302 2.5015
7303 5440 -1
7303 6432 -1
7303 7303 2.50319
7304 5886 -0.673684
7304 6566 0.507937
7304 7304 1.8553
7305 5864 -0.671035
7305 7305 1.89353
7306 5906 -0.671916
7306 6536 0.508441
7306 7306 1.85227
7307 5906 -1.01186
7307 6321 -1.01186
7307 6547 0.529884
7307 7307 2.5536
7308 4301 -1.01789
7308 5460 0.5
7308 5858 -1.01789
7308 7308 2.53579
7309 1848 -1.03226
7309 5903 -1.03226
7309 6536 0.508441
7309 7309 2.57296
7310 4990 0.5
7310 5881 -0.666667
7310 7310 1.83333
7311 2008 -1
7311 5841 -1
7311 7311 2.5
7312 2820 -1.06667
7312 5885 -1.06667
7312 7312 2.63653
7313 1977 -1.02503
7313 5871 -1.02503
7313 7313 2.55792
7314 5300 -1.00986
7314 5895 -1.00986
7314 6536 0.508441
7314 7314 2.52816
7315 4433 -1.14286
7315 5898 -1.14286
7315 6536 1.01688
7315 6547 1.58965
7315 7315 4.89225
7316 2138 -1.00491
7316 5817 -1.00491
7316 7316 2.51079
7317 5918 -1.024
7317 6353 -1.024
7317 7317 2.5757
7318 4450 -1.024
7318 5918 -1.024
7318 7318 2.55605
7319 5877 -0.666667
7319 6547 0.529884
7319 7319 1.86322
7320 5898 -1.14286
7320 6496 -1.14286
7320 6547 0.557582
7320 7320 2.8433
7321 3100 -1.04065
7321 5873 -1.04065
7321 7321 2.58179
7322 4289 -1.00787
7322 5834 -1.00787
7322 6552 0.5
7322 7322 2.51575
7323 1147 -1.00787
7323 5834 -1.00787
7323 6555 0.5
7323 7323 2.51575
7324 4305 -1
7324 5841 -1
7324 6552 0.5
7324 7324 2.5
7325 1575 -1
7325 5841 -1
7325 7325 2.5015
7326 1106 -1
7326 5820 -1
7326 6566 0.507937
7326 7326 2.50794
7327 1835 -1.00491
7327 5817 -0.502453
7327 7327 2.51227
7328 4638 -1
7328 5428 0.571429
7328 5841 -1
7328 7328 2.57143
7329 2087 -1.01789
7329 4961 0.5
7329 5832 -1.01789
7329 7329 2.53579
7330 1816 -1.00787
7330 5834 -1.00787
7330 7330 2.51575
7331 4319 -1
7331 5817 0.502453
7331 5852 -1
7331 7331 2.50245
7332 4639 -1
7332 5841 -1
7332 6555 0.5
7332 7332 2.5
7333 4865 -1
7333 5841 -1
7333 6552 0.5
7333 6559 0.5
7333 7333 3
7334 1396 -1
7334 5841 -1
7334 6552 0.5
7334 7334 2.5
7335 5427 0.571429
7335 5706 -1
7335 5841 -1
7335 7335 2.57143
7336 1761 -1
7336 5427 1.14286
7336 5841 -1
7336 7336 3.14286
7337 5099 -1
7337 5841 -1
7337 6552 0.5
7337 7337 2.5
7338 1327 -1
7338 5841 -1
7338 6533 0.510978
7338 7338 2.51098
7339 1689 -1.00491
7339 4721 0.5
7339 5817 -1.00491
7339 7339 2.50981
7340 5710 -1
7340 5841 -1
7340 6552 0.500489
7340 7340 2.50049
7341 973 -1
7341 5841 -1
7341 6552 0.5
7341 7341 2.5
7342 4511 -1
7342 6363 -1
7342 7342 2.5
7343 1719 -1.04065
7343 5857 -1.04065
7343 6608 0.537674
7343 7343 2.61897
7344 902 -1.01789
7344 5426 0.507937
7344 5832 -1.01789
7344 7344 2.54372
7345 5406 -1.03226
7345 5446 0.5
7345 6303 -1.03226
7345 7345 2.56452
7346 1526 -1
7346 5841 -1
7346 6533 0.510978
7346 7346 2.51098
7347 1128 -1
7347 5841 -1
7347 6552 0.5
7347 7347 2.5
7348 1642 -1
7348 5427 0.571429
7348 5841 -1
7348 7348 2.57143
7349 1046 -1
7349 5428 0.571429
7349 5841 -1
7349 7349 2.57143
7350 5693 -1
7350 5839 -1
7350 7350 2.52648
7351 4634 -1
7351 5443 0.5
7351 5880 -1
7351 7351 2.5
7352 1575 -1
7352 5841 -1
7352 7352 2.5015
7353 2351 -1
7353 4995 0.5
7353 5841 -1
7353 7353 2.5
7354 4280 -1
7354 5841 -1
7354 6552 0.5
7354 7354 2.5
7355 2390 -1.00787
7355 5834 -1.00787
7355 6552 0.5
7355 7355 2.51575
7356 4184 -1
7356 5448 0.5
7356 5841 -1
7356 7356 2.5
7357 4664 -1
7357 5880 -1
7357 6570 0.516129
7357 7357 2.51613
7358 5270 -1
7358 5841 -1
7358 6552 0.5
7358 7358 2.5
7359 2346 -1
7359 5841 -0.5
7359 7359 2.5
7360 4323 -1
7360 5881 -1
7360 5883 0.5
7360 7360 2.5
7361 3980 -1
7361 5841 -1
7361 6552 1
7361 7361 3
7362 1315 -1
7362 5448 0.5
7362 5841 -1
7362 6552 0.5
7362 7362 3
7363 1766 -1
7363 4964 0.5
7363 5851 -1
7363 7363 2.5
7364 5323 -1
7364 5841 -1
7364 6552 0.5
7364 7364 2.5
7365 2323 -1
7365 5841 -1
7365 6555 0.5
7365 7365 2.5
7366 5890 -1
7366 6284 -1
7366 7366 2.52245
7367 5890 -0.666667
7367 6584 0.5
7367 7367 1.83333
7368 5148 -1
7368 5841 -1
7368 6552 0.5
7368 7368 2.5
7369 4866 -1
7369 5843 -1
7369 5887 0.512
7369 7369 2.512
7370 1939 -1
7370 5859 -1
7370 6524 0.582149
7370 7370 2.58215
7371 1023 -1
7371 5841 -1
7371 6552 0.5
7371 7371 2.5
7372 1439 -1.00787
7372 5887 -1.00787
7372 5898 0.571429
7372 7372 2.58718
7373 4725 -1
7373 5002 0.503937
7373 6374 -1
7373 7373 2.50394
7374 4734 -1
7374 6308 -1
7374 6526 0.508693
7374 7374 2.50869
7375 1447 -1
7375 5841 -1
7375 6552 0.5
7375 7375 2.5
7376 4879 -1
7376 5841 -1
7376 6552 0.5
7376 7376 2.5
7377 2472 -1
7377 5841 -1
7377 6552 0.5
7377 7377 2.5
7378 2352 -1
7378 5439 0.516129
7378 5883 -1
7378 7378 2.51613
7379 4995 1
7379 5841 -0.666667
7379 7379 2.33333
7380 1284 -1
7380 5841 -1
7380 6552 0.5
7380 7380 2.5
7381 4725 0.5
7381 5887 -1.00787
7381 6296 -1.00787
7381 7381 2.51575
7382 4180 -1
7382 4725 0.5
7382 5843 -1
7382 7382 2.5
7383 1311 -1
7383 5860 -1
7383 7383 2.53439
7384 4419 -1
7384 5826 -1
7384 6536 0.508441
7384 7384 2.50844
7385 2494 -1
7385 5841 -1
7385 6552 0.5
7385 7385 2.5
7386 4218 -1
7386 5445 0.5
7386 5883 -1
7386 7386 2.5
7387 4844 -1
7387 5441 0.5
7387 5881 -1
7387 7387 2.5
7388 1641 -1
7388 5843 -1
7388 6567 0.502207
7388 7388 2.50221
7389 4416 -1
7389 5868 -1
7389 6520 0.544102
7389 7389 2.5441
7390 5860 -1
7390 5898 0.571429
7390 6297 -1
7390 7390 2.57143
7391 4255 -1
7391 5002 0.5
7391 5843 -1
7391 7391 2.5
7392 4208 -1
7392 5883 -1
7392 6602 0.512
7392 7392 2.512
7393 5882 -1
7393 6288 -1
7393 6576 0.552916
7393 7393 2.55292
7394 1994 -1
7394 5883 -1
7394 6524 0.582149
7394 7394 2.58215
7395 5857 0.544102
7395 5873 -1.08475
7395 5962 -1.08475
7395 7395 2.71359
7396 4201 -1.04065
7396 5873 -1.04065
7396 6582 0.543524
7396 7396 2.62483
7397 1236 -1
7397 5445 0.5
7397 5883 -1
7397 7397 2.5
7398 4364 -1
7398 5445 0.5
7398 5874 -1
7398 7398 2.5
7399 5294 -1
7399 5859 -1
7399 6524 0.582149
7399 7399 2.58215
7400 4270 -1.00491
7400 5817 -1.00491
7400 6531 0.508946
7400 7400 2.51876
7401 2069 -1.00787
7401 5002 0.5
7401 5887 -1.00787
7401 7401 2.51575
7402 2018 -1
7402 5882 -1
7402 6540 0.5
7402 7402 2.5
7403 1952 -1
7403 4995 0.5
7403 5841 -1
7403 7403 2.5
7404 5426 -1.01587
7404 5817 0.516389
7404 6299 -1.01587
7404 7404 2.54814
7405 1878 -1
7405 5841 -1
7405 5871 0.512513
7405 7405 2.51251
7406 4831 -1.06667
7406 5885 -1.06667
7406 7406 2.6481
7407 4418 -1
7407 5843 -1
7407 6567 0.502207
7407 7407 2.50221
7408 4995 0.5
7408 5841 -0.666667
7408 7408 1.83333
7409 4510 0.5
7409 5860 -1
7409 6371 -1
7409 7409 2.5
7410 2410 -1.04065
7410 5873 -1.04065
7410 6536 0.508441
7410 7410 2.58974
7411 4263 -1
7411 5843 -1
7411 5898 0.571429
7411 7411 2.57143
7412 4235 -1
7412 5888 -1
7412 6524 0.582149
7412 7412 2.58215
7413 2439 -1.01992
7413 5900 -1.01992
7413 6524 0.582149
7413 7413 2.62199
7414 2478 -1
7414 5826 -1
7414 6535 0.537815
7414 7414 2.53782
7415 2033 -1.00787
7415 5887 -1.00787
7415 5898 0.571429
7415 7415 2.58718
7416 2058 -1
7416 5881 -1
7416 7416 2.5
7417 2406 -1.00787
7417 5862 -1.00787
7417 6568 0.502207
7417 7417 2.51795
7418 4207 -1.00392
7418 5875 -1.00392
7418 7418 2.52764
7419 2349 -1.00392
7419 5875 -1.00392
7419 7419 2.52764
7420 1621 -1
7420 5841 -1
7420 6552 0.5
7420 7420 2.5
7421 1803 -1
7421 5843 -1
7421 6587 0.510469
7421 7421 2.51047
7422 1893 -1
7422 5843 -1
7422 5887 0.503937
7422 7422 2.50394
7423 4217 -1.00787
7423 5887 -1.00787
7423 5898 0.571429
7423 7423 2.58718
7424 2661 -1
7424 5841 -1
7424 6552 0.5
7424 7424 2.5
7425 2047 -1.00986
7425 5864 -1.00986
7425 7425 2.57119
7426 4373 -1
7426 5448 0.5
7426 5841 -1
7426 7426 2.5
7427 1746 -1
7427 5448 0.5
7427 5841 -1
7427 7427 2.5
7428 2372 -1
7428 5841 -1
7428 6552 0.5
7428 7428 2.5
7429 2645 -1
7429 5904 -1
7429 7429 2.52245
7430 5887 -1.00787
7430 5898 0.571429
7430 6421 -1.00787
7430 7430 2.58718
7431 4876 -1.00787
7431 5887 -1.00787
7431 5898 0.571429
7431 7431 2.58718
7432 1570 -1.06667
7432 5885 -1.06667
7432 6535 0.537815
7432 7432 2.67115
7433 2512 -1.00787
7433 5887 -1.00787
7433 6554 0.555315
7433 7433 2.57106
7434 2651 -1.04065
7434 5873 -1.04065
7434 6524 0.582149
7434 7434 2.66345
7435 1412 -1
7435 5841 -1
7435 6552 0.5
7435 7435 2.5
7436 4655 -1
7436 5904 -1
7436 7436 2.50643
7437 4991 0.5
7437 5692 -1
7437 5841 -1
7437 7437 2.5
7438 2673 -1
7438 5448 0.5
7438 5841 -1
7438 7438 2.5
7439 5426 -1.01587
7439 6312 -1.01587
7439 6551 0.5
7439 7439 2.53175
7440 5841 -0.666667
7440 6552 0.5
7440 7440 1.83333
7441 1620 -1
7441 5841 -1
7441 6552 0.5
7441 7441 2.5
7442 2490 -1
7442 5841 -1
7442 7442 2.5015
7443 5750 -1
7443 5841 -1
7443 6552 0.5
7443 7443 2.5
7444 5420 -1.01587
7444 6426 -1.01587
7444 7444 2.56067
7445 2353 -1
7445 5439 0.516129
7445 5883 -1
7445 7445 2.51613
7446 5887 -0.670157
7446 7446 1.8617
7447 4250 -1.01789
7447 5854 -1.01789
7447 6581 0.528107
7447 7447 2.56389
7448 5411 -1
7448 5898 0.592593
7448 6383 -1
7448 7448 2.59259
7449 1826 -1.00787
7449 5887 -1.00787
7449 5898 0.571429
7449 7449 2.58718
7450 5420 -1.01587
7450 6373 -1.01587
7450 6587 0.52838
7450 7450 2.56013
7451 1913 -1.00491
7451 5817 -1.00491
7451 6535 0.537815
7451 7451 2.54763
7452 5769 -1
7452 5859 -1
7452 6524 0.582149
7452 7452 2.58215
7453 1603 -1
7453 5843 -1
7453 5898 0.571429
7453 7453 2.57143
7454 4317 -1
7454 5904 -1
7454 7454 2.50127
7455 5894 -1.03018
7455 6313 -1.03018
7455 7455 2.58516
7456 5336 -1
7456 5448 0.5
7456 5841 -1
7456 7456 2.5
7457 5741 -1.02503
7457 5871 -1.02503
7457 7457 2.56722
7458 1473 -1.00787
7458 5887 -1.00787
7458 5898 0.571429
7458 7458 2.58718
7459 5445 0.5
7459 5728 -1
7459 5874 -1
7459 7459 2.5
7460 2579 -1.03018
7460 5894 -1.03018
7460 7460 2.56036
7461 5857 -0.684492
7461 5873 0.520325
7461 7461 1.88931
7462 2398 -1
7462 5904 -1
7462 7462 2.50406
7463 2621 -1.00787
7463 5887 -1.00787
7463 5898 0.571429
7463 7463 2.58718
7464 2644 -1
7464 5904 -1
7464 6574 0.516911
7464 7464 2.51691
7465 1715 -1.00787
7465 5843 0.5
7465 5887 -1.00787
7465 7465 2.51575
7466 5006 -1.06667
7466 5898 0.576577
7466 6394 -1.06667
7466 7466 2.70991
7467 5009 0.5
7467 5887 -0.670157
7467 7467 1.84031
7468 4739 -1
7468 6447 -1
7468 6536 0.508441
7468 7468 2.50844
7469 4676 -1
7469 5904 -1
7469 7469 2.50127
7470 4991 0.5
7470 5841 -1
7470 6406 -1
7470 7470 2.5
7471 4248 -1.00787
7471 5887 -1.00787
7471 6587 0.510469
7471 7471 2.52622
7472 2035 -1.00491
7472 5817 -1.00491
7472 7472 2.50981
7473 2822 -1.00787
7473 5862 -1.00787
7473 7473 2.52762
7474 5339 -1.03226
7474 5903 -1.03226
7474 7474 2.56858
7475 5272 -1
7475 5912 -1
7475 7475 2.55146
7476 1940 -1.04065
7476 5857 -1.04065
7476 5873 0.520325
7476 7476 2.60163
7477 4915 -1.01789
7477 5854 -1.01789
7477 7477 2.54625
7478 2900 -1
7478 5843 -1
7478 5898 0.571429
7478 7478 2.57143
7479 4431 -1
7479 5843 -1
7479 5898 0.571429
7479 7479 2.57143
7480 4672 -1
7480 5843 -1
7480 5898 0.571429
7480 7480 2.57143
7481 5857 -1.04065
7481 6290 -1.04065
7481 6605 0.554413
7481 7481 2.63571
7482 5911 -0.666667
7482 7482 1.83333
7483 2691 -1
7483 5896 -1
7483 6558 0.517172
7483 7483 2.51717
7484 5877 -0.666667
7484 7484 1.83739
7485 2527 -1.00787
7485 5862 -1.00787
7485 6613 0.508441
7485 7485 2.52419
7486 5854 -0.674572
7486 6596 0.523785
7486 7486 1.87293
7487 2848 -1.00787
7487 5887 -1.00787
7487 5898 0.571429
7487 7487 2.58718
7488 5914 -1
7488 6377 -1
7488 7488 2.50693
7489 2655 -1.00787
7489 4975 0.5
7489 5887 -1.00787
7489 7489 2.51575
7490 5448 -1
7490 6325 -1
7490 6547 0.529884
7490 7490 2.52988
7491 5904 -0.666667
7491 7491 1.8346
7492 2819 -1.01186
7492 5005 0.5
7492 5906 -1.01186
7492 7492 2.52372
7493 5370 -1
7493 5843 -1
7493 5898 0.576577
7493 7493 2.57658
7494 4725 -1
7494 5898 0.576577
7494 6438 -1
7494 7494 2.57658
7495 5883 -1
7495 6306 -1
7495 7495 2.53333
7496 4650 -1
7496 5904 -1
7496 7496 2.50127
7497 2672 -1.00491
7497 5817 -1.00491
7497 6531 0.508946
7497 7497 2.51876
7498 1935 -1.00986
7498 5864 -1.00986
7498 7498 2.57119
7499 5894 -0.679947
7499 7499 1.86632
7500 4725 -1
7500 5898 0.576577
7500 6470 -1
7500 7500 2.57658
7501 2466 -1.00787
7501 5887 -1.00787
7501 5898 0.571429
7501 7501 2.58718
7502 4425 -1
7502 5843 -1
7502 7502 2.5
7503 5367 -1.00986
7503 5864 -1.00986
7503 7503 2.57119
7504 5411 0.5
7504 5898 -0.727273
7504 7504 1.95455
7505 2096 -1
7505 5861 -1
7505 6588 0.508441
7505 7505 2.50844
7506 5865 -0.666667
7506 5877 0.5
7506 7506 1.83333
7507 5001 -1
7507 5898 0.571429
7507 6446 -1
7507 7507 2.57143
7508 2866 -1
7508 5877 -1
7508 7508 2.50687
7509 5798 -1.14286
7509 5898 -1.14286
7509 7509 2.79164
7510 4674 -1
7510 5904 -1
7510 7510 2.50233
7511 4510 -1
7511 6463 -1
7511 6587 0.510469
7511 7511 2.51047
7512 5009 -1
7512 5411 0.501961
7512 6429 -1
7512 7512 2.50196
7513 4260 -1.14286
7513 5898 -1.14286
7513 6587 0.510469
7513 7513 2.79618
7514 2647 -1.00787
7514 5887 -1.00787
7514 5898 0.571429
7514 7514 2.58718
7515 5877 -0.666667
7515 7515 1.83739
7516 4510 -1
7516 6449 -1
7516 6554 0.555315
7516 7516 2.55531
7517 3021 -1.14286
7517 5898 -1.14286
7517 7517 2.79214
7518 5448 -1
7518 6330 -1
7518 7518 2.5
7519 4880 -1
7519 5904 -1
7519 7519 2.50127
7520 5904 -1
7520 6279 -1
7520 7520 2.53445
7521 5898 -1.14286
7521 6467 -1.14286
7521 7521 2.8117
7522 5887 -0.670157
7522 5898 0.571429
7522 7522 1.91174
7523 2901 -1.14286
7523 5898 -1.14286
7523 7523 2.78804
7524 5002 -1
7524 5898 0.573991
7524 6345 -1
7524 7524 2.57399
7525 4268 -1
7525 5439 0.516129
7525 5883 -1
7525 7525 2.51613
7526 2207 -1.14286
7526 5898 -1.14286
7526 6587 0.510469
7526 7526 2.79618
7527 2663 -1
7527 5904 -1
7527 7527 2.50406
7528 2989 -1.14286
7528 5898 -1.14286
7528 7528 2.78571
7529 3049 -1
7529 5904 -1
7529 7529 2.50643
7530 5347 -1.14286
7530 5898 -1.14286
7530 7530 2.79164
7531 4382 -1.00986
7531 5864 -1.00986
7531 7531 2.57119
7532 3057 -1
7532 5904 -1
7532 7532 2.5248
7533 3088 -1.14286
7533 5898 -1.14286
7533 6587 0.510469
7533 7533 2.79618
7534 4231 -1.00986
7534 5864 -1.00986
7534 7534 2.57119
7535 2040 -1.14286
7535 5898 -1.14286
7535 7535 2.78571
7536 5352 -1
7536 5843 -1
7536 5898 0.576577
7536 7536 2.57658
7537 5898 -0.727273
7537 7537 1.95455
7538 2991 -1.14286
7538 5898 -1.14286
7538 7538 2.78698
7539 5808 -1.14286
7539 5898 -1.14286
7539 7539 2.82852
7540 3061 -1.14286
7540 5898 -1.14286
7540 7540 2.81051
7541 4445 -1.02503
7541 5871 -1.02503
7541 6535 0.537815
7541 7541 2.58787
7542 3160 -1.14286
7542 5898 -1.14286
7542 7542 2.78571
7543 5364 -1.14286
7543 5898 -1.14286
7543 6587 0.51665
7543 7543 2.80236
7544 2060 -1.00491
7544 5817 -1.00491
7544 7544 2.51769
7545 5898 -1.14286
7545 6405 -1.14286
7545 7545 2.8103
7546 5898 -0.727273
7546 7546 1.95455
7547 5802 -1.14286
7547 5898 -1.14286
7547 7547 2.78866
7548 3763 -1.04065
7548 5873 -1.04065
7548 6605 0.544391
7548 7548 2.62569
7549 2868 -1.14286
7549 5898 -1.14286
7549 6587 0.510469
7549 7549 2.79618
7550 5378 -1.14286
7550 5898 -1.14286
7550 6547 0.536547
7550 7550 2.82226
7551 3313 -1
7551 5904 -1
7551 7551 2.50147
7552 3145 -1.14286
7552 5898 -1.14286
7552 7552 2.78571
7553 3364 -1.14286
7553 5898 -1.14286
7553 6547 0.529884
7553 7553 2.8156
7554 3142 -1.14286
7554 5898 -1.14286
7554 7554 2.78571
7555 5898 -1.14286
7555 6486 -1.14286
7555 7555 2.8103
7556 3415 -1.14286
7556 5898 -1.14286
7556 7556 2.78571
7557 5810 -1.14286
7557 5898 -1.14286
7557 7557 2.78866
7558 5898 -1.14286
7558 6422 -1.14286
7558 7558 2.81917
7559 5359 -1.14286
7559 5898 -1.14286
7559 6587 0.51665
7559 7559 2.80236
7560 5898 -0.727273
7560 7560 1.95455
7561 5448 -1
7561 6489 -1
7561 7561 2.57339
7562 3258 -1.14286
7562 5898 -1.14286
7562 7562 2.78571
7563 5342 -1
7563 5904 -1
7563 7563 2.5006
7564 5898 -0.727273
7564 7564 1.95455
7565 5898 -1.14286
7565 6476 -1.14286
7565 7565 2.81917
7566 1859 0.516129
7566 6282 -1
7566 6511 -1
7566 7566 2.51613
7567 1724 -1.00887
7567 4081 0.5
7567 6515 -1.00887
7567 7567 2.51773
7568 2677 0.507182
7568 2859 0.507182
7568 4427 0.507182
7568 4593 0.507182
7568 5402 -1.01587
7568 6648 -1.01587
7568 7568 4.39698
7569 1567 -1.00887
7569 2130 0.5
7569 2153 0.5
7569 6515 -1.00887
7569 7569 3.51773
7570 1863 0.503441
7570 1925 0.503441
7570 2405 0.503441
7570 2518 0.503441
7570 2650 0.503441
7570 3743 0.503441
7570 5161 0.503441
7570 5402 -1.01587
7570 5601 0.503441
7570 5960 0.505929
7570 5970 0.52838
7570 6075 0.503441
7570 6636 -1.01587
7570 6882 0.503441
7570 7570 8.62225
7571 5169 -1.09989
7571 6145 0.507433
7571 6557 -1.09989
7571 7571 2.70722
7572 3754 0.5
7572 4125 0.5
7572 6552 -1
7572 6773 -1
7572 7029 0.5
7572 7572 9.01813
7573 1898 0.519797
7573 1908 0.519797
7573 2525 0.519797
7573 3083 0.519797
7573 4962 -1.10345
7573 5118 0.519797
7573 5349 0.519797
7573 5626 0.519797
7573 5736 0.519797
7573 6409 0.519797
7573 6453 0.519797
7573 6454 0.519797
7573 6653 0.519797
7573 6797 -1.10345
7573 7251 0.519797
7573 7418 0.519797
7573 7419 0.519797
7573 7573 27.7114
7574 2219 0.508315
7574 5857 -1.04065
7574 6799 -1.04065
7574 7574 3.624
7575 2178 0.500978
7575 2215 0.500978
7575 2222 0.500978
7575 2240 0.500978
7575 2761 0.500978
7575 2806 0.500978
7575 3150 0.500978
7575 3262 0.500978
7575 4389 0.500978
7575 5131 -1
7575 5566 0.500978
7575 6343 0.500978
7575 6354 0.500978
7575 6493 0.500978
7575 6552 -1
7575 6699 0.500978
7575 6703 0.500978
7575 7287 0.500978
7575 7316 0.500978
7575 7575 25.1639
7576 2127 0.512769
7576 2185 0.512769
7576 2188 0.512769
7576 2925 0.512769
7576 3221 0.512769
7576 3400 0.512769
7576 4118 0.512769
7576 5575 0.512769
7576 5904 -1.03226
7576 5987 0.512769
7576 6015 0.512769
7576 6705 0.517956
7576 6766 -1.03226
7576 7576 14.9469
7577 5280 -1.04224
7577 6537 -1.04224
7577 7577 2.58448
7578 4123 0.506868
7578 6582 -1.08705
7578 6696 0.506868
7578 6754 -1.08705
7578 7578 3.18783
7579 2229 0.5
7579 2280 0.5
7579 2312 0.5
7579 2743 0.5
7579 3108 0.5
7579 3181 0.5
7579 3200 0.5
7579 3256 0.5
7579 3273 0.5
7579 3276 0.5
7579 3277 0.5
7579 3283 0.5
7579 3288 0.5
7579 3304 0.5
7579 3311 0.5
7579 3325 0.5
7579 3326 0.5
7579 3344 0.5
7579 3346 0.5
7579 3379 0.5
7579 3389 0.5
7579 3398 0.5
7579 3406 0.5
7579 3407 0.5
7579 3452 0.5
7579 3489 0.5
7579 3512 0.5
7579 3513 0.5
7579 3519 0.5
7579 3520 0.5
7579 3521 0.5
7579 3538 0.5
7579 3539 0.5
7579 3540 0.5
7579 3545 0.5
7579 3561 0.5
7579 3647 0.5
7579 3770 0.5
7579 3779 0.5
7579 3791 0.5
7579 4128 0.5
7579 4448 0.5
7579 5218 0.5
7579 5220 0.5
7579 5661 0.5
7579 5807 0.5
7579 5813 0.5
7579 5990 -1.05458
7579 6184 0.5
7579 6209 0.5
7579 6239 0.5
7579 6242 0.501961
7579 6587 -1.05458
7579 6859 0.5
7579 7008 0.501961
7579 7062 0.5
7579 7063 0.5
7579 7066 0.5
7579 7068 0.52459
7579 7076 0.5
7579 7083 0.5
7579 7091 0.5
7579 7092 0.5
7579 7093 0.52459
7579 7096 0.505929
7579 7097 0.5
7579 7103 0.5
7579 7107 0.505929
7579 7111 0.53112
7579 7112 0.501469
7579 7117 0.5
7579 7120 0.5
7579 7123 0.5
7579 7130 0.505929
7579 7131 0.505929
7579 7135 0.5
7579 7152 0.505929
7579 7161 0.512
7579 7168 0.5
7579 7169 0.505929
7579 7178 0.5
7579 7179 0.5
7579 7180 0.5
7579 7183 0.505929
7579 7184 0.5
7579 7185 0.5
7579 7193 0.5
7579 7194 0.52459
7579 7199 0.5
7579 7200 0.5
7579 7203 0.52459
7579 7207 0.5
7579 7211 0.5
7579 7215 0.5
7579 7232 0.5
7579 7235 0.5
7579 7502 0.5
7579 7509 0.505929
7579 7528 0.5
7579 7530 0.505929
7579 7535 0.5
7579 7537 0.5
7579 7542 0.5
7579 7545 0.52459
7579 7546 0.5
7579 7547 0.502947
7579 7552 0.5
7579 7554 0.5
7579 7555 0.52459
7579 7556 0.5
7579 7557 0.502947
7579 7560 0.5
7579 7562 0.5
7579 7564 0.5
7579 7579 125.133
7580 5413 -1
7580 6021 0.502947
7580 6817 -1
7580 7580 2.50295
7581 6254 0.512898
7581 6581 -1.05621
7581 6769 -1.05621
7581 7581 3.64297
7582 2114 0.5
7582 6552 -1
7582 6854 -1
7582 7582 2.5
7583 2090 -1
7583 2242 0.5
7583 6552 -1
7583 7583 2.5
7584 6608 -1.19035
7584 6947 -1.19035
7584 7584 8.71157
7585 6581 -1.08302
7585 6809 -1.08302
7585 7585 5.85788
7586 6576 -1.03434
7586 6904 -1.03434
7586 7586 2.56869
7587 2298 0.53595
7587 2306 0.53595
7587 6047 0.53595
7587 6509 0.53595
7587 6596 -1.14541
7587 6720 0.556938
7587 6838 -1.14541
7587 7209 0.539338
7587 7587 18.1165
7588 6608 -1.12127
7588 7028 -1.12127
7588 7588 2.78988
7589 5877 -1
7589 6728 0.5
7589 6834 -1
7589 7589 2.5
7590 1842 0.503689
7590 5841 -1
7590 7252 -1
7590 7590 2.50369
7591 1411 -1
7591 6423 0.5
7591 6549 -1
7591 7591 2.5
7592 1566 0.510469
7592 2974 0.510469
7592 4005 0.510469
7592 5027 -1.04171
7592 6515 -1.04171
7592 6645 0.533333
7592 7477 0.510469
7592 7592 6.78517
7593 4716 -1
7593 5331 0.5
7593 6742 -1
7593 7593 4.00202
7594 1627 0.504061
7594 1824 0.504061
7594 1841 0.504061
7594 2350 0.504061
7594 2375 0.504061
7594 2378 0.504061
7594 2397 0.504061
7594 2451 0.504061
7594 2483 0.504061
7594 2570 0.504061
7594 2571 0.504061
7594 2646 0.504061
7594 2688 0.504061
7594 2699 0.504061
7594 2716 0.504061
7594 2740 0.504061
7594 2746 0.504061
7594 2758 0.504061
7594 2997 0.504061
7594 3045 0.504061
7594 3046 0.504061
7594 3047 0.504061
7594 3209 0.504061
7594 4051 0.504061
7594 4662 0.504061
7594 4667 0.504061
7594 4673 0.504061
7594 4679 0.504061
7594 5343 0.504061
7594 5372 0.504061
7594 5611 0.504061
7594 5635 0.504061
7594 5754 0.504061
7594 5760 0.504061
7594 5762 0.504061
7594 5779 0.504061
7594 5780 0.504061
7594 5784 0.504061
7594 5857 -1.04065
7594 6190 0.520457
7594 6643 -1.04065
7594 7462 0.504061
7594 7474 0.504061
7594 7484 0.504061
7594 7515 0.504061
7594 7527 0.504061
7594 7594 25.9548
7595 2038 0.5
7595 5427 -1.14286
7595 5560 0.5
7595 7335 -1.14286
7595 7595 3.28571
7596 2142 0.533333
7596 2488 0.533333
7596 2564 0.533333
7596 2587 0.533333
7596 2589 0.533333
7596 2600 0.533333
7596 2602 0.533333
7596 2624 0.533333
7596 2627 0.533333
7596 2642 0.533333
7596 2643 0.533333
7596 2662 0.533333
7596 2711 0.533333
7596 2791 0.533333
7596 2856 0.533333
7596 4265 0.533333
7596 4365 0.533333
7596 5119 -1
7596 5715 0.533333
7596 6105 0.533333
7596 6337 0.551724
7596 6552 -1
7596 6746 0.533333
7596 6747 0.533333
7596 7254 0.533333
7596 7274 0.533333
7596 7596 21.2576
7597 1417 0.508946
7597 1938 0.508946
7597 2172 0.508946
7597 4031 0.508946
7597 4064 0.508946
7597 5087 -1.04597
7597 5137 0.508946
7597 5142 0.508946
7597 5183 0.508946
7597 5561 0.508946
7597 6144 0.508946
7597 6557 -1.04597
7597 6981 0.508946
7597 7597 11.2929
7598 2710 0.5
7598 4002 -1.01286
7598 6557 -1.01286
7598 7598 2.52572
7599 2171 0.518219
7599 2438 0.518219
7599 2593 0.518219
7599 2786 0.518219
7599 2805 0.518219
7599 2834 0.518219
7599 2893 0.518219
7599 2980 0.518219
7599 3148 0.518219
7599 3227 0.518219
7599 4423 0.518219
7599 4435 0.518219
7599 4781 -1
7599 4804 0.518219
7599 5071 0.518219
7599 5147 0.518219
7599 5152 0.518219
7599 5157 0.518219
7599 5160 0.518219
7599 5182 0.518219
7599 5184 0.518219
7599 5188 0.518219
7599 5193 0.518219
7599 5195 0.518219
7599 5207 0.518219
7599 5213 0.518219
7599 5362 0.518219
7599 5376 0.518219
7599 5554 0.518219
7599 5576 0.518219
7599 5618 0.518219
7599 5628 0.518219
7599 5650 0.518219
7599 5651 0.535565
7599 5653 0.518219
7599 5665 0.535565
7599 5668 0.518219
7599 5676 0.518219
7599 5678 0.518219
7599 5781 0.518219
7599 6016 0.520325
7599 6025 0.518219
7599 6141 0.518219
7599 6191 0.51927
7599 6196 0.518219
7599 6197 0.520325
7599 6210 0.520325
7599 6211 0.522449
7599 6219 0.518219
7599 6225 0.518219
7599 6229 0.518219
7599 6243 0.51927
7599 6261 0.523517
7599 6395 0.518219
7599 6451 0.520325
7599 6481 0.518219
7599 6487 0.518219
7599 6552 -1
7599 6707 0.518219
7599 6801 0.525667
7599 6926 0.51927
7599 6939 0.51927
7599 7027 0.51927
7599 7223 0.51927
7599 7599 39.4145
7600 1700 0.506429
7600 1855 0.506429
7600 1920 0.506429
7600 1933 0.506429
7600 1951 0.506429
7600 2031 0.506429
7600 2072 0.506429
7600 2126 0.506429
7600 2273 0.506429
7600 2452 0.506429
7600 2511 0.506429
7600 2552 0.506429
7600 2606 0.506429
7600 2665 0.506429
7600 2679 0.506429
7600 2717 0.506429
7600 2738 0.506429
7600 2812 0.506429
7600 2814 0.506429
7600 2815 0.506429
7600 2836 0.506429
7600 2838 0.506429
7600 2849 0.506429
7600 2851 0.506429
7600 2873 0.506429
7600 2904 0.506429
7600 2918 0.506429
7600 2928 0.506429
7600 2937 0.506429
7600 2948 0.506429
7600 3025 0.506429
7600 3027 0.506429
7600 3035 0.506429
7600 3068 0.506429
7600 3069 0.506429
7600 3097 0.506429
7600 3117 0.506429
7600 3179 0.506429
7600 3251 0.506429
7600 3298 0.506429
7600 3351 0.506429
7600 3444 0.506429
7600 3450 0.506429
7600 3453 0.506429
7600 3470 0.506429
7600 3480 0.506429
7600 3495 0.506429
7600 4331 0.506429
7600 4454 0.506429
7600 4632 0.506429
7600 4657 0.506429
7600 5211 0.506429
7600 5375 0.506429
7600 6064 0.56202
7600 6080 0.506429
7600 6135 0.506429
7600 6152 0.51665
7600 6192 0.506429
7600 6228 0.506429
7600 6298 0.506429
7600 6412 0.506429
7600 6480 0.506429
7600 6550 -1.01186
7600 6655 -1.01186
7600 6905 0.506429
7600 7030 0.506429
7600 7080 0.506429
7600 7095 0.507937
7600 7100 0.512513
7600 7175 0.512513
7600 7195 0.506429
7600 7436 0.506429
7600 7488 0.506931
7600 7499 0.506429
7600 7517 0.506429
7600 7529 0.506429
7600 7600 69.2192
7601 2683 0.5
7601 5267 0.5
7601 5734 0.5
7601 6533 -1.02196
7601 6779 -1.02196
7601 7601 4.04391
7602 1985 0.500733
7602 6091 -1
7602 6552 -1
7602 7602 3.00147
7603 1401 0.520325
7603 1701 0.520325
7603 5051 -1.01587
7603 6566 -1.01587
7603 7366 0.522449
7603 7603 6.21519
7604 1637 0.51652
7604 3033 0.51652
7604 5497 -1.00441
7604 6110 0.51652
7604 6178 0.51652
7604 6568 -1.00441
7604 7604 5.64618
7605 4917 0.5
7605 5155 -1.02196
7605 5565 0.5
7605 5716 0.5
7605 6533 -1.02196
7605 7605 3.54391
7606 2892 0.5
7606 5413 -1.01386
7606 6801 -1.01386
7606 7606 2.52772
7607 2143 0.519797
7607 3196 0.519797
7607 5930 -1
7607 6106 0.519797
7607 6552 -1
7607 7607 7.05402
7608 2607 0.513026
7608 2923 0.513026
7608 5212 0.513026
7608 6061 -1.01186
7608 6396 0.513026
7608 6444 0.513026
7608 6550 -1.01186
7608 7608 5.10187
7609 4829 -1
7609 6104 0.5
7609 6552 -1
7609 7609 3
7610 3370 0.5
7610 6158 0.503937
7610 6180 0.5
7610 6552 -1
7610 6763 -1
7610 6856 0.5
7610 6860 0.5
7610 7311 0.5
7610 7610 9.50712
7611 2156 0.5
7611 2700 0.5
7611 2798 0.5
7611 4119 0.5
7611 4441 0.5
7611 6005 0.5
7611 6533 -1.02196
7611 6756 -1.02196
7611 7270 0.5
7611 7611 7.04391
7612 2332 -1.02196
7612 6533 -1.02196
7612 7330 0.5
7612 7612 2.54391
7613 6552 -1
7613 6755 -1
7613 7613 4.5
7614 6533 -1.02196
7614 6710 0.5
7614 6779 -1.02196
7614 7614 4.0603
7615 2324 -1
7615 4113 0.5
7615 6522 -1
7615 6974 0.5
7615 7615 3
7616 2495 0.5
7616 2917 0.5
7616 3063 0.5
7616 4098 0.5
7616 4832 -1
7616 6522 -1
7616 6884 0.5
7616 7072 0.5
7616 7460 0.5
7616 7616 8
7617 2503 0.500244
7617 2659 0.500244
7617 3077 0.500244
7617 3217 0.500244
7617 3297 0.500244
7617 3301 0.500244
7617 3320 0.500244
7617 5508 -1
7617 6555 -1
7617 7617 8.00293
7618 5947 -1.03434
7618 6576 -1.03434
7618 7618 2.5696
7619 2977 0.5
7619 4806 -1.06889
7619 6529 -1.06889
7619 7619 3.63779
7620 1701 0.5
7620 2801 0.5
7620 4998 -1.06889
7620 5775 0.5
7620 6803 0.5
7620 6844 -1.06889
7620 7620 4.64027
7621 6552 -1
7621 6756 -1
7621 7621 2.5
7622 2558 -1.01186
7622 3151 0.5
7622 5599 0.5
7622 6550 -1.01186
7622 7622 3.02372
7623 2569 0.506868
7623 2864 0.506868
7623 3366 0.506868
7623 6582 -1.08705
7623 6740 -1.08705
7623 7508 0.506868
7623 7623 4.70844
7624 1717 0.518219
7624 3388 0.518219
7624 5077 -1.05621
7624 5640 0.518219
7624 5677 0.518219
7624 6581 -1.05621
7624 7237 0.521385
7624 7624 4.70669
7625 2597 -1
7625 6552 -1
7625 7625 2.5
7626 6124 -1.08647
7626 6581 -1.08647
7626 6664 0.527427
7626 7626 2.70037
7627 2063 0.507811
7627 6059 -1.05621
7627 6581 -1.05621
7627 7627 2.62024
7628 3440 0.500489
7628 3544 0.500489
7628 3591 0.500489
7628 6552 -1
7628 6806 -1
7628 7098 0.500489
7628 7192 0.500489
7628 7628 9.1147
7629 6301 -1.01186
7629 6550 -1.01186
7629 7629 2.55429
7630 2075 0.5
7630 2191 0.5
7630 2193 0.5
7630 2986 0.5
7630 3155 0.5
7630 3222 0.5
7630 3275 0.5
7630 3319 0.5
7630 3356 0.5
7630 3358 0.5
7630 3416 0.5
7630 3629 0.5
7630 3642 0.5
7630 4787 -1
7630 5175 0.5
7630 6041 0.5
7630 6233 0.5
7630 6238 0.5
7630 6247 0.5
7630 6249 0.5
7630 6252 0.5
7630 6263 0.5
7630 6271 0.5
7630 6505 0.5
7630 6555 -1
7630 6868 0.5
7630 6921 0.5
7630 7518 0.5
7630 7630 60.2449
7631 3007 0.507874
7631 3214 0.507874
7631 3232 0.507874
7631 3290 0.507874
7631 3291 0.507874
7631 3497 0.507874
7631 4395 0.507874
7631 4825 0.507874
7631 4904 0.507874
7631 6169 0.515026
7631 6258 0.507874
7631 6581 -1.05949
7631 6642 -1.05949
7631 6690 0.507874
7631 6960 0.507874
7631 6995 0.507874
7631 7313 0.507874
7631 7544 0.507874
7631 7631 46.9277
7632 2094 0.525398
7632 3087 0.525398
7632 3238 0.525398
7632 3239 0.525398
7632 3765 0.525398
7632 5889 -1.00589
7632 6825 -1.00589
7632 7350 0.526478
7632 7632 10.5927
7633 2239 0.507937
7633 5151 -1
7633 6573 -1
7633 7633 3.01587
7634 3242 0.5
7634 4998 -1.03434
7634 6831 -1.03434
7634 7634 3.07776
7635 2926 0.5
7635 3123 0.5
7635 5177 0.5
7635 5639 0.5
7635 5658 0.5
7635 6533 -1.02196
7635 6896 -1.02196
7635 6928 0.5
7635 7635 8.04391
7636 2281 0.501469
7636 2578 0.501469
7636 3055 0.501469
7636 3218 0.501469
7636 3225 0.501469
7636 3235 0.501469
7636 3245 0.501469
7636 3261 0.501469
7636 3282 0.501469
7636 3303 0.501469
7636 3331 0.501469
7636 3332 0.501469
7636 3424 0.501469
7636 3427 0.501469
7636 3433 0.501469
7636 3458 0.501469
7636 3463 0.501469
7636 3466 0.501469
7636 3493 0.501469
7636 3578 0.501469
7636 3605 0.501469
7636 6552 -1
7636 6761 -1
7636 7122 0.501469
7636 7236 0.501469
7636 7551 0.501469
7636 7636 23.5321
7637 2252 0.5
7637 6038 0.512
7637 6466 0.5
7637 6533 -1.02196
7637 6649 -1.02196
7637 7637 4.58172
7638 6077 -1
7638 6552 -1
7638 7638 2.5
7639 5491 -1.17162
7639 5806 0.5
7639 6533 -1.17162
7639 7639 2.84325
7640 3018 0.5
7640 3369 0.5
7640 3532 0.5
7640 3782 0.5
7640 5662 0.5
7640 6125 -1.06667
7640 6552 -1.06667
7640 6727 0.551724
7640 6826 0.516129
7640 6936 0.5
7640 7001 0.503937
7640 7033 0.508567
7640 7482 0.5
7640 7640 35.0796
7641 2420 0.509706
7641 5621 0.509706
7641 5948 -1.06889
7641 6126 0.509706
7641 6387 0.509706
7641 6558 -1.06889
7641 7641 5.19602
7642 3205 0.516911
7642 3244 0.516911
7642 3738 1.03382
7642 5857 -1.14927
7642 5996 0.516911
7642 6762 -1.14927
7642 7301 0.593623
7642 7642 6.51493
7643 6595 -1.04224
7643 6837 -1.04224
7643 7643 2.59229
7644 2842 -1
7644 6593 -1
7644 7644 2.5
7645 3008 0.5
7645 6524 -1.17499
7645 6795 -1.17499
7645 7645 5.90379
7646 6552 -1
7646 6715 0.5
7646 6787 -1
7646 7646 2.5
7647 5439 -1.03226
7647 6846 -1.03226
7647 7647 4.61937
7648 2147 0.547009
7648 2180 0.547009
7648 2196 0.547009
7648 2271 0.547009
7648 3014 0.547009
7648 5563 0.547009
7648 5666 0.547009
7648 5900 -1.09285
7648 5991 0.547009
7648 6036 0.547009
7648 6726 0.547009
7648 6789 -1.09285
7648 7648 10.9381
7649 4670 -1.02349
7649 6578 -1.02349
7649 7649 2.54698
7650 4093 0.514573
7650 5892 -1.06224
7650 6918 -1.06224
7650 7650 3.6682
7651 3308 0.5
7651 6576 -1.03434
7651 6692 -1.03434
7651 7651 2.56869
7652 4396 0.5
7652 5448 -1
7652 6689 -1
7652 7652 3.0125
7653 3193 0.5
7653 5612 -1
7653 6555 -1
7653 7653 3.50827
7654 5629 0.5
7654 6533 -1.02196
7654 6869 -1.02196
7654 7654 4.56182
7655 2234 0.500366
7655 3168 0.500366
7655 3365 0.500366
7655 3766 0.500366
7655 6457 0.503318
7655 6552 -1
7655 6852 -1
7655 7151 0.500366
7655 7655 10.5352
7656 3752 0.53264
7656 5873 -1.1225
7656 6977 -1.1225
7656 7656 2.77764
7657 2983 0.548473
7657 6137 0.548473
7657 6581 -1.07507
7657 6840 -1.07507
7657 7085 0.578204
7657 7149 0.548473
7657 7657 5.50932
7658 3404 0.5
7658 3432 0.5
7658 5214 0.5
7658 5672 0.5
7658 6017 0.5
7658 6078 -1.00392
7658 6552 -1.00392
7658 7658 8.50784
7659 2618 -1.1643
7659 6524 -1.1643
7659 7659 2.8286
7660 4594 0.5
7660 6160 -1.03434
7660 6576 -1.03434
7660 7054 0.5
7660 7660 3.56869
7661 3215 0.5
7661 3260 0.5
7661 3329 0.5
7661 3757 0.5
7661 4790 -1
7661 6555 -1
7661 7661 5.5
7662 3153 0.517172
7662 6499 0.517172
7662 6552 -1
7662 6869 -1
7662 7662 5.11786
7663 3092 0.500611
7663 3392 0.500611
7663 4111 0.500611
7663 4132 0.500611
7663 6552 -1
7663 6729 0.500611
7663 6863 -1
7663 6961 0.500611
7663 7663 12.0576
7664 5125 -1
7664 6552 -1
7664 7664 2.53333
7665 3309 0.5
7665 4669 0.5
7665 6118 -1
7665 6552 -1
7665 7665 5.8396
7666 2733 -1.03434
7666 4391 0.5
7666 6576 -1.03434
7666 7666 2.56869
7667 4985 -1
7667 6909 -1
7667 7667 2.50245
7668 5131 -1
7668 6552 -1
7668 7668 2.50098
7669 6068 -1.03854
7669 6576 -1.03854
7669 7669 2.61069
7670 2715 0.5
7670 3017 0.5
7670 3203 0.5
7670 3361 0.5
7670 3378 0.5
7670 3483 0.5
7670 3514 0.5
7670 3524 0.5
7670 3525 0.5
7670 3602 0.5
7670 3776 0.5
7670 4126 0.5
7670 4452 0.5
7670 4585 0.5
7670 6552 -1.03226
7670 6736 0.508441
7670 6808 -1.03226
7670 6957 0.5
7670 6988 0.508441
7670 7205 0.5
7670 7228 0.5
7670 7670 40.2503
7671 3486 0.530845
7671 6193 -1.11063
7671 6554 -1.11063
7671 7671 5.46384
7672 2162 0.527427
7672 2223 0.527427
7672 2248 0.527427
7672 2741 0.527427
7672 2769 0.527427
7672 2955 0.527427
7672 3252 0.527427
7672 3390 0.527427
7672 3456 0.527427
7672 4092 0.527427
7672 4386 0.527427
7672 5600 0.527427
7672 5785 0.527427
7672 6019 0.527427
7672 6033 0.534029
7672 6124 -1.08647
7672 6244 0.527427
7672 6581 -1.08647
7672 6810 0.538522
7672 6898 0.543958
7672 7296 0.527427
7672 7317 0.527699
7672 7495 0.533333
7672 7672 32.442
7673 2237 0.500489
7673 2265 0.500489
7673 2266 0.500489
7673 2270 0.500489
7673 2277 0.500489
7673 2283 0.500489
7673 2286 0.500489
7673 2294 0.500489
7673 2305 0.500489
7673 2307 0.500489
7673 3438 0.500489
7673 3535 0.500489
7673 3574 0.500489
7673 3581 0.500489
7673 3582 0.500489
7673 3617 0.500489
7673 3619 0.500489
7673 3631 0.500489
7673 3655 0.500489
7673 3667 0.500489
7673 3682 0.500489
7673 3756 0.500489
7673 4131 0.500489
7673 4393 0.500489
7673 5568 0.500489
7673 6045 0.500489
7673 6046 0.500489
7673 6234 0.507433
7673 6259 0.500489
7673 6358 0.500489
7673 6552 -1
7673 6737 0.506429
7673 6806 -1
7673 7142 0.500489
7673 7165 0.500489
7673 7230 0.500978
7673 7321 0.500489
7673 7673 420.792
7674 3095 0.521385
7674 3307 0.521385
7674 4398 0.521385
7674 5898 -1.16364
7674 6894 -1.16364
7674 7674 5.97697
7675 2308 0.500489
7675 6552 -1
7675 6806 -1
7675 7675 7.57453
7676 2912 0.5
7676 5150 -1.11063
7676 6554 -1.11063
7676 7676 3.22126
7677 5898 -1.16364
7677 6885 -1.16364
7677 7446 0.521385
7677 7677 2.84866
7678 6058 -1.05621
7678 6581 -1.05621
7678 7000 0.507811
7678 7678 3.16291
7679 2931 0.535005
7679 3206 0.535005
7679 5505 -1.11123
7679 6581 -1.11123
7679 6820 0.595868
7679 6875 0.535005
7679 6948 0.586148
7679 6963 0.565746
7679 6977 0.578368
7679 7057 0.568889
7679 7085 0.563256
7679 7679 27.6151
7680 2686 0.533333
7680 5381 -1.07789
7680 6922 -1.07789
7680 7680 2.68912
7681 6214 -1.03226
7681 6570 -1.03226
7681 7681 3.08852
7682 5660 0.5
7682 6115 -1.01688
7682 6536 -1.01688
7682 7682 3.03376
7683 2749 -1.07563
7683 6304 0.5
7683 6535 -1.07563
7683 7683 2.65126
7684 5596 -1.20826
7684 6524 -1.20826
7684 7684 17.2989
7685 3421 0.505929
7685 4725 -1
7685 6906 -1
7685 7685 6.38339
7686 2971 0.505929
7686 3157 0.505929
7686 3284 0.505929
7686 3527 0.505929
7686 3774 0.505929
7686 4136 0.505929
7686 4725 -1
7686 6260 0.505929
7686 6472 0.505929
7686 6906 -1
7686 7444 0.528926
7686 7686 18.109
7687 6056 0.5
7687 6174 -1.11063
7687 6554 -1.11063
7687 7687 6.28245
7688 4121 0.5
7688 5898 -1.14286
7688 6248 0.5
7688 6938 -1.14286
7688 7688 4.28571
7689 5491 -1.18794
7689 6558 -1.18794
7689 7689 5.42225
7690 2959 0.512384
7690 6570 -1.03226
7690 6865 -1.03226
7690 7690 2.5769
7691 4596 -1.11063
7691 6554 -1.11063
7691 6733 0.5
7691 7691 2.72126
7692 6207 -1.07563
7692 6442 0.504682
7692 6535 -1.07563
7692 7692 2.65594
7693 5439 -1.11304
7693 6861 -1.11304
7693 7693 2.73202
7694 6503 0.507937
7694 6552 -1
7694 7371 -1
7694 7694 2.50794
7695 2251 0.533716
7695 2295 0.533716
7695 3549 0.533716
7695 4135 0.533716
7695 6037 0.533716
7695 6524 -1.17904
7695 6881 -1.17904
7695 7050 0.533716
7695 7695 9.42621
7696 2613 -1.05621
7696 3128 0.5
7696 6581 -1.05621
7696 7696 2.61243
7697 5916 -1.024
7697 6828 -1.024
7697 7697 2.5638
7698 3031 0.548473
7698 6581 -1.07507
7698 7037 -1.07507
7698 7698 3.81353
7699 3567 0.513026
7699 6554 -1.11547
7699 6835 -1.11547
7699 7699 5.82212
7700 2264 0.503132
7700 6536 -1.01688
7700 6700 -1.01688
7700 7700 3.04811
7701 3334 0.548473
7701 6581 -1.07507
7701 6840 -1.07507
7701 7701 2.6986
7702 4439 0.5
7702 5675 0.5
7702 6250 -1.02915
7702 6587 -1.02915
7702 7166 0.526208
7702 7702 28.42
7703 6552 -1.06224
7703 6918 -1.06224
7703 7703 5.66443
7704 3773 0.502392
7704 6108 -1.02503
7704 6265 0.502392
7704 6268 0.502392
7704 6614 -1.02503
7704 7022 0.508757
7704 7208 0.502392
7704 7220 0.502392
7704 7704 10.187
7705 5898 -1.16364
7705 6885 -1.16364
7705 7705 7.09278
7706 6524 -1.17904
7706 6881 -1.17904
7706 7706 2.89973
7707 6531 -1.01789
7707 7019 -1.01789
7707 7707 3.08003
7708 6162 -1.10048
7708 6605 -1.10048
7708 7708 2.7518
7709 6587 -1.024
7709 7112 -1.024
7709 7709 4.5555
7710 6124 -1.12096
7710 6605 -1.12096
7710 7710 2.76645
7711 6605 -1.20258
7711 7210 -1.20258
7711 7711 5.93957
7712 3985 -1.01992
7712 5857 0.520325
7712 5873 0.520325
7712 6510 -1.01992
7712 7712 3.08049
7713 6302 -1
7713 6517 -1
7713 6520 0.548767
7713 7713 2.54877
7714 1152 -1
7714 6521 -1
7714 7576 0.512769
7714 7714 2.51277
7715 1632 -1
7715 4956 0.5
7715 6517 -1
7715 7715 2.5
7716 1656 -1
7716 5448 0.5
7716 6552 -1
7716 7716 2.5
7717 4989 -1
7717 5841 0.5
7717 6652 -1
7717 7717 2.5
7718 5428 -1.14286
7718 5448 0.5
7718 7328 -1.14286
7718 7718 2.78571
7719 1438 -1
7719 6514 -1
7719 7719 2.50805
7720 5123 -1.02196
7720 5864 0.504931
7720 6527 -1.02196
7720 7720 2.54884
7721 1680 -1
7721 6519 -1
7721 6536 0.508441
7721 7721 2.50844
7722 6552 -1
7722 6662 -1
7722 7594 0.504061
7722 7600 0.506429
7722 7722 3.51176
7723 1879 -1
7723 6552 -1
7723 7630 0.5
7723 7723 2.5
7724 5382 -1.01186
7724 7245 -1.01186
7724 7724 2.52852
7725 4618 -1
7725 6552 0.5
7725 6560 -1
7725 7725 2.5
7726 1647 -1
7726 5841 0.5
7726 6552 -1
7726 7726 2.5
7727 2017 -1
7727 6552 -1
7727 7611 0.5
7727 7727 2.5
7728 5841 -1
7728 6652 -1
7728 7728 2.50521
7729 4902 -1
7729 5448 0.5
7729 6555 -1
7729 7729 2.5
7730 4820 -1
7730 6552 0.5
7730 6560 -1
7730 7730 2.5
7731 4027 -1.01739
7731 5382 0.505929
7731 6526 -1.01739
7731 7731 2.5407
7732 4916 -1
7732 6536 0.508441
7732 6552 -1
7732 7732 2.50844
7733 5448 0.501224
7733 5841 -1
7733 6552 0.501224
7733 7272 -1
7733 7733 3.00245
7734 5448 0.5
7734 6552 -1
7734 7264 -1
7734 7734 2.5
7735 5841 -1
7735 6552 0.5
7735 7240 -1
7735 7735 2.5
7736 2014 -1
7736 6536 0.508441
7736 6559 -1
7736 7736 2.50844
7737 1352 -1
7737 5448 0.5
7737 6525 -1
7737 7737 2.5
7738 1765 -1
7738 6514 -1
7738 7569 0.5
7738 7738 2.5
7739 6520 -1.0882
7739 6677 -1.0882
7739 7739 2.70698
7740 2044 -1
7740 5448 0.5
7740 6552 -1
7740 7740 2.5
7741 4045 -1
7741 6536 0.508441
7741 6555 -1
7741 7741 2.50844
7742 5382 -1.01186
7742 6536 0.508441
7742 6659 -1.01186
7742 7742 2.53216
7743 5382 -1.01186
7743 6536 0.508441
7743 6666 -1.01186
7743 7743 2.53216
7744 5717 -1
7744 6536 0.508441
7744 6552 -1
7744 7744 2.50844
7745 5737 -1
7745 6552 -1
7745 7745 2.54016
7746 4899 -1
7746 6551 -1
7746 6589 0.516129
7746 7746 2.51613
7747 5753 -1
7747 6552 -1
7747 6555 0.5
7747 7747 2.5
7748 5841 -1
7748 7249 -1
7748 7611 0.5
7748 7748 2.5
7749 2556 -1
7749 6552 -1
7749 7597 0.508946
7749 7749 2.50895
7750 5430 -1
7750 6536 0.508441
7750 6669 -1
7750 7750 2.50844
7751 3691 -1.07281
7751 6569 -1.07281
7751 7672 0.527427
7751 7751 2.67305
7752 6083 -1
7752 6552 -1
7752 6589 0.516129
7752 7752 2.51613
7753 4507 -1
7753 6743 -1
7753 7613 0.5
7753 7753 2.5
7754 5527 -1.01587
7754 6552 -1.01587
7754 7610 0.502453
7754 7754 2.5342
7755 5869 0.504931
7755 6113 -1.07563
7755 6535 -1.07563
7755 7755 2.65619
7756 2316 -1
7756 6535 0.537815
7756 6552 -1
7756 7756 2.53782
7757 5448 0.516129
7757 6552 -1
7757 6767 -1
7757 7757 2.51613
7758 548 -1.00986
7758 6536 0.508441
7758 6553 -1.00986
7758 7758 2.52816
7759 1827 -1.01789
7759 6531 -1.01789
7759 7631 0.507874
7759 7759 2.54366
7760 5817 -1.00491
7760 6535 0.537815
7760 6676 -1.00491
7760 7760 2.54763
7761 1982 -1.04918
7761 5382 0.505929
7761 6532 -1.04918
7761 7761 2.60429
7762 2668 -1.07563
7762 6535 -1.07563
7762 7762 2.65445
7763 2106 -1.01688
7763 6532 0.52459
7763 6536 -1.01688
7763 7763 2.55835
7764 4812 -1
7764 6552 -1
7764 6555 0.5
7764 7764 2.5
7765 5262 -1
7765 5448 0.5
7765 6552 -1
7765 7765 2.5
7766 4104 -1
7766 6552 -1
7766 7766 2.50805
7767 1672 -1
7767 6531 0.508946
7767 6552 -1
7767 7631 0.507874
7767 7767 3.01682
7768 2000 -1
7768 6552 -1
7768 6555 0.5
7768 7768 2.5
7769 5514 -1.02094
7769 6536 -1.02094
7769 7769 2.54992
7770 1941 -1.08705
7770 5873 0.520325
7770 6582 -1.08705
7770 7770 2.69442
7771 5883 -1.01061
7771 6812 -1.01061
7771 7771 2.60201
7772 5439 0.534447
7772 5892 -1
7772 6822 -1
7772 7772 2.53445
7773 6398 -1.03226
7773 6547 0.54338
7773 6570 -1.03226
7773 7773 2.6079
7774 4073 -1.07563
7774 6535 -1.07563
7774 7774 2.6684
7775 6523 -1
7775 6686 -1
7775 7775 2.55184
7776 4990 -1
7776 6684 -1
7776 7776 2.50856
7777 2104 -1.01688
7777 6536 -1.01688
7777 7672 0.527427
7777 7777 2.56119
7778 5158 -1
7778 6536 0.508441
7778 6552 -1
7778 7778 2.50844
7779 6071 -1
7779 6552 -1
7779 7599 0.518219
7779 7779 2.51822
7780 2054 -1
7780 6555 -1
7780 7613 0.5
7780 7780 2.5
7781 6333 -1.07563
7781 6535 -1.07563
7781 6547 0.535145
7781 7781 2.68641
7782 4041 -1
7782 6536 0.508441
7782 6579 -1
7782 7782 2.50844
7783 5524 -1
7783 6552 -1
7783 6601 0.502947
7783 7783 2.50295
7784 1524 -1.11063
7784 6554 -1.11063
7784 7572 0.5
7784 7784 2.72126
7785 4643 -1
7785 6534 -1
7785 7785 2.5
7786 1747 -1
7786 5871 0.512513
7786 6552 -1
7786 7786 2.51251
7787 5817 -1.00491
7787 7284 -1.00491
7787 7631 0.507874
7787 7787 2.51769
7788 2470 -1
7788 5871 0.512513
7788 6552 -1
7788 7788 2.51251
7789 2020 -1
7789 6534 -1
7789 7602 0.500733
7789 7789 2.50073
7790 4067 -1
7790 6524 0.582149
7790 6552 -1
7790 7790 2.58215
7791 5448 0.500733
7791 6127 -1
7791 6552 -1
7791 6555 0.500733
7791 7791 3.00147
7792 5331 -1
7792 5448 0.5
7792 6552 -1
7792 7792 2.5
7793 5581 -1
7793 6535 0.537815
7793 6552 -1
7793 7793 2.53782
7794 6552 -1
7794 6804 -1
7794 7631 0.508378
7794 7794 2.50838
7795 1928 -1
7795 5448 0.5
7795 6552 -1
7795 7795 2.5
7796 4028 -1
7796 5448 0.5
7796 6552 -1
7796 7796 2.5
7797 6524 -1.1643
7797 7370 -1.1643
7797 7797 2.83057
7798 6547 0.529884
7798 6552 -1
7798 7280 -1
7798 7798 2.52988
7799 2133 -1.01688
7799 6536 -1.01688
7799 7574 0.508315
7799 7799 2.54208
7800 5531 -1
7800 6547 0.529884
7800 6552 -1
7800 7800 2.52988
7801 1576 -1.11063
7801 5420 0.507937
7801 6554 -1.11063
7801 7801 2.72919
7802 6535 0.537815
7802 6552 -1
7802 6794 -1
7802 7802 2.53782
7803 4995 -1
7803 7408 -1
7803 7803 2.5015
7804 2099 -1
7804 6552 -1
7804 7630 0.5
7804 7804 2.5
7805 2122 -1
7805 5448 0.5
7805 6552 -1
7805 7805 2.5
7806 4652 -1.04918
7806 6532 -1.04918
7806 7806 2.60641
7807 3895 -1.42222
7807 6532 -1.42222
7807 7807 3.34444
7808 5607 -1
7808 6535 0.537815
7808 6552 -1
7808 7808 2.53782
7809 4304 -1
7809 6552 -1
7809 6576 0.517172
7809 7809 2.51717
7810 2012 -1.07563
7810 6535 -1.07563
7810 6547 0.529884
7810 7810 2.68114
7811 6552 -1
7811 6589 0.516129
7811 6688 -1
7811 7811 2.51613
7812 5550 -1.024
7812 6547 0.530983
7812 6590 -1.024
7812 7812 2.57898
7813 6552 -1
7813 6814 -1
7813 7597 0.509579
7813 7813 2.50958
7814 4990 -1
7814 6889 -1
7814 7672 0.532917
7814 7814 2.53292
7815 5439 -1.03226
7815 6547 0.530433
7815 6880 -1.03226
7815 7815 2.59495
7816 2068 -1
7816 6555 -1
7816 7816 2.50233
7817 6552 -1
7817 6925 -1
7817 7817 2.53389
7818 2875 -1
7818 5871 0.512513
7818 6597 -1
7818 7818 2.51251
7819 6532 0.52459
7819 6552 -1
7819 7440 -1
7819 7819 2.52459
7820 6582 -1.08705
7820 6605 0.556068
7820 7396 -1.08705
7820 7820 2.73017
7821 2149 -1
7821 6514 -1
7821 7821 2.51162
7822 6417 -1.10345
7822 6552 -1.10345
7822 7672 0.528789
7822 7822 2.73569
7823 2121 -1
7823 6555 -1
7823 7614 0.5
7823 7823 2.5
7824 5448 0.5
7824 6552 -1
7824 6856 -1
7824 7824 2.5
7825 5869 -1.00986
7825 6702 -1.00986
7825 7825 2.56024
7826 6520 -1.0882
7826 7389 -1.0882
7826 7673 0.500489
7826 7826 2.6769
7827 2169 -1.04918
7827 6532 -1.04918
7827 6547 0.529884
7827 7827 2.62824
7828 4076 -1
7828 6588 0.508441
7828 6599 -1
7828 7828 2.50844
7829 5881 -1
7829 6602 0.534168
7829 6680 -1
7829 7829 2.53417
7830 4385 -1
7830 6552 -1
7830 7655 0.500366
7830 7830 2.50037
7831 1945 -1
7831 6552 -1
7831 7831 2.54187
7832 5570 -1
7832 6573 -1
7832 7648 0.547009
7832 7832 3.05506
7833 2934 -1
7833 6594 -1
7833 7833 2.50805
7834 4656 -1.01688
7834 6536 -1.01688
7834 7599 0.518219
7834 7834 2.55198
7835 3759 -1.01789
7835 6531 -1.01789
7835 6547 0.529884
7835 7835 2.56567
7836 4834 -1
7836 6555 -1
7836 7836 2.5015
7837 4642 -1.06667
7837 6552 -1.06667
7837 6555 0.5
7837 7837 2.63333
7838 6576 -1.10583
7838 7393 -1.10583
7838 7632 0.525398
7838 7838 2.73706
7839 5127 -1.0333
7839 6535 0.537815
7839 6536 -1.0333
7839 7839 3.14629
7840 4658 -1
7840 6541 -1
7840 7840 2.50805
7841 4823 -1.03226
7841 6589 -1.03226
7841 7841 2.56756
7842 5448 -1
7842 6547 0.529884
7842 6695 -1
7842 7842 3.03793
7843 6022 -1.024
7843 6590 -1.024
7843 7663 0.500611
7843 7843 2.54861
7844 1593 -1.07563
7844 6535 -1.07563
7844 7844 2.65126
7845 2139 -1.1643
7845 6524 -1.1643
7845 7663 0.500611
7845 7845 2.82921
7846 2909 -1.07563
7846 6535 -1.07563
7846 6627 0.5
7846 7846 2.65126
7847 6547 0.529884
7847 6552 -1.00098
7847 7340 -1.00098
7847 7847 2.53184
7848 4910 -1.03434
7848 6558 -1.03434
7848 7848 2.57188
7849 2175 -1
7849 5448 0.5
7849 6552 -1
7849 7849 2.5
7850 6116 -1.01688
7850 6580 -1.01688
7850 7850 2.58523
7851 5557 -1.03226
7851 6589 -1.03226
7851 7851 2.56602
7852 5204 -1.01688
7852 6536 -1.01688
7852 7584 0.565394
7852 7852 2.59916
7853 4646 -1.0859
7853 6536 -1.0859
7853 7853 2.68893
7854 5907 -1
7854 6576 0.521651
7854 6691 -1
7854 7854 2.52165
7855 6179 -1.05731
7855 6537 -1.05731
7855 7672 1.08159
7855 7855 3.19621
7856 5133 -1.01789
7856 6531 -1.01789
7856 7631 0.507874
7856 7856 2.54366
7857 5727 -1.01688
7857 6536 -1.01688
7857 7630 0.5
7857 7857 2.53376
7858 5763 -1
7858 6524 0.583476
7858 6552 -1
7858 7858 2.58348
7859 2649 -1.03434
7859 6576 -1.03434
7859 7670 0.5
7859 7859 2.56869
7860 5282 -1.01286
7860 6603 -1.01286
7860 7860 2.53579
7861 4376 -1
7861 6555 -1
7861 7861 2.5015
7862 2167 -1
7862 6552 -1
7862 7672 0.527427
7862 7862 2.52743
7863 2811 -1.03434
7863 6576 -1.03434
7863 7632 0.525398
7863 7863 2.59408
7864 6029 -1
7864 6547 0.529884
7864 6573 -1
7864 7864 2.52988
7865 5985 -1.1643
7865 6524 -1.1643
7865 7684 0.5
7865 7865 2.8286
7866 3048 -1.03226
7866 6570 -1.03226
7866 7640 0.5
7866 7866 2.56452
7867 5310 -1.1643
7867 6524 -1.1643
7867 6547 0.529884
7867 7867 2.85848
7868 5456 -1
7868 6713 -1
7868 7673 0.500489
7868 7868 2.50049
7869 5564 -1.00441
7869 6601 0.502947
7869 6616 -1.00441
7869 7869 2.51177
7870 6349 -1
7870 6573 -1
7870 7673 0.500489
7870 7870 2.50049
7871 3751 -1.024
7871 6602 -1.024
7871 7648 0.547009
7871 7871 2.59501
7872 6602 -1.024
7872 6811 -1.024
7872 7872 2.60264
7873 5307 -1.01688
7873 6536 -1.01688
7873 7873 2.55623
7874 5448 0.5
7874 6010 -1
7874 6555 -1
7874 7874 2.5
7875 6535 0.551576
7875 6602 -1.024
7875 6717 -1.024
7875 7875 2.59958
7876 6535 0.537815
7876 6536 -1.01688
7876 7306 -1.01688
7876 7876 2.57158
7877 6203 -1
7877 6612 -1
7877 7877 2.50931
7878 6536 -1.01688
7878 7314 -1.01688
7878 7878 2.5546
7879 5448 0.5
7879 5731 -1
7879 6555 -1
7879 7879 2.5
7880 4988 -1.01587
7880 7295 -1.01587
7880 7880 2.59245
7881 2200 -1
7881 6535 0.537815
7881 6555 -1
7881 7881 2.53782
7882 6570 -1.06889
7882 6831 -1.06889
7882 7882 2.70612
7883 2141 -1
7883 6552 -1
7883 7579 0.5
7883 7883 2.5
7884 1972 -1
7884 6544 0.511744
7884 6551 -1
7884 7884 2.51174
7885 4822 -1
7885 6551 -1
7885 7575 0.500978
7885 7885 2.50098
7886 6029 -1.05977
7886 6547 -1.05977
7886 7648 0.547009
7886 7886 2.66654
7887 2186 -1.01688
7887 6536 -1.01688
7887 7673 0.500489
7887 7887 2.53425
7888 1819 -1
7888 6516 -1
7888 7888 2.50805
7889 6536 -1.01688
7889 7315 -1.01688
7889 7889 2.56975
7890 5873 -1.04065
7890 7476 -1.04065
7890 7592 0.524322
7890 7672 0.542229
7890 7890 3.14785
7891 5857 -1.07281
7891 6552 0.524254
7891 6978 -1.07281
7891 7891 2.66988
7892 5311 -1.05977
7892 6547 -1.05977
7892 7892 2.61953
7893 2187 -1.01688
7893 6536 -1.01688
7893 6547 0.529884
7893 7893 2.56365
7894 6524 -1.17769
7894 6897 -1.17769
7894 7894 2.93596
7895 6535 0.537815
7895 6626 -1.00196
7895 6722 -1.00196
7895 7895 2.54173
7896 5916 0.53057
7896 6194 -1.08245
7896 6601 -1.08245
7896 7896 2.69547
7897 2208 -1
7897 6542 -1
7897 6547 0.529884
7897 7897 2.52988
7898 5448 -1
7898 6752 -1
7898 7898 2.50545
7899 5411 -1
7899 7293 -1
7899 7579 0.507937
7899 7899 2.50794
7900 4129 -1.00589
7900 6601 -1.00589
7900 7672 0.527427
7900 7900 2.53922
7901 4975 -1
7901 5898 0.571429
7901 7489 -1
7901 7901 2.57143
7902 6574 -1.03382
7902 6589 0.516129
7902 7078 -1.03382
7902 7902 2.58377
7903 5744 -1.02094
7903 6587 -1.02094
7903 7579 0.5
7903 7903 2.54187
7904 6536 -1.01688
7904 7315 -1.01688
7904 7904 2.54181
7905 4988 -1.01386
7905 7298 -1.01386
7905 7673 0.502453
7905 7905 2.53018
7906 2050 -1.00787
7906 6601 0.502947
7906 6607 -1.00787
7906 7906 2.51869
7907 2221 -1.07563
7907 6535 -1.07563
7907 7572 0.5
7907 7907 2.65126
7908 6587 -1.02094
7908 7094 -1.02094
7908 7908 2.54992
7909 6536 -1.10823
7909 6697 -1.10823
7909 7909 2.7245
7910 6587 -1.02094
7910 7110 -1.02094
7910 7910 2.5559
7911 4082 -1.02349
7911 6544 -1.02349
7911 7911 2.58713
7912 6531 -1.01789
7912 7497 -1.01789
7912 7912 2.64763
7913 4079 -1.07563
7913 6535 -1.07563
7913 6547 0.529884
7913 7913 2.68114
7914 2164 -1.05977
7914 6547 -1.05977
7914 7672 0.527427
7914 7914 2.64696
7915 2203 -1.07563
7915 6535 -1.07563
7915 6601 1.00589
7915 7915 3.15715
7916 3368 -1.00787
7916 6607 -1.00787
7916 7916 2.53607
7917 6608 -1.07535
7917 7014 -1.07535
7917 7673 0.546972
7917 7917 2.69767
7918 5448 -1
7918 6547 0.540512
7918 6910 -1
7918 7918 2.54051
7919 6318 -1.07563
7919 6535 -1.07563
7919 6547 0.535145
7919 7919 2.68641
7920 2778 -1.07563
7920 6535 -1.07563
7920 6547 0.529884
7920 7920 2.68114
7921 6340 -1.01789
7921 6531 -1.01789
7921 6536 0.508441
7921 7921 2.54423
7922 2211 -1.05977
7922 6547 -1.05977
7922 7673 0.500489
7922 7922 3.12807
7923 3300 -1.07535
7923 6608 -1.07535
7923 7673 1.00098
7923 7923 3.15167
7924 2254 -1.04918
7924 6532 -1.04918
7924 7673 0.500489
7924 7924 2.59885
7925 3233 -1
7925 6629 -1
7925 7687 0.5
7925 7925 2.5
7926 5602 -1.05977
7926 6547 -1.05977
7926 7673 0.500489
7926 7926 2.62002
7927 6587 -1.02094
7927 7074 -1.02094
7927 7628 0.500489
7927 7927 2.54236
7928 2255 -1.03226
7928 6589 -1.03226
7928 7673 0.500489
7928 7928 2.565
7929 2232 -1.02349
7929 6544 -1.02349
7929 7672 0.527427
7929 7929 2.5744
7930 6048 -1.00787
7930 6629 -1.00787
7930 7930 4.75065
7931 6181 -1.03226
7931 6589 -1.03226
7931 7931 2.60489
7932 2906 -1.02349
7932 6544 -1.02349
7932 7673 0.500489
7932 7932 2.54747
7933 2256 -1.07563
7933 6535 -1.07563
7933 7933 2.69482
7934 2260 -1.03434
7934 6576 -1.03434
7934 7670 0.5
7934 7934 2.56869
7935 6547 -1.05977
7935 7315 -1.05977
7935 7935 3.70832
7936 6547 0.529884
7936 6589 -1.03226
7936 6709 -1.03226
7936 7936 2.5944
7937 6040 -1.05977
7937 6547 -1.05977
7937 7673 0.500489
7937 7937 2.62002
7938 2235 -1.05977
7938 6547 -1.05977
7938 7673 0.500489
7938 7938 2.62002
7939 2238 -1.03226
7939 6547 0.529884
7939 6589 -1.03226
7939 7939 2.5944
7940 5873 -1.04065
7940 7018 -1.04065
7940 7940 3.17052
7941 2129 -1.03226
7941 6589 -1.03226
7941 7575 0.500978
7941 7941 2.56549
7942 6151 -1.00986
7942 6601 -1.00986
7942 7693 0.505929
7942 7942 2.52565
7943 6587 -1.0333
7943 7137 -1.0333
7943 7943 2.58942
7944 6576 -1.03434
7944 6708 -1.03434
7944 7944 2.57615
7945 2680 -1.01789
7945 6531 -1.01789
7945 7631 0.507874
7945 7945 2.54366
7946 6547 -1.05977
7946 7307 -1.05977
7946 7673 0.500489
7946 7946 2.62002
7947 2241 -1.05977
7947 6547 -1.05977
7947 7673 0.500489
7947 7947 2.62002
7948 6605 -1.08878
7948 6987 -1.08878
7948 7673 0.514573
7948 7948 3.22792
7949 6605 -1.08878
7949 6847 -1.08878
7949 7949 2.73299
7950 3753 -1.05977
7950 6547 -1.05977
7950 7673 0.500489
7950 7950 2.62002
7951 6596 -1.04757
7951 6986 -1.04757
7951 7673 0.516943
7951 7951 3.16184
7952 2214 -1.07563
7952 6535 -1.07563
7952 7952 2.7467
7953 3158 -1.01688
7953 6580 -1.01688
7953 7953 2.57413
7954 2269 -1.07563
7954 6535 -1.07563
7954 7954 2.65931
7955 6217 -1.00589
7955 6547 0.540227
7955 6601 -1.00589
7955 7955 2.55201
7956 6049 -1.05977
7956 6547 -1.05977
7956 7673 0.500489
7956 7956 2.62002
7957 2210 -1.01789
7957 6531 -1.01789
7957 7957 2.54383
7958 2259 -1.05977
7958 6547 -1.05977
7958 7673 0.500489
7958 7958 2.62002
7959 3764 -1.03434
7959 6576 -1.03434
7959 7670 0.5
7959 7959 2.56869
7960 3054 -1.07535
7960 6608 -1.07535
7960 7675 0.500489
7960 7960 2.65118
7961 2159 -1.05977
7961 6547 -1.05977
7961 7961 2.63828
7962 2250 -1.02503
7962 6614 -1.02503
7962 7673 0.500489
7962 7962 2.55054
7963 6587 -1.02094
7963 7124 -1.02094
7963 7628 0.500489
7963 7963 2.54236
7964 5898 -1.14286
7964 6587 0.522983
7964 6864 -1.14286
7964 7579 0.512
7964 7964 3.3207
7965 5898 -1.14286
7965 6524 0.582149
7965 6993 -1.14286
7965 7965 2.86786
7966 6535 -1.07563
7966 7297 -1.07563
7966 7673 0.500489
7966 7966 2.65175
7967 2274 -1.05977
7967 6547 -1.05977
7967 7673 0.500489
7967 7967 2.62002
7968 5448 -1
7968 6547 0.529884
7968 6929 -1
7968 7968 2.52988
7969 5791 -1.02094
7969 6587 -1.02094
7969 7969 2.54992
7970 6614 -1.02503
7970 6956 -1.02503
7970 7970 2.58903
7971 2282 -1.05977
7971 6547 -1.05977
7971 7971 2.6599
7972 6206 -1.00589
7972 6601 -1.00589
7972 6607 0.513283
7972 7972 2.52507
7973 6547 -1.05977
7973 6712 -1.05977
7973 7673 0.500489
7973 7973 2.62002
7974 2181 -1.07563
7974 6535 -1.07563
7974 7673 0.500489
7974 7974 2.65175
7975 2258 -1.02503
7975 6547 0.529884
7975 6614 -1.02503
7975 7975 2.57993
7976 4586 -1.05977
7976 6547 -1.05977
7976 7976 2.62758
7977 5448 -1
7977 6913 -1
7977 7977 2.51583
7978 6547 -1.05977
7978 7113 -1.05977
7978 7978 2.67122
7979 2253 -1.05977
7979 6547 -1.05977
7979 7673 0.500489
7979 7979 2.62002
7980 3383 -1.02503
7980 6614 -1.02503
7980 7673 0.500489
7980 7980 2.55054
7981 2290 -1.05977
7981 6547 -1.05977
7981 7981 2.6599
7982 6270 -1.05977
7982 6547 -1.05977
7982 7982 2.6599
7983 3515 -1.02503
7983 6614 -1.02503
7983 7673 0.500489
7983 7983 2.55054
7984 6547 -1.05977
7984 7553 -1.05977
7984 7984 2.6599
7985 6614 -1.04039
7985 7010 -1.04039
7985 7985 2.64628
7986 6053 -1.05977
7986 6547 -1.05977
7986 7673 0.500489
7986 7986 2.62002
7987 6614 -1.129
7987 6730 -1.129
7987 7987 2.80555
7988 6614 -1.02503
7988 7084 -1.02503
7988 7673 0.501009
7988 7988 2.55106
7989 2275 -1.05977
7989 6547 -1.05977
7989 7673 0.500489
7989 7989 2.62002
7990 6547 -1.05977
7990 7315 -1.05977
7990 7684 0.5
7990 7990 2.61953
7991 3547 -1.05977
7991 6547 -1.05977
7991 7991 2.6599
7992 3576 -1.03226
7992 6570 -1.03226
7992 7992 2.60807
7993 6587 -1.09989
7993 7119 -1.09989
7993 7993 4.31391
7994 6547 -1.05977
7994 7234 -1.05977
7994 7994 2.6599
7995 5389 -1
7995 6576 0.525667
7995 7250 -1
7995 7995 2.52567
7996 4579 -1
7996 6511 -1
7996 6558 0.517172
7996 7996 2.51717
7997 4961 -1.04383
7997 4962 0.550538
7997 6645 -1.04383
7997 7997 2.6382
7998 4797 -1
7998 5841 1
7998 6552 -1
7998 7998 3
7999 4507 -1
7999 6555 0.5
7999 6738 -1
7999 7635 0.5
7999 7999 3
8000 1478 -1
8000 6549 -1
8000 6592 0.504433
8000 8000 2.50443
8001 5415 -1.00787
8001 6552 0.5
8001 7241 -1.00787
8001 8001 2.51575
8002 5832 -1.01789
8002 6637 -1.01789
8002 7570 0.521783
8002 8002 2.55757
8003 4702 -1.08475
8003 5873 0.537815
8003 6547 0.548033
8003 6581 0.546133
8003 6605 0.563566
8003 6654 -1.08475
8003 7679 0.553514
8003 8003 4.91855
8004 4700 -1.06667
8004 6581 1.06945
8004 6646 -1.06667
8004 8004 3.20279
8005 3972 -1
8005 6552 -1
8005 7593 0.5
8005 8005 2.5
8006 4716 -1
8006 6552 0.5
8006 6640 -1
8006 8006 2.5
8007 1703 -1
8007 6552 -1
8007 7596 0.533333
8007 8007 2.53333
8008 1119 -1.01286
8008 5873 0.520325
8008 6557 -1.01286
8008 8008 2.54604
8009 5402 0.510469
8009 5535 -1.01286
8009 6557 -1.01286
8009 8009 2.53619
8010 6552 0.533333
8010 6555 -1
8010 7332 -1
8010 8010 2.53333
8011 6361 -1
8011 6549 -1
8011 8011 2.53634
8012 5841 0.5
8012 6552 -1
8012 6621 0.543524
8012 6755 -1
8012 8012 3.04352
8013 5714 -1
8013 6552 0.500244
8013 6555 -1
8013 8013 2.50024
8014 6552 -0.498039
8014 6765 -1
8014 8014 2.50196
8015 1486 -1
8015 5841 0.5
8015 6552 -1
8015 7596 0.533333
8015 8015 3.03333
8016 5837 -1.00196
8016 6576 0.521916
8016 7246 -1.00196
8016 8016 2.52583
8017 5857 -1.05133
8017 6581 0.543524
8017 6658 -1.05133
8017 8017 2.64619
8018 4827 -1.01992
8018 5857 0.520325
8018 6510 -1.01992
8018 8018 2.56017
8019 4289 -1
8019 6552 -1
8019 6555 0.5
8019 8019 2.5
8020 5427 -1.14286
8020 6552 0.5
8020 6670 -1.14286
8020 8020 2.78571
8021 5082 -1
8021 6552 0.5
8021 6555 0.5
8021 6559 -1
8021 8021 3
8022 5446 -1
8022 5908 0.572707
8022 7345 -1
8022 8022 2.57271
8023 5855 -1
8023 6668 -1
8023 7670 0.503937
8023 8023 2.50394
8024 4842 -1.01186
8024 5903 0.516129
8024 6550 -1.01186
8024 8024 2.53984
8025 1214 -1
8025 6552 0.5
8025 6555 -1
8025 8025 2.5
8026 5427 -1.14286
8026 6552 0.5
8026 6750 -1.14286
8026 8026 2.78571
8027 4877 -1
8027 5448 0.5
8027 6559 -1
8027 8027 2.5
8028 6533 -1.02196
8028 6552 0.5
8028 6758 -1.02196
8028 8028 2.54391
8029 5261 -1
8029 6552 -1
8029 7596 0.571429
8029 8029 2.57143
8030 4350 -1
8030 6559 -1
8030 8030 2.54187
8031 6525 -1
8031 6552 1.00368
8031 7248 -1
8031 8031 3.00368
8032 3850 -1
8032 4725 0.5
8032 6759 -1
8032 8032 2.5
8033 1251 -1
8033 6561 -1
8033 8033 2.5015
8034 4075 -1
8034 6552 0.5
8034 6561 -1
8034 8034 2.5
8035 2479 -1.03434
8035 5861 0.5
8035 6558 -1.03434
8035 8035 2.56869
8036 2448 -1
8036 6552 0.5
8036 6555 -1
8036 8036 2.5
8037 1171 -1.01286
8037 5873 0.520325
8037 6557 -1.01286
8037 8037 2.54604
8038 5873 -1.04065
8038 6596 0.52838
8038 6605 0.549356
8038 6641 -1.04065
8038 8038 3.15904
8039 4816 -1.03434
8039 6529 -1.03434
8039 8039 2.58081
8040 4885 -1.04918
8040 6532 -1.04918
8040 6535 0.537815
8040 8040 2.63618
8041 1771 -1
8041 6552 -1
8041 7640 0.5
8041 8041 2.5
8042 1583 -1.00887
8042 5857 0.520325
8042 6515 -1.00887
8042 8042 2.53806
8043 5694 -1
8043 6525 -1
8043 7655 0.500366
8043 8043 2.50037
8044 6532 -1.04918
8044 6536 0.508441
8044 6657 -1.04918
8044 8044 2.6068
8045 884 -1
8045 6533 0.510978
8045 6552 -1
8045 8045 2.51098
8046 2431 -1
8046 5841 0.5
8046 6552 -1
8046 8046 2.5
8047 5166 -1
8047 6533 0.545842
8047 6552 -1
8047 8047 2.54584
8048 2074 -1
8048 6512 -1
8048 6589 0.516129
8048 8048 2.51613
8049 5428 -1.14286
8049 6552 0.5
8049 7349 -1.14286
8049 8049 2.78571
8050 5883 -1
8050 5916 0.534168
8050 6805 -1
8050 8050 2.53417
8051 5330 -1
8051 6562 -1
8051 6596 0.528107
8051 8051 2.52811
8052 2510 -1.01186
8052 6522 0.5
8052 6550 -1.01186
8052 8052 2.52372
8053 5956 -1.01587
8053 6558 0.538947
8053 6566 -1.01587
8053 8053 2.57069
8054 5443 -1
8054 6558 0.51927
8054 7351 -1
8054 8054 2.51927
8055 1857 -1.00441
8055 6568 -1.00441
8055 6583 0.5
8055 8055 2.50883
8056 2043 -1
8056 5841 0.5
8056 6552 -1
8056 8056 2.5
8057 6552 -1
8057 6634 -1
8057 7599 0.531396
8057 8057 2.5314
8058 6552 -1
8058 6806 -1
8058 7630 0.500489
8058 8058 2.50049
8059 6552 0.500611
8059 6555 -1
8059 7253 -1
8059 8059 2.50061
8060 4966 -1
8060 6526 0.508693
8060 7259 -1
8060 8060 2.50869
8061 6552 -1
8061 6776 -1
8061 7596 0.534447
8061 8061 2.53445
8062 5841 -1
8062 6552 0.501224
8062 6663 -1
8062 8062 2.50122
8063 5898 0.579841
8063 6550 -1.01186
8063 6650 -1.01186
8063 8063 2.60356
8064 5281 -1.01186
8064 6550 -1.01186
8064 8064 2.52499
8065 1623 -1.03434
8065 5384 0.5
8065 6558 -1.03434
8065 8065 2.56869
8066 5844 -1.07113
8066 5898 0.599181
8066 6782 -1.07113
8066 8066 2.74144
8067 5841 -1
8067 6552 0.571429
8067 6777 -1
8067 8067 2.57143
8068 5427 -1.14286
8068 6552 0.5
8068 6764 -1.14286
8068 8068 2.78571
8069 5382 -1.01186
8069 6536 0.508441
8069 6656 -1.01186
8069 8069 2.53216
8070 6552 -1
8070 6745 -1
8070 8070 2.50805
8071 5555 -1.04918
8071 6532 -1.04918
8071 8071 2.59836
8072 4068 -1.01739
8072 6526 -1.01739
8072 6536 0.508441
8072 8072 2.54321
8073 5857 -1.0882
8073 5873 0.538522
8073 6645 -1.0882
8073 7679 1.10853
8073 8073 3.82346
8074 2533 -1
8074 6562 -1
8074 6596 0.523785
8074 8074 2.52379
8075 2573 -1
8075 6552 -1
8075 6555 0.5
8075 8075 2.5
8076 4991 0.5
8076 6552 -1
8076 6744 -1
8076 7630 0.5
8076 8076 3
8077 1056 -1.02196
8077 6533 -1.02196
8077 6621 0.543524
8077 8077 3.08894
8078 6399 -1
8078 6552 -1
8078 8078 2.50073
8079 5448 0.516129
8079 5770 -1
8079 6552 -1
8079 8079 2.51613
8080 4645 -1.01739
8080 6513 -1.01739
8080 6524 0.582149
8080 8080 2.61692
8081 5448 0.5
8081 6552 -1
8081 7375 -1
8081 8081 2.5
8082 4050 -1.01186
8082 6550 -1.01186
8082 8082 2.52499
8083 1661 -1.01739
8083 5382 0.505929
8083 6513 -1.01739
8083 8083 2.5407
8084 5530 -1
8084 6555 -1
8084 7573 0.522449
8084 8084 2.52245
8085 6375 -1
8085 6559 -1
8085 7664 0.533333
8085 8085 2.53333
8086 5119 -1
8086 6552 -1
8086 8086 2.61687
8087 5448 0.517172
8087 5595 -1
8087 6552 -1
8087 8087 2.51717
8088 2394 -1.03434
8088 5384 0.5
8088 6529 -1.03434
8088 8088 2.56869
8089 6554 -1.11063
8089 6638 -1.11063
8089 7579 0.5027
8089 8089 2.72396
8090 2336 -1.11063
8090 6554 -1.11063
8090 7581 0.50882
8090 8090 2.73008
8091 5439 0.538664
8091 5883 -1
8091 7360 -1
8091 8091 2.53866
8092 6552 -1
8092 7355 -1
8092 8092 2.5015
8093 2545 -1
8093 6552 -1
8093 6555 0.5
8093 8093 2.5
8094 2574 -1
8094 6526 0.508693
8094 6555 -1
8094 8094 2.50869
8095 2491 -1.01186
8095 6550 -1.01186
8095 8095 2.52499
8096 6532 -1.04918
8096 6536 0.508441
8096 7256 -1.04918
8096 8096 2.6068
8097 5441 -1
8097 7387 -1
8097 8097 2.51894
8098 4995 -1
8098 6533 0.510978
8098 6738 -1
8098 8098 2.51098
8099 1495 -1
8099 6552 -1
8099 7607 0.519797
8099 8099 2.5198
8100 6555 -1
8100 6756 -1
8100 8100 2.53504
8101 1996 -1.02196
8101 5448 0.5
8101 6533 -1.02196
8101 8101 2.54391
8102 5117 -1.00441
8102 6568 -1.00441
8102 7577 0.5
8102 8102 2.50883
8103 1749 -1.00441
8103 6568 -1.00441
8103 6619 0.502947
8103 8103 2.51177
8104 2566 -1.03382
8104 6574 -1.03382
8104 7600 0.506429
8104 8104 2.57407
8105 5551 -1.0508
8105 6526 -1.0508
8105 7573 0.519797
8105 8105 2.62139
8106 6332 -1.01739
8106 6526 -1.01739
8106 7575 0.500978
8106 8106 2.53575
8107 5998 -1.01739
8107 6526 -1.01739
8107 8107 2.54954
8108 4640 -1.01186
8108 6550 -1.01186
8108 7600 0.506429
8108 8108 2.53014
8109 5445 -1
8109 6547 0.533472
8109 7398 -1
8109 8109 3.07736
8110 4817 -1.03434
8110 5885 0.533333
8110 6558 -1.03434
8110 8110 2.60202
8111 1737 -1.03434
8111 6558 -1.03434
8111 7640 0.5
8111 8111 2.56869
8112 5843 0.507937
8112 6094 -1
8112 6593 -1
8112 8112 2.50794
8113 5448 0.5
8113 6552 -1
8113 7354 -1
8113 8113 2.5
8114 4819 -1.11063
8114 6554 -1.11063
8114 6587 0.510469
8114 8114 2.73173
8115 4991 1.06667
8115 6551 -1
8115 7267 -1
8115 8115 3.06667
8116 5982 -1.08705
8116 6582 -1.08705
8116 6608 0.545406
8116 8116 2.7195
8117 5136 -1.05621
8117 5873 0.552916
8117 6581 -1.05621
8117 8117 2.66534
8118 5857 -1.07225
8118 6581 0.554863
8118 6791 -1.07225
8118 8118 2.69937
8119 5873 -1.06445
8119 6596 0.542948
8119 6768 -1.06445
8119 8119 2.67185
8120 6147 -1
8120 6552 -1
8120 6555 0.500733
8120 8120 2.50073
8121 2480 -1
8121 5448 0.5
8121 6552 -1
8121 8121 2.5
8122 2546 -1
8122 6552 -1
8122 6555 0.5
8122 8122 2.5
8123 5841 -1
8123 6635 -1
8123 8123 2.57271
8124 2016 -1
8124 6536 0.508441
8124 6552 -1
8124 8124 2.50844
8125 2515 -1.03434
8125 5889 0.501961
8125 6576 -1.03434
8125 8125 2.57065
8126 1210 -1.11063
8126 6554 -1.11063
8126 7686 0.505929
8126 8126 2.72719
8127 4653 -1.01688
8127 6536 -1.01688
8127 7573 0.519797
8127 8127 2.55356
8128 6531 -1.01789
8128 7400 -1.01789
8128 7631 0.519764
8128 8128 2.55555
8129 6531 -1.01789
8129 6675 -1.01789
8129 7631 0.519764
8129 8129 2.55555
8130 5984 -1
8130 6552 -1
8130 8130 2.5015
8131 6117 -1.02196
8131 6533 -1.02196
8131 7610 0.5
8131 8131 2.54391
8132 4356 -1.01688
8132 6536 -1.01688
8132 7575 0.500978
8132 8132 2.53474
8133 2444 -1
8133 6555 -1
8133 8133 2.56669
8134 5983 -1.01739
8134 6526 -1.01739
8134 6573 0.50977
8134 8134 2.54454
8135 4835 -1
8135 6552 -1
8135 8135 2.50805
8136 2763 -1.02196
8136 6533 -1.02196
8136 6555 0.5
8136 8136 2.54391
8137 2024 -1
8137 6591 -1
8137 8137 2.50127
8138 5595 -1
8138 6552 -1
8138 8138 2.51878
8139 5863 -1
8139 6660 -1
8139 8139 2.5015
8140 1652 -1.11063
8140 6554 -1.11063
8140 7579 0.5
8140 8140 2.72126
8141 5559 -1.01739
8141 6526 -1.01739
8141 8141 2.54282
8142 2455 -1.01739
8142 6526 -1.01739
8142 7573 0.519797
8142 8142 2.55457
8143 5857 -1.09402
8143 5873 0.56256
8143 6608 0.582895
8143 6672 -1.09402
8143 8143 3.33349
8144 6552 -1
8144 7322 -1
8144 8144 2.5015
8145 1947 -1.01739
8145 5382 0.505929
8145 6526 -1.01739
8145 8145 2.5407
8146 1792 -1.02196
8146 6533 -1.02196
8146 6552 0.5
8146 8146 2.54391
8147 2070 -1.04918
8147 6524 0.582149
8147 6532 -1.04918
8147 8147 2.68051
8148 4969 -1
8148 6536 0.508441
8148 7273 -1
8148 8148 2.50844
8149 5817 -1.03278
8149 6531 0.535075
8149 7404 -1.03278
8149 8149 2.60063
8150 5448 0.516129
8150 6552 -1
8150 7368 -1
8150 8150 2.51613
8151 5106 -1
8151 6552 -1
8151 6555 0.500978
8151 8151 2.50098
8152 5402 0.532917
8152 5857 0.546571
8152 6082 -1.11547
8152 6582 -1.11547
8152 8152 3.31042
8153 5613 -1.05621
8153 5873 1.63144
8153 6581 -1.05621
8153 8153 3.74387
8154 2442 -1.05621
8154 5857 0.520325
8154 6581 -1.05621
8154 8154 2.63275
8155 6581 -1.07169
8155 6596 0.541298
8155 6877 -1.07169
8155 8155 2.68468
8156 2460 -1.08705
8156 6581 0.528107
8156 6582 -1.08705
8156 8156 2.7022
8157 4100 -1.04918
8157 6532 -1.04918
8157 8157 2.60641
8158 5439 -1.03226
8158 6601 0.512
8158 6872 -1.03226
8158 8158 2.57652
8159 6524 0.582149
8159 6530 -0.680625
8159 8159 1.9434
8160 5075 -1.05621
8160 5873 0.554713
8160 6581 -1.05621
8160 8160 2.66714
8161 6450 -1.03434
8161 6529 -1.03434
8161 6593 0.512256
8161 8161 2.58094
8162 5448 0.503689
8162 5841 -1
8162 6679 -1
8162 8162 2.50369
8163 6552 -1
8163 6781 -1
8163 7609 0.5
8163 8163 2.5
8164 5448 0.500733
8164 6403 -1
8164 6552 -1
8164 8164 2.50073
8165 6552 -1
8165 7333 -1
8165 8165 2.54302
8166 5817 -1.00491
8166 6531 0.527631
8166 6879 -1.00491
8166 8166 2.53744
8167 4109 -1.01688
8167 6536 -1.01688
8167 8167 2.53857
8168 5873 -1.05458
8168 6581 0.545842
8168 6798 -1.05458
8168 8168 2.65501
8169 5103 -1
8169 5382 0.541226
8169 6552 -0.465553
8169 8169 3.07567
8170 5069 -1.03226
8170 6552 -1.03226
8170 7630 0.502947
8170 8170 2.56746
8171 6551 0.5
8171 6552 -1
8171 7341 -1
8171 8171 2.5
8172 2772 -1.02196
8172 5448 0.5
8172 6533 -1.02196
8172 8172 2.54391
8173 6535 0.537815
8173 6536 -1.01891
8173 7289 -1.01891
8173 8173 2.57563
8174 5291 -1.01739
8174 6526 -1.01739
8174 7573 0.519797
8174 8174 2.55457
8175 2580 -1.01739
8175 6526 -1.01739
8175 6573 0.5
8175 8175 2.53477
8176 5889 -1.03644
8176 6576 0.530845
8176 6808 -1.03644
8176 8176 2.60372
8177 3760 -1.11063
8177 6554 -1.11063
8177 8177 2.75565
8178 5002 -1.00787
8178 6587 0.546425
8178 7373 -1.00787
8178 8178 2.56217
8179 2013 -1.01789
8179 6531 -1.01789
8179 6536 0.508441
8179 8179 2.54423
8180 6552 -1
8180 7376 -1
8180 7668 0.500978
8180 8180 2.50098
8181 2554 -1
8181 6552 -1
8181 8181 2.51477
8182 5697 -1
8182 6570 0.51665
8182 6585 -1
8182 8182 2.51665
8183 2583 -1.03226
8183 6570 -1.03226
8183 7603 0.520325
8183 8183 2.58484
8184 5609 -1.1643
8184 6524 -0.582149
8184 8184 2.91074
8185 6552 -1
8185 6815 -1
8185 7655 0.500366
8185 8185 2.50037
8186 4630 -1.02349
8186 5877 0.5
8186 6578 -1.02349
8186 8186 2.54698
8187 5898 0.573669
8187 6088 -1.01186
8187 6550 -1.01186
8187 8187 2.59738
8188 2568 -1.02196
8188 6533 -1.02196
8188 7640 0.5
8188 8188 2.54391
8189 6533 -1.02196
8189 6749 -1.02196
8189 8189 2.54541
8190 2745 -1
8190 6552 -1
8190 8190 2.54187
8191 6385 -1.024
8191 6552 -1.024
8191 6555 0.501224
8191 8191 2.54922
8192 5448 0.5
8192 6552 -1
8192 6907 -1
8192 8192 2.5
8193 5713 -1
8193 6552 -1
8193 7630 0.5
8193 8193 2.5
8194 2797 -1
8194 6552 -1
8194 6555 0.5
8194 8194 2.5
8195 4339 -1.1643
8195 6524 -1.1643
8195 7631 0.507874
8195 8195 2.83647
8196 4995 -1
8196 6651 -1
8196 8196 2.57271
8197 6520 -1.0882
8197 6526 0.508693
8197 7244 -1.0882
8197 8197 2.6851
8198 6526 -1.01739
8198 7374 -1.01739
8198 7573 0.519797
8198 8198 2.55457
8199 5889 0.501961
8199 6425 -1.03434
8199 6576 -1.03434
8199 8199 2.57065
8200 6567 -1.00441
8200 7388 -1.00441
8200 8200 2.5101
8201 5997 -1.0882
8201 6520 -1.0882
8201 6532 0.52459
8201 8201 2.701
8202 5180 -1
8202 6526 0.508693
8202 6573 -1
8202 8202 2.50869
8203 5726 -1.04918
8203 6532 -1.04918
8203 6536 0.508441
8203 8203 2.6068
8204 5898 0.588506
8204 6554 -1.11063
8204 6870 -1.11063
8204 8204 2.80976
8205 5539 -1.1643
8205 6524 -1.1643
8205 6535 0.545551
8205 8205 2.87415
8206 1946 -1.1643
8206 6524 -1.1643
8206 7659 0.5
8206 8206 2.8286
8207 5445 -1
8207 6547 0.533472
8207 7386 -1
8207 8207 2.53347
8208 5630 -1.02196
8208 6533 -1.02196
8208 6552 0.5
8208 8208 2.54391
8209 5773 -1
8209 6552 -1
8209 8209 2.57115
8210 4241 -1.11063
8210 6554 -1.11063
8210 6587 0.510469
8210 8210 2.73173
8211 6551 -1
8211 6555 1
8211 7439 -1
8211 8211 3
8212 4074 -1.01688
8212 6536 -1.01688
8212 7573 0.519797
8212 8212 2.55356
8213 5950 -1
8213 6565 -1
8213 8213 2.53171
8214 5439 -1.03226
8214 5874 0.500489
8214 7378 -1.03226
8214 8214 2.565
8215 5857 -1.05567
8215 5873 0.541512
8215 6877 -1.05567
8215 8215 2.65285
8216 5873 -1.04065
8216 6581 0.534168
8216 6796 -1.04065
8216 8216 2.61547
8217 1607 -1.04224
8217 6581 0.528107
8217 6595 -1.04224
8217 8217 2.61259
8218 5857 -1.09402
8218 6605 0.590798
8218 6672 -1.09402
8218 8218 2.77883
8219 5059 -1.10583
8219 6582 -1.10583
8219 6596 0.542086
8219 8219 2.75375
8220 2499 -1.08705
8220 6581 0.528107
8220 6582 -1.08705
8220 8220 2.7022
8221 5857 -1.04065
8221 6581 0.537392
8221 6771 -1.04065
8221 8221 2.61869
8222 4837 -1
8222 6552 -1
8222 7655 0.500366
8222 8222 2.50037
8223 5712 -1
8223 6552 -1
8223 6555 0.5
8223 8223 2.5
8224 5582 -1
8224 6552 -1
8224 8224 3.07008
8225 6552 -1
8225 7324 -1
8225 8225 2.5015
8226 5448 0.5
8226 6552 -1
8226 6760 -1
8226 8226 2.5
8227 4921 -1.00986
8227 6553 -1.00986
8227 8227 2.52122
8228 2501 -1
8228 6552 -1
8228 6555 0.5
8228 8228 2.5
8229 5898 0.571429
8229 6552 -1
8229 7441 -1
8229 8229 2.57143
8230 2827 -1.03434
8230 6558 -1.03434
8230 7644 0.5
8230 8230 2.56869
8231 1789 -1
8231 5896 0.5
8231 6594 -1
8231 8231 2.5
8232 2449 -1
8232 6552 -1
8232 7635 0.5
8232 8232 2.5
8233 5076 -1
8233 6552 -1
8233 8233 3.01192
8234 6411 -1
8234 6552 -1
8234 8234 2.54273
8235 5536 -1
8235 6547 0.530433
8235 6552 -1
8235 8235 2.53043
8236 5718 -1
8236 6552 -1
8236 8236 2.5015
8237 2854 -1
8237 5448 0.5
8237 6552 -1
8237 8237 2.5
8238 5328 -1.01587
8238 6552 -1.01587
8238 8238 2.54182
8239 6552 -1
8239 6555 0.500489
8239 7337 -1
8239 8239 2.50049
8240 4839 -1
8240 6552 -1
8240 7630 0.5
8240 8240 2.5
8241 5315 -1
8241 5448 0.500978
8241 6552 -1
8241 8241 2.50098
8242 6428 -1
8242 6552 -1
8242 8242 2.54273
8243 5002 -1
8243 5898 0.573991
8243 7391 -1
8243 8243 2.57399
8244 5305 -1.1643
8244 6524 -1.1643
8244 7672 0.527427
8244 8244 2.85602
8245 5864 -1.00986
8245 6916 -1.00986
8245 8245 2.57402
8246 4442 -1.01688
8246 6535 0.537815
8246 6536 -1.01688
8246 8246 2.57158
8247 4969 0.508189
8247 5541 -1.08705
8247 6582 -1.08705
8247 8247 2.68229
8248 2003 -1.01688
8248 6536 -1.01688
8248 8248 2.5671
8249 2632 -1.11063
8249 6554 -1.11063
8249 7686 0.505929
8249 8249 2.72719
8250 5438 -1.07113
8250 5817 0.545842
8250 5898 0.628221
8250 6757 -1.07113
8250 8250 3.31632
8251 2751 -1
8251 5898 0.571429
8251 6552 -1
8251 8251 2.57143
8252 5966 -1.03434
8252 6558 -1.03434
8252 7640 0.503194
8252 8252 2.57188
8253 2780 -1.03226
8253 6566 0.507937
8253 6570 -1.03226
8253 8253 2.57245
8254 6568 -1.00441
8254 6570 0.518777
8254 7417 -1.00441
8254 8254 2.5276
8255 5427 -1.14286
8255 5448 0.501469
8255 7242 -1.14286
8255 8255 2.78718
8256 5992 -1
8256 6552 -1
8256 7630 0.500733
8256 8256 2.50073
8257 2833 -1
8257 6535 0.537815
8257 6547 0.529884
8257 6552 -1
8257 8257 3.0677
8258 5913 0.5
8258 5919 0.5
8258 6552 -1
8258 6829 -1
8258 8258 3
8259 4811 -1
8259 6552 -1
8259 7640 0.5
8259 8259 2.5
8260 1754 -1
8260 5448 0.5
8260 6552 -1
8260 8260 2.5
8261 5448 0.5
8261 6552 -1
8261 7276 -1
8261 8261 2.5
8262 2484 -1.01688
8262 5416 0.5
8262 6580 -1.01688
8262 8262 2.53376
8263 6531 -1.01789
8263 6871 -1.01789
8263 7631 0.52112
8263 8263 2.5569
8264 6526 -1.01739
8264 6660 -1.01739
8264 8264 2.53627
8265 5448 0.5
8265 6552 -1
8265 6780 -1
8265 8265 2.5
8266 6573 -1
8266 6629 0.507937
8266 6774 -1
8266 8266 2.50794
8267 5908 -1.14286
8267 6614 0.517564
8267 6824 -1.14286
8267 8267 2.80328
8268 6339 -1.01688
8268 6526 0.508693
8268 6536 -1.01688
8268 8268 2.54246
8269 6359 -1
8269 6555 -1
8269 8269 2.51287
8270 4741 0.5
8270 4908 -1
8270 6555 -1
8270 8270 3.00854
8271 5445 -1
8271 5874 0.503194
8271 7397 -1
8271 8271 2.50319
8272 5793 -1.02196
8272 6533 -1.02196
8272 7635 0.5
8272 8272 2.54391
8273 5604 -1
8273 6552 -1
8273 7630 0.516129
8273 8273 2.51613
8274 5448 0.5
8274 6552 -1
8274 7361 -1
8274 8274 2.5
8275 1980 -1
8275 5448 0.5
8275 6555 -1
8275 8275 2.5
8276 2895 -1.01688
8276 6536 -1.01688
8276 7597 0.508946
8276 8276 2.54271
8277 2883 -1.00787
8277 5444 0.5
8277 6564 -1.00787
8277 8277 2.51575
8278 2427 -1.03226
8278 6570 -1.03226
8278 8278 2.59256
8279 2888 -1.05621
8279 6581 -1.05621
8279 8279 2.61724
8280 4591 -1
8280 6552 -1
8280 7599 0.518219
8280 8280 2.51822
8281 5545 -1
8281 6573 -1
8281 7648 0.547301
8281 8281 2.5473
8282 6552 -1
8282 7299 -1
8282 8282 2.50805
8283 6436 -1
8283 6547 0.529884
8283 6555 -1
8283 8283 2.52988
8284 2726 -1.05621
8284 5873 0.520325
8284 6581 -1.05621
8284 8284 2.63275
8285 4438 -1.03382
8285 6574 -1.03382
8285 8285 2.56891
8286 5445 -1
8286 6547 1.06694
8286 7459 -1
8286 7654 0.503194
8286 8286 3.57014
8287 5543 -1
8287 6544 0.547301
8287 6552 -1
8287 7672 0.565277
8287 8287 3.11258
8288 5460 -1
8288 6532 0.527563
8288 7308 -1
8288 8288 2.52756
8289 4101 -1
8289 6547 0.529884
8289 6552 -1
8289 8289 2.52988
8290 5143 -1.01688
8290 6536 -1.01688
8290 8290 2.56613
8291 2802 -1.03226
8291 5898 0.571429
8291 6570 -1.03226
8291 8291 2.63594
8292 4510 -1
8292 6587 0.510469
8292 7409 -1
8292 8292 2.51047
8293 5448 0.501838
8293 6555 -1
8293 6745 -1
8293 8293 2.50184
8294 6552 -1
8294 7364 -1
8294 8294 2.56188
8295 5873 -1.06224
8295 6608 1.12993
8295 6819 -1.06224
8295 7708 0.550834
8295 8295 3.80525
8296 4994 -1.08878
8296 5873 0.541799
8296 6948 -1.08878
8296 8296 2.71936
8297 2400 -1.05621
8297 6581 -1.05621
8297 8297 2.6406
8298 5873 -1.07057
8298 6858 -1.07057
8298 7679 0.592421
8298 8298 3.31762
8299 5439 -1.03226
8299 6614 0.513026
8299 6888 -1.03226
8299 8299 2.57754
8300 4895 -1
8300 5871 0.512513
8300 6552 -1
8300 8300 2.51251
8301 6164 -1.1525
8301 6605 -1.1525
8301 6608 1.74943
8301 7679 0.580006
8301 8301 4.63444
8302 5631 -1
8302 6573 -1
8302 6612 0.503937
8302 8302 2.50394
8303 2843 -1.03434
8303 6558 -1.03434
8303 6570 0.516129
8303 8303 2.58482
8304 5426 -1.01587
8304 6581 0.539515
8304 7344 -1.01587
8304 8304 2.57126
8305 6552 -1
8305 6866 -1
8305 8305 2.56669
8306 5586 -1.01587
8306 6547 0.533472
8306 6552 -1.01587
8306 8306 2.56522
8307 6533 -0.676354
8307 6552 0.5
8307 8307 1.85271
8308 4795 -1.04224
8308 6532 0.52459
8308 6595 -1.04224
8308 7672 0.527427
8308 8308 3.1365
8309 2148 -1.03226
8309 6589 -1.03226
8309 8309 2.56602
8310 5448 0.516129
8310 6552 -1
8310 6792 -1
8310 8310 2.51613
8311 4114 -1
8311 5448 0.5
8311 6555 -1
8311 8311 3.0015
8312 2689 -1.01688
8312 6580 -1.01688
8312 7685 0.505929
8312 8312 2.53969
8313 2386 -1.01688
8313 6554 0.555315
8313 6580 -1.01688
8313 8313 2.58908
8314 5144 -1.1643
8314 6524 -1.1643
8314 7684 0.5
8314 8314 2.8286
8315 6552 -1
8315 6630 0.551724
8315 7275 -1
8315 8315 2.55172
8316 3761 -1.03434
8316 6529 -1.03434
8316 7640 0.5
8316 8316 2.56869
8317 6552 -1
8317 6813 -1
8317 8317 2.50794
8318 2882 -1.02094
8318 6587 -1.02094
8318 7579 0.5
8318 8318 2.54187
8319 5448 0.5
8319 5796 -1
8319 6552 -1
8319 8319 2.5
8320 6140 -1.00787
8320 6552 -1.00787
8320 7599 0.518219
8320 8320 2.53397
8321 2636 -1
8321 6552 -1
8321 7599 0.518219
8321 8321 2.51822
8322 5889 -1.00392
8322 6927 -1.00392
8322 7665 0.504185
8322 8322 2.51203
8323 1944 -1.04918
8323 5451 0.5
8323 6532 -1.04918
8323 8323 2.59836
8324 1937 -1
8324 6552 -1
8324 6555 0.5
8324 8324 2.5
8325 5101 -1
8325 6552 -1
8325 7630 0.501961
8325 8325 2.50196
8326 5706 -1
8326 6552 -1
8326 8326 2.5015
8327 5448 0.5
8327 6552 -1
8327 6667 -1
8327 8327 2.5
8328 6552 -1
8328 6772 -1
8328 7630 0.5
8328 8328 2.5
8329 2539 -1
8329 5448 0.5
8329 6552 -1
8329 8329 2.5
8330 5354 -1.02094
8330 6587 -1.02094
8330 7579 0.5
8330 8330 2.54187
8331 6070 -1.02094
8331 6587 -1.02094
8331 7688 0.5
8331 8331 2.54187
8332 5620 -1.03434
8332 6558 -1.03434
8332 7640 1
8332 8332 3.06869
8333 6434 -1
8333 6524 0.583144
8333 6552 -1
8333 8333 2.58314
8334 2789 -1.01688
8334 6536 -1.01688
8334 7593 0.5
8334 8334 2.53376
8335 5448 0.5
8335 5703 -1
8335 6552 -1
8335 8335 2.5
8336 6558 -1.03434
8336 6946 -1.03434
8336 8336 2.59464
8337 5439 -1.03226
8337 6601 0.503441
8337 6983 -1.03226
8337 8337 2.56796
8338 1989 -1.03434
8338 6576 -1.03434
8338 7674 0.521385
8338 8338 2.59007
8339 5887 -1.024
8339 7369 -1.024
8339 8339 2.56283
8340 5871 0.512513
8340 6552 -1
8340 6793 -1
8340 8340 2.51251
8341 6547 0.529884
8341 6552 -1
8341 7358 -1
8341 8341 2.52988
8342 4588 -1.03434
8342 6558 -1.03434
8342 6570 0.516129
8342 8342 2.58482
8343 6592 -1.00887
8343 6851 -1.00887
8343 7634 0.509073
8343 8343 2.52681
8344 5799 -1.02196
8344 6533 -1.02196
8344 6552 0.5
8344 8344 2.54391
8345 6552 -1
8345 7443 -1
8345 8345 2.5015
8346 5553 -1.01739
8346 6526 -1.01739
8346 7573 0.519797
8346 8346 2.55457
8347 5448 0.5
8347 6533 -1.02196
8347 7338 -1.02196
8347 8347 2.54391
8348 6566 -1.01587
8348 7304 -1.01587
8348 8348 2.55393
8349 4949 -1
8349 6832 -1
8349 7645 0.506429
8349 8349 2.50643
8350 5994 -1
8350 6524 0.60413
8350 6552 -1
8350 8350 2.60413
8351 5264 -1
8351 6555 -1
8351 8351 2.5015
8352 2508 -1
8352 6552 -1
8352 6621 0.543524
8352 8352 2.54352
8353 5627 -1.02196
8353 6533 -1.02196
8353 6555 0.5
8353 8353 2.54391
8354 6132 -1.03434
8354 6529 -1.03434
8354 8354 2.58228
8355 2720 -1
8355 6552 -1
8355 8355 2.50127
8356 5898 0.631709
8356 6554 -1.16629
8356 6587 1.11608
8356 6943 -1.16629
8356 8356 4.08036
8357 5732 -1.01739
8357 6526 -1.01739
8357 8357 2.54282
8358 6536 -1.01688
8358 6547 0.529884
8358 7468 -1.01688
8358 8358 2.56365
8359 2635 -1.03434
8359 6558 -1.03434
8359 6570 0.516129
8359 8359 2.58482
8360 2640 -1.024
8360 6601 0.502947
8360 6602 -1.024
8360 8360 2.55095
8361 2872 -1.02196
8361 6533 -1.02196
8361 8361 2.54541
8362 5679 -1
8362 6522 -1
8362 7616 0.5
8362 8362 2.5
8363 6305 -1.11063
8363 6554 -1.11063
8363 6587 0.532225
8363 8363 2.75348
8364 4824 -1.03226
8364 6570 -1.03226
8364 8364 2.56771
8365 4723 -1.00343
8365 6895 -1.00343
8365 8365 2.55832
8366 6201 -1.05621
8366 6581 -1.05621
8366 6608 0.557279
8366 8366 2.66971
8367 5873 -1.08245
8367 6876 -1.08245
8367 7679 0.556219
8367 8367 2.72112
8368 5873 -1.04065
8368 6596 0.535565
8368 6770 -1.04065
8368 8368 2.61687
8369 1791 -1.02094
8369 5898 0.571429
8369 6587 -1.02094
8369 8369 2.6133
8370 2706 -1.02094
8370 5898 0.571429
8370 6587 -1.02094
8370 8370 2.6133
8371 6595 -1.04224
8371 6953 -1.04224
8371 7679 0.583393
8371 8371 2.66787
8372 6289 -1.03434
8372 6558 -1.03434
8372 6570 0.519533
8372 8372 2.58822
8373 1750 -1.03434
8373 6558 -1.03434
8373 7640 0.5
8373 8373 2.56869
8374 4112 -1
8374 6547 0.529884
8374 6611 -1
8374 8374 2.52988
8375 4424 -1.03382
8375 6574 -1.03382
8375 7600 0.506429
8375 8375 2.57407
8376 5181 -1.01739
8376 6526 -1.01739
8376 7573 0.519797
8376 8376 2.55457
8377 2807 -1.04918
8377 6532 -1.04918
8377 7647 0.508946
8377 8377 2.60731
8378 5598 -1
8378 6552 -1
8378 8378 2.5
8379 4991 0.5
8379 6536 -1.01688
8379 6661 -1.01688
8379 8379 2.53376
8380 6324 -1.01587
8380 6566 -1.01587
8380 7584 0.587451
8380 8380 2.6192
8381 6077 -1
8381 6547 0.529884
8381 6552 -1
8381 8381 2.52988
8382 6533 -1.02605
8382 6552 0.5
8382 6971 -1.02605
8382 8382 2.5521
8383 2158 -1
8383 6552 -1
8383 7630 0.5
8383 8383 2.5
8384 2823 -1
8384 5448 0.5
8384 6555 -1
8384 8384 2.5
8385 5448 0.5
8385 6552 -1
8385 6783 -1
8385 8385 2.5
8386 6443 -1
8386 6552 -1
8386 8386 2.50224
8387 3742 -1
8387 6552 -1
8387 7630 0.5
8387 8387 2.5
8388 5109 -1
8388 5448 0.5
8388 6552 -1
8388 8388 2.5
8389 5898 0.571429
8389 6278 -1.02094
8389 6587 -1.02094
8389 8389 2.6133
8390 2559 -1.11063
8390 5424 0.5
8390 6554 -1.11063
8390 8390 2.72126
8391 5867 -1
8391 6945 -1
8391 8391 2.5
8392 6198 -1.05621
8392 6524 0.598306
8392 6581 -1.05621
8392 8392 2.71073
8393 5382 -1.01186
8393 6526 0.508693
8393 6748 -1.01186
8393 8393 2.53241
8394 5898 0.571429
8394 6567 -1.00441
8394 7407 -1.00441
8394 8394 2.58026
8395 6552 -1
8395 7424 -1
8395 8395 2.50794
8396 6524 0.582149
8396 6552 -1
8396 6673 -1
8396 8396 2.58215
8397 6552 -1
8397 7420 -1
8397 7630 0.5
8397 8397 3.0015
8398 5542 -1
8398 6552 -1
8398 8398 2.57431
8399 1954 -1
8399 6552 -1
8399 6555 0.5
8399 8399 2.5
8400 2692 -1.00589
8400 5916 0.512
8400 6601 -1.00589
8400 8400 2.52379
8401 5439 -1.03226
8401 6601 0.508946
8401 6867 -1.03226
8401 8401 2.57346
8402 6414 -1.01186
8402 6552 -1.01186
8402 6558 0.519007
8402 8402 2.54272
8403 5916 0.524994
8403 6602 -1.024
8403 6681 -1.024
8403 8403 2.57299
8404 6535 0.537815
8404 6536 -1.01688
8404 6671 -1.01688
8404 8404 2.57158
8405 6535 -1.07563
8405 7414 -1.07563
8405 8405 2.66171
8406 2160 -1.01587
8406 6547 0.529884
8406 6566 -1.01587
8406 8406 2.56163
8407 6558 -1.03434
8407 6954 -1.03434
8407 7640 0.512513
8407 8407 2.5812
8408 5448 0.500489
8408 6552 -1
8408 6698 -1
8408 8408 2.50049
8409 5548 -1.01739
8409 6526 -1.01739
8409 7587 0.53595
8409 8409 2.57072
8410 2863 -1.02094
8410 5898 0.571429
8410 6587 -1.02094
8410 8410 2.6133
8411 5361 -1.02094
8411 6587 -1.02094
8411 7579 0.5
8411 8411 2.54187
8412 3744 -1.01688
8412 5898 0.571429
8412 6580 -1.01688
8412 8412 2.60519
8413 5448 -1
8413 6547 0.529884
8413 6934 -1
8413 8413 2.52988
8414 2521 -1
8414 6547 0.529884
8414 6555 -1
8414 8414 2.52988
8415 5857 0.555767
8415 5873 -1.1225
8415 6581 0.564654
8415 6843 -1.1225
8415 8415 3.93015
8416 4900 -1
8416 6555 -1
8416 7673 0.500489
8416 8416 2.50049
8417 6576 -1.03434
8417 6912 -1.03434
8417 7670 0.5
8417 8417 2.56869
8418 1868 -1.02094
8418 5898 0.571429
8418 6587 -1.02094
8418 8418 2.6133
8419 2870 -1.01739
8419 6526 -1.01739
8419 6536 0.508441
8419 8419 2.54321
8420 5448 0.516129
8420 6552 -1
8420 6792 -1
8420 8420 3.0788
8421 5448 0.5
8421 6552 -1
8421 7361 -1
8421 8421 2.5
8422 5761 -1
8422 6555 -1
8422 8422 2.50854
8423 2938 -1
8423 6591 -1
8423 8423 2.50233
8424 5803 -1.11063
8424 6554 -1.11063
8424 7686 0.505929
8424 8424 2.72719
8425 5919 0.5
8425 6142 -1.02094
8425 6587 -1.02094
8425 8425 2.54187
8426 4597 -1
8426 6586 -1
8426 7579 0.5
8426 8426 2.5
8427 5009 -1
8427 6587 0.510469
8427 7467 -1
8427 8427 2.51047
8428 4990 -1
8428 6693 -1
8428 7576 0.512769
8428 8428 2.51277
8429 6424 -1.02503
8429 6535 0.537815
8429 6536 -1.02503
8429 8429 2.58787
8430 2985 -1
8430 6552 -1
8430 8430 2.57271
8431 6003 -1.1643
8431 6524 -1.1643
8431 7645 0.507056
8431 8431 2.83565
8432 5871 0.513283
8432 6139 -1
8432 6552 -1
8432 8432 2.51328
8433 6519 -1
8433 6524 0.629573
8433 6800 -1
8433 8433 2.62957
8434 6558 -1.03434
8434 6911 -1.03434
8434 8434 2.59035
8435 6532 -1.04918
8435 7260 -1.04918
8435 8435 2.60641
8436 2808 -1.01739
8436 6526 -1.01739
8436 7647 0.508946
8436 8436 2.54372
8437 6547 1.11684
8437 6581 -1.07733
8437 6596 1.1033
8437 6751 -1.07733
8437 8437 4.37479
8438 5857 -1.14927
8438 6581 0.547009
8438 6762 -1.14927
8438 8438 2.84555
8439 5857 -1.0882
8439 6596 0.558038
8439 7395 -1.0882
8439 8439 2.73445
8440 2973 -1.08878
8440 6596 0.523785
8440 6605 -1.08878
8440 8440 2.70135
8441 2110 -1
8441 6610 -1
8441 8441 2.55146
8442 5448 0.533333
8442 6555 -1
8442 7365 -1
8442 8442 2.53333
8443 6547 0.54266
8443 6604 -1.00392
8443 7011 -1.00392
8443 8443 2.5505
8444 3001 -1.00589
8444 5916 0.512
8444 6601 -1.00589
8444 8444 2.52379
8445 6173 -1.00589
8445 6601 -1.00589
8445 6614 0.522183
8445 8445 2.53397
8446 5916 0.526614
8446 6601 -1.05567
8446 6992 -1.05567
8446 8446 2.63795
8447 5916 0.521651
8447 6171 -1.00589
8447 6601 -1.00589
8447 8447 2.53344
8448 3053 -1.02094
8448 5011 0.5
8448 6587 -1.02094
8448 8448 2.54187
8449 6362 -1.11063
8449 6554 -1.11063
8449 6587 0.538381
8449 8449 2.75964
8450 2784 -1.01688
8450 6580 -1.01688
8450 7676 0.5
8450 8450 2.53376
8451 4124 -1.02094
8451 5898 0.571429
8451 6587 -1.02094
8451 8451 2.6133
8452 2788 -1.02094
8452 5898 0.571429
8452 6587 -1.02094
8452 8452 2.6133
8453 5293 -1
8453 6552 -1
8453 8453 2.50856
8454 5382 0.505929
8454 6526 -1.01739
8454 7281 -1.01739
8454 8454 2.5407
8455 5873 0.570752
8455 6608 -1.07535
8455 6949 -1.07535
8455 8455 2.72145
8456 6552 -1.06889
8456 6844 -1.06889
8456 7640 0.5
8456 8456 2.63779
8457 2830 -1
8457 5448 0.5
8457 6552 -1
8457 8457 2.5
8458 6344 -1.01186
8458 6555 -1.01186
8458 7673 0.500489
8458 8458 2.5242
8459 4117 -1.1643
8459 6524 -1.1643
8459 7684 0.5
8459 8459 2.8286
8460 5154 -1
8460 5448 0.5
8460 6555 -1
8460 8460 2.5
8461 5210 -1
8461 6555 -1
8461 8461 2.50854
8462 6460 -1.03434
8462 6576 -1.03434
8462 7670 0.5
8462 8462 2.56869
8463 5108 -1
8463 5448 0.5
8463 6555 -1
8463 8463 2.5
8464 6183 -1.01688
8464 6580 -1.01688
8464 7579 0.5
8464 8464 2.53376
8465 5346 -1.11063
8465 6554 -1.11063
8465 7686 0.513026
8465 8465 2.73428
8466 2939 -1.1643
8466 6524 -1.1643
8466 6547 0.529884
8466 8466 2.85848
8467 5276 -1.01739
8467 6526 -1.01739
8467 7573 0.519797
8467 8467 2.55457
8468 2595 -1.01739
8468 6526 -1.01739
8468 6536 0.508441
8468 8468 2.54321
8469 5005 -1
8469 7492 -1
8469 8469 2.5
8470 2197 -1.01688
8470 6615 -1.01688
8470 7673 0.500489
8470 8470 2.53425
8471 5445 -1
8471 7292 -1
8471 8471 2.51134
8472 2760 -1.01688
8472 6536 -1.01688
8472 7619 0.5
8472 8472 2.53376
8473 2742 -1.01789
8473 6531 -1.01789
8473 7631 0.507874
8473 8473 2.54366
8474 3125 -1
8474 6555 -1
8474 8474 2.54187
8475 5889 0.501961
8475 6576 -1.03434
8475 6996 -1.03434
8475 7665 0.5
8475 8475 3.07065
8476 2816 -1.02094
8476 5898 0.571429
8476 6587 -1.02094
8476 8476 2.6133
8477 5448 -1
8477 6818 -1
8477 7631 0.508378
8477 8477 2.50838
8478 6526 0.508693
8478 6552 -1
8478 6785 -1
8478 8478 2.50869
8479 6223 -1.01688
8479 6536 -1.01688
8479 7673 0.500489
8479 8479 2.53425
8480 6558 0.523517
8480 6570 -1.03226
8480 6937 -1.03226
8480 8480 2.58803
8481 3082 -1.02094
8481 4736 0.5
8481 6587 -1.02094
8481 6625 0.5
8481 8481 3.04187
8482 4725 -1
8482 6989 -1
8482 7579 0.5
8482 8482 2.5
8483 3103 -1.02094
8483 6587 -1.02094
8483 8483 2.58224
8484 5647 -1.11063
8484 6554 -1.11063
8484 6587 0.510469
8484 8484 2.73173
8485 5366 -1.01789
8485 6531 -1.01789
8485 7631 0.507874
8485 8485 2.54366
8486 6536 -1.02298
8486 6915 -1.02298
8486 7673 0.500489
8486 8486 2.54644
8487 6524 -1.1643
8487 7452 -1.1643
8487 7684 0.5
8487 8487 2.8286
8488 4991 -1
8488 7437 -1
8488 7630 0.5
8488 8488 2.5
8489 5448 -1
8489 7356 -1
8489 8489 2.50794
8490 6069 -1.09842
8490 6608 -1.09842
8490 8490 2.76063
8491 4725 -1
8491 7382 -1
8491 7579 0.503937
8491 8491 2.50394
8492 5135 -1
8492 6551 -1
8492 8492 2.54356
8493 6524 -1.1643
8493 6991 -1.1643
8493 8493 2.9038
8494 2154 -1.03434
8494 6576 -1.03434
8494 7632 0.525398
8494 8494 2.59408
8495 2987 -1.03434
8495 6576 -1.03434
8495 7670 0.5
8495 8495 2.56869
8496 4110 -1.03434
8496 5889 0.501961
8496 6576 -1.03434
8496 8496 2.57065
8497 2911 -1.11063
8497 6554 -1.11063
8497 6587 0.510469
8497 8497 2.73173
8498 1919 -1
8498 4991 0.5
8498 6551 -1
8498 8498 2.5
8499 5448 -1
8499 6908 -1
8499 7684 0.5
8499 8499 2.5
8500 5580 -1.01688
8500 6526 0.508693
8500 6536 -1.01688
8500 8500 2.54246
8501 2633 -1
8501 6572 -1
8501 8501 2.55146
8502 3111 -1.00787
8502 6607 -1.00787
8502 8502 2.55016
8503 5606 -1.05621
8503 6581 -1.05621
8503 6596 0.528789
8503 8503 2.64122
8504 4641 -1.10583
8504 6558 -1.10583
8504 7640 0.5
8504 8504 2.71166
8505 5439 -1.03226
8505 6601 0.503441
8505 6833 -1.03226
8505 8505 2.56796
8506 6582 -1.17667
8506 7017 -1.17667
8506 8506 2.95257
8507 3016 -1.01688
8507 6535 0.537815
8507 6536 -1.01688
8507 8507 2.57158
8508 5871 0.540405
8508 6524 -1.1643
8508 7282 -1.1643
8508 8508 2.869
8509 6581 -1.07169
8509 6877 -1.07169
8509 8509 3.85611
8510 6581 -1.15576
8510 6605 0.621077
8510 6975 -1.15576
8510 8510 2.93259
8511 4702 -1.16828
8511 5873 0.565121
8511 6948 -1.16828
8511 7679 0.58248
8511 8511 3.48417
8512 5873 -1.1225
8512 6605 0.58331
8512 6843 -1.1225
8512 7679 0.572547
8512 8512 3.40086
8513 5873 -1.04065
8513 6581 0.542948
8513 7461 -1.04065
8513 8513 2.62425
8514 5138 -1.05621
8514 5873 0.552916
8514 6581 -1.05621
8514 8514 2.66534
8515 6535 0.537815
8515 6536 -1.01688
8515 7285 -1.01688
8515 8515 2.57158
8516 4991 -1
8516 7470 -1
8516 7630 0.500733
8516 8516 2.50073
8517 5448 0.5
8517 6386 -1
8517 6555 -1
8517 8517 2.5
8518 3154 -1
8518 5448 0.5
8518 6555 -1
8518 8518 2.5
8519 5448 -1
8519 6552 0.5
8519 7438 -1
8519 8519 2.5
8520 3043 -1.08705
8520 6552 0.5
8520 6621 -1.08705
8520 8520 2.6741
8521 6093 -1.11063
8521 6554 -1.11063
8521 6587 0.532225
8521 8521 2.75348
8522 2967 -1.11063
8522 6554 -1.11063
8522 6587 0.510469
8522 8522 2.73173
8523 2725 -1.01739
8523 6526 -1.01739
8523 7647 0.508946
8523 8523 2.54372
8524 3094 -1.1643
8524 5871 0.512513
8524 6524 -1.1643
8524 8524 2.84111
8525 3174 -1.00787
8525 6607 -1.00787
8525 7703 0.5
8525 8525 2.51575
8526 6587 -1.05676
8526 7450 -1.05676
8526 7579 0.5
8526 8526 2.61352
8527 6161 -1.01587
8527 6566 -1.01587
8527 7574 0.526072
8527 8527 2.55782
8528 5916 0.520061
8528 6606 -1.04383
8528 6614 0.52059
8528 7005 -1.04383
8528 8528 3.12832
8529 5916 0.521651
8529 6222 -1.00589
8529 6601 -1.00589
8529 8529 2.53344
8530 6170 -1.03018
8530 6601 -1.03018
8530 7703 0.510723
8530 8530 2.57109
8531 6524 -1.1643
8531 6547 0.529884
8531 7399 -1.1643
8531 8531 2.85848
8532 4725 -1
8532 5898 0.576577
8532 7381 -1
8532 8532 2.57658
8533 4725 -1
8533 5898 0.571429
8533 6964 -1
8533 8533 2.57143
8534 5192 -1.01688
8534 6536 -1.01688
8534 8534 2.54181
8535 4909 -1
8535 6552 -1
8535 8535 2.5015
8536 3149 -1
8536 6618 -1
8536 8536 2.53333
8537 2477 -1
8537 6555 -1
8537 8537 2.50854
8538 5200 -1.11063
8538 6554 -1.11063
8538 7579 0.506931
8538 8538 2.72819
8539 6404 -1.11063
8539 6554 -1.11063
8539 7579 0.526749
8539 8539 2.74801
8540 2757 -1.024
8540 6601 0.502947
8540 6602 -1.024
8540 8540 2.55095
8541 6524 -1.1643
8541 6917 -1.1643
8541 7684 0.5
8541 8541 2.8286
8542 5918 -1.024
8542 6682 -1.024
8542 7575 0.501224
8542 8542 2.54922
8543 5638 -1
8543 6552 -1
8543 8543 2.50794
8544 5898 -1.33333
8544 7044 -1.33333
8544 7579 0.537815
8544 8544 3.20448
8545 3059 -1.01688
8545 6531 0.508946
8545 6536 -1.01688
8545 8545 2.54271
8546 6531 -1.01789
8546 6701 -1.01789
8546 7631 0.52112
8546 8546 2.5569
8547 4443 -1.03434
8547 6547 0.529884
8547 6558 -1.03434
8547 8547 2.59857
8548 5916 0.521651
8548 6218 -1.00589
8548 6601 -1.00589
8548 8548 2.53344
8549 5427 0.571429
8549 5794 -1.06667
8549 6552 -1.06667
8549 8549 3.20957
8550 5877 -1
8550 6578 0.511744
8550 7506 -1
8550 8550 2.51174
8551 826 -1
8551 6552 -1
8551 8551 2.54187
8552 5898 -1.14286
8552 7411 -1.14286
8552 7628 0.513283
8552 8552 2.799
8553 3172 -1
8553 6552 -1
8553 6555 0.5
8553 8553 2.5
8554 2182 -1
8554 6547 0.529884
8554 6555 -1
8554 8554 2.52988
8555 6155 -1.01688
8555 6536 -1.01688
8555 7673 0.506805
8555 8555 2.54057
8556 6536 -1.01688
8556 6891 -1.01688
8556 7673 0.500489
8556 8556 2.53425
8557 4102 -1
8557 6555 -1
8557 8557 2.55146
8558 5439 -1.03226
8558 6855 -1.03226
8558 7673 0.500978
8558 8558 2.56549
8559 2714 -1.00787
8559 5916 0.512
8559 6607 -1.00787
8559 8559 2.52775
8560 3037 -1.03434
8560 6576 -1.03434
8560 8560 2.60906
8561 4998 -1.00098
8561 6547 0.529884
8561 6857 -1.00098
8561 8561 2.53184
8562 2360 -1.03434
8562 6558 -1.03434
8562 7640 0.5
8562 8562 2.56869
8563 6554 -1.11063
8563 7031 -1.11063
8563 7579 0.514961
8563 8563 2.73622
8564 6338 -1.01688
8564 6580 -1.01688
8564 6587 0.510469
8564 8564 2.54423
8565 5344 -1.09871
8565 6622 -1.09871
8565 8565 2.69869
8566 3107 -1.01688
8566 5898 0.571429
8566 6580 -1.01688
8566 8566 2.60519
8567 5448 0.5
8567 6134 -1
8567 6555 -1
8567 8567 2.5
8568 2463 -1
8568 5448 0.5
8568 6555 -1
8568 8568 2.5
8569 3189 -1.08705
8569 6621 -1.08705
8569 8569 2.67657
8570 5411 -1
8570 5898 0.603774
8570 7504 -1
8570 8570 2.60377
8571 3186 -1.02094
8571 5898 0.571429
8571 6587 -1.02094
8571 8571 2.6133
8572 5448 -1
8572 6547 0.529884
8572 7426 -1
8572 8572 2.52988
8573 6114 -1
8573 6547 0.529884
8573 6555 -1
8573 8573 2.52988
8574 6524 0.582149
8574 6552 -1
8574 6848 -1
8574 8574 3.0902
8575 6536 -1.05458
8575 6985 -1.05458
8575 7663 0.500611
8575 8575 2.60978
8576 2064 -1.01688
8576 6535 0.537815
8576 6536 -1.01688
8576 8576 2.57158
8577 3052 -1.02094
8577 6587 -1.02094
8577 7699 0.513026
8577 8577 2.5549
8578 1864 -1.00589
8578 5916 0.512
8578 6601 -1.00589
8578 8578 2.52379
8579 5873 -1.1225
8579 6977 -1.1225
8579 7679 0.572547
8579 8579 2.81755
8580 6581 -1.07846
8580 6605 0.577389
8580 7034 -1.07846
8580 8580 2.73431
8581 3141 -1.07535
8581 6596 0.523785
8581 6608 -1.07535
8581 8581 2.67448
8582 6524 -1.1643
8582 7412 -1.1643
8582 8582 2.85511
8583 3135 -1.00589
8583 6601 -1.00589
8583 6614 1.53754
8583 8583 3.54933
8584 5439 -1.03226
8584 6601 0.503937
8584 6980 -1.03226
8584 8584 2.56845
8585 6159 -1.01688
8585 6536 -1.01688
8585 8585 2.54181
8586 2617 -1.07001
8586 6545 -1.07001
8586 7636 0.501469
8586 8586 2.64149
8587 2826 -1.01688
8587 6536 -1.01688
8587 8587 2.53857
8588 1998 -1.01688
8588 6536 -1.01688
8588 6555 0.5
8588 8588 2.53376
8589 5898 -1.14286
8589 7449 -1.14286
8589 8589 2.83718
8590 3177 -1.07563
8590 6535 -1.07563
8590 7575 0.500978
8590 8590 2.65224
8591 6074 -1.11063
8591 6554 -1.11063
8591 7579 0.526749
8591 8591 2.74801
8592 2998 -1.03226
8592 6558 0.517172
8592 6570 -1.03226
8592 8592 2.58169
8593 3024 -1.03174
8593 6530 -1.03174
8593 7661 0.5
8593 8593 2.56348
8594 5448 -1
8594 7427 -1
8594 7630 0.5
8594 8594 2.5
8595 5176 -1
8595 6555 -1
8595 8595 2.5015
8596 5439 -1.03487
8596 6614 0.521916
8596 6951 -1.03487
8596 8596 2.59165
8597 5591 -1.01688
8597 6536 -1.01688
8597 7673 0.500489
8597 8597 2.53425
8598 5898 -1.19626
8598 6821 -1.19626
8598 8598 2.93648
8599 5411 -1.00392
8599 6587 0.513026
8599 7512 -1.00392
8599 8599 2.52087
8600 6552 -1
8600 6815 -1
8600 8600 2.54187
8601 2685 -1.00589
8601 6601 -1.00589
8601 8601 2.53437
8602 2927 -1.00787
8602 6601 0.502947
8602 6607 -1.00787
8602 8602 2.51869
8603 2968 -1.00589
8603 6601 -1.00589
8603 8603 2.53437
8604 2790 -1.01739
8604 6526 -1.01739
8604 7573 0.519797
8604 8604 2.55457
8605 6433 -1.01688
8605 6536 -1.01688
8605 6547 0.536969
8605 8605 2.57073
8606 3762 -1.02094
8606 6587 -1.02094
8606 7686 0.505929
8606 8606 2.5478
8607 5792 -1.01789
8607 6531 -1.01789
8607 8607 2.63929
8608 6535 0.537815
8608 6536 -1.01688
8608 7384 -1.01688
8608 8608 2.57158
8609 4836 -1.18587
8609 6524 -1.18587
8609 7673 0.500489
8609 8609 2.87223
8610 2113 -1
8610 6555 -1
8610 8610 2.54187
8611 4680 -1.02094
8611 5898 0.571429
8611 6587 -1.02094
8611 8611 2.6133
8612 6554 -1.11063
8612 6587 0.524053
8612 7516 -1.11063
8612 8612 2.74531
8613 5757 -1.03226
8613 6570 -1.03226
8613 7640 0.500366
8613 8613 2.56488
8614 2201 -1.01688
8614 6531 0.508946
8614 6536 -1.01688
8614 8614 2.54271
8615 3187 -1.1643
8615 5871 0.512513
8615 6524 -1.1643
8615 8615 2.84111
8616 6342 -1.07563
8616 6543 -1.07563
8616 6547 0.534168
8616 8616 2.68543
8617 5898 -1.14286
8617 7458 -1.14286
8617 7579 0.5
8617 8617 2.78571
8618 5898 -1.15315
8618 6587 0.517433
8618 7500 -1.15315
8618 8618 2.82374
8619 6570 -1.03226
8619 7357 -1.03226
8619 7640 0.501469
8619 8619 2.56599
8620 2136 -1.00589
8620 6601 -1.00589
8620 8620 2.5462
8621 5353 -1.03174
8621 6530 -1.03174
8621 7600 0.506429
8621 8621 2.56991
8622 5978 -1.00787
8622 6601 0.51425
8622 6607 -1.00787
8622 8622 2.53
8623 6526 -1.01739
8623 6850 -1.01739
8623 8623 2.53958
8624 5817 -1.00491
8624 6531 0.508946
8624 7331 -1.00491
8624 8624 2.51876
8625 6215 -1.00589
8625 6601 -1.00589
8625 8625 2.54467
8626 5356 -1.11063
8626 6554 -1.11063
8626 7579 0.506931
8626 8626 2.72819
8627 6427 -1.19347
8627 6554 -1.19347
8627 7579 0.5
8627 8627 2.88695
8628 4815 -1.00392
8628 6547 0.529884
8628 6571 -1.00392
8628 8628 2.53773
8629 2915 -1.11063
8629 5898 0.571429
8629 6554 -1.11063
8629 8629 2.79269
8630 5898 0.571429
8630 6587 -1.02094
8630 7053 -1.02094
8630 8630 2.6133
8631 5898 -1.14798
8631 6935 -1.14798
8631 7579 0.503689
8631 8631 2.79965
8632 6570 -1.06667
8632 6878 -1.06667
8632 8632 2.67129
8633 3194 -1.00589
8633 6619 -1.00589
8633 8633 2.53014
8634 6558 -1.04703
8634 6802 -1.04703
8634 8634 2.62553
8635 5916 0.534168
8635 6601 -1.03854
8635 6970 -1.03854
8635 8635 2.61125
8636 5889 0.501961
8636 6120 -1.03434
8636 6576 -1.03434
8636 8636 2.57065
8637 6018 -1.01739
8637 6526 -1.01739
8637 8637 2.54954
8638 6536 -1.01688
8638 6892 -1.01688
8638 7673 0.500489
8638 8638 2.53425
8639 6435 -1.11063
8639 6554 -1.11063
8639 7579 0.5
8639 8639 2.72126
8640 3249 -1.11063
8640 5898 0.571429
8640 6554 -1.11063
8640 8640 2.79269
8641 3159 -1.11063
8641 6554 -1.11063
8641 6587 0.510469
8641 8641 2.73173
8642 6587 -1.03749
8642 6827 -1.03749
8642 8642 2.589
8643 6554 -1.11063
8643 6965 -1.11063
8643 7579 0.510214
8643 8643 2.73147
8644 4631 -1.01186
8644 6550 -1.01186
8644 7600 0.506429
8644 8644 2.53014
8645 6138 -1.03226
8645 6535 0.551724
8645 6570 -1.03226
8645 8645 2.61624
8646 6187 -1.05977
8646 6547 -1.05977
8646 8646 2.66889
8647 2493 -1.03226
8647 6570 -1.03226
8647 7672 0.527427
8647 8647 2.59194
8648 6581 -1.1538
8648 6605 0.618825
8648 6841 -1.1538
8648 8648 2.92643
8649 6581 -1.07507
8649 6605 0.602353
8649 6840 -1.07507
8649 8649 2.75248
8650 3064 -1.07535
8650 6596 0.523785
8650 6608 -1.07535
8650 8650 2.67448
8651 5873 0.53375
8651 6581 -1.05621
8651 7035 -1.05621
8651 8651 2.64618
8652 5448 -1
8652 6807 -1
8652 7630 0.501469
8652 8652 2.50147
8653 5448 -1
8653 6839 -1
8653 8653 2.56669
8654 5903 -1.03226
8654 6958 -1.03226
8654 8654 2.56734
8655 5898 -1.14286
8655 6930 -1.14286
8655 7579 1.03018
8655 8655 3.3159
8656 5898 -1.14286
8656 7430 -1.14286
8656 7579 0.515091
8656 8656 2.8008
8657 3266 -1.02094
8657 6587 -1.02094
8657 7579 0.5
8657 8657 2.54187
8658 5010 -1
8658 5898 0.581818
8658 6994 -1
8658 8658 2.58182
8659 5898 -1.14798
8659 7064 -1.14798
8659 7579 0.515091
8659 8659 2.81105
8660 5448 -1
8660 6979 -1
8660 7640 0.5
8660 8660 2.5
8661 5448 0.5
8661 6148 -1
8661 6555 -1
8661 8661 2.5
8662 6096 -1.03226
8662 6570 -1.03226
8662 7673 0.538381
8662 8662 2.6029
8663 6547 0.532086
8663 6573 -1
8663 7294 -1
8663 8663 2.53209
8664 6002 -1.01688
8664 6536 -1.01688
8664 8664 2.57413
8665 5873 -1.15543
8665 6820 -1.15543
8665 7679 0.560328
8665 8665 2.87119
8666 3178 -1.07563
8666 6535 -1.07563
8666 8666 2.66661
8667 3081 -1
8667 6552 -1
8667 6555 0.5
8667 8667 2.5
8668 6524 -1.1643
8668 6944 -1.1643
8668 8668 2.89516
8669 5667 -1.02094
8669 6587 -1.02094
8669 8669 2.5559
8670 6028 -1.02094
8670 6587 -1.02094
8670 8670 2.58224
8671 6576 -1.03434
8671 6997 -1.03434
8671 7670 0.5
8671 8671 2.56869
8672 5448 0.5
8672 6552 -1
8672 7435 -1
8672 8672 2.5
8673 2605 -1.00589
8673 6601 -1.00589
8673 8673 3.04231
8674 4377 -1.07563
8674 6535 -1.07563
8674 6536 0.508441
8674 8674 2.6597
8675 6013 -1.01688
8675 6536 -1.01688
8675 8675 2.54287
8676 2402 -1.01688
8676 6554 0.555315
8676 6580 -1.01688
8676 8676 2.58908
8677 6570 -1.04065
8677 7025 -1.04065
8677 7673 0.506523
8677 8677 2.58782
8678 2184 -1.07563
8678 6535 -1.07563
8678 6547 0.529884
8678 8678 2.68114
8679 6535 -1.07563
8679 6536 0.510851
8679 6836 -1.07563
8679 8679 2.66211
8680 5898 -1.14286
8680 6587 0.523785
8680 7479 -1.14286
8680 8680 2.8095
8681 2994 -1.02094
8681 6587 -1.02094
8681 8681 2.56246
8682 1914 -1
8682 6552 -1
8682 8682 2.5015
8683 5898 1.14286
8683 6552 -1
8683 6914 -1
8683 8683 3.14286
8684 5916 -1.03018
8684 6614 0.529747
8684 7042 -1.03018
8684 8684 2.59011
8685 3292 -1.01688
8685 6536 -1.01688
8685 7645 0.5
8685 8685 2.53376
8686 6547 0.5398
8686 6581 -1.05621
8686 7447 -1.05621
8686 8686 2.65223
8687 3183 -1.01688
8687 6536 -1.01688
8687 7672 0.527427
8687 8687 2.56119
8688 6154 -1
8688 6552 -1
8688 8688 2.50247
8689 5632 -1
8689 6552 -1
8689 8689 2.5015
8690 5131 -1
8690 6552 -1
8690 8690 2.55265
8691 5448 0.502207
8691 5614 -1
8691 6552 -1
8691 8691 2.50221
8692 6526 -1.01739
8692 6890 -1.01739
8692 7573 1.05005
8692 8692 3.08483
8693 5812 -1.02094
8693 5898 0.571429
8693 6587 -1.02094
8693 8693 2.6133
8694 5898 -1.14286
8694 7431 -1.14286
8694 7579 0.505929
8694 8694 2.79164
8695 5898 0.587619
8695 6587 -1.02094
8695 7471 -1.02094
8695 8695 2.62949
8696 6464 -1.02094
8696 6587 -1.02094
8696 8696 2.58224
8697 6531 -1.01789
8697 7007 -1.01789
8697 7631 0.519764
8697 8697 2.55555
8698 4103 -1.01688
8698 6613 -1.01688
8698 8698 2.56613
8699 6172 -1.1643
8699 6524 -1.1643
8699 7673 0.500489
8699 8699 2.82908
8700 6230 -1.00589
8700 6601 -1.00589
8700 8700 2.52934
8701 5439 -1.03226
8701 6614 0.513541
8701 6883 -1.03226
8701 8701 2.57806
8702 6526 -1.01739
8702 6678 -1.01739
8702 7673 0.510278
8702 8702 2.54505
8703 3040 -1
8703 5448 0.5
8703 6552 -1
8703 8703 2.5
8704 3745 -1.02094
8704 5011 0.5
8704 6587 -1.02094
8704 8704 2.54187
8705 2610 -1.02094
8705 6587 -1.02094
8705 7686 0.505929
8705 8705 2.5478
8706 3287 -1.01688
8706 6580 -1.01688
8706 7685 0.505929
8706 8706 2.53969
8707 5898 -1.14286
8707 7507 -1.14286
8707 7579 0.515091
8707 8707 2.8008
8708 5993 -1.01739
8708 6526 -1.01739
8708 8708 2.55097
8709 6226 -1.00589
8709 6601 -1.00589
8709 7704 0.51066
8709 8709 2.52245
8710 5898 -1.15315
8710 6924 -1.15315
8710 8710 2.85773
8711 5898 -1.15315
8711 6899 -1.15315
8711 8711 2.83265
8712 2666 -1.03434
8712 6576 -1.03434
8712 7670 0.5
8712 8712 2.56869
8713 2885 -1.00589
8713 6601 -1.00589
8713 8713 2.55216
8714 5989 -1.01739
8714 6526 -1.01739
8714 8714 2.54954
8715 2930 -1.11063
8715 6554 -1.11063
8715 8715 2.7293
8716 5448 -1
8716 6547 1.59958
8716 6739 -1
8716 8716 4.14408
8717 5448 -1
8717 5871 0.512513
8717 6687 -1
8717 8717 2.51251
8718 5898 -1.14286
8718 7372 -1.14286
8718 7709 0.5015
8718 8718 2.78721
8719 5670 -1.02094
8719 5898 0.571429
8719 6587 -1.02094
8719 8719 2.6133
8720 6588 -1.01688
8720 7505 -1.01688
8720 8720 2.54666
8721 5873 0.570752
8721 6608 -1.07535
8721 7343 -1.07535
8721 8721 2.72145
8722 5873 -1.1225
8722 6843 -1.1225
8722 8722 2.80973
8723 6582 -1.1907
8723 6841 -1.1907
8723 8723 2.98992
8724 5873 -1.09402
8724 6672 -1.09402
8724 8724 3.30946
8725 6153 -1
8725 6555 -1
8725 8725 2.57271
8726 3220 -1.03018
8726 6548 -1.03018
8726 8726 2.56135
8727 6601 -1.00589
8727 6901 -1.00589
8727 7704 0.504744
8727 8727 2.51653
8728 2709 -1.00589
8728 6601 -1.00589
8728 7703 0.5
8728 8728 2.51179
8729 5439 -1.03226
8729 6862 -1.03226
8729 8729 2.60546
8730 6535 -1.07563
8730 6955 -1.07563
8730 7689 0.511106
8730 8730 2.66237
8731 6175 -1.01688
8731 6536 -1.01688
8731 8731 2.58166
8732 6576 -1.03434
8732 7039 -1.03434
8732 7670 0.5
8732 8732 2.56869
8733 6607 -1.01186
8733 7024 -1.01186
8733 7576 0.534029
8733 8733 2.55774
8734 5898 -1.14286
8734 7415 -1.14286
8734 7579 0.5
8734 8734 2.78571
8735 6587 -1.02094
8735 7115 -1.02094
8735 7579 0.5
8735 8735 3.08224
8736 3185 -1.02094
8736 6587 -1.02094
8736 7579 0.5
8736 8736 2.54187
8737 5538 -1.01739
8737 6526 -1.01739
8737 7673 0.500489
8737 8737 2.53526
8738 6576 -1.03434
8738 6996 -1.03434
8738 7670 0.5
8738 8738 2.56869
8739 2810 -1
8739 6552 -1
8739 8739 3.08374
8740 5348 -1.02094
8740 6587 -1.02094
8740 7579 0.5
8740 8740 2.54187
8741 6587 -1.0333
8741 7073 -1.0333
8741 7699 0.513026
8741 8741 2.57963
8742 5646 -1.01789
8742 6531 -1.01789
8742 7631 0.507874
8742 8742 2.54366
8743 5916 0.521651
8743 6246 -1.00589
8743 6601 -1.00589
8743 8743 2.53344
8744 6607 -1.00787
8744 6614 0.523919
8744 7021 -1.00787
8744 8744 2.53967
8745 3030 -1.05977
8745 6547 -1.05977
8745 8745 2.65329
8746 6491 -1.05458
8746 6587 -1.05458
8746 8746 2.64954
8747 6587 -1.02094
8747 7077 -1.02094
8747 8747 2.58224
8748 5898 -1.14286
8748 6587 0.510469
8748 7423 -1.14286
8748 8748 2.79618
8749 3138 -1
8749 6555 -1
8749 8749 3.07619
8750 3312 -1.02094
8750 6587 -1.02094
8750 8750 2.57627
8751 5873 -1.04065
8751 6608 0.553065
8751 6893 -1.04065
8751 8751 2.63437
8752 3322 -1.02503
8752 6614 -1.02503
8752 8752 2.57263
8753 6614 -1.06445
8753 6962 -1.06445
8753 8753 2.70081
8754 5898 -1.14286
8754 7480 -1.14286
8754 8754 2.79982
8755 5898 -1.14798
8755 7524 -1.14798
8755 8755 2.8465
8756 6587 -1.02094
8756 7134 -1.02094
8756 8756 2.5559
8757 6587 -1.03749
8757 7079 -1.03749
8757 8757 2.589
8758 3381 -1.02094
8758 6587 -1.02094
8758 7579 0.5
8758 8758 2.54187
8759 6623 -1.01891
8759 7108 -1.01891
8759 8759 2.58325
8760 6235 -1.00589
8760 6601 -1.00589
8760 8760 2.53622
8761 5448 -1
8761 6784 -1
8761 8761 2.50247
8762 3387 -1.02094
8762 5898 0.571429
8762 6587 -1.02094
8762 8762 2.6133
8763 6605 -1.17364
8763 6842 -1.17364
8763 8763 2.9568
8764 5873 -1.1225
8764 6843 -1.1225
8764 7679 1.71764
8764 8764 3.96264
8765 2831 -1.02094
8765 6587 -1.02094
8765 8765 2.58224
8766 5898 -1.15315
8766 6587 0.52702
8766 7536 -1.15315
8766 8766 2.83333
8767 6495 -1.02094
8767 6587 -1.02094
8767 7579 0.5
8767 8767 2.54187
8768 3129 -1.02094
8768 6587 -1.02094
8768 7686 0.505929
8768 8768 2.5478
8769 3310 -1.03226
8769 6570 -1.03226
8769 7689 0.501469
8769 8769 2.56599
8770 5577 -1.05977
8770 6547 -1.05977
8770 8770 2.66367
8771 2887 -1.02094
8771 6587 -1.02094
8771 8771 2.57521
8772 3376 -1.02094
8772 5898 0.571429
8772 6587 -1.02094
8772 8772 2.6133
8773 5546 -1.04918
8773 6532 -1.04918
8773 8773 2.63888
8774 6416 -1.01992
8774 6624 -1.01992
8774 7679 0.547301
8774 8774 2.58714
8775 6602 -1.024
8775 7392 -1.024
8775 8775 2.63123
8776 6535 -1.07563
8776 6704 -1.07563
8776 8776 2.65931
8777 5898 -1.14286
8777 7390 -1.14286
8777 7579 0.512
8777 8777 2.79771
8778 5898 0.571429
8778 6587 -1.0333
8778 7543 -1.0333
8778 8778 2.63803
8779 2245 -1.07563
8779 6535 -1.07563
8779 8779 2.69142
8780 6552 1
8780 6587 -1.0333
8780 7075 -1.0333
8780 8780 3.57465
8781 2705 -1.02094
8781 6587 -1.02094
8781 8781 2.58224
8782 3039 -1.02094
8782 6587 -1.02094
8782 8782 2.54314
8783 3367 -1.07563
8783 6535 -1.07563
8783 6547 0.529884
8783 8783 2.68114
8784 5898 -1.15315
8784 7026 -1.15315
8784 7579 0.50668
8784 8784 2.81299
8785 5898 -1.15315
8785 7466 -1.15315
8785 8785 2.81361
8786 6256 -1
8786 6555 -1
8786 8786 2.5015
8787 3175 -1.02094
8787 6587 -1.02094
8787 7673 0.500489
8787 8787 2.54236
8788 6216 -1.01739
8788 6526 -1.01739
8788 7673 0.510278
8788 8788 2.54505
8789 4598 -1.05977
8789 6547 -1.05977
8789 8789 2.6599
8790 6236 -1.05977
8790 6547 -1.05977
8790 7673 0.508189
8790 8790 2.62772
8791 6587 -1.02094
8791 7513 -1.02094
8791 8791 2.58224
8792 2263 -1.02094
8792 6587 -1.02094
8792 8792 2.58224
8793 6535 -1.07563
8793 7541 -1.07563
8793 8793 2.65931
8794 5448 -1
8794 6547 0.529884
8794 7456 -1
8794 8794 2.52988
8795 2796 -1.02094
8795 5898 0.571429
8795 6587 -1.02094
8795 8795 2.6133
8796 5898 -1.15315
8796 7494 -1.15315
8796 7579 0.50668
8796 8796 2.81299
8797 3409 -1.02094
8797 6587 -1.02094
8797 8797 2.58224
8798 5873 -1.13715
8798 6596 0.555616
8798 6838 -1.13715
8798 8798 2.82991
8799 5873 -1.1225
8799 6843 -1.1225
8799 7679 0.572547
8799 8799 3.38228
8800 5381 0.525937
8800 5873 -1.04065
8800 7071 -1.04065
8800 8800 2.60724
8801 5873 0.535565
8801 6605 -1.08878
8801 7548 -1.08878
8801 8801 2.71313
8802 5873 -1.05895
8802 6596 0.543236
8802 6840 -1.05895
8802 8802 2.66113
8803 6605 -1.10883
8803 7481 -1.10883
8803 8803 2.8603
8804 5633 -1.00589
8804 6601 -1.00589
8804 8804 2.53949
8805 3328 -1.04757
8805 6596 -1.04757
8805 7592 0.510469
8805 8805 2.60561
8806 6587 -1.02094
8806 7511 -1.02094
8806 8806 2.584
8807 3402 -1.02094
8807 6587 -1.02094
8807 7670 0.5
8807 8807 2.54187
8808 6587 -1.02094
8808 7146 -1.02094
8808 7579 0.5
8808 8808 2.54187
8809 5898 -1.17162
8809 7002 -1.17162
8809 7579 0.528653
8809 8809 2.8719
8810 6587 -1.02094
8810 7132 -1.02094
8810 8810 2.58224
8811 6482 -1.01739
8811 6526 -1.01739
8811 8811 2.54954
8812 6044 -1.0184
8812 6526 -1.0184
8812 8812 2.54484
8813 3044 -1.00589
8813 6601 -1.00589
8813 8813 2.55216
8814 3067 -1.00589
8814 5916 0.512
8814 6601 -1.00589
8814 8814 2.52379
8815 6614 -1.02503
8815 7065 -1.02503
8815 8815 2.5732
8816 6535 -1.07563
8816 6547 0.529884
8816 7013 -1.07563
8816 8816 2.68114
8817 5873 -1.04065
8817 6775 -1.04065
8817 7673 0.511233
8817 8817 2.59253
8818 6186 -1.05977
8818 6547 -1.05977
8818 8818 2.6327
8819 6008 -1.01739
8819 6526 -1.01739
8819 7673 0.510278
8819 8819 2.54505
8820 6605 -1.08878
8820 6950 -1.08878
8820 8820 2.76797
8821 3132 -1.07563
8821 6535 -1.07563
8821 6536 0.508441
8821 8821 2.6597
8822 6607 -1.01789
8822 7020 -1.01789
8822 8822 2.57219
8823 6547 -1.08446
8823 6830 -1.08446
8823 7673 0.516943
8823 8823 3.24546
8824 3286 -1.02094
8824 6587 -1.02094
8824 7579 0.5
8824 8824 2.54187
8825 6587 -1.03749
8825 6920 -1.03749
8825 8825 2.61534
8826 6587 -1.0333
8826 7145 -1.0333
8826 8826 2.60697
8827 6587 -1.02094
8827 7045 -1.02094
8827 8827 2.58224
8828 6552 -1
8828 6853 -1
8828 8828 2.51773
8829 6630 -1.1179
8829 7159 -1.1179
8829 8829 3.44807
8830 5357 -1.02094
8830 6547 0.529884
8830 6587 -1.02094
8830 8830 2.57176
8831 6587 -1.02094
8831 7136 -1.02094
8831 8831 2.5559
8832 5448 -1
8832 6910 -1
8832 8832 2.55762
8833 3195 -1
8833 6617 -1
8833 7687 0.5
8833 8833 2.5
8834 6547 -1.07988
8834 7191 -1.07988
8834 7673 0.500489
8834 8834 2.66026
8835 3071 -1.10345
8835 6630 -1.10345
8835 7579 0.5
8835 8835 2.7069
8836 3410 -1.00887
8836 6547 0.529884
8836 6592 -1.00887
8836 8836 2.54762
8837 5916 -1.024
8837 7070 -1.024
8837 7704 0.502638
8837 8837 2.55064
8838 6601 -1.00589
[truncated: 1,179,482 more chars]
