# Supplementary material for: Development of a structural growth curve model that considers the causal effect of initial phenotypes
Source: Genet Sel Evol. 2019 May 2;51:19. doi: 10.1186/s12711-019-0461-y (PMC6498631; doi:10.1186/s12711-019-0461-y)
Supplement: Supplementary file 6 — Additional file 6. Reproduction farm numbers. The order of animals is same as in in Additional file 1. [file 12711_2019_461_MOESM6_ESM.txt]

363
1331
1235
542
466
344
209
1587
1724
1112
425
230
327
249
253
1758
1212
1509
1366
1556
1626
1445
1057
768
1793
459
1513
1027
1201
346
1356
1799
799
854
778
779
784
972
246
835
645
232
73
1034
651
651
1488
412
793
1696
1153
760
277
404
1702
1347
982
860
289
863
1480
1784
652
1769
382
254
254
1517
1665
1225
8
1218
1152
929
233
1672
1507
1021
237
361
786
1078
1189
609
1646
475
1794
1280
172
869
1751
1394
290
406
1830
1191
324
1030
639
1403
399
608
1154
882
658
1524
867
1440
1690
502
1815
380
1674
748
334
664
1062
541
644
1314
265
1233
1063
400
948
1253
1338
1442
47
427
917
705
1010
263
1565
195
1607
215
1654
465
329
304
1120
1560
563
563
1484
780
272
364
1019
802
534
1752
30
1251
1194
177
968
1525
317
1711
686
1466
1621
1707
618
1077
1077
682
1163
391
1497
685
243
790
736
1824
678
890
1596
180
456
189
1836
626
586
673
548
111
684
1192
1234
1548
530
1550
106
106
1427
1298
190
316
543
879
1065
1064
893
728
1750
75
77
1206
1825
295
1779
553
1663
873
471
267
899
900
466
466
44
1125
532
244
244
707
569
627
629
1299
1236
1660
248
907
828
1357
1167
1804
483
419
1015
1787
1787
1625
23
35
35
35
35
35
35
35
35
35
35
976
1812
1037
579
1638
1193
1182
1287
854
1540
1540
1637
1637
237
1174
970
969
578
188
583
1375
1617
246
1685
288
645
415
1035
460
1095
774
942
868
1699
1159
170
1696
1275
653
170
1275
412
653
1272
235
1312
1345
257
495
1131
845
1318
1213
339
339
1274
1221
95
430
258
599
1309
289
1257
885
1743
1252
652
279
451
874
1230
577
785
411
1036
452
897
1698
894
501
1429
144
233
851
978
1389
383
1290
505
1642
607
1378
1374
351
1723
1209
455
1219
882
1697
1154
595
669
1289
611
612
513
440
1376
667
1495
723
90
100
1491
1491
467
1330
1066
1399
386
159
367
1066
640
1706
1606
165
165
380
1679
904
236
884
1624
644
1314
1105
818
1613
427
255
155
1582
329
1586
1334
1334
1334
1578
1677
244
567
219
292
902
348
1631
1631
349
1484
780
147
1249
51
847
847
949
480
1041
99
86
37
598
776
1116
423
1439
1676
1107
1167
1626
271
759
1025
1268
1014
1200
474
307
1014
1545
371
23
23
1224
1087
1411
1006
1341
351
262
1301
83
109
61
1610
935
58
1164
1077
628
1438
677
629
1466
738
670
1691
318
456
939
890
179
1452
527
538
625
242
630
528
671
444
1826
240
681
1381
282
376
283
1067
1708
1410
341
1337
720
1245
907
789
1302
253
1510
1556
76
1291
1168
138
138
1238
1640
1217
689
381
741
151
183
183
183
193
956
1730
230
25
772
1080
1486
17
561
1812
651
1384
181
746
234
1215
1359
1178
1179
487
1133
971
958
779
1133
1434
246
838
1056
1685
1060
1630
211
1569
651
460
786
653
1696
1696
134
1196
1529
1843
1393
660
1278
763
1213
347
1118
1274
1005
18
1774
1668
1020
959
599
432
448
603
1784
1669
1326
451
1101
1681
697
1218
1045
231
1431
1393
1700
476
275
978
1701
978
1592
515
610
173
507
964
161
102
141
259
640
1294
540
1316
644
1105
1474
1503
294
616
594
850
1139
264
465
597
1448
1614
563
808
576
1677
509
417
413
1653
342
343
349
510
1250
51
1089
1373
846
1731
757
941
480
822
750
606
28
28
1068
1083
1407
185
1199
1039
747
1558
617
1114
1002
1002
369
335
1370
1051
1621
736
62
1077
1077
936
940
531
1603
1508
736
737
889
932
621
1526
107
409
1595
108
111
1726
1519
79
469
444
176
1029
836
110
836
1708
724
1067
836
309
1798
725
268
1570
767
1489
773
948
1259
390
132
136
1197
1297
996
1306
1688
1823
207
910
899
900
10
1620
215
41
830
1125
1125
1560
1560
570
962
389
59
1483
876
1425
273
949
484
485
1123
825
825
672
877
230
777
220
1641
1553
1122
568
675
241
841
276
24
24
1568
114
308
1415
24
1802
974
250
1812
182
1193
1405
234
1540
1540
1246
1303
401
1133
578
972
1434
779
835
807
920
997
1386
415
1035
1354
1494
460
653
1272
1696
287
412
870
849
1151
1213
56
1831
18
1668
11
11
554
1143
473
859
432
551
1585
278
1257
1104
820
1816
785
1477
1649
929
1404
144
589
1431
613
1551
978
945
418
508
1385
303
587
1528
260
1258
53
1839
1211
999
1307
1229
1229
72
1842
226
1811
1815
1815
380
994
998
146
347
1213
1409
1831
1774
1774
174
103
247
551
1784
652
1521
451
938
674
539
683
109
1609
735
58
1595
738
1052
680
1016
940
1828
535
626
1300
1077
871
629
633
623
537
1436
1049
676
1822
1827
497
1725
880
855
855
855
855
855
855
855
855
855
855
855
855
855
855
855
855
855
855
855
855
855
855
855
855
855
855
855
183
183
183
183
183
183
183
1449
1449
1449
1449
1449
183
1396
94
934
797
300
771
1307
454
691
911
1753
493
494
787
373
443
573
471
996
264
1616
270
620
329
1071
1076
809
1678
509
414
1655
1655
1579
344
1632
788
59
59
1425
1792
555
941
285
1572
385
230
1733
253
200
1187
185
1435
1833
1135
1444
154
635
137
1237
1657
1451
184
695
128
1342
1267
1346
1835
1670
710
1350
722
464
1767
1703
374
1684
1800
1800
1533
1763
1576
1437
1437
1437
1023
1024
1121
1025
203
1740
1557
1782
65
65
65
65
796
358
1223
223
301
420
813
546
35
35
35
35
35
35
35
35
35
35
35
35
35
35
35
35
1406
1097
795
250
651
749
1780
1246
1246
1637
234
234
1215
985
1481
778
578
1133
578
778
487
853
835
1375
743
1754
326
986
986
870
134
1312
1312
157
1696
170
1272
653
496
660
660
1126
1547
1221
1274
1109
19
1367
449
1045
8
556
1227
1186
231
1502
1629
922
1495
943
281
89
467
100
375
834
367
723
1160
640
438
1618
1815
1428
1098
1365
646
646
646
696
636
1433
1311
1165
1475
1496
706
117
991
831
1296
314
1608
1613
1401
525
47
1058
872
407
359
185
185
1544
1689
1372
1801
605
83
319
937
60
243
1745
1836
1745
679
939
320
1822
529
591
1729
1728
282
836
1380
954
80
536
388
129
1498
1029
442
836
1067
282
1000
1137
708
178
1505
571
7
7
7
36
36
36
36
36
855
855
855
855
855
855
855
855
855
855
855
855
855
855
855
855
855
183
183
183
183
183
183
183
183
1449
1449
1449
1449
183
183
183
183
183
1092
1236
1180
687
634
840
909
1162
1162
1687
518
898
1619
43
43
1125
567
518
1607
770
428
272
59
59
941
846
984
756
756
756
118
1123
825
825
825
1515
751
1734
1017
952
68
953
715
721
360
1741
1195
1090
1490
1167
115
1626
1656
1216
447
688
1079
596
216
965
1176
549
212
1457
990
1028
1785
148
990
722
803
1086
1523
1766
1800
1536
1778
1778
1437
811
1121
650
566
1025
533
1200
842
1786
65
66
114
114
114
1599
1040
306
764
120
891
1717
38
38
38
38
38
38
38
38
38
38
975
976
1802
298
1037
1398
924
1193
1398
579
924
1246
1303
1303
87
1319
13
13
1540
1481
429
130
1133
864
1203
807
246
1455
96
1501
415
63
73
71
558
1095
786
286
774
1159
1393
944
1213
1530
56
1458
277
277
1460
1774
18
1668
11
642
812
1325
217
859
279
451
1816
577
1649
1348
312
592
929
1429
1127
1671
224
1130
1032
169
514
91
1584
520
668
1803
1516
323
881
1463
647
171
408
922
1288
1271
1725
669
883
321
624
1593
643
1694
633
1115
925
1158
519
523
1048
712
855
855
855
855
855
855
855
855
855
855
855
855
855
855
855
855
855
855
855
855
855
855
855
855
855
183
183
183
183
183
183
1449
1449
1449
354
354
354
354
354
354
183
183
183
183
731
723
1330
834
1092
467
1706
503
1376
640
656
1495
1506
158
158
915
1714
1279
1815
1145
330
1809
1659
704
703
644
892
1504
368
1442
238
238
1565
745
1479
1071
433
576
1677
417
1335
51
51
51
1792
1340
1155
1373
949
481
847
847
1572
482
1391
1091
1091
822
822
750
1514
228
27
1336
1134
801
201
252
1747
827
826
832
1676
1555
1167
1639
1237
1059
1532
1232
782
1461
1499
197
1323
1332
372
544
213
988
1096
1053
1084
1574
1554
464
1254
31
1244
1004
192
522
1633
1783
1783
1085
1368
1368
1204
366
1419
437
1664
1652
1156
1408
356
844
421
1097
250
135
135
795
250
297
1720
1720
781
781
1182
87
1320
234
234
1215
13
237
512
864
969
578
1133
1133
1147
67
1110
1685
1061
645
1623
1569
645
651
460
460
1009
870
1712
412
1312
1111
1312
105
12
849
849
660
660
496
1118
865
1530
277
1459
1774
1831
18
1562
1324
1583
1759
1138
1012
1771
861
599
665
603
1395
1661
690
615
1769
1634
649
1283
1283
11
1348
1681
69
592
1186
144
231
101
231
1429
1329
1431
1502
1290
476
934
744
520
302
1307
729
730
1602
612
524
1593
171
1594
611
584
1371
500
1110
1716
995
1757
1088
629
1055
1255
923
1746
928
1746
927
622
632
1709
957
408
1820
1240
1260
1636
1807
1813
1158
1500
439
834
1817
438
1066
834
1718
783
946
1487
742
1086
1198
1765
1534
208
1286
752
1437
855
855
855
855
855
855
855
855
183
183
183
183
183
183
183
183
183
183
183
183
183
183
183
183
183
183
183
183
183
183
183
1449
1449
1449
1449
183
183
183
183
1449
1449
1449
183
183
183
183
183
588
1504
1611
1253
132
196
1647
1675
839
1139
518
46
46
908
1607
333
1050
215
45
1140
1125
1125
127
878
219
416
292
903
272
949
482
1042
1392
1392
822
228
1734
1281
1242
252
1116
198
1756
198
1693
1676
1107
1512
1167
1167
1167
115
1626
1789
1237
1546
1358
1216
794
197
225
394
378
1343
1796
1003
395
397
464
1738
1559
1577
843
1437
1023
1121
650
1421
1543
824
1781
1368
765
306
1667
1243
1397
125
1571
1188
856
1471
1770
35
35
35
35
35
35
35
35
35
35
35
35
35
35
35
354
354
354
354
354
354
354
354
354
795
1802
250
1563
1812
1037
804
511
1398
746
781
22
234
234
854
1215
1185
578
969
166
1133
807
853
1635
1501
1623
1136
149
1623
1095
870
1699
170
1696
653
104
12
1377
1377
1377
1547
1274
339
277
377
1774
18
642
554
152
430
655
989
1351
740
740
1395
1008
258
599
1326
1755
1669
451
336
785
1283
1225
446
1649
821
926
144
926
592
1149
1431
717
450
661
393
1308
1307
1231
227
1075
1797
1683
831
852
122
992
601
817
726
1321
1321
1099
619
1827
55
641
669
930
1542
701
311
311
167
167
1270
1706
282
283
1330
732
282
1520
124
367
436
855
855
855
855
855
855
855
855
855
855
855
855
855
855
855
855
855
855
855
855
855
183
183
183
183
183
183
183
183
183
183
183
1449
1449
1449
1449
1449
1449
354
354
354
354
354
354
183
183
183
183
855
855
855
354
624
519
630
631
497
1591
158
293
1815
526
1679
526
526
646
646
646
1150
488
1749
1401
1662
1139
1468
264
1054
329
1448
1072
410
576
509
509
417
51
1042
949
485
422
822
1441
1336
906
1327
164
1737
1737
1167
1167
1167
1167
115
1461
1499
1552
357
353
32
1800
766
1023
379
1121
1543
866
1545
371
64
64
64
1567
796
358
1363
81
338
332
472
1566
1732
116
1402
1222
816
1719
1719
402
1208
256
694
1033
355
1022
693
1605
1844
1210
1262
990
214
1103
1205
1148
1228
1777
1264
135
1808
711
579
1226
1182
781
781
1398
1246
1246
1319
13
234
234
234
1588
578
971
1434
1133
487
1133
578
1375
835
67
743
1685
1061
1456
211
651
663
663
460
1692
870
1529
1312
653
12
921
170
1111
1696
1696
1118
1273
865
1409
1005
963
405
1324
18
1046
140
1304
1011
1
1362
740
550
740
1744
791
445
1810
1649
70
1349
1218
1382
1186
1581
101
2
1429
926
187
1671
1431
134
498
296
1426
305
574
398
261
1721
299
489
1294
315
1840
1832
238
709
1317
1645
470
1071
434
413
1655
951
1742
1742
1819
612
1694
1709
337
1255
928
1821
1601
887
966
310
1709
886
734
504
1726
1807
1727
712
239
283
836
1708
376
1094
444
1144
110
1067
855
855
855
855
855
855
855
855
855
855
855
855
855
855
183
183
183
183
183
183
183
183
183
183
183
183
183
183
183
183
183
1449
1449
1449
1449
1449
1449
1449
1449
1449
354
354
354
354
354
354
183
183
183
183
183
183
183
183
183
1449
1449
183
183
183
183
183
819
1589
491
126
818
1504
1253
133
1442
552
1388
1675
917
1423
933
1353
1177
1139
218
775
331
1687
48
1607
291
1050
195
204
40
908
42
896
898
1619
1619
215
215
1654
1125
1125
878
878
1140
1140
435
435
567
567
219
1106
949
755
1091
424
1598
1734
26
798
1242
423
1512
1167
916
1539
973
604
1079
912
148
1680
814
463
143
843
1170
766
379
65
65
65
1415
765
1469
1760
805
919
458
761
761
457
1082
1561
145
1775
251
857
1443
1207
1575
1467
119
1476
1344
976
1802
711
580
1182
781
781
1748
1319
854
854
13
13
578
914
1434
130
778
487
807
995
73
211
645
645
460
663
1494
651
506
12
105
170
1696
660
660
325
763
1005
865
1409
56
1274
277
277
350
1774
1562
1420
387
1837
396
1141
1604
1604
1771
739
1661
862
1412
1284
652
652
279
615
445
445
139
785
11
224
446
1648
1348
1698
1581
231
1429
1431
1671
12
274
1378
587
692
1285
1081
692
1795
88
259
614
438
1117
1433
7
733
462
855
855
855
855
855
855
855
855
855
855
855
855
855
855
855
183
183
183
183
183
183
183
183
183
183
183
183
183
183
183
183
183
183
183
183
183
183
183
183
183
183
183
183
183
183
183
183
183
183
1449
1449
1449
354
354
354
354
354
354
354
354
354
354
354
354
354
354
1449
1449
354
354
53
1710
1593
82
931
657
699
1722
1727
519
600
392
85
163
375
644
156
1172
1818
1352
1171
1448
576
1631
1155
1424
51
51
1792
847
422
1089
1042
822
822
822
1038
1465
206
202
827
1737
1413
1291
1512
137
1167
137
115
1059
1713
987
1276
1216
1322
197
1735
905
1537
1537
1800
1533
1437
1437
1776
1432
192
650
1121
379
441
1025
866
1783
1783
1200
842
64
1007
796
269
1845
1622
1622
714
1248
1184
718
844
844
844
810
547
810
1772
356
559
1360
977
1022
1026
913
1343
1003
1181
1765
1175
121
754
1432
769
1450
795
795
1564
804
453
1720
1812
580
580
1638
781
749
234
1215
1540
1540
1319
1434
130
971
1133
1185
1761
835
1635
1061
73
211
645
73
1355
1355
460
870
506
870
1529
1696
1696
170
653
1282
1312
12
1393
1417
325
590
763
1273
1005
1273
1530
865
142
1562
486
1470
174
140
345
15
1541
1661
1008
550
740
1266
279
652
1744
382
1044
1695
897
70
1651
1186
1478
926
593
1431
1673
1431
1431
1319
476
1814
1220
1202
88
979
1013
1013
299
183
183
183
183
183
183
183
183
183
183
1593
1069
922
957
171
519
1682
1293
98
638
855
855
855
855
855
855
855
855
855
855
855
855
855
183
183
183
183
183
183
183
183
183
183
183
183
183
183
183
183
183
183
183
183
183
183
183
183
183
183
183
183
183
183
183
183
183
183
183
183
183
183
183
183
183
183
183
183
183
183
183
183
1449
1449
1449
1449
1449
1449
1449
1449
354
354
354
354
354
354
1449
855
855
354
354
855
734
54
1807
1293
1160
280
370
1310
100
834
160
1590
892
815
727
133
1172
1643
581
1177
48
518
1607
1305
1430
221
896
1654
829
45
1125
961
961
1106
51
51
51
755
9
228
1734
906
906
198
1090
895
1512
205
1167
137
947
115
112
1369
1026
1358
1549
1100
1800
1738
1437
1313
1432
192
766
766
650
1025
203
1025
842
1786
64
64
64
64
113
269
805
125
758
1732
1256
426
1658
1773
1364
837
1387
1764
918
131
806
49
340
1169
1031
478
1573
222
1216
148
1383
1161
955
479
1128
967
858
1129
795
795
1791
1638
1638
1102
1102
1615
1319
234
234
234
1133
1133
864
1434
971
835
246
1686
1501
71
415
461
461
942
870
1345
12
12
1696
1696
1111
660
1393
1522
1113
1547
347
1263
1530
52
1409
1273
1447
350
901
1837
387
517
1362
1214
1214
468
993
1597
199
1666
792
1266
1418
1769
451
713
139
11
585
1715
1225
1218
34
97
144
231
575
1580
1806
950
87
1769
1795
557
1527
299
1725
322
1611
948
1442
1010
1177
1177
855
855
855
855
855
855
855
855
855
855
855
855
855
855
855
855
855
855
855
855
855
855
855
855
855
855
855
855
855
855
855
183
183
183
183
183
183
183
183
183
183
183
183
183
183
183
183
183
183
183
183
183
183
183
183
183
183
183
183
183
183
183
183
183
183
183
1449
1449
1449
1449
354
354
354
354
855
183
183
183
855
855
855
354
354
354
354
1449
354
354
354
1535
1682
1190
654
1746
651
1074
171
888
85
85
57
1293
1157
439
78
834
1492
1093
1070
328
1173
1815
526
162
1292
698
1612
490
194
1832
1139
833
996
1073
576
563
509
413
1579
1627
800
51
385
1734
1734
228
1482
1327
762
1043
827
1512
1676
20
1166
137
115
1265
197
1148
1800
1765
1533
1739
1559
1437
1776
1432
192
823
379
1121
650
203
1025
866
1025
1545
1493
64
64
64
64
358
796
269
1622
1622
714
1248
125
844
1277
702
562
700
1183
1446
1650
245
352
29
29
1834
29
29
29
29
29
848
1339
795
298
298
1720
1790
579
781
1384
1705
84
1246
1540
1540
234
234
14
186
487
914
1434
970
1133
1133
1047
487
838
1056
1379
1685
1060
1456
211
1628
645
663
786
461
461
774
384
1146
150
170
1696
1696
1393
1119
1113
545
590
1213
1762
1274
1409
1530
277
350
1295
1239
662
1838
210
92
284
1473
1661
1511
740
740
1768
1261
365
451
1810
785
382
1044
1805
1462
1715
1649
70
1045
1101
1152
144
144
1328
1127
1551
1416
93
362
516
1013
1528
1001
168
171
171
658
648
1464
499
588
1241
712
98
1841
582
855
855
855
855
855
855
855
855
855
855
855
855
855
855
855
855
855
855
855
855
183
183
183
183
183
183
183
183
183
183
183
183
183
183
183
183
183
183
183
183
183
183
183
183
183
183
183
183
183
183
183
183
183
183
183
183
183
1449
1449
1449
1449
1449
1449
354
354
354
354
354
1449
1449
1449
354
354
1449
855
855
1449
354
855
354
855
229
1736
1293
100
175
175
438
439
732
1644
1247
328
328
158
572
980
666
492
1315
983
1749
948
1253
74
477
427
1352
191
709
266
908
204
1430
1687
1619
1619
898
215
43
829
1125
567
1018
1106
875
51
51
482
1124
755
755
1089
1089
822
21
1734
598
716
1693
827
198
1108
1555
895
719
1829
137
987
1537
1485
1100
1765
1739
1559
1437
753
1432
1121
565
866
1543
4
64
1567
113
113
269
1414
403
153
1333
1361
1360
694
6
1788
1169
5
1390
39
1531
123
988
222
33
843
1142
1254
50
1129
1802
250
1843
431
1720
1037
1037
580
560
87
1704
1102
13
13
234
234
186
1434
1132
1132
487
1132
1147
166
778
971
853
564
1269
807
1454
1501
995
73
645
663
461
1472
1472
1699
170
170
12
12
12
1696
105
1312
653
1522
1113
1400
1538
313
52
865
1762
1273
277
277
16
1774
642
174
901
1453
3
1604
1214
981
960
740
740
740
820
279
1261
1422
445
139
637
70
446
2
233
231
144
1127
1329
405
645
168
930
1074
521
602
1600
659
1293
1518
1310
1066
281
