# Supplementary material for: Development of a structural growth curve model that considers the causal effect of initial phenotypes
Source: Genet Sel Evol. 2019 May 2;51:19. doi: 10.1186/s12711-019-0461-y (PMC6498631; doi:10.1186/s12711-019-0461-y)
Supplement: Supplementary file 7 — Additional file 7. Correspondence of row numbers between Additional file 1 and Additional file 5 for animal effects (i.e., breeding values). [file 12711_2019_461_MOESM7_ESM.txt]

1 18114
2 21039
3 18115
4 22750
5 18116
6 19720
7 19721
8 19722
9 21040
10 21041
11 21042
12 18117
13 21043
14 19723
15 21044
16 21045
17 22751
18 19724
19 19725
20 19726
21 19727
22 19728
23 19729
24 19730
25 19731
26 19732
27 21046
28 18118
29 22752
30 21047
31 21048
32 21049
33 21050
34 21051
35 19733
36 19734
37 19735
38 19736
39 21052
40 22753
41 21053
42 19737
43 19738
44 22754
45 22755
46 22756
47 18119
48 21054
49 21055
50 21056
51 21057
52 19739
53 19740
54 19741
55 21058
56 21059
57 21060
58 21061
59 21062
60 21063
61 19742
62 19743
63 21064
64 21065
65 21066
66 18120
67 22757
68 22758
69 21067
70 21068
71 22759
72 19744
73 21069
74 19745
75 19746
76 21070
77 21071
78 22760
79 19747
80 19748
81 19749
82 19750
83 21072
84 21073
85 21074
86 21075
87 21076
88 21077
89 21078
90 19751
91 19752
92 21079
93 21080
94 21081
95 21082
96 21083
97 21084
98 21085
99 22761
100 22762
101 22763
102 21086
103 21087
104 19753
105 19754
106 19755
107 19756
108 21088
109 21089
110 21090
111 21091
112 21092
113 21093
114 21094
115 19757
116 19758
117 21095
118 21096
119 21097
120 21098
121 19759
122 19760
123 19761
124 19762
125 21099
126 19763
127 21100
128 21101
129 21102
130 21103
131 21104
132 22764
133 22765
134 21105
135 21106
136 21107
137 21108
138 22766
139 22767
140 21109
141 19764
142 19765
143 21110
144 21111
145 19766
146 19767
147 22768
148 22769
149 21112
150 22770
151 21113
152 22771
153 21114
154 22772
155 21115
156 21116
157 21117
158 22773
159 19768
160 19769
161 19770
162 19771
163 19772
164 21118
165 19773
166 19774
167 19775
168 18121
169 21119
170 21120
171 21121
172 19776
173 22774
174 19777
175 19778
176 19779
177 19780
178 21122
179 21123
180 21124
181 21125
182 21126
183 22775
184 22776
185 22777
186 21127
187 18122
188 18123
189 21128
190 21129
191 21130
192 21131
193 22778
194 19781
195 21132
196 21133
197 21134
198 21135
199 19782
200 21136
201 21137
202 21138
203 21139
204 22779
205 18124
206 19783
207 19784
208 21140
209 18125
210 19785
211 19786
212 21141
213 21142
214 22780
215 22781
216 19787
217 21143
218 19788
219 19789
220 19790
221 19791
222 19792
223 19793
224 21144
225 22782
226 19794
227 21145
228 22783
229 22784
230 21146
231 16033
232 19795
233 19796
234 19797
235 19798
236 19799
237 21147
238 21148
239 21149
240 22785
241 21150
242 19800
243 19801
244 19802
245 18126
246 21151
247 21152
248 21153
249 22786
250 21154
251 21155
252 21156
253 22787
254 21157
255 21158
256 22788
257 22789
258 22790
259 22791
260 22792
261 19803
262 22793
263 21159
264 19804
265 21160
266 21161
267 21162
268 21163
269 21164
270 21165
271 21166
272 21167
273 19805
274 19806
275 22794
276 21168
277 21169
278 19807
279 21170
280 19808
281 21171
282 21172
283 21173
284 19809
285 18127
286 21174
287 21175
288 21176
289 22795
290 21177
291 19810
292 18128
293 19811
294 21178
295 21179
296 21180
297 21181
298 21182
299 21183
300 21184
301 21185
302 22796
303 22797
304 22798
305 21186
306 21187
307 22799
308 22800
309 21188
310 21189
311 21190
312 21191
313 21192
314 19812
315 19813
316 19814
317 21193
318 19815
319 22801
320 22802
321 22803
322 21194
323 19816
324 19817
325 19818
326 22804
327 22805
328 22806
329 18129
330 18130
331 21195
332 21196
333 19819
334 19820
335 22807
336 21197
337 19821
338 21198
339 21199
340 22808
341 22809
342 21200
343 22810
344 22811
345 22812
346 22813
347 22814
348 22815
349 19822
350 19823
351 22816
352 21201
353 19824
354 19825
355 16034
356 19826
357 21202
358 22817
359 19827
360 19828
361 21203
362 19829
363 21204
364 21205
365 21206
366 19830
367 21207
368 19831
369 19832
370 21208
371 21209
372 18131
373 19833
374 18132
375 22818
376 22819
377 22820
378 22821
379 22822
380 21210
381 21211
382 21212
383 21213
384 21214
385 21215
386 21216
387 22823
388 19834
389 19835
390 19836
391 21217
392 19837
393 18133
394 19838
395 19839
396 21218
397 21219
398 21220
399 21221
400 21222
401 19840
402 18134
403 18135
404 19841
405 22824
406 21223
407 22825
408 21224
409 21225
410 21226
411 21227
412 22826
413 22827
414 22828
415 19842
416 21228
417 19843
418 22829
419 22830
420 22831
421 22832
422 22833
423 22834
424 21229
425 22835
426 19844
427 19845
428 22836
429 19846
430 21230
431 19847
432 21231
433 19848
434 19849
435 19850
436 21232
437 21233
438 22837
439 19851
440 22838
441 21234
442 21235
443 18136
444 21236
445 21237
446 22839
447 21238
448 19852
449 19853
450 18137
451 21239
452 21240
453 19854
454 21241
455 22840
456 21242
457 22841
458 21243
459 21244
460 22842
461 22843
462 21245
463 22844
464 16035
465 19855
466 21246
467 21247
468 21248
469 21249
470 21250
471 21251
472 21252
473 21253
474 21254
475 21255
476 21256
477 21257
478 21258
479 21259
480 19856
481 19857
482 19858
483 21260
484 21261
485 21262
486 21263
487 21264
488 22845
489 22846
490 22847
491 21265
492 22848
493 22849
494 21266
495 21267
496 21268
497 21269
498 22850
499 22851
500 21270
501 21271
502 22852
503 16036
504 19859
505 18138
506 21272
507 21273
508 21274
509 21275
510 21276
511 21277
512 21278
513 18139
514 19860
515 21279
516 16037
517 21280
518 22853
519 21281
520 21282
521 21283
522 21284
523 19861
524 21285
525 21286
526 19862
527 19863
528 22854
529 21287
530 16038
531 21288
532 21289
533 19864
534 21290
535 19865
536 19866
537 21291
538 21292
539 21293
540 21294
541 21295
542 21296
543 21297
544 21298
545 21299
546 21300
547 19867
548 21301
549 19868
550 22855
551 19869
552 22856
553 21302
554 21303
555 22857
556 21304
557 22858
558 21305
559 18140
560 21306
561 21307
562 21308
563 21309
564 18141
565 16039
566 22859
567 21310
568 21311
569 21312
570 21313
571 19870
572 21314
573 21315
574 21316
575 21317
576 22860
577 19871
578 21318
579 21319
580 21320
581 19872
582 21321
583 18142
584 21322
585 21323
586 21324
587 21325
588 21326
589 21327
590 21328
591 21329
592 21330
593 21331
594 21332
595 21333
596 24041
597 18143
598 18144
599 21334
600 21335
601 21336
602 21337
603 21338
604 21339
605 21340
606 21341
607 21342
608 21343
609 22861
610 21344
611 21345
612 21346
613 18145
614 21347
615 21348
616 21349
617 22862
618 22863
619 21350
620 21351
621 19873
622 19874
623 21352
624 16040
625 21353
626 21354
627 18146
628 21355
629 21356
630 21357
631 21358
632 21359
633 21360
634 21361
635 18147
636 21362
637 21363
638 24042
639 21364
640 21365
641 21366
642 21367
643 21368
644 22864
645 19875
646 21369
647 21370
648 21371
649 21372
650 21373
651 21374
652 19876
653 18148
654 22865
655 22866
656 22867
657 21375
658 21376
659 21377
660 22868
661 21378
662 22869
663 22870
664 19877
665 21379
666 21380
667 19878
668 19879
669 19880
670 21381
671 19881
672 19882
673 19883
674 21382
675 19884
676 19885
677 19886
678 19887
679 21383
680 21384
681 19888
682 21385
683 21386
684 21387
685 19889
686 19890
687 19891
688 21388
689 22871
690 22872
691 22873
692 22874
693 19892
694 19893
695 19894
696 21389
697 21390
698 21391
699 21392
700 21393
701 19895
702 21394
703 21395
704 19896
705 21396
706 22875
707 19897
708 19898
709 19899
710 21397
711 21398
712 21399
713 21400
714 19900
715 21401
716 21402
717 19901
718 18149
719 21403
720 22876
721 21404
722 18150
723 19902
724 19903
725 21405
726 22877
727 21406
728 21407
729 19904
730 21408
731 19905
732 21409
733 21410
734 21411
735 21412
736 21413
737 19906
738 19907
739 19908
740 21414
741 21415
742 21416
743 22878
744 22879
745 22880
746 19909
747 19910
748 24043
749 21417
750 21418
751 21419
752 19911
753 19912
754 19913
755 22881
756 22882
757 22883
758 21420
759 21421
760 19914
761 19915
762 19916
763 21422
764 22884
765 19917
766 19918
767 19919
768 22885
769 19920
770 21423
771 22886
772 21424
773 22887
774 19921
775 21425
776 18151
777 19922
778 19923
779 21426
780 21427
781 19924
782 22888
783 22889
784 21428
785 19925
786 21429
787 19926
788 21430
789 21431
790 21432
791 21433
792 22890
793 19927
794 22891
795 22892
796 22893
797 19928
798 21434
799 22894
800 21435
801 21436
802 22895
803 21437
804 21438
805 18152
806 19929
807 19930
808 22896
809 21439
810 22897
811 19931
812 21440
813 19932
814 21441
815 22898
816 21442
817 21443
818 22899
819 21444
820 21445
821 19933
822 19934
823 21446
824 21447
825 22900
826 21448
827 22901
828 21449
829 19935
830 19936
831 21450
832 19937
833 21451
834 22902
835 19938
836 21452
837 18153
838 19939
839 21453
840 19940
841 22903
842 22904
843 21454
844 22905
845 22906
846 21455
847 22907
848 22908
849 21456
850 21457
851 21458
852 19941
853 19942
854 19943
855 21459
856 21460
857 21461
858 19944
859 18154
860 21462
861 21463
862 21464
863 21465
864 21466
865 21467
866 21468
867 21469
868 21470
869 22909
870 22910
871 19945
872 19946
873 21471
874 21472
875 22911
876 19947
877 22912
878 22913
879 21473
880 22914
881 21474
882 19948
883 19949
884 19950
885 22915
886 21475
887 22916
888 19951
889 19952
890 18155
891 18156
892 21476
893 21477
894 21478
895 18157
896 19953
897 19954
898 19955
899 21479
900 21480
901 21481
902 21482
903 22917
904 22918
905 22919
906 22920
907 22921
908 22922
909 21483
910 22923
911 19956
912 24044
913 21484
914 21485
915 18158
916 21486
917 21487
918 22924
919 22925
920 19957
921 22926
922 21488
923 22927
924 22928
925 21489
926 21490
927 22929
928 19958
929 21491
930 22930
931 19959
932 22931
933 22932
934 22933
935 22934
936 19960
937 22935
938 22936
939 24245
940 22937
941 22938
942 21492
943 21493
944 22939
945 22940
946 21494
947 22941
948 21495
949 21496
950 24045
951 18159
952 24046
953 19961
954 22942
955 21497
956 21498
957 21499
958 22943
959 21500
960 21501
961 21502
962 22944
963 22945
964 22946
965 22947
966 22948
967 21503
968 21504
969 21505
970 19962
971 21506
972 19963
973 19964
974 19965
975 21507
976 21508
977 21509
978 21510
979 21511
980 22949
981 19966
982 21512
983 22950
984 24047
985 22951
986 19967
987 16041
988 21513
989 21514
990 21515
991 21516
992 19968
993 21517
994 22952
995 18160
996 22953
997 19969
998 19970
999 21518
1000 22954
1001 21519
1002 21520
1003 22955
1004 19971
1005 21521
1006 21522
1007 22956
1008 22957
1009 22958
1010 22959
1011 22960
1012 22961
1013 22962
1014 22963
1015 22964
1016 21523
1017 18161
1018 19972
1019 19973
1020 19974
1021 21524
1022 19975
1023 21525
1024 21526
1025 22965
1026 19976
1027 19977
1028 19978
1029 19979
1030 22966
1031 22967
1032 19980
1033 21527
1034 22968
1035 21528
1036 21529
1037 21530
1038 21531
1039 19981
1040 22969
1041 21532
1042 21533
1043 22970
1044 21534
1045 21535
1046 21536
1047 19982
1048 19983
1049 19984
1050 21537
1051 21538
1052 22971
1053 21539
1054 22972
1055 19985
1056 21540
1057 21541
1058 21542
1059 19986
1060 19987
1061 21543
1062 19988
1063 19989
1064 21544
1065 19990
1066 19991
1067 21545
1068 22973
1069 19992
1070 21546
1071 21547
1072 21548
1073 21549
1074 21550
1075 21551
1076 22974
1077 22975
1078 24048
1079 22976
1080 21552
1081 22977
1082 19993
1083 21553
1084 19994
1085 22978
1086 22979
1087 22980
1088 22981
1089 22982
1090 22983
1091 22984
1092 21554
1093 18162
1094 21555
1095 21556
1096 21557
1097 21558
1098 19995
1099 22985
1100 22986
1101 21559
1102 22987
1103 22988
1104 19996
1105 21560
1106 22989
1107 21561
1108 19997
1109 18163
1110 19998
1111 19999
1112 16042
1113 20000
1114 22990
1115 22991
1116 21562
1117 21563
1118 22992
1119 20001
1120 20002
1121 21564
1122 20003
1123 20004
1124 18164
1125 22993
1126 21565
1127 18165
1128 20005
1129 22994
1130 21566
1131 21567
1132 20006
1133 22995
1134 22996
1135 20007
1136 21568
1137 20008
1138 21569
1139 20009
1140 20010
1141 20011
1142 18166
1143 20012
1144 21570
1145 20013
1146 18167
1147 20014
1148 22997
1149 22998
1150 21571
1151 21572
1152 22999
1153 23000
1154 23001
1155 23002
1156 23003
1157 23004
1158 23005
1159 21573
1160 23006
1161 21574
1162 21575
1163 18168
1164 21576
1165 21577
1166 23007
1167 23008
1168 23009
1169 23010
1170 20015
1171 20016
1172 18169
1173 21578
1174 20017
1175 20018
1176 21579
1177 21580
1178 20019
1179 20020
1180 23011
1181 23012
1182 23013
1183 23014
1184 23015
1185 23016
1186 23017
1187 23018
1188 21581
1189 21582
1190 23019
1191 23020
1192 21583
1193 21584
1194 21585
1195 21586
1196 20021
1197 21587
1198 20022
1199 21588
1200 21589
1201 20023
1202 20024
1203 20025
1204 18170
1205 18171
1206 21590
1207 20026
1208 23021
1209 18172
1210 21591
1211 21592
1212 20027
1213 20028
1214 20029
1215 20030
1216 20031
1217 23022
1218 21593
1219 21594
1220 21595
1221 20032
1222 23023
1223 23024
1224 21596
1225 18173
1226 20033
1227 21597
1228 21598
1229 23025
1230 23026
1231 23027
1232 20034
1233 21599
1234 23028
1235 20035
1236 21600
1237 24049
1238 23029
1239 21601
1240 24050
1241 23030
1242 23031
1243 21602
1244 21603
1245 20036
1246 21604
1247 21605
1248 23032
1249 20037
1250 21606
1251 20038
1252 21607
1253 21608
1254 23033
1255 23034
1256 23035
1257 21609
1258 20039
1259 21610
1260 21611
1261 20040
1262 21612
1263 20041
1264 21613
1265 21614
1266 23036
1267 20042
1268 18174
1269 21615
1270 20043
1271 21616
1272 20044
1273 23037
1274 23038
1275 21617
1276 21618
1277 18175
1278 21619
1279 20045
1280 23039
1281 23040
1282 21620
1283 21621
1284 21622
1285 23041
1286 21623
1287 20046
1288 23042
1289 21624
1290 21625
1291 20047
1292 18176
1293 21626
1294 21627
1295 21628
1296 23043
1297 23044
1298 18177
1299 20048
1300 18178
1301 21629
1302 21630
1303 21631
1304 21632
1305 20049
1306 20050
1307 21633
1308 21634
1309 21635
1310 20051
1311 21636
1312 23045
1313 20052
1314 23046
1315 20053
1316 21637
1317 23047
1318 23048
1319 18179
1320 18180
1321 24051
1322 21638
1323 23049
1324 18181
1325 20054
1326 20055
1327 20056
1328 20057
1329 20058
1330 20059
1331 23050
1332 20060
1333 20061
1334 20062
1335 21639
1336 21640
1337 21641
1338 21642
1339 23051
1340 23052
1341 23053
1342 21643
1343 21644
1344 20063
1345 20064
1346 20065
1347 20066
1348 20067
1349 21645
1350 21646
1351 23054
1352 18182
1353 21647
1354 21648
1355 20068
1356 18183
1357 21649
1358 21650
1359 21651
1360 21652
1361 23055
1362 23056
1363 18184
1364 23057
1365 20069
1366 23058
1367 21653
1368 21654
1369 21655
1370 23059
1371 21656
1372 21657
1373 21658
1374 23060
1375 23061
1376 21659
1377 21660
1378 21661
1379 20070
1380 23062
1381 21662
1382 21663
1383 21664
1384 20071
1385 20072
1386 20073
1387 21665
1388 21666
1389 21667
1390 23063
1391 21668
1392 21669
1393 21670
1394 18185
1395 21671
1396 18186
1397 20074
1398 20075
1399 20076
1400 23064
1401 23065
1402 20077
1403 23066
1404 21672
1405 23067
1406 21673
1407 23068
1408 20078
1409 23069
1410 21674
1411 23070
1412 23071
1413 21675
1414 21676
1415 21677
1416 21678
1417 21679
1418 23072
1419 18187
1420 20079
1421 20080
1422 18188
1423 20081
1424 20082
1425 20083
1426 21680
1427 20084
1428 21681
1429 21682
1430 21683
1431 23073
1432 20085
1433 20086
1434 20087
1435 21684
1436 20088
1437 20089
1438 23074
1439 21685
1440 23075
1441 21686
1442 21687
1443 21688
1444 20090
1445 23076
1446 21689
1447 21690
1448 21691
1449 20091
1450 18189
1451 20092
1452 21692
1453 21693
1454 21694
1455 20093
1456 20094
1457 18190
1458 18191
1459 21695
1460 23077
1461 23078
1462 23079
1463 21696
1464 20095
1465 21697
1466 21698
1467 21699
1468 18192
1469 18193
1470 21700
1471 23080
1472 21701
1473 23081
1474 18194
1475 20096
1476 21702
1477 23082
1478 23083
1479 23084
1480 24052
1481 20097
1482 21703
1483 24053
1484 21704
1485 23085
1486 20098
1487 21705
1488 23086
1489 23087
1490 24054
1491 24055
1492 23088
1493 23089
1494 21706
1495 23090
1496 21707
1497 20099
1498 21708
1499 23091
1500 21709
1501 20100
1502 23092
1503 21710
1504 23093
1505 23094
1506 23095
1507 21711
1508 23096
1509 23097
1510 23098
1511 24056
1512 23099
1513 21712
1514 23100
1515 20101
1516 20102
1517 23101
1518 20103
1519 21713
1520 21714
1521 23102
1522 23103
1523 23104
1524 21715
1525 21716
1526 21717
1527 24057
1528 21718
1529 21719
1530 21720
1531 21721
1532 21722
1533 21723
1534 20104
1535 20105
1536 21724
1537 23105
1538 21725
1539 23106
1540 21726
1541 21727
1542 24058
1543 24059
1544 23107
1545 20106
1546 20107
1547 20108
1548 21728
1549 21729
1550 20109
1551 20110
1552 18195
1553 20111
1554 21730
1555 20112
1556 21731
1557 21732
1558 21733
1559 24060
1560 23108
1561 23109
1562 20113
1563 20114
1564 24061
1565 21734
1566 21735
1567 23110
1568 23111
1569 20115
1570 23112
1571 20116
1572 21736
1573 24062
1574 24063
1575 24064
1576 23113
1577 23114
1578 21737
1579 20117
1580 21738
1581 20118
1582 21739
1583 21740
1584 21741
1585 21742
1586 21743
1587 24065
1588 21744
1589 24066
1590 24067
1591 24068
1592 18196
1593 23115
1594 20119
1595 20120
1596 20121
1597 21745
1598 21746
1599 21747
1600 23116
1601 21748
1602 21749
1603 21750
1604 21751
1605 18197
1606 21752
1607 21753
1608 20122
1609 20123
1610 23117
1611 21754
1612 21755
1613 24069
1614 20124
1615 23118
1616 23119
1617 23120
1618 21756
1619 21757
1620 21758
1621 21759
1622 18198
1623 21760
1624 20125
1625 20126
1626 21761
1627 20127
1628 21762
1629 21763
1630 23121
1631 21764
1632 21765
1633 23122
1634 21766
1635 20128
1636 21767
1637 23123
1638 20129
1639 21768
1640 21769
1641 20130
1642 21770
1643 20131
1644 20132
1645 23124
1646 21771
1647 18199
1648 23125
1649 20133
1650 20134
1651 21772
1652 21773
1653 21774
1654 20135
1655 21775
1656 23126
1657 21776
1658 23127
1659 20136
1660 21777
1661 20137
1662 21778
1663 21779
1664 21780
1665 24070
1666 24071
1667 21781
1668 20138
1669 23128
1670 20139
1671 21782
1672 21783
1673 23129
1674 23130
1675 21784
1676 23131
1677 20140
1678 20141
1679 24072
1680 21785
1681 23132
1682 21786
1683 21787
1684 20142
1685 21788
1686 21789
1687 23133
1688 21790
1689 21791
1690 23134
1691 21792
1692 23135
1693 21793
1694 23136
1695 23137
1696 21794
1697 21795
1698 21796
1699 23138
1700 20143
1701 21797
1702 18200
1703 21798
1704 21799
1705 21800
1706 21801
1707 21802
1708 21803
1709 20144
1710 20145
1711 23139
1712 23140
1713 18201
1714 21804
1715 23141
1716 20146
1717 20147
1718 23142
1719 21805
1720 24073
1721 21806
1722 20148
1723 20149
1724 20150
1725 23143
1726 23144
1727 20151
1728 21807
1729 21808
1730 20152
1731 23145
1732 20153
1733 23146
1734 23147
1735 21809
1736 23148
1737 20154
1738 21810
1739 21811
1740 21812
1741 21813
1742 21814
1743 21815
1744 21816
1745 21817
1746 23149
1747 18202
1748 20155
1749 20156
1750 21818
1751 21819
1752 20157
1753 21820
1754 21821
1755 20158
1756 20159
1757 21822
1758 20160
1759 20161
1760 21823
1761 20162
1762 21824
1763 21825
1764 21826
1765 21827
1766 23150
1767 21828
1768 21829
1769 21830
1770 18203
1771 21831
1772 23151
1773 23152
1774 23153
1775 23154
1776 21832
1777 21833
1778 18204
1779 20163
1780 16043
1781 21834
1782 21835
1783 18205
1784 18206
1785 23155
1786 23156
1787 13977
1788 21836
1789 21837
1790 20164
1791 21838
1792 21839
1793 23157
1794 18207
1795 20165
1796 21840
1797 21841
1798 23158
1799 21842
1800 23159
1801 23160
1802 24246
1803 21843
1804 23161
1805 23162
1806 23163
1807 23164
1808 21844
1809 21845
1810 21846
1811 21847
1812 23165
1813 21848
1814 21849
1815 21850
1816 24247
1817 23166
1818 23167
1819 23168
1820 21851
1821 21852
1822 21853
1823 23169
1824 20166
1825 21854
1826 20167
1827 23170
1828 23171
1829 21855
1830 24074
1831 21856
1832 23172
1833 21857
1834 21858
1835 21859
1836 21860
1837 23173
1838 21861
1839 23174
1840 23175
1841 21862
1842 21863
1843 21864
1844 23176
1845 20168
1846 23177
1847 21865
1848 21866
1849 18208
1850 21867
1851 21868
1852 21869
1853 21870
1854 21871
1855 23178
1856 21872
1857 23179
1858 21873
1859 23180
1860 23181
1861 23182
1862 20169
1863 16044
1864 24075
1865 23183
1866 21874
1867 21875
1868 23184
1869 21876
1870 23185
1871 21877
1872 23186
1873 21878
1874 21879
1875 21880
1876 21881
1877 21882
1878 21883
1879 21884
1880 23187
1881 20170
1882 20171
1883 23188
1884 21885
1885 20172
1886 21886
1887 21887
1888 21888
1889 21889
1890 18209
1891 20173
1892 21890
1893 23189
1894 21891
1895 21892
1896 21893
1897 21894
1898 21895
1899 23190
1900 23191
1901 23192
1902 23193
1903 20174
1904 20175
1905 21896
1906 21897
1907 21898
1908 21899
1909 21900
1910 21901
1911 23194
1912 21902
1913 20176
1914 21903
1915 21904
1916 21905
1917 18210
1918 21906
1919 23195
1920 20177
1921 20178
1922 20179
1923 23196
1924 21907
1925 21908
1926 21909
1927 23197
1928 20180
1929 23198
1930 21910
1931 21911
1932 21912
1933 21913
1934 18211
1935 21914
1936 24076
1937 21915
1938 20181
1939 21916
1940 21917
1941 23199
1942 24077
1943 21918
1944 23200
1945 21919
1946 23201
1947 21920
1948 23202
1949 23203
1950 23204
1951 23205
1952 21921
1953 23206
1954 24078
1955 21922
1956 18212
1957 21923
1958 23207
1959 21924
1960 21925
1961 23208
1962 23209
1963 23210
1964 23211
1965 23212
1966 21926
1967 21927
1968 21928
1969 21929
1970 23213
1971 21930
1972 23214
1973 21931
1974 18213
1975 23215
1976 23216
1977 23217
1978 23218
1979 23219
1980 21932
1981 23220
1982 21933
1983 21934
1984 21935
1985 21936
1986 21937
1987 23221
1988 21938
1989 21939
1990 21940
1991 21941
1992 21942
1993 21943
1994 23222
1995 20182
1996 21944
1997 23223
1998 21945
1999 21946
2000 21947
2001 21948
2002 16045
2003 21949
2004 23224
2005 24248
2006 21950
2007 21951
2008 23225
2009 21952
2010 23226
2011 21953
2012 21954
2013 23227
2014 21955
2015 20183
2016 21956
2017 18214
2018 23228
2019 21957
2020 18215
2021 21958
2022 23229
2023 20184
2024 23230
2025 21959
2026 20185
2027 21960
2028 23231
2029 23232
2030 23233
2031 23234
2032 21961
2033 21962
2034 21963
2035 23235
2036 23236
2037 21964
2038 21965
2039 18216
2040 16046
2041 21966
2042 21967
2043 20186
2044 20187
2045 21968
2046 21969
2047 21970
2048 24079
2049 21971
2050 21972
2051 20188
2052 21973
2053 23237
2054 21974
2055 21975
2056 23238
2057 20189
2058 20190
2059 20191
2060 23239
2061 20192
2062 21976
2063 23240
2064 21977
2065 21978
2066 21979
2067 21980
2068 21981
2069 21982
2070 21983
2071 23241
2072 23242
2073 23243
2074 20193
2075 20194
2076 21984
2077 21985
2078 21986
2079 23244
2080 20195
2081 20196
2082 20197
2083 21987
2084 21988
2085 21989
2086 21990
2087 21991
2088 23245
2089 23246
2090 21992
2091 21993
2092 23247
2093 23248
2094 24249
2095 21994
2096 21995
2097 24080
2098 21996
2099 23249
2100 24081
2101 23250
2102 21997
2103 23251
2104 21998
2105 23252
2106 24082
2107 23253
2108 23254
2109 23255
2110 21999
2111 24083
2112 22000
2113 23256
2114 23257
2115 23258
2116 23259
2117 23260
2118 23261
2119 23262
2120 23263
2121 23264
2122 24084
2123 23265
2124 23266
2125 24085
2126 23267
2127 20198
2128 22001
2129 22002
2130 23268
2131 20199
2132 22003
2133 20200
2134 23269
2135 23270
2136 22004
2137 22005
2138 18217
2139 22006
2140 23271
2141 23272
2142 23273
2143 23274
2144 22007
2145 23275
2146 22008
2147 22009
2148 22010
2149 22011
2150 23276
2151 22012
2152 22013
2153 22014
2154 22015
2155 23277
2156 23278
2157 23279
2158 22016
2159 23280
2160 22017
2161 22018
2162 20201
2163 23281
2164 23282
2165 22019
2166 23283
2167 22020
2168 20202
2169 23284
2170 23285
2171 23286
2172 20203
2173 22021
2174 23287
2175 23288
2176 23289
2177 20204
2178 20205
2179 22022
2180 22023
2181 22024
2182 23290
2183 23291
2184 23292
2185 23293
2186 22025
2187 23294
2188 22026
2189 23295
2190 22027
2191 22028
2192 22029
2193 22030
2194 23296
2195 23297
2196 23298
2197 23299
2198 23300
2199 22031
2200 23301
2201 23302
2202 23303
2203 22032
2204 22033
2205 22034
2206 23304
2207 22035
2208 23305
2209 23306
2210 22036
2211 22037
2212 23307
2213 23308
2214 23309
2215 23310
2216 23311
2217 20206
2218 22038
2219 22039
2220 22040
2221 23312
2222 22041
2223 20207
2224 23313
2225 22042
2226 22043
2227 22044
2228 22045
2229 22046
2230 23314
2231 22047
2232 22048
2233 24086
2234 22049
2235 22050
2236 22051
2237 22052
2238 22053
2239 22054
2240 22055
2241 22056
2242 22057
2243 22058
2244 22059
2245 24087
2246 23315
2247 22060
2248 23316
2249 23317
2250 22061
2251 22062
2252 23318
2253 20208
2254 22063
2255 22064
2256 22065
2257 24088
2258 22066
2259 22067
2260 23319
2261 23320
2262 20209
2263 20210
2264 23321
2265 23322
2266 23323
2267 20211
2268 23324
2269 23325
2270 23326
2271 22068
2272 23327
2273 22069
2274 23328
2275 22070
2276 22071
2277 23329
2278 22072
2279 22073
2280 23330
2281 22074
2282 22075
2283 22076
2284 23331
2285 23332
2286 23333
2287 23334
2288 23335
2289 22077
2290 22078
2291 22079
2292 23336
2293 22080
2294 22081
2295 23337
2296 22082
2297 22083
2298 23338
2299 22084
2300 23339
2301 23340
2302 22085
2303 20212
2304 23341
2305 22086
2306 22087
2307 22088
2308 22089
2309 20213
2310 20214
2311 22090
2312 22091
2313 22092
2314 22093
2315 23342
2316 22094
2317 22095
2318 22096
2319 23343
2320 20215
2321 22097
2322 22098
2323 23344
2324 22099
2325 23345
2326 22100
2327 22101
2328 23346
2329 23347
2330 22102
2331 22103
2332 22104
2333 22105
2334 22106
2335 22107
2336 23348
2337 24089
2338 23349
2339 23350
2340 23351
2341 22108
2342 22109
2343 22110
2344 23352
2345 23353
2346 22111
2347 23354
2348 22112
2349 24090
2350 22113
2351 22114
2352 22115
2353 22116
2354 22117
2355 20216
2356 22118
2357 22119
2358 23355
2359 20217
2360 22120
2361 22121
2362 22122
2363 22123
2364 20218
2365 20219
2366 20220
2367 22124
2368 22125
2369 23356
2370 23357
2371 22126
2372 23358
2373 23359
2374 22127
2375 22128
2376 20221
2377 20222
2378 20223
2379 20224
2380 23360
2381 23361
2382 22129
2383 22130
2384 23362
2385 24091
2386 23363
2387 22131
2388 22132
2389 23364
2390 23365
2391 22133
2392 23366
2393 24092
2394 23367
2395 22134
2396 22135
2397 24093
2398 23368
2399 24094
2400 23369
2401 22136
2402 22137
2403 23370
2404 23371
2405 22138
2406 23372
2407 23373
2408 22139
2409 22140
2410 23374
2411 23375
2412 22141
2413 23376
2414 24250
2415 23377
2416 22142
2417 22143
2418 22144
2419 23378
2420 20225
2421 22145
2422 22146
2423 23379
2424 23380
2425 22147
2426 22148
2427 22149
2428 22150
2429 23381
2430 22151
2431 22152
2432 23382
2433 22153
2434 22154
2435 22155
2436 23383
2437 24095
2438 24096
2439 22156
2440 23384
2441 23385
2442 22157
2443 22158
2444 22159
2445 23386
2446 23387
2447 20226
2448 22160
2449 22161
2450 22162
2451 20227
2452 20228
2453 22163
2454 22164
2455 23388
2456 23389
2457 23390
2458 22165
2459 20229
2460 22166
2461 24097
2462 23391
2463 22167
2464 22168
2465 23392
2466 23393
2467 22169
2468 20230
2469 20231
2470 20232
2471 24098
2472 24099
2473 20233
2474 20234
2475 20235
2476 20236
2477 22170
2478 22171
2479 22172
2480 22173
2481 22174
2482 22175
2483 22176
2484 22177
2485 24100
2486 20237
2487 20238
2488 20239
2489 22178
2490 23394
2491 20240
2492 22179
2493 22180
2494 20241
2495 22181
2496 23395
2497 24101
2498 24102
2499 24103
2500 22182
2501 22183
2502 22184
2503 20242
2504 22185
2505 22186
2506 20243
2507 22187
2508 24104
2509 20244
2510 22188
2511 23396
2512 22189
2513 22190
2514 23397
2515 23398
2516 23399
2517 20245
2518 22191
2519 22192
2520 18218
2521 22193
2522 22194
2523 20246
2524 22195
2525 23400
2526 24105
2527 22196
2528 20247
2529 24106
2530 22197
2531 22198
2532 22199
2533 22200
2534 20248
2535 20249
2536 22201
2537 22202
2538 22203
2539 22204
2540 22205
2541 22206
2542 22207
2543 22208
2544 22209
2545 22210
2546 22211
2547 22212
2548 22213
2549 22214
2550 22215
2551 22216
2552 22217
2553 22218
2554 20250
2555 23401
2556 22219
2557 22220
2558 23402
2559 23403
2560 23404
2561 23405
2562 20251
2563 22221
2564 22222
2565 20252
2566 20253
2567 24107
2568 22223
2569 18219
2570 22224
2571 22225
2572 22226
2573 23406
2574 23407
2575 22227
2576 22228
2577 22229
2578 22230
2579 23408
2580 20254
2581 22231
2582 23409
2583 23410
2584 22232
2585 20255
2586 22233
2587 22234
2588 22235
2589 22236
2590 22237
2591 23411
2592 20256
2593 22238
2594 22239
2595 23412
2596 22240
2597 20257
2598 22241
2599 23413
2600 22242
2601 22243
2602 22244
2603 22245
2604 20258
2605 23414
2606 22246
2607 20259
2608 23415
2609 22247
2610 22248
2611 22249
2612 23416
2613 23417
2614 22250
2615 20260
2616 22251
2617 22252
2618 23418
2619 22253
2620 20261
2621 22254
2622 23419
2623 22255
2624 22256
2625 22257
2626 22258
2627 22259
2628 20262
2629 23420
2630 23421
2631 22260
2632 23422
2633 22261
2634 22262
2635 22263
2636 22264
2637 22265
2638 22266
2639 20263
2640 24108
2641 22267
2642 22268
2643 22269
2644 20264
2645 22270
2646 22271
2647 24251
2648 23423
2649 23424
2650 24109
2651 24252
2652 23425
2653 20265
2654 22272
2655 24110
2656 23426
2657 20266
2658 23427
2659 23428
2660 23429
2661 23430
2662 23431
2663 23432
2664 22273
2665 23433
2666 23434
2667 23435
2668 23436
2669 24111
2670 24112
2671 22274
2672 24113
2673 23437
2674 24114
2675 23438
2676 22275
2677 24115
2678 24116
2679 23439
2680 24117
2681 23440
2682 24118
2683 23441
2684 23442
2685 23443
2686 23444
2687 24119
2688 24120
2689 23445
2690 24121
2691 24253
2692 24254
2693 24255
2694 24122
2695 24123
2696 23446
2697 23447
2698 23448
2699 24256
2700 24124
2701 22276
2702 23449
2703 23450
2704 23451
2705 24125
2706 24126
2707 23452
2708 23453
2709 22277
2710 20267
2711 22278
2712 24127
2713 23454
2714 22279
2715 20268
2716 20269
2717 22280
2718 22281
2719 22282
2720 23455
2721 23456
2722 24257
2723 23457
2724 22283
2725 18220
2726 23458
2727 23459
2728 22284
2729 24258
2730 23460
2731 20270
2732 20271
2733 23461
2734 22285
2735 23462
2736 20272
2737 20273
2738 22286
2739 23463
2740 23464
2741 24128
2742 20274
2743 20275
2744 22287
2745 22288
2746 22289
2747 23465
2748 23466
2749 23467
2750 20276
2751 22290
2752 23468
2753 20277
2754 20278
2755 23469
2756 23470
2757 22291
2758 22292
2759 20279
2760 20280
2761 22293
2762 22294
2763 20281
2764 24129
2765 22295
2766 22296
2767 22297
2768 20282
2769 23471
2770 20283
2771 22298
2772 20284
2773 23472
2774 18221
2775 23473
2776 23474
2777 22299
2778 22300
2779 22301
2780 22302
2781 23475
2782 23476
2783 23477
2784 23478
2785 23479
2786 22303
2787 22304
2788 22305
2789 22306
2790 20285
2791 24130
2792 22307
2793 22308
2794 20286
2795 22309
2796 23480
2797 23481
2798 23482
2799 23483
2800 23484
2801 24259
2802 23485
2803 22310
2804 24131
2805 20287
2806 22311
2807 22312
2808 22313
2809 22314
2810 22315
2811 22316
2812 23486
2813 23487
2814 22317
2815 20288
2816 22318
2817 22319
2818 22320
2819 22321
2820 22322
2821 22323
2822 22324
2823 22325
2824 22326
2825 22327
2826 22328
2827 22329
2828 18222
2829 23488
2830 23489
2831 20289
2832 22330
2833 22331
2834 22332
2835 22333
2836 23490
2837 22334
2838 20290
2839 22335
2840 23491
2841 24132
2842 22336
2843 23492
2844 22337
2845 23493
2846 23494
2847 22338
2848 22339
2849 20291
2850 24133
2851 23495
2852 23496
2853 22340
2854 24260
2855 23497
2856 20292
2857 22341
2858 22342
2859 22343
2860 23498
2861 22344
2862 20293
2863 22345
2864 22346
2865 22347
2866 22348
2867 23499
2868 23500
2869 23501
2870 22349
2871 22350
2872 24261
2873 23502
2874 23503
2875 22351
2876 23504
2877 22352
2878 23505
2879 23506
2880 20294
2881 22353
2882 20295
2883 22354
2884 22355
2885 23507
2886 20296
2887 20297
2888 24262
2889 24134
2890 22356
2891 23508
2892 23509
2893 22357
2894 24135
2895 22358
2896 23510
2897 20298
2898 22359
2899 24263
2900 23511
2901 23512
2902 23513
2903 18223
2904 22360
2905 18224
2906 20299
2907 22361
2908 24136
2909 22362
2910 22363
2911 22364
2912 24264
2913 22365
2914 23514
2915 22366
2916 22367
2917 24137
2918 24138
2919 24139
2920 23515
2921 23516
2922 23517
2923 22368
2924 24140
2925 23518
2926 23519
2927 23520
2928 22369
2929 23521
2930 23522
2931 23523
2932 23524
2933 24141
2934 23525
2935 22370
2936 23526
2937 22371
2938 23527
2939 23528
2940 23529
2941 22372
2942 23530
2943 23531
2944 24142
2945 22373
2946 23532
2947 23533
2948 22374
2949 24143
2950 23534
2951 24144
2952 23535
2953 23536
2954 24145
2955 22375
2956 23537
2957 23538
2958 24146
2959 24147
2960 24148
2961 23539
2962 23540
2963 24149
2964 23541
2965 23542
2966 24150
2967 23543
2968 23544
2969 23545
2970 24151
2971 22376
2972 23546
2973 23547
2974 24152
2975 24153
2976 23548
2977 24154
2978 23549
2979 23550
2980 23551
2981 23552
2982 22377
2983 22378
2984 22379
2985 23553
2986 23554
2987 23555
2988 22380
2989 23556
2990 24155
2991 23557
2992 23558
2993 23559
2994 23560
2995 23561
2996 22381
2997 23562
2998 24156
2999 24157
3000 23563
3001 24158
3002 24159
3003 23564
3004 22382
3005 23565
3006 22383
3007 23566
3008 22384
3009 20300
3010 23567
3011 23568
3012 23569
3013 22385
3014 23570
3015 24160
3016 23571
3017 24161
3018 20301
3019 22386
3020 22387
3021 22388
3022 22389
3023 18225
3024 22390
3025 22391
3026 22392
3027 23572
3028 23573
3029 20302
3030 20303
3031 22393
3032 23574
3033 22394
3034 20304
3035 24162
3036 22395
3037 23575
3038 23576
3039 22396
3040 22397
3041 23577
3042 24163
3043 23578
3044 22398
3045 23579
3046 23580
3047 22399
3048 22400
3049 22401
3050 22402
3051 23581
3052 23582
3053 23583
3054 23584
3055 22403
3056 22404
3057 23585
3058 23586
3059 23587
3060 23588
3061 22405
3062 22406
3063 20305
3064 23589
3065 23590
3066 23591
3067 23592
3068 23593
3069 23594
3070 22407
3071 23595
3072 22408
3073 23596
3074 22409
3075 23597
3076 23598
3077 23599
3078 23600
3079 22410
3080 23601
3081 22411
3082 22412
3083 23602
3084 23603
3085 22413
3086 22414
3087 23604
3088 20306
3089 23605
3090 22415
3091 22416
3092 23606
3093 20307
3094 20308
3095 23607
3096 23608
3097 23609
3098 22417
3099 23610
3100 20309
3101 23611
3102 23612
3103 23613
3104 24164
3105 22418
3106 23614
3107 23615
3108 23616
3109 23617
3110 23618
3111 22419
3112 24165
3113 23619
3114 22420
3115 23620
3116 23621
3117 23622
3118 22421
3119 23623
3120 22422
3121 23624
3122 22423
3123 22424
3124 22425
3125 22426
3126 22427
3127 22428
3128 23625
3129 22429
3130 22430
3131 22431
3132 23626
3133 22432
3134 22433
3135 22434
3136 23627
3137 23628
3138 22435
3139 22436
3140 22437
3141 22438
3142 23629
3143 22439
3144 22440
3145 20310
3146 23630
3147 22441
3148 22442
3149 23631
3150 24166
3151 22443
3152 23632
3153 23633
3154 23634
3155 23635
3156 23636
3157 22444
3158 23637
3159 23638
3160 23639
3161 23640
3162 22445
3163 23641
3164 23642
3165 22446
3166 22447
3167 23643
3168 23644
3169 23645
3170 20311
3171 23646
3172 22448
3173 22449
3174 22450
3175 24265
3176 23647
3177 23648
3178 23649
3179 23650
3180 22451
3181 23651
3182 23652
3183 23653
3184 24167
3185 23654
3186 23655
3187 22452
3188 23656
3189 23657
3190 23658
3191 22453
3192 23659
3193 23660
3194 23661
3195 24168
3196 23662
3197 23663
3198 23664
3199 23665
3200 23666
3201 22454
3202 24266
3203 22455
3204 22456
3205 24169
3206 22457
3207 23667
3208 23668
3209 23669
3210 24170
3211 23670
3212 23671
3213 23672
3214 23673
3215 23674
3216 23675
3217 23676
3218 23677
3219 23678
3220 22458
3221 23679
3222 22459
3223 22460
3224 23680
3225 20312
3226 20313
3227 23681
3228 23682
3229 23683
3230 23684
3231 23685
3232 23686
3233 23687
3234 24171
3235 23688
3236 23689
3237 24172
3238 23690
3239 23691
3240 23692
3241 23693
3242 23694
3243 22461
3244 23695
3245 22462
3246 23696
3247 23697
3248 23698
3249 24173
3250 20314
3251 23699
3252 24267
3253 24174
3254 23700
3255 23701
3256 23702
3257 23703
3258 24175
3259 23704
3260 23705
3261 24176
3262 23706
3263 23707
3264 24177
3265 24178
3266 24179
3267 23708
3268 24180
3269 23709
3270 23710
3271 24181
3272 24182
3273 23711
3274 23712
3275 23713
3276 24183
3277 24184
3278 23714
3279 24185
3280 23715
3281 23716
3282 23717
3283 24186
3284 24187
3285 23718
3286 24188
3287 24189
3288 23719
3289 24190
3290 23720
3291 24191
3292 24192
3293 23721
3294 23722
3295 24193
3296 24194
3297 23723
3298 23724
3299 24195
3300 24196
3301 23725
3302 24197
3303 23726
3304 24198
3305 23727
3306 22463
3307 22464
3308 20315
3309 22465
3310 18226
3311 20316
3312 22466
3313 23728
3314 20317
3315 23729
3316 23730
3317 23731
3318 23732
3319 22467
3320 22468
3321 22469
3322 22470
3323 23733
3324 23734
3325 23735
3326 23736
3327 23737
3328 23738
3329 23739
3330 22471
3331 23740
3332 23741
3333 23742
3334 23743
3335 23744
3336 22472
3337 22473
3338 23745
3339 23746
3340 23747
3341 20318
3342 20319
3343 23748
3344 23749
3345 22474
3346 20320
3347 23750
3348 23751
3349 23752
3350 23753
3351 23754
3352 23755
3353 24199
3354 24200
3355 23756
3356 23757
3357 23758
3358 23759
3359 23760
3360 20321
3361 23761
3362 23762
3363 22475
3364 23763
3365 23764
3366 24201
3367 23765
3368 23766
3369 23767
3370 23768
3371 23769
3372 24202
3373 23770
3374 22476
3375 22477
3376 23771
3377 23772
3378 23773
3379 23774
3380 23775
3381 23776
3382 23777
3383 22478
3384 23778
3385 23779
3386 24203
3387 23780
3388 23781
3389 23782
3390 23783
3391 23784
3392 23785
3393 23786
3394 18227
3395 23787
3396 23788
3397 22479
3398 23789
3399 23790
3400 23791
3401 22480
3402 23792
3403 24204
3404 22481
3405 23793
3406 20322
3407 23794
3408 20323
3409 23795
3410 23796
3411 22482
3412 23797
3413 23798
3414 23799
3415 20324
3416 23800
3417 23801
3418 22483
3419 23802
3420 22484
3421 20325
3422 23803
3423 20326
3424 22485
3425 22486
3426 22487
3427 22488
3428 23804
3429 23805
3430 22489
3431 23806
3432 23807
3433 20327
3434 23808
3435 23809
3436 23810
3437 23811
3438 24205
3439 23812
3440 23813
3441 24206
3442 23814
3443 22490
3444 23815
3445 23816
3446 23817
3447 23818
3448 22491
3449 23819
3450 23820
3451 23821
3452 22492
3453 22493
3454 23822
3455 22494
3456 23823
3457 23824
3458 23825
3459 23826
3460 23827
3461 23828
3462 23829
3463 24207
3464 22495
3465 23830
3466 22496
3467 22497
3468 23831
3469 23832
3470 22498
3471 23833
3472 23834
3473 24208
3474 23835
3475 22499
3476 22500
3477 23836
3478 23837
3479 22501
3480 23838
3481 23839
3482 23840
3483 23841
3484 23842
3485 22502
3486 23843
3487 23844
3488 23845
3489 23846
3490 24209
3491 23847
3492 23848
3493 20328
3494 23849
3495 23850
3496 23851
3497 23852
3498 24210
3499 24211
3500 23853
3501 23854
3502 22503
3503 23855
3504 23856
3505 22504
3506 23857
3507 23858
3508 23859
3509 23860
3510 24212
3511 23861
3512 23862
3513 23863
3514 23864
3515 23865
3516 23866
3517 22505
3518 22506
3519 20329
3520 23867
3521 23868
3522 23869
3523 23870
3524 23871
3525 23872
3526 22507
3527 22508
3528 22509
3529 23873
3530 23874
3531 23875
3532 22510
3533 23876
3534 23877
3535 24213
3536 20330
3537 23878
3538 23879
3539 23880
3540 23881
3541 23882
3542 24268
3543 23883
3544 23884
3545 22511
3546 23885
3547 24214
3548 24215
3549 23886
3550 23887
3551 23888
3552 24269
3553 24270
3554 23889
3555 23890
3556 23891
3557 23892
3558 23893
3559 24216
3560 23894
3561 23895
3562 24217
3563 23896
3564 24271
3565 24272
3566 24273
3567 24218
3568 23897
3569 23898
3570 23899
3571 24219
3572 23900
3573 23901
3574 24220
3575 23902
3576 24221
3577 24222
3578 24223
3579 22512
3580 24224
3581 22513
3582 24225
3583 23903
3584 23904
3585 24226
3586 22514
3587 23905
3588 23906
3589 23907
3590 23908
3591 23909
3592 24227
3593 24228
3594 24229
3595 23910
3596 23911
3597 24230
3598 23912
3599 23913
3600 23914
3601 23915
3602 22515
3603 22516
3604 23916
3605 24231
3606 22517
3607 23917
3608 23918
3609 22518
3610 22519
3611 22520
3612 22521
3613 20331
3614 23919
3615 22522
3616 24232
3617 22523
3618 22524
3619 23920
3620 23921
3621 23922
3622 23923
3623 23924
3624 20332
3625 24274
3626 23925
3627 23926
3628 22525
3629 23927
3630 22526
3631 20333
3632 23928
3633 23929
3634 23930
3635 24233
3636 23931
3637 23932
3638 23933
3639 20334
3640 20335
3641 23934
3642 22527
3643 22528
3644 23935
3645 22529
3646 24234
3647 23936
3648 23937
3649 23938
3650 24235
3651 22530
3652 24236
3653 23939
3654 23940
3655 23941
3656 23942
3657 23943
3658 23944
3659 22531
3660 22532
3661 23945
3662 23946
3663 20336
3664 20337
3665 23947
3666 20338
3667 22533
3668 22534
3669 20339
3670 23948
3671 23949
3672 23950
3673 23951
3674 23952
3675 23953
3676 23954
3677 23955
3678 23956
3679 22535
3680 23957
3681 24275
3682 23958
3683 23959
3684 22536
3685 23960
3686 24276
3687 22537
3688 24237
3689 23961
3690 22538
3691 22539
3692 22540
3693 23962
3694 23963
3695 22541
3696 22542
3697 23964
3698 23965
3699 22543
3700 23966
3701 24238
3702 23967
3703 23968
3704 23969
3705 23970
3706 23971
3707 23972
3708 23973
3709 20340
3710 24239
3711 23974
3712 22544
3713 22545
3714 23975
3715 23976
3716 24240
3717 22546
3718 23977
3719 22547
3720 22548
3721 22549
3722 22550
3723 22551
3724 22552
3725 22553
3726 22554
3727 22555
3728 22556
3729 23978
3730 22557
3731 22558
3732 23979
3733 23980
3734 22559
3735 22560
3736 22561
3737 22562
3738 23981
3739 22563
3740 23982
3741 23983
3742 23984
3743 23985
3744 23986
3745 23987
3746 22564
3747 23988
3748 23989
3749 23990
3750 22565
3751 20341
3752 20342
3753 23991
3754 22566
3755 23992
3756 23993
3757 23994
3758 22567
3759 24277
3760 24278
3761 23995
3762 23996
3763 23997
3764 23998
3765 24279
3766 23999
3767 22568
3768 24000
3769 20343
3770 22569
3771 22570
3772 20344
3773 20345
3774 24001
3775 22571
3776 22572
3777 24002
3778 22573
3779 22574
3780 24003
3781 20346
3782 22575
3783 24241
3784 24004
3785 24005
3786 22576
3787 24280
3788 24281
3789 20347
3790 24242
3791 24282
3792 24006
3793 22577
3794 24007
3795 24008
3796 24009
3797 24010
3798 24011
3799 24012
3800 24283
3801 24013
3802 22578
3803 22579
3804 24014
3805 24015
3806 22580
3807 20348
3808 24016
3809 24017
3810 24018
3811 24019
3812 20349
3813 24020
3814 24243
3815 20350
3816 24021
3817 20351
3818 22581
3819 22582
3820 24022
3821 24023
3822 24244
3823 22583
3824 24024
3825 22584
3826 24025
3827 24026
3828 22585
3829 24284
3830 24027
3831 24028
