# Supplementary material for: Development of a structural growth curve model that considers the causal effect of initial phenotypes
Source: Genet Sel Evol. 2019 May 2;51:19. doi: 10.1186/s12711-019-0461-y (PMC6498631; doi:10.1186/s12711-019-0461-y)
Supplement: Supplementary file 8 — Additional file 8. Correspondence of row numbers between Additional file 1 and Additional file 5 for maternal effects. [file 12711_2019_461_MOESM8_ESM.txt]

1 15190
2 15383
3 15776
4 20440
5 14558
6 16266
7 17701
8 9903
9 16634
10 17833
11 15221
12 14638
13 19323
14 17759
15 15815
16 15084
17 17125
18 15739
19 14449
20 15643
21 15882
22 14513
23 17814
24 12974
25 8904
26 17836
27 14392
28 14696
29 16603
30 14163
31 16160
32 12960
33 15171
34 15361
35 17061
36 17178
37 17039
38 16676
39 17432
40 20493
41 17491
42 16167
43 17430
44 17694
45 15181
46 15092
47 11762
48 17387
49 19189
50 15373
51 12801
52 9861
53 15139
54 14500
55 16781
56 14465
57 12883
58 16241
59 11250
60 12264
61 13124
62 11960
63 14505
64 15480
65 18626
66 15865
67 18683
68 16722
69 19719
70 16491
71 20895
72 13832
73 10990
74 10754
75 9854
76 16278
77 9735
78 14575
79 17258
80 13103
81 15125
82 14308
83 17406
84 17411
85 15875
86 16226
87 13538
88 16764
89 15102
90 17350
91 15135
92 17442
93 14591
94 17583
95 16643
96 17787
97 15143
98 13492
99 18590
100 17730
101 15136
102 11092
103 19248
104 11123
105 12707
106 15334
107 14595
108 17374
109 14485
110 19392
111 19291
112 15397
113 13773
114 13719
115 12000
116 11081
117 17532
118 13777
119 18367
120 17486
121 15558
122 15095
123 13027
124 13769
125 18504
126 15651
127 17423
128 18608
129 7977
130 15130
131 17683
132 11905
133 14592
134 16285
135 16405
136 12044
137 9897
138 16684
139 16674
140 18416
141 15531
142 17816
143 15134
144 16412
145 17567
146 17777
147 18512
148 14694
149 19390
150 20499
151 14554
152 11980
153 13808
154 15135
155 16681
156 18490
157 16484
158 14348
159 17130
160 15334
161 17676
162 14214
163 15379
164 19287
165 16762
166 17810
167 15273
168 14666
169 17831
170 15597
171 17877
172 16490
173 20913
174 15249
175 17756
176 9963
177 17131
178 15482
179 15908
180 10933
181 16830
182 15412
183 13651
184 15363
185 19170
186 17761
187 14257
188 15924
189 13468
190 18406
191 17725
192 17832
193 20434
194 17525
195 19407
196 17643
197 15172
198 16524
199 14744
200 13218
201 17298
202 15394
203 15891
204 18816
205 13027
206 17598
207 17361
208 19351
209 14598
210 14587
211 16591
212 18466
213 19336
214 13403
215 20889
216 13618
217 19375
218 14593
219 14629
220 16675
221 16842
222 16686
223 14558
224 18416
225 18661
226 14751
227 13812
228 9934
229 17622
230 16538
231 3797
232 16358
233 14551
234 13354
235 17953
236 16756
237 15017
238 13180
239 15536
240 13290
241 11216
242 16774
243 16544
244 13786
245 12152
246 9962
247 18737
248 16559
249 19310
250 16840
251 16694
252 14695
253 20470
254 17633
255 19313
256 18411
257 18822
258 20497
259 14589
260 20509
261 15466
262 17632
263 17509
264 15193
265 13252
266 19395
267 11953
268 17538
269 17324
270 15263
271 10635
272 12194
273 17258
274 11984
275 13255
276 13793
277 13216
278 12172
279 18470
280 16562
281 15833
282 17432
283 18390
284 14327
285 15209
286 18413
287 17433
288 18417
289 20881
290 18639
291 16728
292 14669
293 14692
294 18611
295 18372
296 18525
297 17129
298 15317
299 17063
300 9720
301 10917
302 17165
303 17771
304 17193
305 17636
306 19227
307 12120
308 16482
309 18805
310 11859
311 10916
312 15402
313 18442
314 17765
315 17528
316 17529
317 18742
318 12269
319 20915
320 15187
321 19334
322 11250
323 17712
324 12100
325 16584
326 18630
327 13602
328 15122
329 15447
330 9826
331 15491
332 19213
333 15910
334 13843
335 16658
336 19415
337 12078
338 14679
339 16417
340 13260
341 18729
342 13288
343 9854
344 14147
345 14737
346 15611
347 18670
348 18494
349 14391
350 16217
351 20907
352 19467
353 17321
354 16748
355 12051
356 16312
357 16776
358 18555
359 15351
360 17473
361 19248
362 13318
363 17857
364 15503
365 19455
366 13594
367 13710
368 17788
369 15747
370 16844
371 17436
372 11200
373 16504
374 15705
375 16462
376 14651
377 13807
378 17562
379 15289
380 13217
381 13717
382 17132
383 13404
384 16557
385 17829
386 13357
387 20531
388 14215
389 14190
390 15397
391 18421
392 17185
393 15914
394 17755
395 12204
396 17503
397 17140
398 13078
399 11143
400 16361
401 9912
402 12980
403 11921
404 12243
405 16529
406 14559
407 20905
408 19411
409 18750
410 14394
411 15284
412 12131
413 18855
414 16747
415 16492
416 18637
417 16375
418 18383
419 18482
420 16713
421 16582
422 14694
423 16224
424 17742
425 16407
426 16268
427 16396
428 16689
429 14253
430 14682
431 16286
432 14377
433 9920
434 17418
435 15720
436 13484
437 17594
438 11264
439 15830
440 13344
441 11022
442 15691
443 14481
444 18362
445 18836
446 18418
447 18398
448 8918
449 16745
450 14385
451 18605
452 14378
453 16719
454 18486
455 17087
456 19445
457 20897
458 15934
459 17376
460 18641
461 18759
462 19492
463 20526
464 12069
465 18008
466 17943
467 15487
468 17811
469 13253
470 15871
471 19516
472 15794
473 17696
474 15837
475 19222
476 13698
477 15823
478 15951
479 15751
480 12948
481 15952
482 13570
483 10933
484 13632
485 18549
486 17762
487 17476
488 15526
489 20930
490 16511
491 17876
492 16608
493 17652
494 18669
495 15658
496 16844
497 15545
498 13627
499 19461
500 14497
501 15289
502 13675
503 13230
504 17482
505 15535
506 13527
507 15655
508 15490
509 15755
510 19475
511 17535
512 14405
513 15643
514 17459
515 11087
516 11216
517 13498
518 19537
519 15901
520 18000
521 15524
522 17276
523 15652
524 11213
525 15869
526 16452
527 16404
528 20581
529 17721
530 11842
531 18471
532 16394
533 17126
534 14979
535 17996
536 16678
537 18791
538 17717
539 15466
540 18493
541 18675
542 18450
543 19374
544 19412
545 17678
546 17843
547 17614
548 12266
549 17508
550 19367
551 17950
552 20572
553 17108
554 18747
555 16181
556 15877
557 20495
558 15919
559 15767
560 16327
561 18896
562 19433
563 17666
564 13155
565 11902
566 20925
567 18798
568 15373
569 17234
570 17446
571 14546
572 14396
573 14519
574 16521
575 18889
576 12146
577 12727
578 3793
579 19480
580 19174
581 17881
582 13795
583 14668
584 14445
585 19218
586 16758
587 11920
588 15040
589 18897
590 9765
591 17580
592 14489
593 14417
594 17853
595 19507
596 22597
597 14701
598 15949
599 13832
600 17330
601 13834
602 19447
603 15372
604 17651
605 16602
606 19288
607 19442
608 17348
609 17741
610 13535
611 19443
612 19437
613 15240
614 18819
615 18585
616 14348
617 20560
618 18867
619 19471
620 17829
621 16435
622 17705
623 15665
624 11107
625 14479
626 17409
627 14965
628 15731
629 17121
630 18902
631 12791
632 16175
633 14683
634 18416
635 13161
636 18872
637 11914
638 22592
639 19391
640 17845
641 17778
642 18797
643 19531
644 20561
645 17973
646 14217
647 14374
648 16713
649 13739
650 13334
651 16340
652 16797
653 14339
654 9911
655 16231
656 18671
657 17956
658 16232
659 15463
660 15756
661 16233
662 18716
663 20504
664 17498
665 19264
666 19192
667 13346
668 17949
669 17656
670 19450
671 15063
672 15879
673 17342
674 18532
675 14198
676 16191
677 15870
678 17657
679 15646
680 15854
681 12048
682 15111
683 17975
684 13789
685 12193
686 17925
687 13822
688 18501
689 17974
690 15929
691 17944
692 16866
693 16485
694 16784
695 13379
696 18565
697 15275
698 16395
699 19469
700 13322
701 15178
702 17303
703 15031
704 15510
705 19277
706 18749
707 15577
708 9956
709 13782
710 15805
711 15804
712 15262
713 9862
714 13419
715 17069
716 17979
717 17966
718 15722
719 13846
720 15745
721 18619
722 12133
723 12226
724 13701
725 16628
726 17786
727 17266
728 14352
729 14295
730 19463
731 14689
732 19410
733 12250
734 16472
735 17983
736 16502
737 16685
738 17188
739 14762
740 18601
741 14664
742 16711
743 11254
744 19206
745 20484
746 16712
747 16414
748 22602
749 18682
750 14623
751 18506
752 11994
753 16272
754 13671
755 16446
756 14621
757 18674
758 15846
759 18688
760 13493
761 17469
762 14296
763 14570
764 20449
765 17664
766 17153
767 15859
768 18702
769 14723
770 18647
771 15271
772 14521
773 20432
774 16669
775 19196
776 13340
777 17100
778 14707
779 16397
780 18693
781 14549
782 20525
783 14758
784 17215
785 16276
786 19328
787 16869
788 19478
789 17325
790 17275
791 16280
792 16227
793 17546
794 16411
795 12263
796 13818
797 17403
798 15692
799 20494
800 18376
801 16315
802 16796
803 17846
804 18625
805 13431
806 15664
807 17912
808 20482
809 17827
810 20437
811 10798
812 18827
813 17502
814 14729
815 19514
816 17647
817 15093
818 15839
819 14616
820 13278
821 16271
822 16677
823 18667
824 16509
825 12238
826 15070
827 16241
828 16254
829 15347
830 16656
831 19423
832 15517
833 17603
834 9831
835 16188
836 19508
837 9773
838 17460
839 15774
840 12105
841 9842
842 9870
843 14671
844 14488
845 18449
846 17714
847 17554
848 17484
849 17311
850 12209
851 15876
852 13678
853 17776
854 17451
855 15825
856 11860
857 17915
858 17394
859 15852
860 14718
861 18589
862 14411
863 17900
864 9882
865 16617
866 13528
867 17690
868 18704
869 18429
870 20538
871 13564
872 15811
873 19480
874 13311
875 14407
876 13382
877 14445
878 19522
879 17612
880 18606
881 19591
882 15724
883 12010
884 12115
885 17929
886 19507
887 20431
888 13573
889 17737
890 15247
891 15943
892 19564
893 17822
894 18037
895 15673
896 17887
897 18030
898 17959
899 19429
900 15411
901 17993
902 13710
903 16763
904 20945
905 19525
906 9896
907 14551
908 15642
909 15900
910 17454
911 17257
912 22734
913 17367
914 12067
915 15631
916 18005
917 18953
918 20946
919 16887
920 17952
921 20576
922 15963
923 20611
924 20619
925 18963
926 18964
927 20620
928 16926
929 18962
930 20633
931 16890
932 20936
933 20608
934 20610
935 16922
936 16925
937 18943
938 18944
939 24039
940 19601
941 20618
942 18945
943 18946
944 18947
945 20632
946 18828
947 20638
948 18987
949 18988
950 22624
951 12283
952 22623
953 17888
954 18992
955 16945
956 18046
957 18993
958 20582
959 18882
960 19479
961 13534
962 14183
963 15561
964 15459
965 19529
966 16479
967 19553
968 17379
969 14486
970 17620
971 18404
972 14448
973 14419
974 17815
975 12267
976 15404
977 18648
978 14684
979 18796
980 20578
981 15678
982 19592
983 20933
984 22733
985 16586
986 17778
987 13691
988 18990
989 12085
990 19511
991 19439
992 16266
993 19004
994 16726
995 14656
996 20489
997 16272
998 16835
999 18833
1000 20601
1001 14398
1002 16598
1003 16823
1004 16394
1005 18716
1006 17535
1007 16637
1008 13749
1009 15276
1010 13567
1011 19505
1012 15540
1013 17180
1014 17994
1015 20910
1016 18049
1017 15901
1018 16447
1019 15975
1020 12272
1021 16947
1022 13640
1023 16938
1024 19583
1025 15831
1026 11961
1027 16580
1028 13374
1029 17813
1030 20924
1031 16372
1032 16463
1033 18989
1034 20430
1035 17997
1036 19262
1037 15940
1038 13664
1039 17320
1040 20926
1041 19380
1042 18834
1043 20488
1044 16519
1045 16244
1046 18772
1047 16902
1048 16723
1049 17082
1050 16894
1051 16895
1052 20902
1053 19350
1054 13619
1055 17899
1056 19593
1057 19536
1058 15880
1059 16351
1060 12179
1061 19409
1062 12224
1063 17852
1064 19313
1065 16743
1066 16813
1067 18823
1068 20535
1069 16565
1070 18691
1071 19348
1072 18712
1073 18711
1074 18558
1075 18736
1076 20515
1077 20646
1078 22619
1079 20586
1080 14360
1081 20940
1082 12184
1083 18790
1084 16495
1085 20589
1086 20533
1087 20427
1088 19190
1089 9851
1090 20911
1091 20503
1092 14446
1093 13617
1094 17258
1095 11203
1096 15439
1097 16935
1098 16431
1099 15637
1100 14318
1101 18808
1102 18038
1103 16562
1104 16752
1105 15903
1106 17619
1107 19318
1108 14314
1109 14648
1110 17581
1111 14353
1112 13133
1113 17095
1114 19444
1115 17166
1116 16576
1117 16939
1118 20943
1119 16892
1120 18036
1121 13331
1122 14178
1123 17450
1124 13826
1125 20542
1126 18837
1127 15565
1128 17964
1129 20588
1130 18048
1131 19239
1132 15979
1133 9960
1134 11268
1135 11237
1136 18681
1137 11281
1138 15847
1139 15721
1140 17895
1141 16316
1142 13802
1143 13783
1144 19376
1145 17878
1146 13744
1147 15201
1148 14571
1149 17829
1150 19539
1151 13674
1152 17743
1153 12214
1154 18543
1155 19185
1156 18045
1157 18969
1158 18970
1159 18799
1160 20949
1161 16321
1162 17544
1163 15588
1164 18586
1165 18415
1166 20887
1167 13283
1168 14706
1169 14752
1170 11239
1171 13803
1172 9937
1173 12252
1174 13566
1175 13618
1176 19000
1177 14746
1178 14593
1179 16755
1180 17590
1181 16422
1182 15845
1183 17536
1184 17933
1185 17485
1186 13759
1187 19517
1188 15927
1189 15696
1190 13319
1191 17556
1192 17434
1193 17608
1194 9955
1195 17938
1196 17452
1197 19372
1198 18019
1199 17297
1200 19548
1201 14529
1202 13353
1203 14647
1204 15505
1205 15805
1206 19316
1207 17824
1208 11205
1209 15069
1210 19416
1211 15504
1212 15506
1213 17796
1214 13141
1215 7993
1216 9862
1217 17181
1218 18839
1219 16386
1220 15932
1221 17639
1222 14760
1223 16486
1224 18678
1225 15730
1226 14538
1227 18577
1228 18783
1229 17987
1230 20514
1231 18939
1232 16896
1233 14774
1234 20596
1235 16911
1236 18911
1237 22614
1238 20597
1239 18913
1240 22613
1241 16907
1242 20593
1243 18907
1244 18908
1245 16910
1246 18909
1247 18910
1248 20595
1249 16570
1250 16651
1251 16645
1252 16782
1253 18792
1254 20539
1255 20599
1256 20614
1257 18925
1258 15968
1259 15969
1260 19552
1261 16857
1262 18654
1263 16783
1264 18653
1265 18922
1266 14677
1267 16821
1268 14725
1269 18011
1270 13118
1271 19394
1272 14287
1273 16169
1274 11999
1275 19561
1276 14539
1277 14691
1278 18859
1279 16811
1280 20479
1281 14540
1282 16526
1283 18722
1284 14702
1285 9843
1286 9931
1287 17804
1288 20507
1289 18514
1290 18414
1291 16193
1292 14753
1293 16341
1294 12104
1295 16517
1296 19426
1297 15846
1298 13110
1299 15153
1300 14344
1301 14741
1302 19176
1303 18706
1304 19549
1305 17757
1306 13494
1307 19551
1308 17417
1309 17673
1310 12930
1311 11055
1312 13764
1313 17922
1314 15387
1315 16933
1316 17961
1317 15882
1318 9901
1319 13770
1320 14750
1321 22732
1322 18905
1323 20591
1324 13613
1325 15768
1326 15340
1327 16777
1328 13801
1329 13450
1330 12155
1331 20442
1332 13771
1333 13521
1334 12221
1335 17735
1336 18492
1337 12136
1338 17830
1339 15967
1340 18745
1341 15574
1342 19289
1343 19403
1344 16855
1345 16265
1346 17602
1347 9726
1348 15826
1349 16799
1350 18568
1351 16219
1352 14521
1353 16735
1354 18527
1355 16669
1356 15113
1357 15238
1358 17100
1359 18844
1360 18690
1361 20624
1362 15683
1363 15861
1364 17219
1365 16410
1366 20480
1367 18513
1368 18541
1369 18538
1370 20516
1371 18537
1372 18692
1373 18760
1374 20617
1375 16540
1376 14580
1377 16708
1378 16516
1379 17152
1380 15117
1381 18032
1382 14763
1383 13842
1384 13762
1385 13192
1386 16870
1387 19292
1388 14306
1389 14305
1390 16387
1391 18474
1392 13580
1393 12249
1394 15325
1395 15634
1396 15556
1397 15802
1398 17195
1399 15867
1400 20612
1401 20919
1402 15764
1403 15419
1404 16367
1405 17805
1406 19224
1407 17203
1408 18018
1409 16854
1410 19266
1411 16769
1412 15230
1413 15911
1414 18817
1415 18849
1416 19399
1417 13439
1418 15511
1419 13279
1420 15839
1421 14335
1422 15140
1423 15385
1424 15734
1425 12128
1426 19563
1427 16510
1428 18410
1429 13009
1430 16460
1431 14649
1432 17447
1433 16207
1434 15662
1435 19182
1436 15354
1437 17142
1438 16867
1439 19421
1440 17329
1441 8937
1442 19482
1443 18767
1444 14213
1445 12002
1446 18804
1447 18007
1448 11212
1449 12149
1450 15863
1451 17506
1452 18584
1453 15732
1454 18014
1455 14659
1456 16903
1457 15345
1458 11147
1459 19311
1460 15864
1461 17543
1462 15275
1463 19365
1464 15885
1465 19555
1466 18953
1467 18660
1468 15283
1469 15902
1470 13418
1471 20574
1472 18879
1473 20966
1474 15642
1475 15538
1476 19579
1477 20700
1478 20929
1479 17302
1480 22734
1481 17668
1482 19070
1483 20721
1484 19071
1485 20722
1486 16979
1487 19072
1488 16981
1489 20729
1490 22643
1491 20718
1492 20719
1493 20720
1494 19599
1495 20663
1496 19018
1497 16970
1498 19007
1499 19019
1500 19031
1501 16980
1502 20972
1503 19073
1504 19074
1505 20731
1506 20975
1507 16864
1508 20553
1509 18884
1510 20694
1511 22633
1512 20695
1513 19640
1514 16972
1515 14796
1516 16978
1517 20717
1518 16977
1519 19069
1520 19068
1521 14797
1522 20598
1523 20630
1524 19041
1525 18870
1526 17939
1527 15262
1528 15383
1529 13660
1530 17699
1531 17851
1532 19204
1533 18967
1534 13459
1535 17829
1536 15559
1537 20645
1538 16673
1539 20901
1540 19435
1541 19065
1542 16772
1543 22636
1544 20707
1545 15315
1546 9961
1547 14738
1548 19464
1549 18999
1550 17424
1551 15978
1552 15890
1553 17937
1554 14599
1555 16416
1556 16893
1557 18923
1558 16281
1559 16760
1560 20935
1561 20933
1562 16900
1563 17844
1564 19644
1565 18066
1566 19566
1567 16931
1568 20489
1569 14656
1570 19569
1571 16314
1572 19001
1573 12183
1574 18640
1575 12071
1576 16268
1577 9910
1578 18689
1579 14253
1580 18888
1581 14732
1582 18938
1583 18763
1584 15463
1585 18835
1586 12229
1587 22641
1588 18761
1589 17533
1590 17920
1591 15754
1592 15301
1593 15814
1594 15939
1595 15707
1596 17995
1597 17947
1598 15830
1599 19363
1600 20964
1601 19642
1602 19379
1603 18024
1604 15562
1605 13151
1606 18645
1607 15957
1608 17955
1609 15239
1610 20710
1611 18771
1612 19638
1613 19588
1614 18061
1615 20962
1616 15977
1617 20921
1618 19489
1619 13825
1620 16644
1621 16841
1622 15583
1623 19210
1624 13622
1625 17880
1626 19064
1627 16843
1628 18435
1629 12154
1630 20505
1631 13186
1632 19310
1633 18657
1634 19053
1635 14771
1636 16851
1637 20961
1638 16183
1639 14451
1640 18991
1641 12093
1642 19578
1643 8958
1644 18001
1645 20634
1646 19050
1647 15803
1648 20555
1649 16331
1650 14758
1651 15682
1652 16456
1653 16754
1654 17206
1655 17404
1656 20544
1657 14303
1658 16973
1659 16856
1660 18916
1661 16326
1662 14674
1663 11977
1664 17758
1665 15822
1666 19368
1667 16431
1668 18064
1669 15842
1670 12121
1671 14773
1672 19518
1673 20498
1674 18524
1675 18624
1676 20496
1677 17254
1678 13457
1679 13155
1680 18417
1681 20931
1682 19628
1683 18786
1684 16766
1685 17739
1686 14283
1687 20912
1688 14353
1689 18852
1690 19223
1691 16542
1692 20461
1693 18036
1694 20569
1695 19643
1696 19174
1697 19513
1698 17791
1699 12227
1700 13697
1701 19521
1702 15445
1703 18773
1704 18876
1705 16535
1706 17545
1707 16899
1708 19603
1709 17875
1710 17269
1711 20648
1712 20920
1713 14285
1714 15986
1715 15899
1716 17704
1717 16976
1718 20659
1719 18665
1720 14548
1721 19382
1722 15947
1723 17364
1724 16971
1725 20960
1726 20575
1727 16630
1728 9841
1729 18854
1730 18023
1731 18974
1732 15904
1733 19501
1734 20661
1735 18972
1736 14675
1737 15693
1738 18456
1739 16602
1740 18793
1741 15807
1742 15797
1743 17837
1744 15657
1745 14514
1746 20939
1747 15921
1748 18035
1749 17737
1750 19428
1751 15627
1752 18034
1753 19572
1754 19183
1755 15984
1756 15170
1757 12186
1758 16820
1759 16595
1760 18871
1761 17116
1762 16475
1763 15966
1764 17366
1765 19605
1766 20605
1767 13775
1768 17938
1769 14550
1770 11221
1771 17726
1772 11208
1773 20890
1774 15275
1775 15312
1776 13548
1777 19606
1778 13606
1779 17297
1780 13469
1781 19344
1782 17700
1783 15186
1784 9956
1785 19540
1786 19460
1787 9862
1788 7993
1789 18631
1790 13694
1791 18515
1792 9938
1793 17644
1794 15530
1795 15835
1796 14387
1797 17202
1798 20952
1799 19259
1800 14678
1801 14772
1802 24034
1803 16953
1804 19020
1805 14790
1806 19014
1807 19015
1808 19016
1809 15982
1810 16651
1811 16693
1812 20521
1813 18814
1814 18830
1815 16872
1816 24032
1817 16912
1818 20602
1819 20604
1820 18936
1821 19010
1822 18998
1823 16950
1824 16951
1825 16952
1826 16958
1827 20666
1828 16959
1829 19024
1830 22628
1831 19011
1832 20667
1833 18056
1834 17792
1835 19613
1836 19612
1837 20584
1838 18904
1839 20639
1840 20690
1841 15415
1842 15552
1843 16919
1844 20654
1845 14776
1846 20614
1847 18778
1848 18453
1849 12066
1850 17886
1851 18481
1852 17785
1853 19246
1854 12231
1855 13587
1856 19608
1857 14765
1858 17763
1859 16436
1860 15933
1861 18613
1862 16860
1863 12153
1864 22594
1865 20629
1866 18741
1867 18698
1868 12212
1869 17942
1870 16885
1871 18489
1872 20669
1873 18614
1874 19610
1875 9879
1876 19377
1877 18901
1878 18744
1879 18384
1880 20680
1881 14261
1882 12937
1883 16725
1884 14705
1885 16739
1886 13044
1887 12222
1888 17794
1889 19609
1890 15499
1891 17981
1892 19476
1893 20583
1894 16563
1895 19616
1896 19491
1897 16933
1898 18053
1899 17534
1900 20685
1901 16833
1902 16963
1903 17677
1904 17907
1905 19051
1906 16661
1907 18055
1908 16706
1909 13557
1910 19278
1911 15983
1912 18425
1913 18052
1914 17927
1915 17526
1916 17874
1917 12109
1918 18718
1919 20953
1920 16368
1921 15950
1922 16855
1923 18756
1924 17602
1925 18781
1926 16824
1927 16459
1928 14487
1929 18379
1930 18527
1931 19003
1932 18780
1933 11090
1934 14321
1935 17635
1936 22606
1937 17457
1938 16300
1939 15520
1940 18519
1941 17734
1942 22607
1943 18782
1944 20543
1945 18673
1946 20585
1947 18960
1948 20512
1949 20631
1950 20534
1951 18497
1952 18940
1953 20513
1954 22618
1955 18559
1956 14581
1957 16927
1958 18976
1959 18979
1960 16956
1961 16955
1962 16957
1963 19022
1964 20670
1965 19039
1966 11937
1967 14549
1968 15958
1969 18927
1970 13195
1971 16262
1972 20491
1973 17578
1974 14770
1975 19626
1976 19304
1977 14764
1978 20547
1979 15973
1980 19331
1981 17478
1982 17315
1983 14582
1984 12162
1985 18806
1986 18915
1987 20958
1988 19622
1989 19623
1990 17855
1991 19293
1992 16962
1993 14541
1994 16648
1995 16769
1996 18895
1997 18638
1998 18017
1999 17740
2000 17924
2001 17971
2002 12144
2003 18774
2004 20452
2005 24031
2006 11820
2007 19617
2008 15684
2009 12197
2010 19330
2011 19498
2012 16497
2013 18795
2014 18408
2015 16369
2016 12074
2017 15821
2018 13841
2019 13465
2020 15494
2021 14688
2022 17901
2023 15418
2024 15878
2025 15187
2026 18022
2027 14443
2028 14416
2029 19581
2030 18620
2031 19508
2032 19198
2033 19512
2034 14740
2035 19495
2036 15449
2037 13326
2038 13288
2039 14325
2040 13236
2041 14319
2042 14671
2043 17909
2044 17412
2045 17967
2046 13608
2047 17407
2048 22611
2049 16802
2050 18794
2051 13571
2052 17965
2053 20508
2054 11283
2055 14724
2056 20549
2057 14681
2058 17334
2059 16344
2060 20678
2061 16235
2062 18566
2063 20478
2064 19542
2065 19233
2066 14704
2067 18879
2068 18660
2069 18080
2070 18081
2071 17841
2072 15907
2073 19484
2074 14502
2075 18033
2076 19555
2077 19204
2078 19632
2079 15783
2080 17916
2081 14508
2082 17731
2083 15618
2084 15259
2085 16946
2086 15806
2087 19109
2088 20992
2089 20804
2090 19123
2091 19124
2092 20805
2093 20806
2094 24037
2095 19126
2096 17006
2097 22680
2098 19691
2099 17002
2100 22669
2101 19119
2102 19118
2103 20807
2104 18948
2105 20989
2106 22739
2107 19693
2108 20621
2109 20640
2110 14787
2111 22629
2112 19044
2113 20744
2114 20752
2115 20757
2116 16991
2117 20760
2118 20765
2119 19670
2120 20984
2121 20767
2122 22737
2123 19105
2124 19671
2125 22652
2126 19096
2127 14802
2128 19099
2129 19097
2130 19098
2131 16873
2132 18950
2133 16640
2134 20681
2135 18765
2136 18965
2137 18961
2138 14745
2139 13418
2140 20929
2141 16511
2142 14397
2143 17762
2144 17531
2145 20901
2146 19308
2147 14627
2148 19466
2149 19052
2150 15578
2151 19499
2152 18044
2153 12223
2154 19634
2155 16733
2156 13690
2157 19055
2158 17572
2159 15775
2160 16941
2161 18487
2162 16675
2163 20970
2164 20969
2165 15216
2166 16437
2167 18580
2168 17844
2169 20971
2170 17946
2171 20990
2172 16904
2173 19085
2174 16446
2175 12071
2176 14728
2177 16488
2178 14579
2179 17533
2180 13653
2181 13704
2182 17713
2183 17800
2184 16727
2185 20964
2186 18082
2187 20965
2188 16918
2189 19625
2190 15957
2191 17955
2192 15985
2193 18467
2194 15993
2195 19630
2196 19427
2197 19002
2198 16519
2199 19673
2200 20537
2201 18971
2202 18981
2203 14379
2204 12175
2205 19381
2206 20917
2207 17969
2208 20914
2209 19593
2210 18883
2211 12080
2212 15816
2213 16622
2214 18663
2215 20528
2216 18762
2217 15866
2218 17527
2219 19500
2220 16944
2221 19490
2222 18006
2223 11079
2224 20761
2225 17672
2226 12142
2227 17559
2228 17169
2229 18071
2230 15937
2231 19398
2232 19675
2233 22617
2234 19567
2235 19353
2236 16816
2237 18768
2238 19008
2239 13847
2240 13605
2241 17850
2242 12171
2243 15769
2244 14782
2245 22657
2246 20530
2247 17510
2248 19497
2249 20544
2250 14769
2251 14781
2252 13762
2253 16279
2254 18725
2255 19627
2256 19533
2257 22735
2258 19057
2259 19597
2260 20762
2261 16431
2262 17868
2263 16838
2264 18078
2265 20987
2266 20768
2267 15371
2268 20764
2269 20701
2270 19667
2271 15916
2272 20573
2273 14578
2274 16920
2275 17252
2276 15181
2277 15955
2278 19676
2279 18975
2280 19677
2281 14749
2282 14496
2283 13133
2284 18890
2285 20447
2286 15912
2287 20899
2288 19584
2289 19062
2290 19061
2291 19174
2292 20571
2293 19645
2294 16905
2295 13680
2296 18616
2297 19573
2298 16535
2299 19568
2300 20532
2301 16303
2302 12268
2303 17945
2304 18931
2305 19087
2306 16457
2307 14511
2308 12176
2309 16937
2310 12087
2311 16744
2312 17984
2313 18994
2314 18919
2315 20435
2316 19664
2317 14631
2318 13816
2319 20932
2320 11222
2321 19538
2322 18065
2323 19674
2324 18880
2325 20781
2326 15681
2327 15953
2328 13499
2329 16846
2330 14418
2331 15808
2332 16508
2333 19414
2334 12119
2335 12170
2336 20967
2337 22621
2338 12117
2339 20649
2340 20988
2341 14574
2342 16893
2343 16767
2344 20954
2345 12151
2346 15404
2347 13731
2348 19633
2349 22660
2350 17890
2351 14343
2352 19371
2353 17938
2354 19306
2355 16475
2356 19535
2357 19600
2358 20977
2359 17366
2360 15838
2361 17963
2362 17930
2363 17986
2364 17475
2365 16594
2366 11208
2367 15488
2368 15342
2369 19408
2370 20652
2371 12067
2372 19666
2373 18028
2374 19624
2375 13700
2376 7993
2377 13705
2378 15906
2379 11280
2380 19277
2381 19441
2382 13661
2383 13541
2384 20730
2385 22644
2386 16982
2387 19094
2388 19095
2389 20755
2390 20756
2391 19108
2392 20772
2393 22664
2394 20698
2395 19075
2396 16983
2397 22645
2398 20521
2399 22615
2400 20567
2401 16914
2402 16915
2403 18935
2404 20616
2405 19010
2406 16958
2407 20667
2408 19012
2409 19049
2410 20726
2411 20732
2412 19076
2413 19077
2414 24035
2415 20734
2416 19079
2417 19080
2418 19081
2419 20976
2420 14799
2421 19653
2422 19652
2423 20736
2424 20716
2425 19090
2426 19088
2427 14801
2428 19089
2429 20749
2430 18870
2431 18884
2432 20566
2433 14780
2434 14791
2435 19043
2436 20691
2437 22649
2438 22653
2439 19106
2440 20985
2441 20702
2442 18920
2443 18596
2444 18995
2445 20674
2446 15974
2447 15895
2448 15810
2449 19560
2450 16949
2451 17885
2452 17785
2453 17786
2454 17697
2455 15541
2456 16721
2457 18068
2458 15954
2459 17806
2460 18847
2461 19541
2462 11036
2463 15602
2464 18941
2465 14768
2466 17807
2467 19029
2468 16439
2469 12153
2470 16954
2471 22646
2472 20577
2473 16384
2474 17910
2475 16860
2476 14670
2477 19030
2478 16685
2479 16812
2480 18687
2481 19184
2482 16385
2483 16406
2484 19366
2485 16885
2486 14473
2487 14703
2488 13827
2489 18825
2490 20941
2491 18059
2492 14605
2493 18873
2494 16392
2495 19040
2496 16865
2497 12123
2498 16797
2499 20545
2500 17557
2501 18684
2502 19446
2503 13119
2504 12222
2505 19448
2506 17954
2507 18013
2508 13669
2509 18074
2510 15653
2511 20979
2512 19659
2513 16581
2514 13486
2515 15695
2516 20923
2517 16503
2518 12236
2519 13513
2520 13641
2521 18735
2522 19483
2523 12213
2524 15669
2525 20918
2526 18811
2527 19003
2528 16930
2529 22631
2530 19453
2531 16814
2532 19607
2533 15748
2534 17908
2535 14495
2536 17698
2537 18075
2538 16966
2539 17588
2540 17849
2541 9825
2542 13740
2543 18604
2544 19648
2545 13572
2546 19027
2547 17662
2548 18412
2549 14700
2550 16619
2551 18894
2552 16942
2553 16768
2554 16496
2555 19304
2556 18726
2557 19647
2558 19534
2559 20458
2560 16599
2561 20625
2562 17962
2563 17428
2564 17335
2565 17867
2566 15529
2567 22736
2568 19384
2569 12188
2570 13126
2571 19433
2572 17989
2573 20653
2574 20482
2575 15972
2576 15437
2577 17127
2578 16687
2579 14630
2580 18058
2581 18017
2582 20520
2583 20570
2584 16984
2585 15121
2586 15115
2587 19618
2588 16859
2589 19254
2590 13765
2591 20959
2592 15827
2593 15481
2594 18051
2595 18957
2596 12275
2597 18025
2598 19519
2599 17957
2600 19034
2601 16398
2602 19082
2603 19086
2604 17323
2605 20459
2606 17760
2607 16909
2608 15892
2609 13531
2610 18875
2611 18857
2612 18942
2613 20978
2614 15450
2615 16679
2616 16825
2617 18700
2618 18627
2619 12079
2620 14740
2621 19472
2622 18766
2623 14679
2624 18010
2625 12135
2626 18701
2627 15513
2628 16278
2629 12144
2630 20506
2631 19467
2632 20462
2633 15714
2634 19598
2635 15702
2636 17882
2637 17591
2638 16883
2639 17338
2640 17679
2641 19438
2642 19488
2643 17789
2644 16471
2645 18567
2646 18433
2647 20828
2648 20754
2649 20826
2650 22690
2651 20829
2652 20825
2653 17003
2654 19680
2655 22689
2656 21012
2657 17004
2658 20823
2659 17013
2660 21011
2661 16969
2662 20743
2663 20766
2664 19115
2665 20778
2666 20797
2667 20798
2668 20800
2669 22685
2670 22642
2671 19084
2672 22676
2673 20791
2674 22626
2675 20810
2676 19048
2677 22651
2678 22687
2679 20790
2680 22673
2681 20811
2682 22630
2683 20725
2684 20737
2685 20758
2686 20777
2687 22670
2688 22671
2689 20780
2690 22675
2691 20799
2692 22674
2693 14805
2694 22672
2695 22677
2696 21016
2697 21017
2698 20836
2699 24038
2700 19136
2701 17009
2702 19133
2703 20817
2704 19134
2705 20821
2706 19135
2707 20820
2708 20818
2709 19137
2710 17010
2711 18551
2712 22601
2713 20735
2714 19614
2715 17011
2716 14806
2717 19565
2718 19093
2719 16724
2720 17667
2721 21014
2722 13321
2723 20700
2724 13732
2725 14485
2726 17302
2727 20845
2728 19067
2729 20636
2730 14676
2731 17940
2732 15978
2733 12246
2734 16917
2735 20747
2736 13355
2737 16989
2738 15216
2739 17844
2740 14459
2741 22659
2742 16773
2743 16815
2744 18968
2745 16975
2746 9910
2747 14728
2748 20815
2749 20448
2750 16488
2751 18763
2752 18881
2753 13539
2754 15647
2755 17196
2756 15758
2757 19637
2758 16877
2759 18069
2760 17825
2761 19656
2762 19144
2763 16918
2764 22743
2765 19625
2766 19559
2767 19679
2768 15711
2769 19704
2770 17722
2771 19465
2772 18083
2773 15995
2774 15858
2775 19503
2776 19457
2777 19427
2778 18746
2779 16322
2780 19575
2781 20963
2782 19132
2783 16839
2784 16778
2785 20643
2786 19432
2787 18405
2788 19149
2789 19059
2790 9962
2791 22598
2792 19143
2793 16448
2794 17969
2795 19425
2796 20803
2797 19235
2798 17835
2799 18845
2800 20536
2801 14793
2802 20568
2803 13699
2804 20563
2805 16924
2806 19698
2807 19532
2808 19577
2809 12157
2810 19357
2811 19672
2812 19578
2813 18621
2814 19221
2815 15888
2816 16480
2817 14757
2818 17931
2819 14743
2820 15648
2821 12282
2822 18027
2823 17780
2824 17686
2825 13836
2826 14528
2827 19297
2828 15959
2829 14561
2830 18751
2831 16388
2832 15970
2833 19487
2834 19590
2835 19300
2836 16370
2837 19283
2838 11272
2839 19205
2840 14687
2841 22627
2842 17747
2843 20746
2844 18752
2845 15850
2846 13667
2847 19340
2848 17868
2849 18089
2850 22692
2851 16742
2852 21015
2853 19036
2854 14578
2855 15208
2856 14665
2857 18455
2858 18680
2859 18503
2860 17913
2861 16990
2862 18029
2863 19694
2864 16882
2865 18581
2866 19650
2867 20968
2868 20899
2869 20973
2870 19701
2871 17385
2872 14464
2873 21009
2874 19635
2875 16239
2876 12278
2877 18451
2878 18848
2879 20709
2880 16936
2881 17709
2882 18039
2883 19253
2884 16664
2885 18982
2886 16888
2887 15918
2888 16303
2889 16858
2890 19385
2891 17773
2892 16968
2893 15818
2894 15601
2895 19477
2896 20660
2897 18015
2898 16751
2899 21018
2900 21010
2901 20590
2902 19113
2903 14650
2904 19665
2905 15931
2906 13816
2907 16849
2908 22658
2909 18843
2910 14708
2911 17819
2912 15681
2913 19447
2914 16974
2915 15621
2916 18590
2917 19238
2918 18426
2919 19307
2920 20511
2921 15944
2922 16720
2923 19173
2924 22684
2925 20789
2926 20801
2927 20724
2928 19131
2929 19078
2930 19091
2931 20788
2932 20751
2933 22668
2934 13569
2935 14547
2936 11281
2937 19234
2938 19116
2939 17720
2940 13488
2941 14792
2942 20753
2943 17784
2944 22740
2945 19127
2946 20808
2947 19128
2948 19129
2949 22682
2950 21008
2951 22683
2952 20827
2953 20720
2954 22679
2955 17005
2956 21003
2957 20581
2958 22637
2959 22638
2960 22639
2961 20713
2962 20714
2963 22648
2964 19092
2965 19103
2966 22663
2967 19032
2968 16995
2969 20784
2970 22625
2971 16992
2972 20703
2973 20783
2974 22665
2975 22624
2976 20693
2977 22654
2978 20603
2979 20628
2980 20667
2981 19102
2982 18997
2983 19104
2984 19112
2985 19101
2986 19110
2987 20779
2988 19107
2989 20769
2990 22667
2991 20657
2992 20658
2993 20708
2994 20681
2995 20759
2996 19111
2997 20782
2998 22666
2999 20787
3000 20672
3001 22650
3002 22656
3003 20770
3004 16996
3005 20792
3006 19686
3007 20997
3008 19687
3009 14803
3010 20998
3011 20999
3012 20995
3013 19090
3014 19100
3015 20786
3016 20785
3017 17000
3018 17001
3019 18924
3020 19696
3021 19130
3022 18732
3023 14509
3024 14804
3025 15342
3026 13438
3027 12067
3028 19083
3029 12200
3030 17988
3031 19595
3032 18459
3033 15704
3034 16730
3035 18933
3036 15836
3037 15590
3038 18548
3039 19485
3040 18719
3041 19025
3042 17978
3043 20676
3044 18460
3045 16439
3046 19502
3047 12153
3048 14652
3049 16923
3050 12234
3051 16515
3052 16928
3053 20684
3054 20486
3055 19366
3056 16921
3057 19327
3058 14275
3059 14800
3060 19682
3061 19038
3062 18672
3063 12192
3064 16988
3065 18865
3066 19620
3067 18067
3068 19550
3069 17799
3070 11028
3071 19655
3072 19121
3073 18084
3074 19697
3075 19683
3076 20685
3077 19063
3078 15922
3079 18728
3080 19051
3081 17540
3082 17645
3083 18554
3084 18484
3085 14657
3086 19619
3087 20793
3088 15573
3089 16862
3090 18985
3091 18966
3092 14254
3093 16592
3094 12027
3095 16449
3096 19417
3097 19337
3098 19026
3099 20937
3100 12213
3101 14597
3102 20450
3103 17764
3104 17733
3105 19621
3106 16732
3107 19047
3108 15883
3109 13797
3110 16863
3111 15638
3112 22595
3113 20994
3114 19562
3115 14410
3116 19571
3117 20794
3118 15204
3119 15599
3120 3799
3121 15589
3122 19557
3123 19648
3124 12166
3125 14739
3126 18076
3127 16999
3128 20728
3129 19629
3130 19352
3131 18812
3132 20814
3133 17904
3134 18087
3135 18396
3136 16466
3137 19602
3138 19282
3139 13695
3140 19122
3141 14785
3142 20706
3143 19647
3144 17891
3145 14778
3146 20906
3147 19523
3148 12251
3149 16699
3150 19681
3151 19546
3152 18587
3153 18070
3154 21001
3155 14759
3156 20546
3157 18413
3158 19322
3159 18906
3160 16728
3161 15981
3162 17746
3163 16993
3164 18040
3165 19524
3166 19651
3167 20795
3168 16984
3169 17894
3170 17911
3171 17425
3172 15501
3173 19496
3174 18787
3175 24033
3176 18903
3177 17990
3178 13826
3179 15873
3180 14613
3181 15798
3182 20900
3183 19519
3184 9974
3185 20705
3186 20983
3187 18820
3188 18569
3189 16836
3190 19649
3191 19005
3192 19486
3193 16787
3194 20802
3195 22647
3196 21007
3197 17640
3198 15976
3199 17007
3200 16943
3201 18003
3202 24036
3203 19512
3204 18088
3205 20742
3206 16788
3207 16961
3208 9957
3209 15817
3210 16534
3211 19006
3212 17637
3213 16292
3214 19663
3215 18932
3216 13824
3217 17148
3218 20880
3219 20922
3220 19596
3221 17641
3222 18504
3223 18705
3224 9973
3225 15809
3226 17684
3227 20824
3228 19709
3229 20856
3230 21031
3231 19714
3232 21032
3233 21033
3234 22745
3235 20868
3236 19156
3237 22726
3238 19715
3239 20869
3240 20870
3241 20871
3242 20872
3243 19157
3244 20873
3245 19158
3246 21034
3247 18096
3248 21035
3249 22746
3250 18097
3251 19716
3252 24040
3253 22727
3254 21036
3255 20874
3256 20827
3257 17012
3258 22623
3259 19045
3260 20738
3261 22662
3262 20843
3263 20665
3264 22651
3265 22719
3266 22722
3267 20654
3268 22713
3269 20835
3270 20850
3271 22706
3272 22718
3273 18920
3274 20810
3275 20857
3276 22720
3277 22711
3278 20858
3279 22712
3280 20860
3281 19153
3282 16998
3283 22670
3284 22714
3285 20688
3286 22702
3287 22705
3288 20861
3289 22701
3290 20851
3291 22715
3292 22721
3293 20876
3294 21037
3295 22748
3296 22747
3297 20819
3298 20863
3299 22725
3300 22724
3301 20796
3302 22635
3303 20776
3304 22716
3305 20867
3306 19506
3307 18914
3308 17016
3309 19155
3310 14807
3311 17025
3312 14775
3313 20846
3314 17008
3315 20865
3316 20955
3317 13829
3318 16477
3319 15712
3320 18012
3321 17932
3322 18031
3323 15988
3324 16575
3325 19703
3326 21005
3327 18984
3328 20748
3329 18632
3330 13831
3331 19276
3332 7993
3333 12174
3334 19263
3335 20942
3336 16780
3337 19510
3338 16987
3339 17992
3340 19594
3341 18060
3342 14493
3343 17716
3344 18522
3345 19434
3346 14574
3347 20650
3348 20687
3349 16948
3350 19141
3351 17844
3352 19662
3353 22742
3354 22729
3355 19654
3356 14457
3357 17600
3358 18085
3359 16822
3360 16746
3361 18739
3362 19163
3363 19243
3364 15824
3365 16572
3366 22612
3367 20991
3368 19656
3369 16563
3370 21038
3371 18099
3372 22743
3373 19139
3374 14766
3375 17917
3376 12147
3377 19427
3378 19188
3379 15790
3380 17781
3381 19209
3382 21028
3383 18073
3384 19132
3385 20704
3386 22731
3387 19713
3388 18090
3389 20741
3390 20664
3391 19149
3392 16985
3393 18659
3394 14379
3395 19160
3396 17898
3397 19641
3398 17970
3399 19515
3400 18883
3401 18918
3402 19235
3403 22717
3404 18845
3405 14793
3406 16750
3407 19470
3408 16897
3409 21027
3410 12247
3411 14536
3412 21004
3413 15527
3414 14611
3415 17893
3416 20928
3417 20740
3418 19161
3419 21019
3420 13736
3421 18098
3422 20875
3423 17017
3424 19162
3425 19493
3426 16636
3427 15992
3428 15960
3429 19354
3430 19543
3431 18887
3432 18699
3433 15909
3434 19418
3435 15884
3436 19159
3437 16387
3438 22728
3439 14794
3440 19702
3441 22627
3442 20916
3443 19533
3444 20862
3445 20723
3446 20692
3447 19009
3448 19544
3449 18748
3450 15991
3451 21030
3452 18807
3453 19700
3454 21029
3455 19035
3456 20859
3457 14578
3458 17022
3459 18934
3460 19422
3461 19386
3462 20689
3463 22741
3464 17024
3465 20864
3466 19705
3467 19589
3468 20559
3469 20471
3470 17579
3471 20832
3472 20866
3473 22730
3474 13805
3475 19576
3476 19021
3477 12278
3478 19690
3479 18770
3480 17906
3481 15894
3482 12265
3483 15827
3484 14784
3485 14635
3486 15793
3487 18818
3488 16703
3489 13844
3490 22691
3491 19582
3492 19295
3493 18041
3494 20982
3495 19406
3496 19611
3497 16997
3498 22749
3499 22708
3500 18095
3501 14795
3502 19660
3503 18002
3504 20590
3505 19338
3506 13819
3507 19661
3508 18994
3509 21002
3510 22723
3511 19669
3512 15881
3513 13784
3514 18023
3515 17014
3516 20763
3517 19240
3518 18072
3519 13631
3520 13515
3521 20927
3522 16994
3523 17951
3524 20831
3525 20938
3526 15425
3527 17748
3528 14384
3529 20606
3530 19678
3531 19684
3532 17903
3533 18472
3534 17982
3535 22620
3536 15990
3537 20934
3538 17020
3539 18093
3540 21024
3541 21025
3542 21023
3543 19150
3544 17021
3545 19151
3546 20853
3547 22710
3548 22709
3549 20854
3550 20855
3551 18949
3552 19125
3553 22681
3554 21013
3555 20830
3556 20822
3557 20697
3558 20600
3559 22640
3560 20771
3561 20837
3562 22694
3563 20847
3564 20773
3565 20812
3566 20816
3567 22661
3568 20842
3569 19140
3570 20834
3571 22695
3572 14808
3573 20839
3574 22699
3575 20813
3576 22696
3577 22686
3578 22700
3579 19046
3580 22634
3581 17015
3582 22688
3583 20841
3584 19142
3585 22704
3586 19042
3587 20848
3588 20809
3589 20833
3590 20840
3591 20838
3592 22693
3593 22697
3594 22698
3595 19688
3596 19689
3597 22744
3598 21020
3599 19708
3600 21021
3601 20556
3602 18951
3603 18977
3604 16964
3605 22703
3606 18926
3607 20996
3608 21000
3609 19145
3610 19147
3611 19028
3612 19695
3613 11093
3614 20998
3615 19148
3616 22678
3617 19146
3618 19692
3619 15896
3620 18695
3621 18810
3622 15905
3623 20903
3624 14798
3625 20956
3626 17652
3627 15965
3628 19646
3629 20635
3630 19138
3631 18004
3632 20548
3633 20463
3634 18495
3635 22610
3636 17745
3637 15898
3638 15591
3639 14598
3640 9964
3641 17785
3642 19586
3643 19056
3644 19657
3645 14512
3646 22738
3647 18457
3648 19710
3649 21006
3650 22707
3651 16662
3652 19561
3653 18724
3654 16812
3655 19152
3656 16458
3657 16852
3658 20684
3659 16704
3660 18731
3661 16438
3662 14275
3663 16362
3664 16639
3665 14800
3666 14253
3667 14494
3668 18863
3669 16517
3670 20517
3671 16765
3672 20882
3673 20683
3674 16738
3675 11238
3676 20951
3677 20844
3678 16986
3679 19449
3680 15923
3681 19400
3682 18086
3683 19711
3684 17018
3685 19697
3686 11267
3687 18057
3688 19706
3689 17645
3690 18862
3691 19587
3692 19527
3693 19658
3694 16886
3695 16623
3696 19685
3697 20727
3698 20739
3699 16593
3700 20981
3701 22616
3702 20914
3703 19509
3704 14597
3705 20980
3706 18811
3707 18533
3708 17919
3709 13781
3710 14372
3711 16932
3712 16940
3713 16913
3714 14777
3715 14727
3716 22632
3717 19639
3718 20750
3719 18444
3720 16967
3721 18020
3722 12166
3723 19631
3724 15950
3725 19404
3726 16850
3727 16512
3728 18591
3729 20948
3730 18821
3731 16871
3732 17976
3733 16861
3734 17766
3735 17192
3736 14742
3737 15994
3738 20745
3739 16960
3740 14785
3741 18371
3742 19023
3743 20626
3744 20547
3745 17547
3746 19504
3747 19545
3748 14685
3749 20686
3750 18784
3751 16753
3752 18091
3753 20986
3754 12233
3755 14608
3756 19037
3757 19668
3758 17998
3759 15419
3760 15938
3761 18677
3762 20898
3763 20436
3764 20564
3765 15926
3766 18710
3767 19604
3768 18042
3769 18017
3770 18377
3771 18536
3772 17501
3773 12225
3774 21026
3775 18094
3776 19228
3777 20974
3778 17911
3779 19558
3780 16929
3781 17561
3782 19117
3783 16505
3784 18009
3785 18826
3786 19120
3787 22655
3788 13837
3789 16610
3790 15663
3791 12280
3792 16801
3793 14786
3794 20712
3795 18047
3796 19154
3797 19712
3798 20774
3799 20677
3800 13849
3801 18092
3802 18477
3803 17023
3804 21022
3805 20852
3806 17019
3807 17869
3808 18079
3809 20993
3810 20849
3811 19554
3812 9968
3813 14639
3814 19699
3815 15872
3816 16702
3817 14788
3818 19707
3819 15834
3820 19636
3821 18080
3822 13625
3823 18646
3824 19267
3825 19360
3826 19054
3827 18878
3828 18016
3829 18459
3830 13815
3831 13706
